# Supplementary material for: Integrated analysis of immune parameters, miRNA-mRNA interaction, and immune genes expression in the liver of rainbow trout following infectious hematopoietic necrosis virus infection
Source: Front Immunol. 2022 Sep 2;13:970321. doi: 10.3389/fimmu.2022.970321 (PMC9479325; doi:10.3389/fimmu.2022.970321)
Supplement: Supplementary Table 1 — The sequence of primers used in this study. [file Table_1.xlsx]

## Sheet: Table S1
Table S1. The sequence of primers used in this study.
Gene name	Forward primer sequence (5' to 3')	Reverse primer sequence (5' to 3')
IFIH1	ACTACTGATGTTTGCTGGGACTGT	CGATTCTCCTGGGCAGTTCA
DHX58	GGGAACTCCTCAATGAATGTCTG	CAACTGCTCTGCCAACTGTCTT
MAVS	CCAGGTGACTGAAGATGAGCAAC	TCCTGAGTATGGCTGGCTGTC
TANK	GCCATCCCATTCCTGTATCCT	TCTGGCAATGAGTGAAAAGGTG
AZI2	GATGGAGACCAGCCAAGTGATG	CAGTTCCAGAAGAATCCCCACA
DDX3X	AACATTGCCCTGACCCACTACA	TTACCACTGTCCTGTCCGTTCTT
TLR3	CGGTGAGGAAGGAAGTGTTTG	TAGTAGGCTTGCGGCGTGTT
TLR8	ATGCCAGCCGAAACGAGA	GTTTGTTGTTGCGGACCCA
MYD88	AGGAGCGGTTTCGGTTTGTAT	TCTGATGCCACAGTGTTTCTCG
IRF3	CAAGTTTGACAATAGCAGGAGGC	CAACAGCCCTCCATAGAAGTCCT
IRF7	TCATCATTGTCAAGGTGGTTCC	CAGGCTGATGTCATTCTGGAGG
MX1	GTTACACCTGGAACGCTCTGGA	TGGTCCCTCCAGTTGTTTGAT
IFN	TGGACCAGATGGGAGGAGATA	TCCCAGGTGGCAGATTTCATA
β-actin	TGGGGCAGTATGGCTTGTATG	CTCTGGCACCCTAATCACCTCT
miR-452-x	AAGCACAACTGTTTGCAGAGGA	CAGTGCAGGGTCCGAGGTAT
miR-151-y	ACGGCTCTAGACTGAAGCTCC	CAGTGCAGGGTCCGAGGTAT
miR-27-x	AACACGTGAGGACTTAGCACAC	CAGTGCAGGGTCCGAGGTAT
miR-363-y	ACAACAACAATTGCACGGTATCC	CAGTGCAGGGTCCGAGGTAT
miR-582-y	AAGCGCCTTAACTGGTTGAACA	CAGTGCAGGGTCCGAGGTAT
miR-339-x	AACAGTGTCCCTGTCCTCCAG	CAGTGCAGGGTCCGAGGTAT
miR-338-x	AACACGTGAACAATATCCTGATGC	CAGTGCAGGGTCCGAGGTAT
miR-330-y	TTTATTAGCAAAGCACAGGGCCTGC	CAGTGCAGGGTCCGAGGTAT
U6	GCTTCGGCAGCACATATACTAAAAT	CGCTTCACGAATTTGCGTGTCAT
