# Supplementary material for: Integrated analysis of immune parameters, miRNA-mRNA interaction, and immune genes expression in the liver of rainbow trout following infectious hematopoietic necrosis virus infection
Source: Front Immunol. 2022 Sep 2;13:970321. doi: 10.3389/fimmu.2022.970321 (PMC9479325; doi:10.3389/fimmu.2022.970321)
Supplement: Supplementary Table 2 — Differentially expressed genes (DEGs) between C48Lm and T48Lm groups. [file Table_2.xlsx]

## Sheet: Table S2
Table S2. Differentially expressed genes (DEGs) between C48Lm and T48Lm groups with |log2 fold change| ≥ 1 and FDR < 0.05.
Gene_ID	C48Lm-1_fpkm	C48Lm-2_fpkm	C48Lm-3_fpkm	T48Lm-1_fpkm	T48Lm-2_fpkm	T48Lm-3_fpkm	C48Lm_mean	T48Lm_mean	Log2(fc)	FDR	Symbol	Description
MSTRG.20194	2.93	2.56	3.37	244.96	276.99	322.21	2.95333	281.387	6.57407	0	GBP3	Interferon-induced guanylate-binding protein 1 [Salmo salar]
ncbi_100135996	2.66	2.74	1.82	803.53	749.94	819.4	2.40667	790.957	8.36042	0	IFIT5	VHSV-induced protein-4 [Oncorhynchus mykiss]
ncbi_100135997	1.13	1	1.12	419.68	441.16	517.84	1.08333	459.56	8.72863	0	--	VHSV-induced protein-5 [Oncorhynchus mykiss]
ncbi_100136002	0.58	0.54	0.52	107.66	123.9	126.21	0.546667	119.257	7.76919	0	HELZ2	PREDICTED: helicase with zinc finger domain 2 isoform X1 [Salmo salar]
ncbi_100136003	2.84	3.14	2.73	216.1	217.4	254.94	2.90333	229.48	6.30451	0	--	PREDICTED: VHSV-induced protein-like isoform X1 [Salmo salar]
ncbi_110494490	0.79	0.92	0.99	94.78	103.44	119.42	0.9	105.88	6.87829	0	NAMPT	PREDICTED: nicotinamide phosphoribosyltransferase-like [Salmo salar]
ncbi_110498875	0.92	1.14	1.03	94.67	103.4	115.82	1.03	104.63	6.66651	0	--	PREDICTED: uncharacterized protein LOC106589505 isoform X1 [Salmo salar]
ncbi_110505631	0.45	0.54	0.48	115.7	115.14	94.37	0.49	108.403	7.78941	0	SACS	PREDICTED: sacsin-like isoform X1 [Salmo salar]
ncbi_110523665	6.08	6.61	7.36	564.97	538.53	519.94	6.68333	541.147	6.33931	0	--	PREDICTED: C-C motif chemokine 19-like [Salmo salar]
ncbi_110528546	0.51	0.47	0.54	28.05	30.78	35.26	0.506667	31.3633	5.9519	0	RNF213A	PREDICTED: E3 ubiquitin-protein ligase RNF213-like [Salmo salar]
ncbi_110535305	0.73	0.88	0.46	438.29	460.63	494.85	0.69	464.59	9.39515	0	ASTE1	PREDICTED: protein asteroid homolog 1-like [Salmo salar]
ncbi_110520020	1.29	0.95	1.17	70.84	69.15	80.64	1.13667	73.5433	6.01571	7.56963e-303	STAT1	PREDICTED: signal transducer and activator of transcription 1-alpha/beta-like isoform X1 [Salmo salar]
ncbi_110498430	0.21	0.43	0.13	159.02	186.64	209.21	0.256667	184.957	9.49308	2.54299e-280	HERC6	PREDICTED: probable E3 ubiquitin-protein ligase HERC6 [Salmo salar]
ncbi_110505317	1.23	1.68	1.91	128.69	133.12	150.72	1.60667	137.51	6.41932	2.70745e-280	CMPK2	UMP-CMP kinase 2, mitochondrial [Salmo salar]
ncbi_110502787	0.47	0.67	0.59	24.86	25.11	27.27	0.576667	25.7467	5.4805	9.36704e-280	RNF213B	PREDICTED: E3 ubiquitin-protein ligase RNF213 [Salmo salar]
ncbi_110498431	0.46	0.47	0.25	95.65	109.53	125.2	0.393333	110.127	8.1292	1.07183e-279	HERC3	PREDICTED: probable E3 ubiquitin-protein ligase HERC3 [Salmo salar]
ncbi_110498631	0.48	0.46	0.32	86.44	83.89	106.33	0.42	92.22	7.77855	2.22428e-279	HERC6	PREDICTED: probable E3 ubiquitin-protein ligase HERC6 [Salmo salar]
ncbi_110525193	1.35	1.23	1.71	174.35	166.72	190.95	1.43	177.34	6.95436	3.5231e-275	--	PREDICTED: C-C motif chemokine 19-like [Salmo salar]
ncbi_100499613	1.19	0.87	0.71	150.53	178.72	237.03	0.923333	188.76	7.67549	8.19654e-272	DHX58	DEXH (Asp-Glu-X-His) box polypeptide 58, partial [Oncorhynchus mykiss]
ncbi_100135876	0.76	0.89	0.41	346.7	359.75	538.29	0.686667	414.913	9.23898	1.65766e-269	RSAD2	radical S-adenosyl methionine domain-containing protein 2 precursor [Oncorhynchus mykiss]
ncbi_110501730	1.74	1.33	1.32	91.95	105.49	118.07	1.46333	105.17	6.16732	5.76701e-268	GBP1	Interferon-induced guanylate-binding protein 1 [Salmo salar]
ncbi_110522343	2.3	2.83	2.96	147.15	131.61	160.42	2.69667	146.393	5.76253	9.15605e-268	IFI44L	PREDICTED: interferon-induced protein 44-like isoform X1 [Salmo salar]
ncbi_110528553	0.58	0.58	0.46	43.83	46.55	59.37	0.54	49.9167	6.53042	7.28873e-261	ZNFX1	PREDICTED: NFX1-type zinc finger-containing protein 1-like [Salmo salar]
ncbi_110486460	1.65	2.6	1.98	125.57	140.21	167.6	2.07667	144.46	6.12026	4.3404e-256	CD9	CD9 antigen [Salmo salar]
ncbi_110528534	2.21	1.76	1.94	43.82	49.45	49.91	1.97	47.7267	4.59853	4.53431e-247	HELZ2	PREDICTED: helicase with zinc finger domain 2-like [Salmo salar]
ncbi_110508243	0.23	0.32	0.28	15	18.91	20.21	0.276667	18.04	6.02691	1.27925e-242	RNF213A	PREDICTED: E3 ubiquitin-protein ligase RNF213 isoform X1 [Salmo salar]
ncbi_110534386	0.66	0.49	0.46	67.94	91.38	97.29	0.536667	85.5367	7.31637	1.30304e-242	HERC3	PREDICTED: probable E3 ubiquitin-protein ligase HERC3 isoform X1 [Salmo salar]
ncbi_110529481	1.03	0.99	0.59	170.53	256.25	302.31	0.87	243.03	8.1259	3.16318e-240	RTP4	PREDICTED: receptor-transporting protein 2-like [Salmo salar]
ncbi_100135986	0.66	1.47	0.91	201.44	193.15	215.95	1.01333	203.513	7.64987	9.97425e-232	TSPAN8	CD9 protein [Oncorhynchus mykiss]
ncbi_100136629	1.26	0.88	0.5	999.57	1131.3	1379.09	0.88	1169.99	10.3767	5.76511e-230	UBC	ubiquitin-like protein [Oncorhynchus mykiss]
ncbi_100335041	0.4	0.43	0.22	138.31	118.29	160.52	0.35	139.04	8.63393	5.44881e-226	MX1	interferon-induced GTP-binding protein Mx1 [Oncorhynchus mykiss]
ncbi_110493692	0.31	0.33	0.43	56.17	57.89	77.79	0.356667	63.95	7.48622	5.8561e-226	PEX4	UPF0670 protein [Larimichthys crocea]
MSTRG.23741	2.2	2.32	2.2	53.05	61.25	61.47	2.24	58.59	4.70908	2.86051e-223	PARP14	PREDICTED: poly [ADP-ribose] polymerase 14-like isoform X3 [Salmo salar]
ncbi_110503654	1.07	1.48	1.03	100.82	105.22	120.77	1.19333	108.937	6.51235	1.71449e-221	TRAFD1	TRAF-type zinc finger domain-containing protein 1 [Salmo salar]
ncbi_110490405	1.09	1.17	1.39	51.76	50.02	57.81	1.21667	53.1967	5.45033	1.75973e-218	USP20	PREDICTED: ubl carboxyl-terminal hydrolase 18-like isoform X1 [Salmo salar]
MSTRG.23308	0.79	0.42	0.56	37.04	34.67	42.16	0.59	37.9567	6.00749	9.61118e-215	--	PREDICTED: protein GAPT-like [Poecilia latipinna]
ncbi_110486424	1.07	0.79	0.83	83.94	84.11	87.2	0.896667	85.0833	6.56816	1.12783e-213	GVINP1	PREDICTED: interferon-induced very large GTPase 1-like [Salmo salar]
ncbi_110500466	5.55	5.4	6.04	113.18	119.72	139.34	5.66333	124.08	4.45348	3.625e-209	NAMPT	PREDICTED: nicotinamide phosphoribosyltransferase [Salmo salar]
ncbi_110500498	2.41	3.22	3.11	171.78	251.47	285.96	2.91333	236.403	6.34244	4.38398e-206	--	Probable E3 ubiquitin-protein ligase RNF144A-A [Salmo salar]
ncbi_110510776	1.22	1.52	0.84	143.94	141.61	196.61	1.19333	160.72	7.07341	2.71099e-205	--	PREDICTED: urokinase plasminogen activator surface receptor-like [Salmo salar]
ncbi_110521242	0.82	0.32	0.68	235.94	256.4	406.59	0.606667	299.643	8.94813	7.79892e-205	--	PREDICTED: protein PML-like [Salmo salar]
ncbi_110537897	2.13	1.5	1.61	44.78	47.34	56.12	1.74667	49.4133	4.82222	9.41e-205	PARP14	PREDICTED: poly [ADP-ribose] polymerase 14-like isoform X2 [Salmo salar]
ncbi_100137062	0.5	0.4	0.25	138.29	125.2	196.4	0.383333	153.297	8.64351	2.69036e-201	MX2	interferon-induced GTP-binding protein Mx2 [Oncorhynchus mykiss]
ncbi_110485301	1.14	1.35	1.39	20.3	20.78	21.44	1.29333	20.84	4.01019	4.14228e-201	RNF213A	PREDICTED: E3 ubiquitin-protein ligase RNF213-like isoform X4 [Salmo salar]
ncbi_110486049	18.53	13.11	14.32	383.27	325.21	445.71	15.32	384.73	4.65036	9.62742e-200	STEAP4	PREDICTED: metalloreductase STEAP4 isoform X1 [Salmo salar]
ncbi_110494323	6.58	5.63	5.93	81.38	84.68	91.57	6.04667	85.8767	3.82805	4.17891e-188	STAT1	signal transducer and activator of transcription 2 [Oncorhynchus mykiss]
ncbi_110535696	2.19	2.07	2.47	58.76	65.06	74.03	2.24333	65.95	4.87766	6.39387e-187	TSPAN36	PREDICTED: tetraspanin-3-like isoform X1 [Salmo salar]
ncbi_110524047	0.81	0.67	0.81	57.99	52.72	75.34	0.763333	62.0167	6.3442	8.32564e-185	LGALS3BPB	PREDICTED: galectin-3-binding protein A-like [Salmo salar]
ncbi_101268948	1.26	0.96	1.19	60.29	63.63	84.27	1.13667	69.3967	5.93199	5.12093e-180	--	cytokine receptor family member b4 precursor [Oncorhynchus mykiss]
ncbi_110498001	0.6	0.59	0.61	246.82	269.72	364.97	0.6	293.837	8.93584	7.49818e-180	--	PREDICTED: interferon alpha-inducible protein 27-like protein 2A [Pygocentrus nattereri]
ncbi_110500526	0.65	0.56	0.61	15.94	18.65	18.37	0.606667	17.6533	4.86289	1.2246e-178	GVIN1	PREDICTED: interferon-induced very large GTPase 1-like isoform X1 [Salmo salar]
ncbi_110500504	2	2.58	1.99	90.45	82.63	77.95	2.19	83.6767	5.25582	1.2246e-178	FRK	Tyrosine-protein kinase SRK2 [Salmo salar]
ncbi_110507970	1.34	1.67	1.64	77.64	95.8	107.36	1.55	93.6	5.91617	7.1717e-178	--	PREDICTED: uncharacterized protein LOC106606114 [Salmo salar]
ncbi_110488243	1.16	0.58	0.93	41.75	41.57	53.29	0.89	45.5367	5.67708	9.19951e-178	IFI44L	Interferon-induced protein 44 [Salmo salar]
ncbi_100136299	2.84	4.13	4.11	95.66	120.4	123.34	3.69333	113.133	4.93696	2.4681e-171	TAPBP	tapasin long form precursor [Oncorhynchus mykiss]
ncbi_110522218	0.42	0.17	0.29	27	22.16	32.73	0.293333	27.2967	6.54004	2.9794e-166	CENPJ	PREDICTED: centromere protein J-like isoform X3 [Salmo salar]
ncbi_110526570	298.27	385.51	348.23	4.27	6.9	3.16	344.003	4.77667	-6.17027	6.9817e-166	CYP1A1	cytochrome P450 1A2 [Oncorhynchus mykiss]
ncbi_110531660	0.18	0.11	0.23	19.51	24.49	26.2	0.173333	23.4	7.07682	6.21971e-164	GVIN1	PREDICTED: interferon-induced very large GTPase 1-like isoform X2 [Salmo salar]
ncbi_110531714	6.97	7.11	6.66	102.03	109.59	134.53	6.91333	115.383	4.06091	1.03672e-161	--	PREDICTED: placenta-specific gene 8 protein-like isoform X2 [Salmo salar]
ncbi_110530674	1.22	0.7	0.96	94.58	94.33	145.58	0.96	111.497	6.85975	1.66689e-161	--	PREDICTED: uncharacterized protein LOC106590896 [Salmo salar]
ncbi_110538771	0.58	0.72	0.67	27.7	19.41	25.58	0.656667	24.23	5.20549	6.33182e-161	SAMD9L	PREDICTED: sterile alpha motif domain-containing protein 9-like [Salmo salar]
ncbi_110495766	0.82	0.89	0.71	23.77	27.61	33	0.806667	28.1267	5.12382	6.70622e-161	ATG9A	PREDICTED: autophagy-related protein 9A-like [Salmo salar]
ncbi_110490198	5.02	5.62	3.95	92.33	88.69	121.14	4.86333	100.72	4.37226	2.05346e-157	SDE3	helicase MOV-10 [Salmo salar]
ncbi_110486909	0.17	0.24	0.14	26.11	25.28	41.34	0.183333	30.91	7.39746	5.29141e-152	SAMD9L	PREDICTED: sterile alpha motif domain-containing protein 9-like [Salmo salar]
ncbi_110487866	5.89	7.06	5.55	79.83	92.65	93.57	6.16667	88.6833	3.8461	6.4624e-152	TAP1	TAP1 [Oncorhynchus mykiss]
MSTRG.11823	1.66	1.9	1.02	39	48.02	60.42	1.52667	49.1467	5.00864	6.04568e-151	SAMD9L	PREDICTED: sterile alpha motif domain-containing protein 9-like [Salmo salar]
MSTRG.14590	1.32	1.24	1.04	39.44	38	40.2	1.2	39.2133	5.03024	1.00843e-150	TRIM47	PREDICTED: tripartite motif-containing protein 16-like [Salmo salar]
MSTRG.2929	1.1	0.9	0.75	58.46	59.95	62.99	0.916667	60.4667	6.0436	1.35423e-150	--	PREDICTED: epithelial-stromal interaction protein 1 isoform X2 [Salmo salar]
ncbi_110501544	0.66	0.76	0.79	25.4	32.58	34.45	0.736667	30.81	5.38624	3.38197e-147	STAT1	PREDICTED: signal transducer and activator of transcription 1-alpha/beta-like isoform X2 [Salmo salar]
ncbi_110491201	0.82	0.54	0.44	22.15	20.05	26.54	0.6	22.9133	5.25508	3.18982e-146	EIF2AK2	protein kinase containing Z-DNA binding domains [Salmo salar]
ncbi_110521297	5.25	3.3	3.21	99.33	86.3	108.91	3.92	98.18	4.6465	6.25738e-146	HDHD5	PREDICTED: cat eye syndrome critical region protein 5 homolog [Salmo salar]
ncbi_110495623	2.76	4.04	3.75	68.15	70.39	76.63	3.51667	71.7233	4.35016	7.93277e-146	--	unnamed protein product [Oncorhynchus mykiss]
ncbi_100137016	5.65	4.58	5.21	63.21	66.87	77.53	5.14667	69.2033	3.74913	2.57657e-145	STAT1	signal transducer/activator of transcription [Oncorhynchus mykiss]
ncbi_110508154	1.16	1.52	1.32	26.09	25.16	28.3	1.33333	26.5167	4.31379	5.66057e-145	--	PREDICTED: uncharacterized protein LOC106600195 isoform X2 [Salmo salar]
ncbi_110496703	0.7	0.66	0.31	27.85	28.11	27.34	0.556667	27.7667	5.6404	5.70567e-145	--	PREDICTED: RNA-binding protein 43-like isoform X1 [Salmo salar]
ncbi_110494492	0.22	0.25	0.08	88.46	92.41	115.14	0.183333	98.67	9.072	1.7317e-143	MX2	interferon-induced GTP-binding protein Mx2 [Oncorhynchus mykiss]
MSTRG.15109	32.95	27.08	29.28	317.72	332.85	317.72	29.77	322.763	3.43855	9.56172e-142	--	-
ncbi_110496230	0.49	0.45	0.48	29.22	36.81	29.46	0.473333	31.83	6.07139	4.04834e-141	TAP2	ABCB3 [Oncorhynchus mykiss]
ncbi_110510080	3.36	3.91	5.33	113.77	155.06	162.96	4.2	143.93	5.09883	1.72818e-140	--	reproduction regulator 2 [Epinephelus coioides]
ncbi_110531657	0.28	0.27	0.2	36.91	65.6	52.37	0.25	51.6267	7.69004	5.24779e-140	--	PREDICTED: interferon-induced very large GTPase 1-like isoform X2 [Salmo salar]
ncbi_110497173	0.26	0.13	0.12	119.63	103.78	123.55	0.17	115.653	9.41006	1.46717e-138	--	interferon-inducible protein Gig2-like, partial [Salmo salar]
ncbi_100305233	0.66	0.5	0.38	67.85	70.2	82.01	0.513333	73.3533	7.15882	1.49102e-138	DCK	deoxycytidine kinase [Oncorhynchus mykiss]
ncbi_110507365	341.06	508.38	397.71	16.61	20.97	18.65	415.717	18.7433	-4.47115	1.45401e-137	--	PREDICTED: cytospin-B-like [Neolamprologus brichardi]
ncbi_110498633	0.25	0.08	0.12	50.59	51.95	73.82	0.15	58.7867	8.61438	5.92587e-137	HERC5	PREDICTED: probable E3 ubiquitin-protein ligase HERC3 [Salmo salar]
ncbi_110529630	1.49	0.99	1.14	42	48.72	65.78	1.20667	52.1667	5.43403	1.8101e-136	ATF3	PREDICTED: cyclic AMP-dependent transcription factor ATF-3 [Salmo salar]
ncbi_110499822	6.13	6.41	5.63	83.03	108.7	90.38	6.05667	94.0367	3.95663	2.19774e-136	TRIM25	fish virus induced TRIM protein [Oncorhynchus mykiss]
ncbi_110486642	4.11	4.02	3.35	56.03	58.08	68.49	3.82667	60.8667	3.99149	1.79014e-135	IFI35	PREDICTED: interferon-induced 35 kDa protein homolog isoform X2 [Salmo salar]
MSTRG.1668	285.77	370.57	345.34	3387.91	3550.32	4045.23	333.893	3661.15	3.45484	4.33165e-135	--	-
ncbi_110527923	1.88	1.37	2.12	52.78	73.79	84.03	1.79	70.2	5.29344	4.36987e-134	OGFR	PREDICTED: opioid growth factor receptor-like protein 1 isoform X5 [Salmo salar]
ncbi_100500738	3.3	2.58	2.4	32.83	37.19	41.6	2.76	37.2067	3.75282	3.16445e-132	LY75	lymphocyte antigen 75 precursor [Oncorhynchus mykiss]
ncbi_101268950	4.67	4.48	5.61	59.54	66.66	73.26	4.92	66.4867	3.75633	6.02741e-131	--	TNF receptor superfamily member 5A precursor [Oncorhynchus mykiss]
ncbi_110497175	1.77	3.52	1.9	76.21	71.8	82.2	2.39667	76.7367	5.00081	1.48998e-130	--	interferon-inducible protein Gig2-like, partial [Salmo salar]
ncbi_100750229	1.96	2.33	1.75	35.95	34.61	42.7	2.01333	37.7533	4.22895	2.23141e-130	IRF3	interferon regulatory factor 3 [Oncorhynchus mykiss]
ncbi_110488719	0.55	0.27	0.32	19.98	22.19	29.49	0.38	23.8867	5.97406	6.15388e-130	TCIRG1	PREDICTED: V-type proton ATPase 116 kDa subunit a isoform 3-like isoform X1 [Salmo salar]
ncbi_110501873	4.89	3.22	4.31	65.55	72.84	82.76	4.14	73.7167	4.15429	3.07177e-128	--	PREDICTED: N-myc-interactor [Esox lucius]
ncbi_100136254	4.85	6.3	7.04	105.42	111.41	122.59	6.06333	113.14	4.22185	2.3265e-127	RNF114	zinc finger protein 313 [Oncorhynchus mykiss]
ncbi_100750228	0.47	0.7	0.72	31.19	40.2	45.07	0.63	38.82	5.9453	5.64617e-127	IRF3	interferon regulatory factor 7 [Oncorhynchus mykiss]
ncbi_100135998	2.82	1.77	1.88	68.91	73.15	92.25	2.15667	78.1033	5.17851	6.06978e-127	DRAM1	VHSV-induced protein-6 [Oncorhynchus mykiss]
ncbi_110498315	2.67	1.81	2.41	40.65	42.91	54.39	2.29667	45.9833	4.3235	6.38013e-127	TTC31	PREDICTED: transcription factor SPT20 homolog [Salmo salar]
ncbi_110500078	1.89	2.29	2.33	38.64	32.72	43.53	2.17	38.2967	4.14145	9.39738e-127	USP20	PREDICTED: ubl carboxyl-terminal hydrolase 18-like isoform X1 [Salmo salar]
ncbi_110525303	1.35	3.54	2.98	94.96	97.13	101.34	2.62333	97.81	5.22051	3.27639e-124	--	PREDICTED: uncharacterized protein LOC106585755 isoform X1 [Salmo salar]
ncbi_110494665	0.59	0.32	0.68	18.11	17.39	22.23	0.53	19.2433	5.18222	1.37299e-123	H6PD	PREDICTED: GDH/6PGL endoplasmic bifunctional protein-like [Salmo salar]
ncbi_110505470	7.69	6.21	6.9	62.39	65.31	72.37	6.93333	66.69	3.26585	2.92038e-123	--	PREDICTED: uncharacterized transmembrane protein DDB_G0289901-like [Salmo salar]
ncbi_110499899	0.43	0.37	0.47	39.49	33.16	44.87	0.423333	39.1733	6.53193	1.89482e-122	--	Zinc finger CCCH-type antiviral protein 1 [Larimichthys crocea]
ncbi_110491394	0.48	0.2	0.41	29.42	27.27	31.96	0.363333	29.55	6.34572	5.28376e-122	IFIT5	PREDICTED: interferon-induced protein with tetratricopeptide repeats 5-like [Salmo salar]
ncbi_110524132	12.05	13.16	12.81	169.91	196.16	282.27	12.6733	216.113	4.09192	1.81321e-121	--	PREDICTED: myosin-11-like [Stegastes partitus]
ncbi_110520284	0.26	0.24	0.14	11.27	11.92	13.59	0.213333	12.26	5.84471	1.81845e-121	SAMD9	PREDICTED: sterile alpha motif domain-containing protein 9-like [Stegastes partitus]
ncbi_110491257	7.08	7.25	8.08	97.18	106.64	87.83	7.47	97.2167	3.70202	4.35864e-121	TRIM25	fish virus induced TRIM protein [Oncorhynchus mykiss]
ncbi_110487064	5.95	8.52	9.26	113.82	111.89	113.73	7.91	113.147	3.83837	1.68614e-120	LGALS3BPB	Galectin-3-binding protein precursor [Salmo salar]
ncbi_110534250	1.33	1.24	1.37	15.73	16.97	19.69	1.31333	17.4633	3.73302	2.37337e-120	ADAR	PREDICTED: double-stranded RNA-specific adenosine deaminase [Salmo salar]
ncbi_110522258	0.47	0.56	0.44	16.58	21.93	20.34	0.49	19.6167	5.32315	3.41759e-119	--	PREDICTED: uncharacterized protein LOC106607836 isoform X5 [Salmo salar]
ncbi_100136755	5.81	5.33	6.29	71.39	87.51	110.16	5.81	89.6867	3.94828	9.12464e-119	STAT1	signal transducer/activator of transcription [Oncorhynchus mykiss]
ncbi_110501373	0.22	0.3	0.17	11.82	16.98	21.72	0.23	16.84	6.19411	3.62855e-118	FAM171B	PREDICTED: protein FAM171B-like [Salmo salar]
ncbi_110531504	0.48	0.56	1.13	27.23	31.2	29.46	0.723333	29.2967	5.33993	2.32077e-117	TRIM21	PREDICTED: tripartite motif-containing protein 39 isoform X1 [Salmo salar]
ncbi_110524942	0.09	0.09	0.07	3.83	4.13	4.01	0.0833333	3.99	5.58135	9.87778e-117	RNF213A	PREDICTED: E3 ubiquitin-protein ligase RNF213-like [Salmo salar]
ncbi_110522342	1.52	1.71	1.19	37.72	30.02	38.09	1.47333	35.2767	4.58156	2.19182e-114	IFI44L	PREDICTED: interferon-induced protein 44-like isoform X1 [Salmo salar]
ncbi_110534459	1.35	1.09	1.19	45.67	64.48	69.24	1.21	59.7967	5.62699	7.00382e-114	STRA6L	PREDICTED: stimulated by retinoic acid gene 6 protein homolog isoform X1 [Salmo salar]
ncbi_110533611	5.09	4.44	4.97	48.94	58.4	65.63	4.83333	57.6567	3.5764	8.42822e-114	RARS	Arginyl-tRNA synthetase, cytoplasmic [Salmo salar]
ncbi_110498638	0.06	0.15	0.08	35.35	48.55	51.36	0.0966667	45.0867	8.86547	4.22792e-113	HERC4	PREDICTED: probable E3 ubiquitin-protein ligase HERC3 [Salmo salar]
ncbi_110528486	0.31	0.32	0.41	24.38	28.53	21.51	0.346667	24.8067	6.16103	9.67309e-113	GIMAP7	PREDICTED: GTPase IMAP family member 7-like isoform X1 [Salmo salar]
ncbi_110500207	1.02	0.9	0.73	18.98	20.18	25.08	0.883333	21.4133	4.59941	1.09854e-112	NAMPT	PREDICTED: nicotinamide phosphoribosyltransferase-like [Salmo salar]
ncbi_110521292	1.28	1.17	1.47	26.01	28.41	28.77	1.30667	27.73	4.40748	2.34565e-112	TRIM16	PREDICTED: tripartite motif-containing protein 16-like [Salmo salar]
ncbi_100653472	0.28	0.85	0.86	83.56	91.3	94.68	0.663333	89.8467	7.08159	7.43278e-112	--	VIG-B319.A protein [Oncorhynchus mykiss]
ncbi_110485816	1.32	1.26	1.5	30.5	33.97	39.59	1.36	34.6867	4.6727	1.18135e-111	--	PREDICTED: T-lymphocyte activation antigen CD86 [Esox lucius]
ncbi_110527786	0.73	0.4	0.43	14.99	14.44	21.04	0.52	16.8233	5.01581	3.11155e-111	MST1R	PREDICTED: macrophage-stimulating protein receptor-like [Salmo salar]
ncbi_100135950	1.17	1.55	1.8	33.49	40.42	44.31	1.50667	39.4067	4.70901	6.63946e-110	IRF1	interferon regulatory factor 1 [Oncorhynchus mykiss]
ncbi_110536134	0.66	1.59	0.41	801.02	764.09	847.76	0.886667	804.29	9.82511	7.40199e-110	UBC	VHSV-induced protein-3 [Oncorhynchus mykiss]
ncbi_110501238	0.42	0.14	0.28	40.37	44.97	65.08	0.28	50.14	7.48439	3.99441e-109	ACOD1	PREDICTED: cis-aconitate decarboxylase [Salmo salar]
ncbi_110503177	7.53	5.52	5.9	98.74	121.54	98.43	6.31667	106.237	4.07197	8.91603e-109	TRIM25	fish virus induced TRIM protein [Oncorhynchus mykiss]
ncbi_110500383	0.29	0.21	0.22	8.77	10.5	15.14	0.24	11.47	5.57869	1.58432e-108	TDRD7B	PREDICTED: tudor domain-containing protein 7B-like isoform X1 [Salmo salar]
ncbi_110490491	0.12	0.18	0.19	34.14	38.16	44	0.163333	38.7667	7.89085	8.88267e-108	TRIM69	PREDICTED: zinc-binding protein A33-like [Salmo salar]
ncbi_110501694	0.27	0.25	0.31	23.61	28.66	32.69	0.276667	28.32	6.67753	6.42389e-107	--	unnamed protein product [Oncorhynchus mykiss]
ncbi_110486883	0.99	0.67	0.92	16.85	18.28	23.37	0.86	19.5	4.50299	1.06399e-106	MIF4GDB	PREDICTED: MIF4G domain-containing protein B-like isoform X1 [Salmo salar]
ncbi_110525913	299.29	385.36	434.94	14.45	16.19	8.34	373.197	12.9933	-4.84409	1.95751e-106	AGXT	PREDICTED: serine--pyruvate aminotransferase, mitochondrial-like isoform X1 [Esox lucius]
ncbi_110494671	0.76	0.43	0.58	15.14	17.7	20.42	0.59	17.7533	4.91123	5.97708e-106	UBA1	PREDICTED: ubiquitin-like modifier-activating enzyme 1 [Salmo salar]
ncbi_100135795	10.58	11.35	10.1	117.06	148.64	194.53	10.6767	153.41	3.84486	1.97413e-105	LGALS9B	galectin like protein [Oncorhynchus mykiss]
ncbi_110490573	1	0.59	0.71	21.15	23.06	23.54	0.766667	22.5833	4.88052	2.22758e-105	--	unnamed protein product [Oncorhynchus mykiss]
ncbi_110526158	1.71	1.08	1.43	22.43	22.61	30.74	1.40667	25.26	4.1665	2.91249e-105	MFHAS1	PREDICTED: malignant fibrous histiocytoma-amplified sequence 1-like [Salmo salar]
ncbi_110486614	0.7	0.62	0.7	22.94	22.54	28.79	0.673333	24.7567	5.20035	1.57049e-103	--	PREDICTED: tyrosyl-DNA phosphodiesterase 2-like isoform X2 [Salmo salar]
ncbi_110521270	2.91	3.5	3.61	39.75	44.76	37.6	3.34	40.7033	3.60723	9.20857e-103	TRIM16	PREDICTED: tripartite motif-containing protein 16-like [Salmo salar]
ncbi_100499612	6.31	5.64	5.37	41.04	46.51	49.93	5.77333	45.8267	2.98871	1.32179e-102	IFIH1	melanoma differentiation associated gene 5 [Oncorhynchus mykiss]
ncbi_110528110	1.54	0.85	0.58	32.57	26.06	34.17	0.99	30.9333	4.96559	4.55791e-101	GPR84	PREDICTED: G-protein coupled receptor 84 [Salmo salar]
ncbi_110520524	0.9	1.1	0.93	15.97	17.43	18.38	0.976667	17.26	4.14342	2.64155e-100	PHF6	PREDICTED: PHD finger protein 11 isoform X1 [Esox lucius]
ncbi_110496191	191.48	314.38	285.6	12.88	15.05	10.6	263.82	12.8433	-4.36046	2.65119e-100	GAPDH	PREDICTED: glyceraldehyde-3-phosphate dehydrogenase-like [Salmo salar]
ncbi_110492574	0.95	0.99	0.86	11.37	13.31	16.6	0.933333	13.76	3.88194	4.00482e-100	USP11	PREDICTED: ubiquitin carboxyl-terminal hydrolase 11 [Salmo salar]
ncbi_110494725	0.2	0.21	0.12	6.46	7.21	7.74	0.176667	7.13667	5.33615	8.48641e-99	NLRC5	PREDICTED: protein NLRC5-like isoform X1 [Salmo salar]
ncbi_110499824	5.96	4.92	4.35	59.43	70.41	69.99	5.07667	66.61	3.71379	1.21272e-98	TRIM25	fish virus induced TRIM protein [Oncorhynchus mykiss]
ncbi_110500054	13.8	17.04	14.54	0.42	0.54	0.72	15.1267	0.56	-4.75552	2.23823e-98	IGF1	PREDICTED: insulin-like growth factor I isoform X1 [Salmo salar]
ncbi_110500783	53.45	57.8	52.91	331.26	347.16	423.66	54.72	367.36	2.74705	3.62071e-98	--	Macrosialin precursor [Salmo salar]
ncbi_110490269	2.04	1.28	0.94	26.35	30.53	33.62	1.42	30.1667	4.40899	6.55306e-98	NAMPT	PREDICTED: nicotinamide phosphoribosyltransferase-like [Salmo salar]
ncbi_100136627	20.29	25.8	21.04	165.33	166.69	162.94	22.3767	164.987	2.88228	7.4459e-98	LGALS9	VHSV-induced protein-9 [Oncorhynchus mykiss]
ncbi_110529748	0.44	0.43	0.29	20.01	28.01	32.7	0.386667	26.9067	6.12073	8.07273e-98	GBP1	Interferon-induced guanylate-binding protein 1 [Salmo salar]
ncbi_110527213	0.52	1.02	1.53	28.99	34.65	33.56	1.02333	32.4	4.98465	1.52542e-97	--	unnamed protein product, partial [Oncorhynchus mykiss]
ncbi_110531559	1.09	1.06	1.05	13.2	17.32	18.88	1.06667	16.4667	3.94837	3.42172e-97	PARP14	PREDICTED: poly [ADP-ribose] polymerase 14-like isoform X2 [Esox lucius]
ncbi_110488348	3.37	4.3	3.21	53.2	56.99	77.98	3.62667	62.7233	4.11229	1.69665e-96	PSMB9-A	proteasome subunit [Oncorhynchus mykiss]
ncbi_110485240	0.58	0.31	0.37	12.62	13.3	15	0.42	13.64	5.02131	2.74234e-96	NOXO1	PREDICTED: NADPH oxidase organizer 1-like [Salmo salar]
ncbi_110506502	4.87	4.36	3.74	39.9	47.31	63.21	4.32333	50.14	3.53575	5.16118e-96	USP47	PREDICTED: ubiquitin carboxyl-terminal hydrolase 47-like isoform X3 [Salmo salar]
ncbi_110534341	0.28	0.41	0.25	40.5	55.06	52.44	0.313333	49.3333	7.29872	7.71258e-96	--	unnamed protein product [Oncorhynchus mykiss]
ncbi_110491669	0.42	0.84	0.82	15.74	13.97	17.7	0.693333	15.8033	4.51054	7.04761e-95	DTX1	PREDICTED: uncharacterized protein LOC106579159 [Salmo salar]
ncbi_110525704	2.08	1.48	1.42	25.88	28.61	40.28	1.66	31.59	4.25021	1.05341e-94	TRAFD1	PREDICTED: TRAF-type zinc finger domain-containing protein 1-like [Salmo salar]
ncbi_110486415	0.88	0.98	0.85	9.08	9.54	11.24	0.903333	9.95333	3.46185	3.16937e-94	ZC3H7B	PREDICTED: zinc finger CCCH domain-containing protein 7B-like [Salmo salar]
MSTRG.10132	6.08	8.8	8.98	158.9	184.29	233.95	7.95333	192.38	4.59626	6.60215e-94	--	PREDICTED: uncharacterized protein LOC103794680 [Callithrix jacchus]
ncbi_110508602	0.68	0.69	0.72	16.58	20.87	27.29	0.696667	21.58	4.95308	1.52229e-92	MAPRE2	PREDICTED: microtubule-associated protein RP/EB family member 2-like isoform X1 [Salmo salar]
ncbi_110491555	4.22	6.03	5.98	52.98	59.43	68.82	5.41	60.41	3.48109	7.76214e-92	IFI44L	PREDICTED: interferon-induced protein 44-like isoform X1 [Salmo salar]
ncbi_110489275	0.24	0.14	0.18	21.63	23.85	25.38	0.186667	23.62	6.9834	5.55106e-91	CGAS	PREDICTED: cyclic GMP-AMP synthase-like [Salmo salar]
ncbi_110488545	2.13	1.8	2.02	16.02	17.79	20.01	1.98333	17.94	3.17718	5.9589e-91	FMR1	PREDICTED: fragile X mental retardation protein 1 homolog B-like isoform X1 [Salmo salar]
ncbi_110504759	1.48	1.2	0.97	15	18.17	22.93	1.21667	18.7	3.94203	4.31254e-89	FMR1	PREDICTED: fragile X mental retardation protein 1 homolog A-like isoform X1 [Salmo salar]
ncbi_110510198	447.38	825.22	713.71	37.4	41.38	42.25	662.103	40.3433	-4.03665	1.80088e-88	--	PREDICTED: apolipoprotein A-IV-like [Salmo salar]
ncbi_110489499	163.71	72.44	101.01	1971.41	1810.07	2030.15	112.387	1937.21	4.10744	2.93988e-88	CD209	PREDICTED: C-type lectin domain family 4 member E-like [Salmo salar]
ncbi_100136628	0.15	0.07	0.13	66.66	81.06	130.46	0.116667	92.7267	9.63445	6.14867e-88	--	VHSV-induced protein, partial [Oncorhynchus mykiss]
ncbi_110488595	1.29	1.02	1.43	16.83	20.45	21.75	1.24667	19.6767	3.98034	8.23652e-88	FAM53C	PREDICTED: protein FAM53C-like [Salmo salar]
ncbi_110485435	3.14	1.81	2.19	39.76	39.2	61.14	2.38	46.7	4.29439	8.94173e-88	RIPK4	PREDICTED: serine/threonine-protein kinase 10-like isoform X1 [Salmo salar]
ncbi_110522066	5.97	6.22	5.9	44.74	57.08	65.28	6.03	55.7	3.20745	1.89204e-87	LGALS8	PREDICTED: galectin-8 isoform X3 [Salmo salar]
ncbi_110520197	0.1	0.21	0.13	5.45	6.91	8.24	0.146667	6.86667	5.549	2.63695e-87	PARP10	PREDICTED: poly [ADP-ribose] polymerase 14 [Esox lucius]
ncbi_110503476	8.16	6.76	8.79	90.07	90.04	82.91	7.90333	87.6733	3.4716	5.14081e-87	TRIM25	fish virus induced TRIM protein [Oncorhynchus mykiss]
ncbi_110538600	13.76	12.77	16.34	95.23	99.76	116.27	14.29	103.753	2.86008	8.1859e-87	IFI35	PREDICTED: interferon-induced 35 kDa protein homolog isoform X2 [Salmo salar]
ncbi_110502110	0.45	0.7	0.63	7.71	7.21	6.75	0.593333	7.22333	3.60575	9.25061e-87	PHRF1	PREDICTED: PHD and RING finger domain-containing protein 1-like isoform X1 [Salmo salar]
ncbi_110498932	2.09	2.97	2.9	29.52	33.22	45.42	2.65333	36.0533	3.76425	1.48461e-86	PARP9	PREDICTED: poly [ADP-ribose] polymerase 9-like isoform X1 [Salmo salar]
MSTRG.9277	0.3	0.34	0.28	21.86	27.1	36.75	0.306667	28.57	6.54169	2.52687e-86	--	PREDICTED: E3 ubiquitin-protein ligase RNF144A-like [Salmo salar]
ncbi_110501731	4.27	3.9	3.92	30.94	29.48	33.91	4.03	31.4433	2.9639	3.63682e-86	GBP1	PREDICTED: interferon-induced guanylate-binding protein 1-like [Salmo salar]
ncbi_110521165	6.8	5.49	6.61	43.18	52.92	51.05	6.3	49.05	2.96083	8.44082e-86	TRIM25	PREDICTED: tripartite motif-containing protein 16-like [Salmo salar]
ncbi_110501703	1.36	1.17	1.22	8.27	8	8.95	1.25	8.40667	2.74961	1.65143e-85	RANBP2	PREDICTED: E3 SUMO-protein ligase RanBP2-like isoform X2 [Salmo salar]
ncbi_110532113	2.72	4.07	2.99	44.06	48.28	50.45	3.26	47.5967	3.86792	2.53971e-85	--	Gig2-like protein CauO [Carassius auratus]
ncbi_100271898	0.89	0.43	0.95	22.15	22.16	23.3	0.756667	22.5367	4.89647	2.91589e-85	EIF2AK2	dsRNA-activated protein kinase R [Oncorhynchus mykiss]
ncbi_110494241	1.39	1.17	1.58	14.02	17.75	17.06	1.38	16.2767	3.56007	7.4843e-85	DTX3L	PREDICTED: deltex-3-like isoform X1 [Salmo salar]
MSTRG.2930	0.78	1.87	1.27	70.38	79.59	85.86	1.30667	78.61	5.91075	1.20289e-84	EPSTI1	PREDICTED: epithelial-stromal interaction protein 1 isoform X1 [Salmo salar]
ncbi_110537350	0.09	0.1	0.14	2.64	2.96	3.76	0.11	3.12	4.82597	5.03982e-84	SACS	PREDICTED: sacsin-like isoform X1 [Salmo salar]
ncbi_110492463	1.82	1.57	1.89	24.01	34.31	36.47	1.76	31.5967	4.16613	3.66719e-83	PPHLN1	PREDICTED: periphilin-1-like isoform X2 [Salmo salar]
MSTRG.12797	0.42	0.35	0.38	15.22	15.84	20.82	0.383333	17.2933	5.49547	8.2716e-83	--	PREDICTED: apolipoprotein-L3 isoform X1 [Salmo salar]
ncbi_110486882	0.55	0.45	0.5	9.74	10.08	12.48	0.5	10.7667	4.4285	1.24305e-82	MIF4GDB	PREDICTED: MIF4G domain-containing protein B-like isoform X1 [Salmo salar]
ncbi_100136342	5.81	6.75	6.67	36.55	36.91	41.87	6.41	38.4433	2.58434	6.58978e-82	TLR3	Toll-like receptor 3 [Oncorhynchus mykiss]
ncbi_110523059	2.98	3.62	2.7	26.82	25.66	31.22	3.1	27.9	3.16993	9.94674e-82	PARP12	PREDICTED: poly [ADP-ribose] polymerase 12-like [Salmo salar]
ncbi_110495727	0.47	0.87	0.85	12.62	14.8	18.1	0.73	15.1733	4.3775	1.46706e-81	IFI44L	PREDICTED: interferon-induced protein 44-like [Salmo salar]
ncbi_110507957	0.8	1.04	0.67	15.5	19.99	26.75	0.836667	20.7467	4.63208	1.33237e-80	ITM2C	PREDICTED: integral membrane protein 2C-like [Salmo salar]
ncbi_110505666	5.27	4.29	3.66	47.55	54.61	81.09	4.40667	61.0833	3.79302	1.76345e-80	EIF4E	Eukaryotic translation initiation factor 4E [Salmo salar]
ncbi_110491216	89.8	44.96	60.88	960.25	703.24	981.81	65.2133	881.767	3.75716	5.64155e-80	--	PREDICTED: microfibril-associated glycoprotein 4-like [Salmo salar]
ncbi_110525749	2.13	2.72	0.49	2051.54	2608.86	3188.16	1.78	2616.19	10.5214	5.89943e-80	UBC	ubiquitin-like protein [Oncorhynchus mykiss]
ncbi_100135882	2.59	2.87	3.64	43.02	40.08	35.42	3.03333	39.5067	3.70312	8.78013e-80	PSMB9	proteasome subunit [Oncorhynchus mykiss]
ncbi_110485527	1.56	0.7	0.84	27.95	18.13	25.9	1.03333	23.9933	4.53726	2.90297e-79	GIMAP7	PREDICTED: GTPase IMAP family member 7-like isoform X2 [Pygocentrus nattereri]
ncbi_110538373	0.44	0.84	0.66	8.54	9.16	10.98	0.646667	9.56	3.88592	3.19286e-79	ZC3H7B	PREDICTED: zinc finger CCCH domain-containing protein 7B-like [Salmo salar]
ncbi_100135999	2.19	2.3	2.92	29.94	31.22	39.36	2.47	33.5067	3.76187	6.45883e-79	PARP14	VHSV-induced protein-10 [Oncorhynchus mykiss]
ncbi_100301679	1.19	1.74	2.15	25.77	24.71	29.51	1.69333	26.6633	3.97692	9.27902e-79	LMO2	Rhombotin-2 [Oncorhynchus mykiss]
ncbi_100136662	158.44	113.02	146.16	1098.47	1018.95	1553.11	139.207	1223.51	3.13573	1.24525e-78	COLEC12	CD209 molecule [Oncorhynchus mykiss]
ncbi_110508914	4.19	2.85	3.59	30.14	29.47	34.51	3.54333	31.3733	3.14636	2.26221e-78	CNN2	PREDICTED: calponin-2-like [Salmo salar]
ncbi_110529643	0.57	0.48	0.74	19.23	17.26	28.32	0.596667	21.6033	5.17818	5.70039e-78	--	unnamed protein product [Oncorhynchus mykiss]
MSTRG.19747	0.63	2.11	0.84	347.39	453.08	459.21	1.19333	419.893	8.45888	5.92274e-78	--	Ubiquitin-like protein [Salmo salar]
ncbi_110494270	3.71	3.79	4.26	23.55	26.72	31.18	3.92	27.15	2.79203	7.54875e-78	USP4	Ubiquitin carboxyl-terminal hydrolase 4 [Salmo salar]
MSTRG.12928	1.69	1.94	1.51	29.97	30.93	30.67	1.71333	30.5233	4.15503	9.81768e-78	--	-
ncbi_110491375	6.36	5.95	5.98	39.41	41.25	51.71	6.09667	44.1233	2.85545	1.76695e-77	ATAD1B	PREDICTED: ATPase family AAA domain-containing protein 1-B-like [Salmo salar]
ncbi_110497177	0.17	0.31	0.14	46.46	62.72	80.34	0.206667	63.1733	8.25587	1.79576e-77	--	interferon-inducible protein Gig2-like, partial [Salmo salar]
ncbi_110526605	14.3	18.44	15.83	0.94	1.17	1.27	16.19	1.12667	-3.84497	3.12269e-77	RMDN2	PREDICTED: regulator of microtubule dynamics protein 2-like isoform X2 [Salmo salar]
ncbi_110522431	8.24	9.89	9.52	0.63	0.74	0.79	9.21667	0.72	-3.67818	6.03424e-77	PROX1	PREDICTED: prospero homeobox protein 1, partial [Salmo salar]
ncbi_110492403	0.47	0.38	0.74	15.92	19.47	22.7	0.53	19.3633	5.19119	2.23216e-76	IRF4	IRF10 isoform-a [Oncorhynchus mykiss]
ncbi_110488861	8.09	11.38	9.91	0.74	0.61	0.88	9.79333	0.743333	-3.71972	6.69619e-76	ABCA1	PREDICTED: ATP-binding cassette sub-family A member 1-like [Salmo salar]
ncbi_110492308	0.29	0.42	0.15	10.91	8.99	14.31	0.286667	11.4033	5.31394	8.6454e-76	TRIM16	PREDICTED: tripartite motif-containing protein 16-like [Salmo salar]
ncbi_110532270	0.72	0.84	0.64	7.48	9.52	12.43	0.733333	9.81	3.74171	3.69375e-75	LAMB2	PREDICTED: laminin subunit beta-2-like isoform X1 [Salmo salar]
MSTRG.8246	0.71	0.52	0.55	8.84	12.2	11.98	0.593333	11.0067	4.21339	4.07746e-75	--	SJCHGC03009 protein, partial [Schistosoma japonicum]
ncbi_110528611	1.23	1.57	1.81	18.88	19.02	27.35	1.53667	21.75	3.82314	6.8597e-75	VRK2	PREDICTED: serine/threonine-protein kinase VRK1-like isoform X3 [Salmo salar]
ncbi_100136337	1.04	1.01	1.03	9.23	10.71	12.79	1.02667	10.91	3.40961	7.06721e-75	TNFAIP3	PREDICTED: tumor necrosis factor alpha-induced protein 3 isoform X1 [Salmo salar]
MSTRG.19375	2.18	1.79	1.22	33.6	27.13	31.85	1.73	30.86	4.15689	1.22403e-74	--	PREDICTED: zinc finger MYM-type protein 1-like [Oreochromis niloticus]
ncbi_110520838	3.08	2.63	2.72	17.02	16.74	16.74	2.81	16.8333	2.58268	1.8386e-74	ADAR	PREDICTED: double-stranded RNA-specific adenosine deaminase [Salmo salar]
ncbi_110490403	1.05	0.88	0.84	10.33	11.94	13.37	0.923333	11.88	3.68554	1.99645e-74	PARP12	PREDICTED: poly polymerase 12 isoform X1 [Salmo salar]
ncbi_100136664	0.59	0.86	1.64	29.49	26.99	27.29	1.03	27.9233	4.76075	5.83557e-74	--	macrophage myristoylated alanine-rich C kinase-like protein [Oncorhynchus mykiss]
ncbi_101268951	0.66	0.52	1.49	27.04	23.12	32.19	0.89	27.45	4.94686	1.10709e-73	CD40	TNF receptor superfamily member 5B precursor, partial [Oncorhynchus mykiss]
ncbi_110533663	17.59	26.15	20.64	1.37	1.4	1.52	21.46	1.43	-3.90756	1.13663e-73	DGAT2	PREDICTED: diacylglycerol O-acyltransferase 2-like isoform X1 [Salmo salar]
ncbi_110522417	3.05	2.95	2.99	18.84	20.36	25.41	2.99667	21.5367	2.84536	1.1592e-73	CMTR1	PREDICTED: cap-specific mRNA (nucleoside-2'-O-)-methyltransferase 1 isoform X2 [Salmo salar]
ncbi_110489737	0.79	0.53	0.68	11.04	10.75	12.77	0.666667	11.52	4.11103	1.4871e-73	NUB1	PREDICTED: NEDD8 ultimate buster 1-like isoform X1 [Salmo salar]
ncbi_100136622	24.23	22.77	22.86	2.01	1.79	2.3	23.2867	2.03333	-3.51759	3.49064e-73	LPL	lipoprotein lipase precursor [Oncorhynchus mykiss]
ncbi_110520578	11.16	7.88	10.6	61.46	64.42	81.1	9.88	68.9933	2.80387	3.44495e-72	DDX3X	PREDICTED: ATP-dependent RNA helicase DDX3X-like isoform X1 [Salmo salar]
ncbi_110520181	1.66	0.55	0.66	23.4	28.98	32.7	0.956667	28.36	4.8897	7.12316e-72	ADPRH	[Protein ADP-ribosylarginine] hydrolase [Salmo salar]
ncbi_110535472	2.79	3.28	3.66	27.19	31.82	39.4	3.24333	32.8033	3.33829	2.28025e-71	SH3GLB1	PREDICTED: endophilin-B1 [Salmo salar]
MSTRG.21073	2.05	1.92	1.94	28.29	34.81	29.75	1.97	30.95	3.97367	2.64242e-71	--	-
ncbi_110489699	1.86	1.7	1.98	15.04	16.09	18.34	1.84667	16.49	3.1586	3.69158e-71	IRF8	PREDICTED: interferon regulatory factor 8-like isoform X2 [Salmo salar]
ncbi_110528445	0.85	0.8	1.72	175.91	320.85	303.9	1.12333	266.887	7.8923	3.69158e-71	IFI44	PREDICTED: interferon-induced protein 44-like isoform X1 [Salmo salar]
ncbi_100136687	40.83	45.09	51.84	6.4	6.1	4.75	45.92	5.75	-2.99749	9.27432e-71	ABCC2	multidrug resistance associated protein 2 [Oncorhynchus mykiss]
MSTRG.12178	1.03	1.23	0.8	17.44	19.11	25.61	1.02	20.72	4.34438	1.19124e-70	--	PREDICTED: stress-induced-phosphoprotein 1-like [Salmo salar]
ncbi_100136151	2.08	1.24	1.98	19.33	20.33	24.11	1.76667	21.2567	3.58881	7.78745e-70	IRF2	interferon regulatory-factor 2 [Oncorhynchus mykiss]
ncbi_110523459	24.54	34.36	34.89	2.02	1.1	1.35	31.2633	1.49	-4.39109	8.68875e-70	F2R	PREDICTED: proteinase-activated receptor 1 [Salmo salar]
ncbi_110535668	0.21	0.17	0.28	16.9	16.35	20.69	0.22	17.98	6.35275	1.10314e-69	EIF4G3	PREDICTED: eukaryotic translation initiation factor 4 gamma 3-like isoform X4 [Salmo salar]
ncbi_100136026	17.2	28.08	21.65	1.01	1.45	1.06	22.31	1.17333	-4.24901	2.83683e-69	ESR1	estrogen receptor [Oncorhynchus mykiss]
ncbi_110514021	0.14	0.18	0.31	14.76	15.19	17.06	0.21	15.67	6.22147	3.26015e-69	--	PREDICTED: CD83 antigen-like [Salmo salar]
ncbi_110522727	2.71	2.27	1.88	28.64	32.8	30.93	2.28667	30.79	3.75114	3.89255e-69	TRIM16	PREDICTED: tripartite motif-containing protein 16-like [Salmo salar]
ncbi_110535412	5.89	5.54	6.22	33.98	33.89	43.76	5.88333	37.21	2.66098	3.89255e-69	CUL1	PREDICTED: cullin-1-like [Salmo salar]
ncbi_110507572	2.87	1.88	2.2	27.78	24.88	33.46	2.31667	28.7067	3.63126	5.15441e-69	PSMA6	PREDICTED: proteasome subunit alpha type-6-like isoform X1 [Salmo salar]
ncbi_110490364	0.56	0.6	0.29	19.92	12.5	21.51	0.483333	17.9767	5.21696	5.43885e-69	TRIM39	PREDICTED: E3 ubiquitin-protein ligase TRIM39-like [Salmo salar]
ncbi_110491447	37.05	37.55	46	5.15	4.58	4.87	40.2	4.86667	-3.04619	7.43789e-69	SSTR2	PREDICTED: somatostatin receptor type 5 isoform X1 [Salmo salar]
ncbi_110509608	6.98	5.03	6.69	42.24	45.94	46.13	6.23333	44.77	2.84446	1.15752e-68	CDC42	PREDICTED: cell division control protein 42 homolog [Esox lucius]
ncbi_110529644	0.3	0.35	0.21	12.98	17.28	21.18	0.286667	17.1467	5.90241	1.20931e-68	--	PREDICTED: uncharacterized protein LOC106571437 [Salmo salar]
MSTRG.19405	1.24	0.52	1.28	21.64	21.64	22.77	1.01333	22.0167	4.44142	1.35096e-68	--	hypothetical protein EH28_17703 [Larimichthys crocea]
ncbi_110496312	8.88	6.14	6.58	43.16	44.93	43.47	7.2	43.8533	2.60662	2.35307e-68	SEMA4A	PREDICTED: semaphorin-4A-like isoform X1 [Salmo salar]
ncbi_110493394	41.75	54.35	50.4	4.98	3.89	3.06	48.8333	3.97667	-3.61823	2.36767e-68	AKR1D1	3-oxo-5-beta-steroid 4-dehydrogenase [Salmo salar]
ncbi_110529687	0.32	0.35	0.34	7.31	6.13	9.35	0.336667	7.59667	4.49597	5.12562e-68	AKT1	PREDICTED: RAC-alpha serine/threonine-protein kinase isoform X1 [Salmo salar]
ncbi_110516260	5.39	3.6	3.54	44.77	59.48	51.33	4.17667	51.86	3.6342	6.09585e-68	PYCARD	Apoptosis-associated speck-like protein containing a CARD [Oncorhynchus mykiss]
ncbi_110528591	4.64	3.83	3.9	20.17	21.7	24.9	4.12333	22.2567	2.43235	1.32016e-67	SLC6A6	sodium- and chloride-dependent taurine transporter [Salmo salar]
ncbi_110538182	1.95	2.06	1.45	20.19	18.23	29.11	1.82	22.51	3.62856	2.43969e-67	CNP	PREDICTED: 2',3'-cyclic-nucleotide 3'-phosphodiesterase-like isoform X1 [Salmo salar]
ncbi_110488349	1.04	0.85	1.13	23.84	22.73	27.72	1.00667	24.7633	4.62055	4.51776e-67	PSMB6L-B	proteasome subunit [Oncorhynchus mykiss]
ncbi_110530719	4.82	3.92	5.52	33.42	42.2	47.58	4.75333	41.0667	3.11096	6.89284e-67	--	PREDICTED: transmembrane 6 superfamily member 2-like isoform X2 [Maylandia zebra]
MSTRG.16929	19.59	25.06	29.12	0.39	0.19	0.3	24.59	0.293333	-6.38939	7.98362e-67	--	-
ncbi_110503178	1.13	1.75	2.17	27.82	28.59	22.92	1.68333	26.4433	3.97351	1.55558e-66	TRIM25	fish virus induced TRIM protein [Oncorhynchus mykiss]
ncbi_110486388	1.59	1.55	1.61	15.09	16.31	18.45	1.58333	16.6167	3.39159	1.75018e-66	TMEM106B	PREDICTED: transmembrane protein 106B-like [Salmo salar]
ncbi_110538592	1.87	1.97	1.8	15.23	18.52	22.1	1.88	18.6167	3.30779	2.82764e-66	--	Apolipoprotein-L3 [Salmo salar]
ncbi_110506930	1.53	1.23	1.63	17.87	16.76	23.51	1.46333	19.38	3.72724	3.14794e-66	DEPDC7	PREDICTED: DEP domain-containing protein 7-like [Salmo salar]
ncbi_110510581	0.13	0.3	0.48	17.89	22.23	16.21	0.303333	18.7767	5.95189	4.48489e-66	SIGLEC1	PREDICTED: B-cell receptor CD22-like [Salmo salar]
ncbi_110531495	0.83	0.55	0.84	6.2	6.35	7.6	0.74	6.71667	3.18215	8.2172e-66	N4BP1	PREDICTED: protein KHNYN-like [Salmo salar]
ncbi_110503618	1.02	1.19	1.18	11.63	15.21	21.4	1.13	16.08	3.83087	1.24045e-65	DLC	PREDICTED: delta-like protein C [Salmo salar]
ncbi_110501891	0.74	0.58	0.89	12.37	11.91	14.61	0.736667	12.9633	4.13728	1.35629e-65	CFLAR	PREDICTED: CASP8 and FADD-like apoptosis regulator [Salmo salar]
ncbi_110507644	0.61	0.4	0.3	9.72	11.21	13.92	0.436667	11.6167	4.73352	1.37544e-65	PANX1	PREDICTED: pannexin-1-like [Salmo salar]
ncbi_110523340	20.6	25.26	21.92	2.37	2.48	2.17	22.5933	2.34	-3.27132	1.85308e-65	SEC14L2	PREDICTED: SEC14-like protein 2 [Salmo salar]
ncbi_110497044	0.74	0.58	0.44	8.95	10.45	11.45	0.586667	10.2833	4.13162	1.8607e-65	IRF6	interferon regulatory factor 7B [Salmo salar]
ncbi_110531552	1.34	1.65	1.45	10	12.11	12.64	1.48	11.5833	2.96838	1.8607e-65	PARP14	PREDICTED: poly [ADP-ribose] polymerase 14-like [Salmo salar]
ncbi_110529428	3	2.53	2.28	26.06	21.02	32.37	2.60333	26.4833	3.34665	2.40771e-65	RNF8	PREDICTED: E3 ubiquitin-protein ligase RNF8 isoform X1 [Salmo salar]
ncbi_110491927	0.43	0.43	0.09	23.48	23.11	36.45	0.316667	27.68	6.44974	6.23392e-65	IFI44	PREDICTED: interferon-induced protein 44-like isoform X1 [Salmo salar]
ncbi_110496007	34.25	29.96	28.08	137.34	157.86	181.17	30.7633	158.79	2.36784	6.23392e-65	ARF4	PREDICTED: ADP-ribosylation factor 4-like [Salmo salar]
ncbi_110492007	1.85	1.18	1.69	15.08	15.45	14.07	1.57333	14.8667	3.24018	1.17325e-64	LIMA1	PREDICTED: LIM domain and actin-binding protein 1-like isoform X1 [Salmo salar]
ncbi_110500144	4.58	4.19	4.51	23.29	25.26	27.73	4.42667	25.4267	2.52205	1.2132e-64	OPTN	optineurin [Salmo salar]
ncbi_110532723	18.8	24.21	26.64	1.73	1.24	1.58	23.2167	1.51667	-3.93618	3.33226e-64	G6PD	PREDICTED: glucose-6-phosphate 1-dehydrogenase-like isoform X3 [Salmo salar]
ncbi_110493262	1.83	1.04	0.9	16.62	17.57	24.03	1.25667	19.4067	3.94888	4.51428e-64	IKBKE	PREDICTED: inhibitor of nuclear factor kappa-B kinase subunit epsilon-like [Salmo salar]
ncbi_100305133	24.5	15.25	18.67	118.84	114.69	126.9	19.4733	120.143	2.62518	7.75871e-64	TNIP1	PREDICTED: TNFAIP3-interacting protein 1-like isoform X6 [Salmo salar]
ncbi_110485791	1.41	1.73	1.61	41.2	36.98	50.2	1.58333	42.7933	4.75635	1.48225e-63	--	chemokine CXCF1b precursor [Oncorhynchus mykiss]
ncbi_110494698	9.36	10.42	9.37	0.3	0.5	0.27	9.71667	0.356667	-4.76781	1.54098e-63	SLC16A1	PREDICTED: monocarboxylate transporter 1-like [Salmo salar]
ncbi_110487784	1.66	1.07	1.17	11.75	12.12	15.69	1.3	13.1867	3.3425	1.65804e-63	HSPA4	PREDICTED: heat shock 70 kDa protein 4 isoform X2 [Salmo salar]
ncbi_110504481	11.06	7.49	9.67	52.71	52.93	60.7	9.40667	55.4467	2.55935	4.76204e-63	TNIP1	PREDICTED: TNFAIP3-interacting protein 1-like isoform X4 [Salmo salar]
ncbi_110503695	2.32	3.2	2.16	25.93	24.28	27.27	2.56	25.8267	3.33465	5.00158e-63	PSMA6	PREDICTED: proteasome subunit alpha type-6-like [Salmo salar]
ncbi_110486156	12.31	18.12	12.79	0.27	0.67	0.54	14.4067	0.493333	-4.86803	5.10763e-63	PDK2	PREDICTED: pyruvate dehydrogenase (acetyl-transferring) kinase isozyme 2, mitochondrial-like isoform X1 [Salmo salar]
ncbi_110489697	1.49	1.74	1.6	10.81	11.23	13.61	1.61	11.8833	2.88381	1.72606e-62	RNF31	PREDICTED: E3 ubiquitin-protein ligase RNF31-like [Salmo salar]
ncbi_110492011	16.6	9.99	11.09	85.67	81.13	98.12	12.56	88.3067	2.81369	2.01287e-62	PIP4K2C	PREDICTED: phosphatidylinositol 5-phosphate 4-kinase type-2 gamma [Salmo salar]
ncbi_110534017	4.54	4.82	4.08	0.43	0.29	0.47	4.48	0.396667	-3.4975	2.09269e-62	SPTBN1	PREDICTED: spectrin beta chain, non-erythrocytic 1-like isoform X4 [Salmo salar]
ncbi_110521570	1.93	1.94	1.75	13.2	15.46	20.79	1.87333	16.4833	3.13733	2.11136e-62	OSBPL9	PREDICTED: oxysterol-binding protein-related protein 9-like isoform X1 [Salmo salar]
ncbi_110501872	0.87	0.76	0.75	5.68	6.3	7.11	0.793333	6.36333	3.00378	2.98423e-62	PARP14	PREDICTED: poly [ADP-ribose] polymerase 14 [Esox lucius]
ncbi_110485965	8.25	9.97	8.74	40.6	38.93	42.07	8.98667	40.5333	2.17325	6.11237e-62	TRIM25	PREDICTED: E3 ubiquitin/ISG15 ligase TRIM25-like isoform X3 [Salmo salar]
ncbi_110503634	2.66	3.19	4.53	30.11	33.92	42.12	3.46	35.3833	3.35423	8.64033e-62	--	PREDICTED: tapasin-related protein-like isoform X2 [Salmo salar]
ncbi_110493762	1.3	1.01	1.11	23.72	24.38	21.51	1.14	23.2033	4.34723	1.12588e-61	--	unnamed protein product [Oncorhynchus mykiss]
ncbi_110499828	4.12	2.73	3.88	51.22	61.32	42.12	3.57667	51.5533	3.84938	1.18962e-61	TRIM16	fish virus induced TRIM protein, partial [Oncorhynchus mykiss]
ncbi_110521296	1.52	0.54	0.89	15.92	16.53	18.2	0.983333	16.8833	4.10178	1.99467e-61	CCDC77	PREDICTED: coiled-coil domain-containing protein 77 [Salmo salar]
ncbi_110523764	3.15	2.26	2.19	26.78	23.07	25.96	2.53333	25.27	3.31832	2.13736e-61	PGAM5	serine/threonine-protein phosphatase PGAM5, mitochondrial precursor [Salmo salar]
ncbi_110533674	2.15	2.45	1.82	14.09	17.51	20.39	2.14	17.33	3.01759	2.46297e-61	USP25	PREDICTED: ubiquitin carboxyl-terminal hydrolase 25-like isoform X1 [Salmo salar]
ncbi_110538679	14.62	14.39	14.99	61.2	64.77	58.19	14.6667	61.3867	2.06538	2.75219e-61	PLPP3	PREDICTED: phospholipid phosphatase 3 [Esox lucius]
ncbi_110530423	0.27	0.23	0.25	5.71	7.37	8.78	0.25	7.28667	4.86526	2.96588e-61	DSC2	PREDICTED: desmocollin-2-like [Salmo salar]
ncbi_110494493	0.18	0.32	0.07	158.44	84.19	154.62	0.19	132.417	9.44487	3.69384e-61	MX3	RBTMx3 [Oncorhynchus mykiss]
ncbi_110507516	3.41	3.84	4.56	27.75	29.25	37.83	3.93667	31.61	3.00533	4.03217e-61	--	PREDICTED: tapasin-related protein-like [Salmo salar]
ncbi_110519987	5.78	5.84	5.63	26.91	27.48	31.09	5.75	28.4933	2.30899	5.16785e-61	GPR39	PREDICTED: G-protein coupled receptor 39-like [Salmo salar]
ncbi_110527423	14.69	11.55	12.97	63.3	63.16	72.32	13.07	66.26	2.34188	5.52836e-61	GCA	Grancalcin [Salmo salar]
ncbi_110508877	0.73	0.8	0.82	9.52	11.61	13.64	0.783333	11.59	3.88711	5.66812e-61	--	PREDICTED: zinc-alpha-2-glycoprotein-like [Salmo salar]
ncbi_100305311	0.54	1.11	0.44	22.04	23.89	16.04	0.696667	20.6567	4.89	6.32157e-61	PSMB8	Proteasome subunit beta type 8 [Oncorhynchus mykiss]
ncbi_110537097	44.22	52.45	46.37	7.22	8.39	6.68	47.68	7.43	-2.68195	6.39965e-61	SLC25A1	PREDICTED: tricarboxylate transport protein, mitochondrial [Salmo salar]
ncbi_110504929	0.55	0.36	0.4	9.4	8.92	12.84	0.436667	10.3867	4.57206	6.84901e-61	--	unnamed protein product [Oncorhynchus mykiss]
ncbi_110527677	4.42	3.68	3.81	24.35	22.15	29.03	3.97	25.1767	2.66488	9.65428e-61	TOMM34	PREDICTED: mitochondrial import receptor subunit TOM34-like [Salmo salar]
ncbi_110485436	2.86	1.61	2.12	32.04	35.13	48.25	2.19667	38.4733	4.13047	1.41007e-60	GIMAP7	PREDICTED: trichohyalin-like isoform X2 [Salmo salar]
ncbi_110534063	6.08	7.63	7.3	0.47	0.19	0.39	7.00333	0.35	-4.32261	1.90722e-60	PHLDB2	PREDICTED: pleckstrin homology-like domain family B member 2 isoform X5 [Salmo salar]
ncbi_110509876	0.88	0.74	0.68	26.3	34.5	37.26	0.766667	32.6867	5.41396	1.99891e-60	--	PREDICTED: C-C motif chemokine 19-like [Salmo salar]
ncbi_110525260	13.07	8.18	11.67	67.82	70.5	81.2	10.9733	73.1733	2.73732	2.01049e-60	CDO1	cysteine dioxygenase type 1 [Salmo salar]
ncbi_110532184	0.33	0.35	0.47	6.97	7.49	9.54	0.383333	8	4.38333	2.82499e-60	TRIM27	PREDICTED: zinc finger protein RFP-like [Salmo salar]
ncbi_110498632	0	0.09	0.08	30.66	36.53	45.73	0.0566667	37.64	9.37555	3.93241e-60	HERC6	PREDICTED: probable E3 ubiquitin-protein ligase HERC6 [Salmo salar]
ncbi_110538260	3.92	2.66	2.53	23.32	24.08	32.31	3.03667	26.57	3.12924	9.54179e-60	IL7R	IL-4 receptor-2 precursor [Oncorhynchus mykiss]
ncbi_110501553	13.2	13.49	11.27	1.03	1.11	1.56	12.6533	1.23333	-3.35888	1.7185e-59	SLC40A1	PREDICTED: solute carrier family 40 member 1 isoform X1 [Salmo salar]
ncbi_110507531	0.2	0.41	0.42	15.96	17.56	18.23	0.343333	17.25	5.65084	2.12846e-59	TRAFD1	XIAP-associated factor 1 [Salmo salar]
ncbi_110504134	6.75	6.17	6.86	42.94	47.27	67.1	6.59333	52.4367	2.9915	2.36636e-59	ITM2C	PREDICTED: integral membrane protein 2C-like [Salmo salar]
ncbi_110503766	0.15	0.03	0.2	11.11	10.28	13.75	0.126667	11.7133	6.53097	2.48536e-59	--	PREDICTED: L-amino-acid oxidase-like isoform X1 [Salmo salar]
ncbi_110530021	2.18	2.13	2.16	10.83	11.98	14.5	2.15667	12.4367	2.52772	4.32244e-59	JAK1	PREDICTED: tyrosine-protein kinase JAK1-like [Salmo salar]
ncbi_110489822	15.58	18.2	15.53	2.37	2.05	1.85	16.4367	2.09	-2.97534	1.14738e-58	ACBD5A	PREDICTED: acyl-CoA-binding domain-containing protein 5 isoform X2 [Salmo salar]
ncbi_110508461	12.04	9.26	11.2	55.32	55.41	66.96	10.8333	59.23	2.45085	1.39475e-58	SUGT1	PREDICTED: protein SGT1 homolog isoform X2 [Salmo salar]
ncbi_110534117	9.9	7.64	9	43.51	44.19	52.41	8.84667	46.7033	2.40032	1.73196e-58	UBE2D2	ubiquitin-conjugating enzyme E2 D2 isoform 1 [Homo sapiens]
ncbi_110537559	3.51	3.4	2.88	18.28	18.68	23.61	3.26333	20.19	2.62922	2.64357e-58	NUP88	PREDICTED: nuclear pore complex protein Nup88-like [Salmo salar]
ncbi_110535485	10.48	10.62	9.02	0.9	0.95	1.07	10.04	0.973333	-3.36668	3.38414e-58	ABCD3	PREDICTED: ATP-binding cassette sub-family D member 3-like [Salmo salar]
ncbi_110528476	0.7	0.42	0.86	6.42	7.96	9.06	0.66	7.81333	3.5654	3.87444e-58	PLXNA1	PREDICTED: plexin-A1-like isoform X2 [Salmo salar]
MSTRG.18595	0.37	0.26	0	80.33	85.34	132.69	0.21	99.4533	8.88749	4.84584e-58	--	-
ncbi_110521274	0.98	0.62	0.66	10.4	11.83	10.46	0.753333	10.8967	3.85445	7.53233e-58	TRIM25	fish virus induced TRIM protein [Oncorhynchus mykiss]
ncbi_110501868	29.77	37.53	36.32	3.5	3.92	2.99	34.54	3.47	-3.31526	1.31062e-57	ACMSD	PREDICTED: 2-amino-3-carboxymuconate-6-semialdehyde decarboxylase isoform X1 [Salmo salar]
ncbi_110527869	3.65	2.77	3.34	20.83	19.4	24.66	3.25333	21.63	2.73304	2.0253e-57	PPP4R2B	PREDICTED: serine/threonine-protein phosphatase 4 regulatory subunit 2-B-like isoform X1 [Salmo salar]
ncbi_110526098	6.09	5.6	5.63	22.5	26.28	26.68	5.77333	25.1533	2.12327	3.56336e-57	ADAM9	PREDICTED: disintegrin and metalloproteinase domain-containing protein 9 isoform X1 [Salmo salar]
ncbi_110496945	0.24	0.14	0.13	61.11	61.66	91.75	0.17	71.5067	8.7164	8.29344e-57	--	PREDICTED: receptor-transporting protein 3-like [Salmo salar]
MSTRG.8057	0.85	0.99	0.71	8.34	11.88	13.96	0.85	11.3933	3.74458	2.80996e-56	TC1A	Transposable element Tcb1 transposase [Salmo salar]
ncbi_110526774	1.14	1.28	1.37	11.4	16.86	11.71	1.26333	13.3233	3.39865	3.61765e-56	--	UPF0670 protein [Larimichthys crocea]
ncbi_110506520	10.67	16.09	17.26	0.35	0.8	0.71	14.6733	0.62	-4.56478	4.51148e-56	HNF4B	PREDICTED: hepatocyte nuclear factor 4-beta-like isoform X1 [Salmo salar]
ncbi_110501845	17.95	9.68	10.41	95.8	100.01	125.15	12.68	106.987	3.0768	7.50933e-56	DNAJB11	PREDICTED: dnaJ homolog subfamily B member 11-like [Salmo salar]
ncbi_110533829	2.01	1.41	1.62	13.82	13.2	13.37	1.68	13.4633	3.0025	9.99531e-56	MTMR8	PREDICTED: myotubularin-related protein 8-like isoform X1 [Salmo salar]
ncbi_110488340	16.67	18.78	18.72	67.49	73.21	78.3	18.0567	73	2.01536	1.0661e-55	MR1	MHC class 1b antigen [Oncorhynchus mykiss]
ncbi_110531965	1.9	2.87	2.84	20.17	25.53	30.8	2.53667	25.5	3.32949	1.09791e-55	PPHLN1	Periphilin-1 [Salmo salar]
ncbi_110496688	2.77	2.32	2.15	29.59	26.68	41.7	2.41333	32.6567	3.75828	1.92595e-55	MYCBP	PREDICTED: C-Myc-binding protein-like [Salmo salar]
ncbi_110490445	0.31	0.32	0.2	9.73	10.04	19.4	0.276667	13.0567	5.56049	1.98407e-55	PARP12	PREDICTED: poly [ADP-ribose] polymerase 12-like [Salmo salar]
ncbi_110497206	2.18	2.64	1.8	17.58	18.63	23.63	2.20667	19.9467	3.17621	2.24435e-55	--	UNC93B1, partial [Salmo salar]
ncbi_100136017	2.54	1.89	2.02	20.52	15.96	20.12	2.15	18.8667	3.13343	3.31507e-55	MMP13	Collagenase 3 precursor [Salmo salar]
ncbi_110509679	0.35	0.56	0.18	8.07	8.39	9.37	0.363333	8.61	4.56665	4.28521e-55	TRIM27	PREDICTED: E3 ubiquitin-protein ligase TRIM39-like [Salmo salar]
ncbi_110518684	0.16	0.04	0.13	6.54	8.39	8.21	0.11	7.71333	6.13178	1.14016e-54	TRIM35	PREDICTED: nuclear factor 7, brain-like [Salmo salar]
ncbi_110488929	35.38	41.47	22.6	1.45	1.91	2.73	33.15	2.03	-4.02946	1.39493e-54	TDO2A	PREDICTED: tryptophan 2,3-dioxygenase isoform X1 [Salmo salar]
ncbi_110494097	34.29	19.18	23.47	172.18	153.94	169.5	25.6467	165.207	2.68743	1.7339e-54	FKBP5	PREDICTED: peptidyl-prolyl cis-trans isomerase FKBP5-like [Salmo salar]
ncbi_110500638	0.51	0.73	0.26	12.07	13.8	16.55	0.5	14.14	4.82171	1.84573e-54	--	PREDICTED: tapasin-related protein-like [Salmo salar]
ncbi_110508956	8.94	6.23	7.27	42.03	48.46	61.33	7.48	50.6067	2.75822	3.30031e-54	GTF2B	Transcription initiation factor IIB [Salmo salar]
ncbi_110533273	0.43	0.34	0.4	4.6	5.75	5.75	0.39	5.36667	3.78248	3.56066e-54	--	PREDICTED: uncharacterized protein LOC106591344 [Salmo salar]
ncbi_110488572	0.59	0.82	0.78	5.53	5.68	7.24	0.73	6.15	3.07462	3.7659e-54	FAM13B	PREDICTED: protein FAM13B-like isoform X1 [Salmo salar]
ncbi_110497178	0.25	0.38	0.04	198.01	116.68	251.2	0.223333	188.63	9.72214	9.19662e-54	--	interferon-inducible protein Gig2-like, partial [Salmo salar]
ncbi_110498046	0.99	1.13	0.66	10.41	10.92	12.98	0.926667	11.4367	3.62547	1.28065e-53	ZDHHC14	PREDICTED: probable palmitoyltransferase ZDHHC14 isoform X1 [Salmo salar]
ncbi_110528478	3.73	4.16	3.56	20.26	24.39	26.54	3.81667	23.73	2.63633	1.88298e-53	TRIM21	PREDICTED: E3 ubiquitin/ISG15 ligase TRIM25-like [Salmo salar]
MSTRG.10682	0.4	0.73	0.34	11.32	15.92	15.61	0.49	14.2833	4.86541	2.84464e-53	--	-
ncbi_110535123	3.47	3.24	3.81	17.39	18.89	22.14	3.50667	19.4733	2.47333	2.85162e-53	ERAP1	PREDICTED: endoplasmic reticulum aminopeptidase 1-like [Salmo salar]
ncbi_110500076	8.79	11.04	11.05	45.99	56.55	57.82	10.2933	53.4533	2.37657	2.88228e-53	PARP12	PREDICTED: poly [ADP-ribose] polymerase 12-like [Salmo salar]
ncbi_110489734	1.24	1.12	1.59	9.78	10.03	12.17	1.31667	10.66	3.01725	4.76245e-53	EXOG	PREDICTED: nuclease EXOG, mitochondrial [Salmo salar]
ncbi_110497304	0.35	0.53	0.33	10.21	14.49	21.83	0.403333	15.51	5.26508	4.93763e-53	TRIM16	PREDICTED: tripartite motif-containing protein 16-like [Salmo salar]
ncbi_110531556	0.77	0.56	0.59	5.71	6.69	6.73	0.64	6.37667	3.31666	5.56609e-53	PARP14	PREDICTED: poly [ADP-ribose] polymerase 14-like isoform X2 [Esox lucius]
MSTRG.15113	3.88	5.1	5.8	51.72	60	52.53	4.92667	54.75	3.47418	5.84098e-53	--	PREDICTED: tripartite motif-containing protein 16-like, partial [Salmo salar]
ncbi_100136741	8.66	18.3	13.35	0.57	0.32	0.11	13.4367	0.333333	-5.33307	6.00516e-53	IGF1	insulin-like growth factor I precursor [Oncorhynchus keta]
ncbi_110536452	19.16	15.54	13.56	84.23	89.7	112.8	16.0867	95.5767	2.57079	1.17333e-52	UBE2L3	PREDICTED: ubiquitin-conjugating enzyme E2 L3 [Esox lucius]
ncbi_110526797	4.08	3.23	4.18	22.55	24.76	29.24	3.83	25.5167	2.73602	1.40418e-52	CARS	PREDICTED: cysteine--tRNA ligase, cytoplasmic [Salmo salar]
ncbi_110523824	2.47	1.88	2.76	17.02	19.28	21.4	2.37	19.2333	3.02065	1.79567e-52	UBE2L3	PREDICTED: ubiquitin-conjugating enzyme E2 L3 isoform X1 [Esox lucius]
ncbi_110522249	2.08	1.84	2.48	18.15	19.87	32.16	2.13333	23.3933	3.45492	1.93781e-52	ATF3	PREDICTED: cyclic AMP-dependent transcription factor ATF-3-like [Salmo salar]
ncbi_110497174	0.41	0.59	0.63	13.12	12.38	20.67	0.543333	15.39	4.82401	2.95462e-52	--	interferon-inducible protein Gig2-like, partial [Salmo salar]
ncbi_110490001	29.16	33.94	33.64	4.89	5.52	6.27	32.2467	5.56	-2.53599	3.9465e-52	PPP1R3G	PREDICTED: protein phosphatase 1 regulatory subunit 3G-like [Salmo salar]
ncbi_100136336	253.62	128.54	130.11	1575.88	1315.81	1931.9	170.757	1607.86	3.23513	5.51796e-52	STEAP4	PREDICTED: metalloreductase STEAP4 isoform X1 [Salmo salar]
ncbi_110530492	55.41	32.03	34.08	248.86	265.98	336.8	40.5067	283.88	2.80905	5.88002e-52	CYP8B1	cytochrome P450 family 8 subfamily b polypeptide 1-1 [Oncorhynchus mykiss]
ncbi_110520283	0.19	0.36	0.16	3.91	4.29	5.38	0.236667	4.52667	4.25752	9.68073e-52	SAMD9	PREDICTED: sterile alpha motif domain-containing protein 9-like [Notothenia coriiceps]
ncbi_110495368	0.51	0.38	0.53	6.06	9.15	10.41	0.473333	8.54	4.17331	1.01245e-51	PROS1	PREDICTED: growth arrest-specific protein 6 [Salmo salar]
ncbi_110494052	5.65	3.13	2.55	34.52	36.91	48.48	3.77667	39.97	3.40373	1.06559e-51	ELF3	PREDICTED: ETS-related transcription factor Elf-3-like [Salmo salar]
ncbi_110525447	31	26.56	28.78	5.38	4.1	3.56	28.78	4.34667	-2.72709	1.81916e-51	GLDC	PREDICTED: glycine dehydrogenase (decarboxylating), mitochondrial-like [Salmo salar]
MSTRG.327	0.22	0.17	0.23	13.73	16.73	25.69	0.206667	18.7167	6.50087	1.94281e-51	--	-
ncbi_110537494	5.4	5.41	4.66	0.84	0.72	0.83	5.15667	0.796667	-2.69439	2.1005e-51	NCOR1	PREDICTED: nuclear receptor corepressor 1 isoform X3 [Salmo salar]
ncbi_110487066	16.46	19.42	20.4	3.16	2.7	2.87	18.76	2.91	-2.68857	2.18976e-51	CANT1	PREDICTED: soluble calcium-activated nucleotidase 1 isoform X1 [Salmo salar]
ncbi_110486368	2.49	1.38	1.21	15.22	15.3	18.1	1.69333	16.2067	3.25865	2.18976e-51	VCAM1	PREDICTED: vascular cell adhesion protein 1-like [Salmo salar]
ncbi_110500791	3.13	4.38	5.02	26.88	29.1	35.42	4.17667	30.4667	2.86681	2.56666e-51	BTNL8	PREDICTED: butyrophilin subfamily 1 member A1-like [Salmo salar]
ncbi_100136795	3.26	2.36	2.58	17.45	17.42	17.28	2.73333	17.3833	2.66897	3.74195e-51	ADA	PREDICTED: adenosine deaminase-like [Salmo salar]
ncbi_110498445	8.78	8.07	9.29	43.38	46.47	64.81	8.71333	51.5533	2.56477	6.47361e-51	ELMOD2	PREDICTED: ELMO domain-containing protein 2-like [Salmo salar]
ncbi_110503972	14.94	9.97	11.32	56.51	61.3	69.48	12.0767	62.43	2.37002	7.82889e-51	HSC71	PREDICTED: heat shock cognate 70 kDa protein-like isoform X1 [Salmo salar]
ncbi_110524638	7.55	9.43	9.48	0.92	0.63	0.67	8.82	0.74	-3.57518	8.00918e-51	DSC1	PREDICTED: desmocollin-2-like isoform X1 [Salmo salar]
ncbi_110529031	1.18	1.11	1.11	5.05	5.39	5.92	1.13333	5.45333	2.26657	9.45015e-51	PLXNB1	PREDICTED: plexin-B1-like isoform X1 [Salmo salar]
ncbi_110521266	0.11	0.25	0.19	4.55	4.14	8.28	0.183333	5.65667	4.94741	1.441e-50	TRIM25	PREDICTED: E3 ubiquitin/ISG15 ligase TRIM25-like [Salmo salar]
ncbi_110501732	0.11	0.09	0.36	8.98	10.52	13.93	0.186667	11.1433	5.89957	1.44222e-50	GBP1	Interferon-induced guanylate-binding protein 1 [Salmo salar]
ncbi_110488346	7.39	10.1	10.22	49.82	61.53	67.27	9.23667	59.54	2.68842	1.55017e-50	PSMB7	proteasome subunit [Oncorhynchus mykiss]
ncbi_110495622	4.62	4.48	4.94	22.31	22.48	26.6	4.68	23.7967	2.34618	1.68493e-50	ATG3	PREDICTED: ubiquitin-like-conjugating enzyme ATG3 [Salmo salar]
ncbi_110497729	10.28	7.73	7.4	44.95	45.34	42.42	8.47	44.2367	2.38481	1.91575e-50	NFKBIA	PREDICTED: NF-kappa-B inhibitor alpha-like [Salmo salar]
ncbi_110509528	9.35	6.73	8.3	34.78	34.87	36.13	8.12667	35.26	2.1173	1.92487e-50	--	Tumor necrosis factor receptor 1A, partial [Oncorhynchus mykiss]
ncbi_110519027	15.66	18.24	20.63	2.06	1.67	1.39	18.1767	1.70667	-3.41283	1.94864e-50	ME3	PREDICTED: NADP-dependent malic enzyme-like [Salmo salar]
ncbi_110537920	5.93	4.57	4.35	27.63	29.22	35.4	4.95	30.75	2.63509	3.54882e-50	NFATC2IP	PREDICTED: NFATC2-interacting protein [Salmo salar]
ncbi_110488161	33.64	35.1	32.53	4.31	4.44	2.87	33.7567	3.87333	-3.12352	3.55795e-50	UBE2E1	PREDICTED: ubiquitin-conjugating enzyme E2 E1 [Salmo salar]
ncbi_100505414	1.37	1.71	1.46	14.74	16.67	20.21	1.51333	17.2067	3.50717	4.49539e-50	LIPE	hormone-sensitive lipase subtype 2 [Oncorhynchus mykiss]
ncbi_110506360	12.9	8.77	10.46	50.85	54.37	63.98	10.71	56.4	2.39674	4.8043e-50	DNAJA2	PREDICTED: dnaJ homolog subfamily A member 2 [Salmo salar]
ncbi_110533271	1.22	0.5	1.08	8.9	10.67	12.57	0.933333	10.7133	3.52087	4.8043e-50	--	PREDICTED: uncharacterized protein LOC106591845 [Salmo salar]
ncbi_110486225	0.37	0.54	0.41	4.63	5.61	6.8	0.44	5.68	3.69032	7.17958e-50	--	PREDICTED: probable GPI-anchored adhesin-like protein PGA55 [Stegastes partitus]
ncbi_110533575	1.53	0.78	0.98	13.63	11.86	9.69	1.09667	11.7267	3.4186	9.23533e-50	BCKDK	PREDICTED: 3-methyl-2-oxobutanoate dehydrogenase [lipoamide] kinase, mitochondrial-like [Salmo salar]
ncbi_110494153	1.72	1.65	1.69	10.28	11.43	13.5	1.68667	11.7367	2.79878	1.98114e-49	RBCK1	PREDICTED: ranBP-type and C3HC4-type zinc finger-containing protein 1 isoform X1 [Salmo salar]
ncbi_110488188	25.58	36.45	34.36	2.5	3.18	3.15	32.13	2.94333	-3.4484	4.22385e-49	NR0B2	small heterodimer partner-2 [Oncorhynchus mykiss]
ncbi_110492603	1.47	1.25	2.49	20.79	24.92	22.85	1.73667	22.8533	3.71801	5.74639e-49	--	PREDICTED: emerin-like isoform X4 [Salmo salar]
ncbi_110491485	0.44	0.24	0.18	13.3	16.44	22.12	0.286667	17.2867	5.91414	7.72432e-49	--	PREDICTED: rootletin-like [Austrofundulus limnaeus]
ncbi_110495657	26.6	19.68	22.29	86.89	87.04	88.06	22.8567	87.33	1.93386	8.52256e-49	ATP1A1	PREDICTED: sodium/potassium-transporting ATPase subunit alpha-1 [Salmo salar]
ncbi_110526312	2.03	0.9	1.27	14.56	13.63	14.33	1.4	14.1733	3.33968	8.6587e-49	TAAR13C	PREDICTED: trace amine-associated receptor 13c-like [Salmo salar]
ncbi_110530082	908.92	833.43	773.7	221.16	219.97	196.63	838.683	212.587	-1.98008	9.78671e-49	AGXT	PREDICTED: serine--pyruvate aminotransferase [Salmo salar]
ncbi_100136058	28.64	21.59	18.34	106.21	120.42	128.22	22.8567	118.283	2.37156	2.44397e-48	NFKBIA	inhibitor of nuclear factor kappa B alpha [Oncorhynchus mykiss]
ncbi_110535315	3.61	3.07	3.65	16.86	16.43	18.07	3.44333	17.12	2.3138	2.9392e-48	IRF8	interferon regulatory factor 9 [Salmo salar]
ncbi_110498119	0.63	0.32	0.08	211.78	243.61	315.2	0.343333	256.863	9.54718	3.40975e-48	RSAD2	PREDICTED: radical S-adenosyl methionine domain-containing protein 2-like [Salmo salar]
ncbi_110499045	10.48	10.31	10.35	0.14	0.21	0.05	10.38	0.133333	-6.28263	4.10581e-48	SSTR2	PREDICTED: somatostatin receptor type 2-like [Salmo salar]
ncbi_110501286	3.82	2.16	2.06	20.5	19.74	22.05	2.68	20.7633	2.95373	5.01261e-48	NABP1	PREDICTED: SOSS complex subunit B2-like [Salmo salar]
ncbi_100142632	114.22	172.99	146.39	1.28	2.77	1.51	144.533	1.85333	-6.28514	6.47305e-48	CYP1A3	cytochrome P450 1A3 [Oncorhynchus mykiss]
ncbi_110497811	1.75	1.33	1.17	9.24	9.53	11.92	1.41667	10.23	2.85223	8.2793e-48	--	PREDICTED: exocyst complex component 3-like protein 4 isoform X1 [Salmo salar]
ncbi_110525352	3.49	5.19	4.92	0.42	0.31	0.19	4.53333	0.306667	-3.88583	8.56176e-48	ACACB	PREDICTED: acetyl-CoA carboxylase-like isoform X1 [Salmo salar]
ncbi_110535330	0.07	0.08	0	20	24.05	33.21	0.05	25.7533	9.00862	1.13757e-47	ASTE1	PREDICTED: protein asteroid homolog 1-like [Salmo salar]
ncbi_110509503	5.5	6.46	6.37	29.16	30.33	35.35	6.11	31.6133	2.37129	1.16423e-47	UCK1	PREDICTED: uridine-cytidine kinase 1-like [Salmo salar]
ncbi_110531641	0.34	0.26	0.37	6.91	8.61	7.91	0.323333	7.81	4.59423	1.58705e-47	--	PREDICTED: myosin-6-like, partial [Stegastes partitus]
ncbi_110488997	0.11	0.24	0.17	2.16	2.97	2.72	0.173333	2.61667	3.91611	2.43825e-47	SECA	unnamed protein product [Oncorhynchus mykiss]
ncbi_110511923	0.93	0.85	0.59	5.47	6.54	7.05	0.79	6.35333	3.00759	2.43843e-47	NOD1	PREDICTED: nucleotide-binding oligomerization domain-containing protein 1-like [Salmo salar]
ncbi_110522049	6.35	4.39	4.16	29.6	30.84	36.41	4.96667	32.2833	2.70044	2.79796e-47	NFKBIA	NF-kappa-B inhibitor alpha [Oncorhynchus mykiss]
ncbi_110494542	0.39	0.12	0.17	4.53	5.31	5.1	0.226667	4.98	4.4575	3.33391e-47	OGFR	PREDICTED: opioid growth factor receptor-like isoform X1 [Salmo salar]
ncbi_110488379	7.35	9.06	8.91	34.18	41.37	43.07	8.44	39.54	2.228	4.86541e-47	PREP	Prolyl endopeptidase [Salmo salar]
ncbi_110535700	19.76	13.77	13.92	1.77	2	2.38	15.8167	2.05	-2.94775	7.33799e-47	ARRDC3	PREDICTED: arrestin domain-containing protein 3 [Salmo salar]
ncbi_110524880	0.92	0.31	0.44	8.88	7.78	8.62	0.556667	8.42667	3.92008	1.07485e-46	SELP	P-selectin precursor [Salmo salar]
ncbi_110508855	11.58	15.74	14.91	2.27	1.65	1.44	14.0767	1.78667	-2.97796	1.19773e-46	AGL	PREDICTED: glycogen debranching enzyme-like isoform X1 [Salmo salar]
MSTRG.18807	0.53	0.48	0.66	13.55	17.44	23.61	0.556667	18.2	5.03098	1.91248e-46	--	-
ncbi_110531555	0.28	0.55	0.61	4.88	5.09	6.17	0.48	5.38	3.4865	2.03692e-46	PARP14	PREDICTED: poly [ADP-ribose] polymerase 14-like isoform X3 [Esox lucius]
ncbi_110505140	116.93	140.09	155.27	28.79	28.28	26.21	137.43	27.76	-2.30762	2.03692e-46	QDPR	PREDICTED: dihydropteridine reductase-like isoform X1 [Salmo salar]
ncbi_110501242	2.4	2.08	2	15.74	15.1	22.62	2.16	17.82	3.04439	3.34057e-46	UCHL3	ubiquitin carboxyl-terminal hydrolase isozyme L3 [Salmo salar]
ncbi_110524685	1.1	1.55	1.07	7.24	8.99	10.31	1.24	8.84667	2.83479	3.93516e-46	ZCCHC11	PREDICTED: terminal uridylyltransferase 4-like isoform X1 [Salmo salar]
ncbi_110527656	2.75	2.13	2.57	15.58	18.89	23.57	2.48333	19.3467	2.96174	4.66765e-46	PSMF1	proteasome inhibitor PI31 subunit [Salmo salar]
ncbi_110538792	0.18	0.07	0.19	47.98	40.77	40.43	0.146667	43.06	8.19766	5.1298e-46	--	PREDICTED: uncharacterized protein LOC106602018 [Salmo salar]
ncbi_110527537	18.56	27.64	25.72	4.02	3.5	3.62	23.9733	3.71333	-2.69064	5.90537e-46	AOX1	PREDICTED: aldehyde oxidase 1-like [Salmo salar]
ncbi_100379114	11.49	7.8	8.62	48.9	49.99	62.84	9.30333	53.91	2.53473	6.23605e-46	CEBPD	CCAAT/enhancer binding protein delta2 [Oncorhynchus mykiss]
ncbi_110487067	20.53	22.81	19.33	3.26	2.56	3.85	20.89	3.22333	-2.69619	7.28245e-46	CANT1	PREDICTED: soluble calcium-activated nucleotidase 1 isoform X1 [Salmo salar]
ncbi_110538127	0.68	0.84	0.79	5.08	6.35	5.44	0.77	5.62333	2.8685	7.774e-46	--	PREDICTED: zinc finger protein 628 [Esox lucius]
MSTRG.18844	3.84	1.43	1.74	20.78	22.44	27.11	2.33667	23.4433	3.32665	8.80088e-46	--	PREDICTED: tumor necrosis factor receptor superfamily member 12A [Stegastes partitus]
ncbi_110488347	9.39	12.79	12.59	57.77	53.35	63.01	11.59	58.0433	2.32425	9.75016e-46	PSMB8	proteasome subunit [Oncorhynchus mykiss]
ncbi_110535550	1.37	0.81	0.58	9.04	9.64	9.4	0.92	9.36	3.3468	9.92285e-46	MAP3K8	PREDICTED: mitogen-activated protein kinase kinase kinase 8-like [Salmo salar]
ncbi_110529304	1.97	1.61	1.54	11.83	16.09	14.45	1.70667	14.1233	3.04883	1.03511e-45	MAX	PREDICTED: protein max isoform X3 [Salmo salar]
ncbi_110537496	102.42	92.88	115.1	377.52	475.39	548.37	103.467	467.093	2.17454	1.18489e-45	UBC	PREDICTED: polyubiquitin-B isoform X1 [Gallus gallus]
ncbi_110521555	16.88	16.5	20.98	1.61	2.22	2.24	18.12	2.02333	-3.16278	1.42849e-45	GCLM	PREDICTED: glutamate--cysteine ligase regulatory subunit-like [Salmo salar]
ncbi_110530458	2.05	1.94	1.28	13.23	12.94	18.76	1.75667	14.9767	3.0918	1.79252e-45	TYSND1	PREDICTED: peroxisomal leader peptide-processing protease [Salmo salar]
ncbi_110538275	7.22	5.98	5.81	26.2	23.09	28.77	6.33667	26.02	2.03782	2.49344e-45	GPR146	PREDICTED: probable G-protein coupled receptor 146 [Salmo salar]
ncbi_110526389	6.76	9.35	7.47	36.13	37.97	47.32	7.86	40.4733	2.36437	3.2294e-45	KARS	PREDICTED: lysine--tRNA ligase isoform X1 [Salmo salar]
ncbi_110536971	0.39	0.19	0.37	6.96	8.3	9.08	0.316667	8.11333	4.67926	3.30673e-45	CD274	Programmed cell death 1 ligand 1 precursor [Salmo salar]
ncbi_110522213	4.72	2.1	3.1	28.26	26.47	27.78	3.30667	27.5033	3.05616	4.52746e-45	GOPC	PREDICTED: Golgi-associated PDZ and coiled-coil motif-containing protein-like isoform X1 [Salmo salar]
ncbi_110523143	6.33	6.32	6.23	0.89	0.81	0.68	6.29333	0.793333	-2.98783	5.99241e-45	SLC27A6	PREDICTED: long-chain fatty acid transport protein 6 [Salmo salar]
ncbi_110498968	25.54	25.14	25.98	5.04	4.13	3.42	25.5533	4.19667	-2.6062	7.28903e-45	GCH1	PREDICTED: GTP cyclohydrolase 1-like [Salmo salar]
ncbi_110537403	0.51	0.31	0.35	15.9	25.86	17.27	0.39	19.6767	5.65687	7.47957e-45	--	PREDICTED: E3 ubiquitin-protein ligase RNF144A-like [Salmo salar]
ncbi_100136688	149.86	210.4	189.47	35.24	36.73	28.96	183.243	33.6433	-2.44537	7.51587e-45	ABCB11	PREDICTED: bile salt export pump-like isoform X2 [Salmo salar]
ncbi_110488587	7.38	6.52	5.91	0.28	0.4	0.49	6.60333	0.39	-4.08165	1.19857e-44	EGR1	PREDICTED: early growth response protein 1-like [Salmo salar]
MSTRG.14136	11.19	10.42	12.05	1.81	1.85	1.36	11.22	1.67333	-2.74528	1.92575e-44	TC1A	unnamed protein product [Oncorhynchus mykiss]
ncbi_110496514	0.61	0.27	0.42	5.83	6.47	7.7	0.433333	6.66667	3.94342	1.99903e-44	ZNRF2	PREDICTED: E3 ubiquitin-protein ligase ZNRF2-like isoform X2 [Salmo salar]
ncbi_110526798	3.04	2.48	1.8	14.14	17.14	21.33	2.44	17.5367	2.84542	2.13687e-44	CARS	PREDICTED: cysteine--tRNA ligase, cytoplasmic [Salmo salar]
ncbi_100653446	1.9	1.24	1.34	10.94	11.26	16.95	1.49333	13.05	3.12744	2.16065e-44	--	IL-13 receptor-alpha-1-a precursor [Oncorhynchus mykiss]
ncbi_110506574	6.26	7.91	5.47	0.48	0.49	0.34	6.54667	0.436667	-3.90616	2.65666e-44	AHR	PREDICTED: aryl hydrocarbon receptor, partial [Salmo salar]
ncbi_110537380	37.11	20.89	28.79	191.45	149.8	150.08	28.93	163.777	2.50109	2.82898e-44	RNF121	PREDICTED: RING finger protein 121 isoform X1 [Salmo salar]
MSTRG.15249	15.85	17.97	19.33	2.3	1.3	2.5	17.7167	2.03333	-3.12319	2.92367e-44	--	-
ncbi_110493184	1.06	1.13	1.19	5.8	7.09	9.14	1.12667	7.34333	2.70437	3.04985e-44	ZNFX1	PREDICTED: NFX1-type zinc finger-containing protein 1-like [Salmo salar]
ncbi_110504711	14.83	16.05	13.36	2.81	2.32	1.85	14.7467	2.32667	-2.66405	3.17994e-44	SLC7A2	PREDICTED: cationic amino acid transporter 2 isoform X2 [Salmo salar]
ncbi_110487246	0.7	0.86	0.57	10.17	11.89	13.18	0.71	11.7467	4.04829	3.32227e-44	--	PREDICTED: stress-induced-phosphoprotein 1-like [Salmo salar]
ncbi_110491902	106.23	102.81	125.01	392.32	344.14	400.33	111.35	378.93	1.76683	5.20804e-44	KRT18	PREDICTED: keratin, type I cytoskeletal 18-like isoform X1 [Salmo salar]
ncbi_110531529	0.15	0.03	0	20.19	21.71	30.38	0.06	24.0933	8.64946	6.0895e-44	TRIM27	PREDICTED: E3 ubiquitin-protein ligase TRIM39-like [Salmo salar]
ncbi_110495650	28.12	38.44	28.94	3.88	3.95	5.54	31.8333	4.45667	-2.8365	7.29572e-44	--	Lectin precursor [Salmo salar]
ncbi_110530917	0.14	0.07	0.16	3.19	3.5	3.76	0.123333	3.48333	4.81983	8.29931e-44	TMEM150A	PREDICTED: transmembrane protein 150A-like [Salmo salar]
ncbi_110507392	0.62	0.33	0.62	4.5	5.53	5.92	0.523333	5.31667	3.34472	8.33945e-44	ITPKC	PREDICTED: inositol-trisphosphate 3-kinase C isoform X1 [Salmo salar]
ncbi_110503414	0.32	0.28	0.52	5.1	5.57	7.55	0.373333	6.07333	4.02395	8.79097e-44	TIPARP	PREDICTED: TCDD-inducible poly [ADP-ribose] polymerase isoform X2 [Salmo salar]
MSTRG.2842	0.06	0.09	0.2	4.27	4.73	7.31	0.116667	5.43667	5.54226	1.69263e-43	--	Transposon TX1 uncharacterized 149 kDa protein [Exaiptasia pallida]
ncbi_110521482	3.29	4.08	4.17	0.15	0.13	0.17	3.84667	0.15	-4.68057	1.70284e-43	RORB	PREDICTED: nuclear receptor ROR-beta-like [Salmo salar]
ncbi_110521382	4.71	3.66	5.29	17.92	22.61	25.77	4.55333	22.1	2.27905	1.78193e-43	WASHC4	PREDICTED: WASH complex subunit 7 isoform X1 [Salmo salar]
ncbi_110529988	1.1	0.66	0.7	6.48	8.27	9.33	0.82	8.02667	3.29111	1.88219e-43	RNF31	PREDICTED: E3 ubiquitin-protein ligase RNF31-like isoform X3 [Salmo salar]
ncbi_100653463	147.33	73.76	90.77	622.07	671.46	645.48	103.953	646.337	2.63635	2.18556e-43	SLC31A1	PREDICTED: high affinity copper uptake protein 1-like [Salmo salar]
ncbi_110534424	0.71	0.41	0.63	8.5	6.67	6.23	0.583333	7.13333	3.61218	2.32486e-43	TRIM27	PREDICTED: E3 ubiquitin-protein ligase TRIM39-like [Salmo salar]
ncbi_110535689	177.82	89.72	101.62	835.04	726.56	818.16	123.053	793.253	2.6885	2.4752e-43	CDO1	PREDICTED: cysteine dioxygenase type 1-like [Salmo salar]
MSTRG.16664	61.91	43.73	55.28	199.49	227	255.84	53.64	227.443	2.08413	2.67757e-43	GPX2	glutathione peroxidase 1b1 [Oncorhynchus mykiss]
ncbi_110530815	25.34	21.24	22.82	77.06	86.21	105.96	23.1333	89.7433	1.95583	3.01502e-43	PSMD1	PREDICTED: 26S proteasome non-ATPase regulatory subunit 1 isoform X1 [Salmo salar]
ncbi_110487244	1.34	1.13	1.35	8.31	8.4	9.85	1.27333	8.85333	2.79761	3.20312e-43	SLC25A28	PREDICTED: mitoferrin-2 [Oreochromis niloticus]
ncbi_110506405	13.79	14.07	11.21	47.3	47.35	45.76	13.0233	46.8033	1.84551	3.37485e-43	CDH1	PREDICTED: B-cadherin-like [Salmo salar]
ncbi_110510106	0.22	0.18	0.27	5.76	4.7	5.84	0.223333	5.43333	4.60457	3.72312e-43	CBL	PREDICTED: E3 ubiquitin-protein ligase CBL-like isoform X1 [Salmo salar]
MSTRG.2341	0.69	0.63	0.78	9.3	8.3	12.62	0.7	10.0733	3.84704	5.12427e-43	TRIM21	PREDICTED: E3 ubiquitin-protein ligase TRIM39-like [Salmo salar]
ncbi_110530829	3.87	3.13	3.46	18.42	20.48	26.4	3.48667	21.7667	2.6422	5.15795e-43	MUL1A	Mul1b protein [Salmo salar]
ncbi_110527510	1.73	1.64	1.88	23.02	22.77	30.35	1.75	25.38	3.85827	5.41999e-43	GYG2	PREDICTED: glycogenin-2 [Esox lucius]
ncbi_110508474	6.3	5.1	5.23	22.28	21.76	26.28	5.54333	23.44	2.08015	6.15724e-43	PRMT5	PREDICTED: protein arginine N-methyltransferase 5 isoform X1 [Salmo salar]
ncbi_110528091	2.38	1.35	1.84	15.27	22.08	18.01	1.85667	18.4533	3.31309	6.15724e-43	PGA	PREDICTED: pepsin A-like isoform X1 [Salmo salar]
ncbi_110485775	1.34	1.16	1.43	13.49	15.45	19.58	1.31	16.1733	3.62598	8.29874e-43	DTD1	D-tyrosyl-tRNATyr deacylase 1 [Salmo salar]
ncbi_110495799	10.03	7.53	8.59	39.18	39.71	40.55	8.71667	39.8133	2.1914	1.02566e-42	GCA	Grancalcin [Salmo salar]
ncbi_110511727	0.38	0.12	0.51	6.45	8.06	9.58	0.336667	8.03	4.57601	1.21111e-42	ZUFSP	PREDICTED: zinc finger protein C6orf113 homolog isoform X1 [Salmo salar]
ncbi_110493569	0.49	0.46	0.31	9.3	10.21	9.57	0.42	9.69333	4.52853	1.52191e-42	RNF135	PREDICTED: RING finger protein 135 isoform X3 [Salmo salar]
ncbi_110502378	2.82	2.17	1.75	10.95	12.57	14.89	2.24667	12.8033	2.51066	1.69796e-42	NFKB2	PREDICTED: nuclear factor NF-kappa-B p100 subunit-like isoform X1 [Salmo salar]
ncbi_110522080	5.75	5.79	4.88	20.98	23.89	28.32	5.47333	24.3967	2.15619	1.70642e-42	XRN2	PREDICTED: 5'-3' exoribonuclease 2 [Salmo salar]
ncbi_110497186	0.14	0.32	0.25	4.71	4.61	3.42	0.236667	4.24667	4.1654	1.82585e-42	GVIN1	PREDICTED: interferon-induced very large GTPase 1-like [Salmo salar]
ncbi_110503179	1.75	0.9	0.71	18.42	21.73	19.59	1.12	19.9133	4.15216	2.87419e-42	TRIM25	PREDICTED: E3 ubiquitin/ISG15 ligase TRIM25-like [Salmo salar]
ncbi_110537802	19.42	12.11	12.74	0.99	0.88	1.81	14.7567	1.22667	-3.58855	2.99684e-42	EGR1	PREDICTED: early growth response protein 1-like [Salmo salar]
ncbi_110538167	15.45	17.17	17.13	2.77	2.33	1.61	16.5833	2.23667	-2.89031	3.4971e-42	PPP1R1B	PREDICTED: protein phosphatase 1 regulatory subunit 1B-like [Salmo salar]
ncbi_110496228	1.87	4.11	2.26	31.03	27.54	27	2.74667	28.5233	3.37639	3.4971e-42	PSMB6L-B	proteasome subunit [Oncorhynchus mykiss]
ncbi_110522047	0.37	0.36	0.23	6.76	5.83	6.57	0.32	6.38667	4.31892	3.906e-42	NFKBIE	NF-kappa-B inhibitor epsilon [Salmo salar]
ncbi_110532330	3.63	3.05	3.6	17.4	16.63	19.66	3.42667	17.8967	2.38481	4.48665e-42	NMNAT1	Nicotinamide mononucleotide adenylyltransferase 1 [Salmo salar]
ncbi_110485631	1.26	0.72	0.63	7.61	7.54	6.95	0.87	7.36667	3.08192	4.5371e-42	ATG4D	PREDICTED: cysteine protease ATG4D-like [Salmo salar]
ncbi_110520211	3.02	1.83	3.45	17.58	17.15	21.33	2.76667	18.6867	2.75579	4.69497e-42	DYE	PREDICTED: nuclear pore complex protein Nup93 isoform X1 [Salmo salar]
ncbi_110499325	4.66	4.08	4.82	18.41	24.97	25.66	4.52	23.0133	2.34808	4.71098e-42	ERLEC1	PREDICTED: endoplasmic reticulum lectin 1-like isoform X2 [Salmo salar]
ncbi_110494286	2.79	1.52	1.32	14.38	20.66	23.15	1.87667	19.3967	3.36956	4.78908e-42	SLC10A3	PREDICTED: P3 protein-like [Salmo salar]
ncbi_110487035	0.31	0.38	0.53	8.15	6.31	8.36	0.406667	7.60667	4.22535	5.50389e-42	RNF213A	PREDICTED: E3 ubiquitin-protein ligase RNF213-like [Salmo salar]
ncbi_110503531	22.15	25.51	29.6	0.05	0.19	0.14	25.7533	0.126667	-7.66758	5.82615e-42	--	PREDICTED: cytospin-B-like [Neolamprologus brichardi]
ncbi_100135849	41.75	47.16	49.74	9.7	9.93	7.23	46.2167	8.95333	-2.36792	6.12095e-42	LDLR	PREDICTED: low-density lipoprotein receptor-like [Salmo salar]
ncbi_110520073	1.24	0.68	0.59	8.38	6.92	6.99	0.836667	7.43	3.15064	6.97546e-42	N4BP1	PREDICTED: NEDD4-binding protein 1-like [Salmo salar]
ncbi_110520866	16.89	9.86	13.9	77.63	75.46	75.38	13.55	76.1567	2.49068	1.02332e-41	PSMA2	PREDICTED: proteasome subunit alpha type-2-like [Salmo salar]
ncbi_110531403	0.25	0.32	0.26	9.45	8.25	13.6	0.276667	10.4333	5.23691	1.24659e-41	--	PREDICTED: basic leucine zipper transcriptional factor ATF-like 2 [Salmo salar]
ncbi_110508783	2.93	1.9	2.56	15.03	15.07	18.5	2.46333	16.2	2.71731	1.47618e-41	CREM	PREDICTED: cAMP-responsive element modulator-like isoform X1 [Salmo salar]
ncbi_100136196	17.11	12.83	14.12	58.03	59.8	80.28	14.6867	66.0367	2.16876	1.70108e-41	YWHAE	14-3-3E1 protein [Oncorhynchus mykiss]
ncbi_110520114	0.46	0.64	0.53	5.15	6.09	6.52	0.543333	5.92	3.44569	1.80854e-41	MAP3K20	PREDICTED: mitogen-activated protein kinase kinase kinase MLT-like [Salmo salar]
ncbi_110520477	8.02	6.47	6.24	28.49	29.94	33.82	6.91	30.75	2.15383	2.318e-41	RAB20	PREDICTED: ras-related protein Rab-20-like [Salmo salar]
ncbi_110501707	1.93	1.86	1.09	13.96	18.68	18.86	1.62667	17.1667	3.39962	3.19255e-41	TSC22D1	PREDICTED: TSC22 domain family protein 1-like [Salmo salar]
ncbi_110492513	0.76	0.65	0.64	6.36	6.48	10.22	0.683333	7.68667	3.4917	3.70162e-41	UCKL1	PREDICTED: uridine-cytidine kinase-like 1 isoform X4 [Salmo salar]
ncbi_110497483	0.51	0.23	0.3	5.33	4.39	5.21	0.346667	4.97667	3.84356	3.77905e-41	TNIP2	PREDICTED: TNFAIP3-interacting protein 2-like [Salmo salar]
ncbi_110524275	0.45	0.69	0.51	5.96	5.11	8.02	0.55	6.36333	3.53228	4.65524e-41	SPINZ	PREDICTED: spindlin-Z-like [Salmo salar]
ncbi_110488797	1269.18	753.96	574.83	6218.14	5199.09	7044.4	865.99	6153.88	2.82907	5.0013e-41	--	PREDICTED: saxitoxin and tetrodotoxin-binding protein 2-like [Salmo salar]
ncbi_110531280	2.17	1.96	2.28	7.48	7.32	7.54	2.13667	7.44667	1.80123	7.01081e-41	UBR4	PREDICTED: E3 ubiquitin-protein ligase UBR4 [Salmo salar]
ncbi_110487250	0.43	0.37	0.22	6.37	8.45	11.3	0.34	8.70667	4.67851	7.28087e-41	HOP	PREDICTED: stress-induced-phosphoprotein 1-like [Salmo salar]
ncbi_110507328	4.49	2.95	4	16.7	17.85	18.39	3.81333	17.6467	2.21027	7.68397e-41	ABCF3	PREDICTED: ATP-binding cassette sub-family F member 3-like [Salmo salar]
ncbi_110522217	18.76	16.5	17.51	54.56	60.88	62.73	17.59	59.39	1.75546	8.52474e-41	UNC93A	PREDICTED: protein unc-93 homolog A [Salmo salar]
ncbi_110508825	8.11	10.53	6.04	0.19	0.29	0.37	8.22667	0.283333	-4.85974	1.00502e-40	CYP7A1	cytochrome P450 family 7 subfamily a polypeptide 1-2 [Oncorhynchus mykiss]
ncbi_100136794	18.86	26.67	22.95	1.68	3.13	1.76	22.8267	2.19	-3.38172	1.10361e-40	GCH1	PREDICTED: LOW QUALITY PROTEIN: GTP cyclohydrolase 1 [Salmo salar]
ncbi_110538971	0.22	0.13	0.2	2.7	3.97	5.82	0.183333	4.16333	4.5052	1.16767e-40	HMCN2	PREDICTED: LOW QUALITY PROTEIN: hemicentin-1 [Esox lucius]
ncbi_110496874	0.36	0.23	0.31	3.02	4.21	4.85	0.3	4.02667	3.74655	1.32272e-40	GALNT12	PREDICTED: polypeptide N-acetylgalactosaminyltransferase 12-like isoform X2 [Salmo salar]
ncbi_110520048	0.61	0.29	0.19	5.45	5.19	9.35	0.363333	6.66333	4.19688	1.73474e-40	GALNT5	PREDICTED: polypeptide N-acetylgalactosaminyltransferase 5-like isoform X2 [Salmo salar]
ncbi_110535832	6.92	8.13	4.08	0.3	0.16	0.13	6.37667	0.196667	-5.01898	2.16726e-40	GLDC	PREDICTED: glycine dehydrogenase (decarboxylating), mitochondrial-like [Salmo salar]
ncbi_110491889	238.01	233.17	291.87	845.03	799.5	871.8	254.35	838.777	1.72147	2.29113e-40	B2M	beta-2 microglobulin [Oncorhynchus mykiss]
ncbi_100136087	1.33	1.07	1.68	9.29	9.91	11.02	1.36	10.0733	2.88886	2.47056e-40	TRAF2	PREDICTED: TNF receptor-associated factor 2-like [Salmo salar]
ncbi_110497897	0.5	0.66	0.74	4.4	4.73	5.17	0.633333	4.76667	2.91194	3.38336e-40	NLRC3	PREDICTED: protein NLRC3-like [Salmo salar]
ncbi_110527503	1	0.55	0.39	8.94	6.88	11.24	0.646667	9.02	3.80203	3.79499e-40	ANOS1	PREDICTED: anosmin-1-like [Salmo salar]
ncbi_110530534	59.23	50.94	69.26	9.6	12.1	10.89	59.81	10.8633	-2.46092	4.17875e-40	MGST3	Microsomal glutathione S-transferase 3 [Oncorhynchus mykiss]
MSTRG.3723	1.63	0.87	1.21	9.87	10.37	9.57	1.23667	9.93667	3.00631	4.39741e-40	--	-
ncbi_110534540	0.95	0.76	0.81	9.35	7.49	7.13	0.84	7.99	3.24973	4.6802e-40	CLDN1	PREDICTED: claudin-1-like [Salmo salar]
ncbi_110494212	3.16	3.05	2.63	12.11	12.72	14.45	2.94667	13.0933	2.15168	5.7664e-40	WWP2	PREDICTED: NEDD4-like E3 ubiquitin-protein ligase WWP2 isoform X1 [Salmo salar]
ncbi_110504055	30.04	27.79	35.22	104.85	108.47	129.89	31.0167	114.403	1.88301	6.1424e-40	LGALS9	PREDICTED: galectin-9B-like [Salmo salar]
ncbi_110521282	13.16	14.59	15.12	51.51	51.72	62.24	14.29	55.1567	1.94853	8.35152e-40	PSMA1	Proteasome subunit alpha type-1 [Salmo salar]
ncbi_110536449	0.16	0.77	0.33	16.69	11.37	21.24	0.42	16.4333	5.29009	9.47127e-40	--	-
ncbi_110538124	7.01	5.82	5.11	26.01	30.62	35.52	5.98	30.7167	2.3608	9.58201e-40	UBE2M	NEDD8-conjugating enzyme Ubc12 [Salmo salar]
ncbi_110512912	0.33	0.33	0.34	3.97	3.97	5.9	0.333333	4.61333	3.79077	1.04034e-39	POMGNT2	PREDICTED: protein O-linked-mannose beta-1,4-N-acetylglucosaminyltransferase 2 [Salmo salar]
ncbi_110497202	0.68	0.89	0.71	5.77	5.55	7.42	0.76	6.24667	3.03902	1.06331e-39	ACCS	PREDICTED: 1-aminocyclopropane-1-carboxylate synthase-like protein 1 [Salmo salar]
ncbi_110499364	8.78	7.14	7.38	29.74	31.98	32.56	7.76667	31.4267	2.01662	1.1147e-39	BCL2L14	PREDICTED: apoptosis facilitator Bcl-2-like protein 14 [Clupea harengus]
ncbi_110497707	0.48	0.28	0.33	5.1	5.96	7.09	0.363333	6.05	4.05757	1.11833e-39	TRAF3	PREDICTED: TNF receptor-associated factor 3-like [Salmo salar]
ncbi_110521260	0.33	0.28	0.45	6.03	5.76	6.31	0.353333	6.03333	4.09385	1.65485e-39	TRIM16	fish virus induced TRIM protein [Oncorhynchus mykiss]
ncbi_110510230	3.34	3.07	3.05	16.95	18.19	12.46	3.15333	15.8667	2.33105	1.67848e-39	SSH2	PREDICTED: protein phosphatase Slingshot homolog 1-like isoform X2 [Salmo salar]
ncbi_110534387	0.56	0.18	0.14	43.54	69.22	68.3	0.293333	60.3533	7.68475	3.39341e-39	HERC3	PREDICTED: probable E3 ubiquitin-protein ligase HERC3 isoform X5 [Salmo salar]
ncbi_110491929	3.38	3.05	3.52	11.51	13.09	13.38	3.31667	12.66	1.93247	3.84016e-39	STAT6	signal transducer and activator of transcription 6 [Oncorhynchus mykiss]
ncbi_110530023	0.96	0.53	0.45	5.41	5.72	8.2	0.646667	6.44333	3.31671	4.34323e-39	PDE4B	PREDICTED: cAMP-specific 3',5'-cyclic phosphodiesterase 4B-like isoform X1 [Salmo salar]
ncbi_110509108	40.46	24.59	35.54	144.18	137.66	147.04	33.53	142.96	2.09209	4.73737e-39	ABCF2	ATP-binding cassette sub-family F member 2 [Salmo salar]
ncbi_110489039	13.96	15.71	14.82	3.31	2.9	2.63	14.83	2.94667	-2.33136	5.55702e-39	SLC16A2	PREDICTED: monocarboxylate transporter 8-like [Salmo salar]
MSTRG.18005	2.65	1.43	2.21	21.11	29	36.14	2.09667	28.75	3.77739	5.90767e-39	--	-
ncbi_110506251	115.79	125.54	121.4	35.22	27.39	30.82	120.91	31.1433	-1.95694	5.97059e-39	GNMT	PREDICTED: glycine N-methyltransferase [Salmo salar]
ncbi_110530608	3.84	1.79	1.99	18.82	21.11	25.06	2.54	21.6633	3.09235	6.0636e-39	ZHX1	PREDICTED: homeobox and leucine zipper protein Homez [Salmo salar]
ncbi_110527912	1.73	1.73	1.95	9.7	11.03	14.54	1.80333	11.7567	2.70474	8.5e-39	TRPC4AP	PREDICTED: short transient receptor potential channel 4-associated protein-like [Salmo salar]
ncbi_100272212	6.24	4.24	4.1	35.45	26.94	26.47	4.86	29.62	2.60754	8.67868e-39	SOCS3	suppressor of cytokine signaling 3 [Oncorhynchus mykiss]
ncbi_110522488	0.15	0.07	0.09	4.88	5.76	7.16	0.103333	5.93333	5.84347	9.57451e-39	HSP90A.1	PREDICTED: heat shock protein HSP 90-alpha-like [Salmo salar]
ncbi_110522352	6.68	3.58	4.66	24.29	25.9	32.34	4.97333	27.51	2.46767	9.59606e-39	WTAP	PREDICTED: pre-mRNA-splicing regulator WTAP-like isoform X2 [Salmo salar]
ncbi_110491392	0.11	0.1	0.09	6.8	6.59	5.19	0.1	6.19333	5.95264	1.323e-38	IFIT1	PREDICTED: interferon-induced protein with tetratricopeptide repeats 5-like [Salmo salar]
ncbi_110533376	3.3	3.63	4.21	17.53	18.58	22.63	3.71333	19.58	2.39859	1.55052e-38	IRF1	interferon regulatory factor 1 isoform 2 [Salmo salar]
ncbi_110525391	19.47	24.16	23.19	4.08	4.64	3.49	22.2733	4.07	-2.45222	1.75708e-38	PCSK5	PREDICTED: proprotein convertase subtilisin/kexin type 5 isoform X1 [Salmo salar]
ncbi_110488322	35.65	27.73	26.75	5.21	3.48	2.74	30.0433	3.81	-2.97918	1.79468e-38	DEPTOR	PREDICTED: DEP domain-containing mTOR-interacting protein-like isoform X1 [Salmo salar]
MSTRG.6560	5.64	4.17	4.81	32.68	32.58	24.79	4.87333	30.0167	2.62278	2.6422e-38	JOCKEY\POL	RNA-directed DNA polymerase from mobile element jockey [Larimichthys crocea]
ncbi_110488147	6.75	8.39	8.2	0.86	0.75	0.96	7.78	0.856667	-3.18296	3.96513e-38	EEPD1	PREDICTED: endonuclease/exonuclease/phosphatase family domain-containing protein 1-like [Salmo salar]
ncbi_100136059	10.19	8.73	11.52	53.46	57.91	45.9	10.1467	52.4233	2.3692	5.15517e-38	IFITM5	interferon inducible protein 2 [Oncorhynchus mykiss]
ncbi_110486336	248.01	344.48	308.59	61.52	60.73	42.44	300.36	54.8967	-2.4519	5.16966e-38	IGFALS	PREDICTED: insulin-like growth factor-binding protein complex acid labile subunit [Salmo salar]
ncbi_100136278	13.38	20.78	21.84	2.77	2.35	3.06	18.6667	2.72667	-2.77525	6.43038e-38	ABCB1	P-glycoprotein, partial [Oncorhynchus mykiss]
ncbi_110498447	0.06	0.13	0.06	57.2	58.12	89.93	0.0833333	68.4167	9.68124	6.61832e-38	--	PREDICTED: probable E3 ubiquitin-protein ligase HERC6 [Salmo salar]
ncbi_110524347	0.35	0.63	0.72	7.04	6.44	8.6	0.566667	7.36	3.69913	6.707e-38	PLIN3	PREDICTED: perilipin-3-like [Salmo salar]
ncbi_110500351	94.54	91.07	88.07	23.2	15.9	14.35	91.2267	17.8167	-2.35623	8.11676e-38	HAL	PREDICTED: histidine ammonia-lyase [Salmo salar]
ncbi_110485109	0.83	0.75	0.83	4.47	4.71	5.07	0.803333	4.75	2.56386	9.06313e-38	RHBDF2	PREDICTED: inactive rhomboid protein 2-like isoform X2 [Salmo salar]
ncbi_110502519	4.69	7.79	5.58	0.26	0.35	0.21	6.02	0.273333	-4.46103	9.62757e-38	--	unnamed protein product [Oncorhynchus mykiss]
MSTRG.3238	0.31	0.22	0.2	9.14	8.35	8.74	0.243333	8.74333	5.16718	1.05986e-37	--	unnamed protein product [Oncorhynchus mykiss]
ncbi_110535064	2.83	3.65	2.82	0.14	0.29	0.12	3.1	0.183333	-4.07973	1.20999e-37	CABIN1	PREDICTED: calcineurin-binding protein cabin-1 isoform X1 [Lates calcarifer]
ncbi_110508634	6.29	5.69	5.12	0.64	0.99	1.15	5.7	0.926667	-2.62084	1.27961e-37	DSP	PREDICTED: desmoplakin-like isoform X1 [Salmo salar]
ncbi_110537629	0.18	0.23	0.19	6.22	6.46	7.29	0.2	6.65667	5.05673	1.49065e-37	CXCR3	C-X-C chemokine receptor type 3 [Salmo salar]
ncbi_110491681	11.65	13.53	10.8	2.61	2.63	2.29	11.9933	2.51	-2.25647	1.70578e-37	GPAM	PREDICTED: glycerol-3-phosphate acyltransferase 1, mitochondrial [Salmo salar]
ncbi_110502627	0.04	0.35	0.04	96.61	119.89	152.42	0.143333	122.973	9.74476	1.98035e-37	IFIT5	PREDICTED: interferon-induced protein with tetratricopeptide repeats 5-like [Salmo salar]
ncbi_110523403	77.9	92.61	98.73	307.62	379.07	480.33	89.7467	389.007	2.11586	1.9998e-37	UBC	scavenger receptor class B member 1 isoform B [Alligator mississippiensis]
ncbi_110514697	3.74	4.31	3.63	19.58	38.56	31.36	3.89333	29.8333	2.93785	2.08964e-37	CTSK	PREDICTED: cathepsin K-like [Salmo salar]
ncbi_110523291	1.86	1.12	0.88	13.5	16.28	24.17	1.28667	17.9833	3.80495	2.42519e-37	UCK1	PREDICTED: uridine-cytidine kinase 1-like [Salmo salar]
ncbi_110489835	18.38	15.54	16.49	53.74	57.99	64.3	16.8033	58.6767	1.80404	2.9695e-37	PSME2	Proteasome activator complex subunit 2 [Oncorhynchus mykiss]
ncbi_110487599	2.71	1.9	2.58	10.38	11.2	15.91	2.39667	12.4967	2.38244	3.11247e-37	CHD4	PREDICTED: chromodomain-helicase-DNA-binding protein 4-like isoform X12 [Salmo salar]
ncbi_110514973	0.82	0.97	0.73	6.64	6.92	7.79	0.84	7.11667	3.08274	3.56115e-37	--	unnamed protein product [Oncorhynchus mykiss]
ncbi_110529977	11.78	4.97	8.91	55.21	52.92	67	8.55333	58.3767	2.77083	4.91257e-37	ABCF2	PREDICTED: ATP-binding cassette sub-family F member 2-like [Salmo salar]
ncbi_110491729	1.65	2.01	1.9	7.82	8.18	11.86	1.85333	9.28667	2.32504	5.56288e-37	SVIL	PREDICTED: supervillin-like isoform X2 [Salmo salar]
ncbi_110485968	4.14	5.41	3.44	0.28	0.19	0.22	4.33	0.23	-4.23466	6.47192e-37	DDC	PREDICTED: aromatic-L-amino-acid decarboxylase-like [Salmo salar]
ncbi_110538155	0.75	0.87	0.78	4.31	5.32	5.88	0.8	5.17	2.69209	7.4667e-37	--	PREDICTED: probable GPI-anchored adhesin-like protein PGA55 [Stegastes partitus]
ncbi_110527273	25.03	41.21	33.42	4.03	4.4	5.04	33.22	4.49	-2.88726	9.17048e-37	--	PREDICTED: uncharacterized methyltransferase Mb3374-like [Sinocyclocheilus rhinocerous]
ncbi_110500055	0.14	0.03	0.16	2.3	3.5	3.43	0.11	3.07667	4.80579	9.46215e-37	DRAM1	VHSV-induced protein-6 [Oncorhynchus mykiss]
ncbi_110523569	1.35	1.59	1.8	7.65	6.35	7.93	1.58	7.31	2.20995	1.13823e-36	TRAF2	PREDICTED: TNF receptor-associated factor 2 isoform X1 [Salmo salar]
ncbi_110500500	0.05	0.29	0.29	5.18	6.21	7.41	0.21	6.26667	4.89924	1.37464e-36	USP47	PREDICTED: ubiquitin carboxyl-terminal hydrolase 26-like [Salmo salar]
ncbi_110521777	1.04	0.95	1.04	4.84	6.7	7.01	1.01	6.18333	2.61403	1.50293e-36	ZCCHC11	PREDICTED: terminal uridylyltransferase 4-like isoform X2 [Salmo salar]
ncbi_110504840	838.7	1233.94	1001.4	242.26	239.16	222.87	1024.68	234.763	-2.12589	1.58428e-36	ALDOB	fructose-bisphosphate aldolase B [Salmo salar]
ncbi_100135836	0.13	0.1	0.16	4.78	6.2	4.26	0.13	5.08	5.28824	1.74706e-36	HSP70	heat shock protein 70a [Oncorhynchus mykiss]
ncbi_110493560	2.57	2.41	2.23	13.1	14.5	16.99	2.40333	14.8633	2.62865	2.01927e-36	--	PREDICTED: T-lymphocyte activation antigen CD86 [Esox lucius]
ncbi_110531554	0.36	0.21	0.43	4.44	2.95	4.48	0.333333	3.95667	3.56925	2.4752e-36	PARP14	PREDICTED: poly [ADP-ribose] polymerase 14-like [Salmo salar]
ncbi_110493721	0.06	0.03	0.19	8.73	10.71	10.35	0.0933333	9.93	6.73326	2.65783e-36	--	unnamed protein product [Oncorhynchus mykiss]
ncbi_110492428	2.07	2.27	1.75	9.6	12.42	15.65	2.03	12.5567	2.6289	2.91886e-36	IL17RC	PREDICTED: interleukin-17 receptor C-like isoform X1 [Salmo salar]
ncbi_110501419	2.18	0.82	1.32	11.18	11.66	12	1.44	11.6133	3.01164	3.56057e-36	--	interferon-gamma receptor 2, partial [Oncorhynchus mykiss]
ncbi_110488957	240.8	199.36	216.11	58.59	64.6	67.89	218.757	63.6933	-1.78011	3.62217e-36	GSTP1	glutathione S-transferase pi [Oncorhynchus kisutch]
ncbi_110529381	12.75	13.16	9.76	2.67	2.75	2.17	11.89	2.53	-2.23254	4.03283e-36	APOB	PREDICTED: apolipoprotein B-100 isoform X1 [Salmo salar]
ncbi_110502337	6.38	8.03	9.08	0.51	0.85	0.9	7.83	0.753333	-3.37765	4.04711e-36	ZFP36L2-B	PREDICTED: zinc finger protein 36, C3H1 type-like 2-A [Salmo salar]
ncbi_110516080	3.61	2.88	2.86	12.83	15.27	17.02	3.11667	15.04	2.27073	4.58221e-36	MGAT1	PREDICTED: alpha-1,3-mannosyl-glycoprotein 2-beta-N-acetylglucosaminyltransferase-like [Salmo salar]
ncbi_110528193	2.66	2.96	3.51	12.2	14.06	13.81	3.04333	13.3567	2.13384	5.23888e-36	DTX3L	PREDICTED: deltex-3-like isoform X1 [Salmo salar]
ncbi_100135893	4666.65	3433.39	3522.21	12956	11546	13985.8	3874.08	12829.3	1.72751	5.31623e-36	EMILIN2	precerebellin-like protein precursor [Oncorhynchus mykiss]
ncbi_100137012	51.43	60.7	53.52	15.4	11.55	14.06	55.2167	13.67	-2.01409	6.4171e-36	CYP2K1	cytochrome P450 2K5 [Oncorhynchus mykiss]
ncbi_110514034	0.29	0	0.2	7.54	7.23	9.29	0.163333	8.02	5.61771	6.47545e-36	--	PREDICTED: uncharacterized protein LOC106605365 [Salmo salar]
ncbi_110527102	0.21	0.61	0.65	9.61	8.46	11.48	0.49	9.85	4.32927	7.97448e-36	GYG1	PREDICTED: glycogenin-2 [Esox lucius]
ncbi_110538951	3.89	4.67	4.46	0.03	0.09	0.05	4.34	0.0566667	-6.25905	1.06424e-35	PLCD3A	PREDICTED: 1-phosphatidylinositol 4,5-bisphosphate phosphodiesterase delta-3-A-like isoform X2 [Salmo salar]
ncbi_110492046	4.49	4.91	4.27	16.98	18.43	23.45	4.55667	19.62	2.10627	1.15934e-35	ATP6AP1	PREDICTED: V-type proton ATPase subunit S1-like [Salmo salar]
ncbi_110528796	0.13	0.47	0.36	6.93	6.68	9.14	0.32	7.58333	4.56669	1.21849e-35	ATG9A	PREDICTED: autophagy-related protein 9A-like [Salmo salar]
ncbi_110499383	41.48	63.14	47.9	6.81	8.77	4.55	50.84	6.71	-2.92158	1.36803e-35	ELOVL5	polyunsaturated fatty acid elongase elovl5b [Salmo salar]
ncbi_110536996	1.57	1.73	1.52	7.88	8.77	8.3	1.60667	8.31667	2.37193	1.47893e-35	PAQR3	PREDICTED: progestin and adipoQ receptor family member 3-like isoform X1 [Salmo salar]
ncbi_110536488	0.09	0.17	0.11	2.85	3.9	4.61	0.123333	3.78667	4.94029	1.75052e-35	DTX3L	PREDICTED: E3 ubiquitin-protein ligase DTX3L-like isoform X1 [Esox lucius]
ncbi_100136778	59.82	61.42	60.07	16.1	17.74	15.07	60.4367	16.3033	-1.89026	1.75052e-35	KRT18	keratin, type I cytoskeletal 18 [Oncorhynchus mykiss]
ncbi_110490697	3.46	3.75	4.2	13.45	12.08	12.59	3.80333	12.7067	1.74025	2.2699e-35	PLXNB2	plexin-B2-like [Scleropages formosus]
ncbi_110537101	10.76	9.25	9.65	33.69	35.05	43.13	9.88667	37.29	1.91523	2.42842e-35	UBE2L3	Ubiquitin-conjugating enzyme E2 L3 [Salmo salar]
ncbi_110507523	0.06	0.03	0.07	2.97	2.94	3.38	0.0533333	3.09667	5.85953	2.446e-35	NLRC3	PREDICTED: protein NLRC3-like [Salmo salar]
ncbi_110490583	2.42	2.38	2.42	9.87	10.33	14.47	2.40667	11.5567	2.26362	2.45178e-35	IMPDH1B	PREDICTED: inosine-5'-monophosphate dehydrogenase 1b isoform X1 [Esox lucius]
ncbi_110510050	3.24	2.48	2.72	16.3	17.59	20.13	2.81333	18.0067	2.67818	2.7433e-35	B9D2	PREDICTED: B9 domain-containing protein 2 [Salmo salar]
ncbi_100135885	107.21	127.93	110.57	30.93	33.62	29.72	115.237	31.4233	-1.87469	3.65912e-35	G6PC	PREDICTED: glucose-6-phosphatase-like [Salmo salar]
ncbi_110523300	0.14	0.17	0.2	2.69	3.46	4.69	0.17	3.61333	4.40972	3.86235e-35	NTNG2	PREDICTED: netrin-G2 isoform X3 [Esox lucius]
ncbi_110538731	35.08	32.91	35.81	5.62	5.49	8.48	34.6	6.53	-2.40562	4.12578e-35	TOB1	PREDICTED: protein Tob1-like [Salmo salar]
ncbi_110495790	6.06	7.33	5.4	0.45	0.41	0.48	6.26333	0.446667	-3.80966	6.56539e-35	B3GALT1	PREDICTED: beta-1,3-galactosyltransferase 1-like [Salmo salar]
ncbi_110505834	10.05	11.22	11.36	1.14	1.24	1.29	10.8767	1.22333	-3.15235	7.22049e-35	ZFP36L1	PREDICTED: zinc finger protein 36, C3H1 type-like 1 [Salmo salar]
ncbi_110485894	2.32	2.74	1.96	0.03	0.1	0.08	2.34	0.07	-5.06301	9.72425e-35	COBL	PREDICTED: protein cordon-bleu-like isoform X2 [Salmo salar]
ncbi_110493753	7.09	6.58	6.34	0.51	0.83	0.57	6.67	0.636667	-3.38908	1.15365e-34	IRF2BP2B	PREDICTED: interferon regulatory factor 2-binding protein 2-B-like [Salmo salar]
ncbi_110531659	0.02	0.05	0.08	6.07	13.29	7.6	0.05	8.98667	7.48971	1.22777e-34	GVIN1	PREDICTED: interferon-induced very large GTPase 1-like isoform X2 [Salmo salar]
ncbi_110499954	2.17	2.74	2.61	0.06	0.08	0.01	2.50667	0.05	-5.6477	1.43704e-34	ANO4	PREDICTED: anoctamin-4-like isoform X1 [Salmo salar]
ncbi_110500111	0.53	0.41	0.3	5.14	5.91	6.66	0.413333	5.90333	3.83615	1.79583e-34	TRIM39	PREDICTED: E3 ubiquitin-protein ligase TRIM39-like [Salmo salar]
ncbi_110507636	4.72	3.26	4.78	24.12	23.68	18.74	4.25333	22.18	2.38259	1.80016e-34	--	High affinity immunoglobulin gamma Fc receptor I precursor [Salmo salar]
ncbi_110491319	0.28	0.37	0.34	3.72	3.61	4.42	0.33	3.91667	3.56909	1.97392e-34	UNC13D	unc-13 homolog D [Salmo salar]
ncbi_110486254	12.96	6.12	12.25	56.86	80.88	101.19	10.4433	79.6433	2.93097	2.25962e-34	HSP70	heat shock protein 70 [Oncorhynchus tshawytscha]
ncbi_110524203	2.37	1.71	2.56	10.75	14.26	16.18	2.21333	13.73	2.63304	2.7578e-34	KLF4	PREDICTED: Krueppel-like factor 2 [Salmo salar]
ncbi_110535189	2.94	3.42	2.65	19.1	20.38	28.84	3.00333	22.7733	2.92271	2.82505e-34	PSME2	Proteasome activator complex subunit 2 [Oncorhynchus mykiss]
ncbi_110495003	0.2	0.55	0.61	6.96	9.88	7.54	0.453333	8.12667	4.16402	3.27153e-34	--	PREDICTED: suppressor of cytokine signaling 1-like [Salmo salar]
MSTRG.3706	2.98	2.73	3.38	14.12	12.49	14.84	3.03	13.8167	2.18902	3.68287e-34	SMLR1	PREDICTED: small leucine-rich protein 1 [Lipotes vexillifer]
ncbi_110507921	14.12	12.49	13.68	36.68	37	39.79	13.43	37.8233	1.49382	3.82143e-34	PSMD2	26S proteasome non-ATPase regulatory subunit 2 [Salmo salar]
ncbi_110509038	55.44	79.15	71.07	14.33	9.69	7.9	68.5533	10.64	-2.68773	4.01427e-34	ANGPTL3	PREDICTED: angiopoietin-related protein 3-like isoform X1 [Salmo salar]
ncbi_110498216	10.88	8.2	7.75	33.04	31.07	31.45	8.94333	31.8533	1.83256	4.30584e-34	XDH	Xanthine dehydrogenase/oxidase, partial [Salmo salar]
ncbi_110525475	2.8	4.33	3.11	15.89	20.99	25.65	3.41333	20.8433	2.61033	4.30584e-34	ARRDC1	PREDICTED: arrestin domain-containing protein 1-like [Salmo salar]
ncbi_110528032	6.63	8	5.74	0.65	0.64	0.57	6.79	0.62	-3.45307	5.1064e-34	MXRA8	PREDICTED: matrix-remodeling-associated protein 8-like [Salmo salar]
ncbi_110485160	14.84	8.08	14.86	60.84	80.17	94.93	12.5933	78.6467	2.64273	5.42202e-34	HSP70	heat shock protein 70, partial [Salmo salar]
ncbi_110524210	0.75	0.53	0.39	6.18	9.41	11.5	0.556667	9.03	4.01984	6.91913e-34	HSH2D	PREDICTED: hematopoietic SH2 domain-containing protein homolog [Salmo salar]
ncbi_110497722	3.84	3.46	4.34	14.95	14.2	15.84	3.88	14.9967	1.95051	7.43956e-34	PNN	PREDICTED: pinin-like [Salmo salar]
ncbi_110502367	4.53	4.37	4.35	14.11	13.21	12.08	4.41667	13.1333	1.5722	8.50929e-34	CUL9	PREDICTED: cullin-9-like isoform X1 [Salmo salar]
MSTRG.10760	20.52	26.11	26.24	4.09	2.52	2.42	24.29	3.01	-3.01253	8.86652e-34	--	-
ncbi_110487070	12.63	10.67	12.56	40.61	44.66	57.27	11.9533	47.5133	1.99092	8.90926e-34	SYNGR2	synaptogyrin 2-like [Salmo salar]
ncbi_110497550	1.23	0.82	1.03	6.63	7.65	12.13	1.02667	8.80333	3.10008	9.05838e-34	ADCK1	PREDICTED: uncharacterized aarF domain-containing protein kinase 1 isoform X1 [Salmo salar]
ncbi_110528537	0.89	0.99	0.79	4.42	4.64	4.71	0.89	4.59	2.36662	9.30747e-34	NLRP3	PREDICTED: NACHT, LRR and PYD domains-containing protein 12 isoform X2 [Esox lucius]
ncbi_110491260	2.15	0.85	0.74	18.11	20.76	19.84	1.24667	19.57	3.9725	1.06436e-33	TRIM25	fish virus induced TRIM protein [Oncorhynchus mykiss]
ncbi_110501423	0.84	0.5	0.57	6.48	7.66	9.1	0.636667	7.74667	3.60497	1.06436e-33	--	PREDICTED: interleukin-10 receptor subunit beta-like [Salmo salar]
ncbi_110525639	6.42	10.65	7.47	0.65	0.78	0.86	8.18	0.763333	-3.42172	1.15057e-33	IDO2	PREDICTED: indoleamine 2,3-dioxygenase 2-like [Salmo salar]
ncbi_110502495	0.15	0.22	0.14	1.85	2.41	4.17	0.17	2.81	4.04696	1.35168e-33	ZRANB1	PREDICTED: ubiquitin thioesterase ZRANB1 [Salmo salar]
ncbi_110503127	1.43	1.25	1.52	5.23	6.27	8.07	1.4	6.52333	2.22018	1.4419e-33	TNRC6B	PREDICTED: trinucleotide repeat-containing gene 6B protein-like isoform X1 [Salmo salar]
ncbi_110487989	11.9	9.06	9.45	31.24	30.57	37.82	10.1367	33.21	1.71203	1.54024e-33	TINAGL1	PREDICTED: tubulointerstitial nephritis antigen-like [Salmo salar]
ncbi_110507452	13.48	10.04	10.12	37.71	52.19	57.53	11.2133	49.1433	2.13178	1.78332e-33	ZFP36L2-B	PREDICTED: tristetraprolin-like [Salmo salar]
ncbi_110525724	9.17	7.04	8.11	27.36	26.01	31.9	8.10667	28.4233	1.8099	1.8622e-33	EWSR1	PREDICTED: RNA-binding protein EWS-like isoform X1 [Salmo salar]
ncbi_110527634	6.76	5.68	4.82	22.07	19.05	20.96	5.75333	20.6933	1.8467	1.89759e-33	NFKB2	PREDICTED: nuclear factor NF-kappa-B p100 subunit isoform X1 [Salmo salar]
ncbi_110487805	4.19	5.49	3.95	20.64	19.27	25.37	4.54333	21.76	2.25986	2.20174e-33	FAM210A	PREDICTED: protein FAM210A [Salmo salar]
ncbi_110499741	1.67	1.47	1.28	7.62	7.78	9.09	1.47333	8.16333	2.47007	3.03666e-33	IRAK3	interleukin-1 receptor-associated kinase 3 [Oncorhynchus mykiss]
ncbi_110493720	0.09	0.02	0.06	1.8	2.81	3.64	0.0566667	2.75	5.60079	3.53777e-33	DS	PREDICTED: protocadherin Fat 4-like [Salmo salar]
ncbi_100136300	3.15	3.45	3.33	13.76	17.13	15.88	3.31	15.59	2.23572	3.55955e-33	TAPBPL	tapasin-related precursor [Oncorhynchus mykiss]
ncbi_110505471	2.82	2.41	2.03	9.65	11.16	13.87	2.42	11.56	2.25606	3.8232e-33	--	PREDICTED: spidroin-1-like [Salmo salar]
ncbi_110496393	16.05	43.62	23.59	0.12	0.11	0.17	27.7533	0.133333	-7.70148	4.23917e-33	NR0B2	small heterodimer partner-1 [Oncorhynchus mykiss]
ncbi_110493870	12.76	17	15.28	2.85	2.37	2.48	15.0133	2.56667	-2.54828	4.44716e-33	MYC	Transcriptional regulator Myc-2 [Salmo salar]
ncbi_110503497	8.56	10.06	8.58	1.93	1.79	2.17	9.06667	1.96333	-2.20727	4.90921e-33	ARHGAP35	PREDICTED: rho GTPase-activating protein 35-like [Salmo salar]
ncbi_100653445	4.82	2.15	3.24	17.77	19.76	21.65	3.40333	19.7267	2.53513	5.20849e-33	IL7R	IL-4 receptor-2 precursor [Oncorhynchus mykiss]
ncbi_110537639	7.67	5.97	3.87	31.24	37.63	39.39	5.83667	36.0867	2.62825	5.72052e-33	HIST2H2AB	histone 2, H2a [Danio rerio]
ncbi_110500197	7.97	2.89	4.49	35.31	38.33	39.78	5.11667	37.8067	2.88536	6.03433e-33	BCAP29	PREDICTED: B-cell receptor-associated protein 29-like [Salmo salar]
ncbi_110529382	275.43	442.52	392.58	76.73	68.51	48.71	370.177	64.65	-2.51749	7.54407e-33	APOB	PREDICTED: apolipoprotein B-100 isoform X4 [Salmo salar]
ncbi_110503518	9.54	8.71	9.13	28.5	29.26	33.61	9.12667	30.4567	1.7386	8.00508e-33	TAF15	PREDICTED: RNA-binding protein FUS-like isoform X1 [Salmo salar]
ncbi_110505588	6.54	12.01	7.7	0.14	0.33	0.1	8.75	0.19	-5.52521	8.16819e-33	--	PREDICTED: nutritionally-regulated adipose and cardiac enriched protein homolog [Larimichthys crocea]
ncbi_110521795	3.08	5.11	4.14	0.01	0.08	0.04	4.11	0.0433333	-6.56752	8.29063e-33	LEPR	PREDICTED: leptin receptor-like isoform X1 [Salmo salar]
ncbi_100301780	1.63	0.78	1.08	23.07	25.35	20.76	1.16333	23.06	4.30906	8.64907e-33	PARP14	Poly polymerase 14 [Oncorhynchus mykiss]
ncbi_110529385	65.72	90.69	77.77	19.63	13.48	15.4	78.06	16.17	-2.27126	9.42882e-33	--	apolipoprotein B, partial [Salmo salar]
ncbi_110523600	29.93	17.29	25.13	107.18	87.69	122.55	24.1167	105.807	2.13333	9.78552e-33	HSPA5	PREDICTED: 78 kDa glucose-regulated protein-like [Salmo salar]
ncbi_110514335	8.05	3.86	5.27	34.37	32.68	26.89	5.72667	31.3133	2.45101	1.10085e-32	DPY19L1	PREDICTED: probable C-mannosyltransferase DPY19L1 [Salmo salar]
ncbi_110503157	4.36	3.81	3.94	17.64	18.09	20.7	4.03667	18.81	2.22026	1.10085e-32	AZGP1	MHC non-classical class I heavy chain [Oncorhynchus mykiss]
ncbi_110507380	24.33	14.49	16.31	77.7	70.34	91.48	18.3767	79.84	2.11924	1.11755e-32	SDC2	PREDICTED: syndecan-2-like [Salmo salar]
ncbi_110494647	33.72	40.93	41.4	10.97	10.28	10.34	38.6833	10.53	-1.87721	1.17486e-32	GLYCTK	PREDICTED: glycerate kinase isoform X2 [Salmo salar]
ncbi_110504514	2.01	2.39	1.95	11.57	15.94	16.08	2.11667	14.53	2.77917	1.32207e-32	--	PREDICTED: spore wall protein 2-like [Salmo salar]
ncbi_110498890	0.36	0.37	0.41	7.43	5.77	9.59	0.38	7.59667	4.3213	1.66923e-32	ADPRM	PREDICTED: manganese-dependent ADP-ribose/CDP-alcohol diphosphatase [Salmo salar]
ncbi_110491862	31.43	11.81	18.69	133.46	129.59	153.94	20.6433	138.997	2.7513	2.59827e-32	TNFRSF6B	PREDICTED: tumor necrosis factor receptor superfamily member 6B [Salmo salar]
ncbi_110490367	0.25	0.17	0.39	4.19	5.61	5.54	0.27	5.11333	4.24323	2.59827e-32	TRIM27	PREDICTED: E3 ubiquitin-protein ligase TRIM39-like [Salmo salar]
ncbi_110534426	0.17	0.31	0.21	3.82	3.07	4.33	0.23	3.74	4.02333	2.90568e-32	TRIM27	PREDICTED: E3 ubiquitin-protein ligase TRIM39-like [Salmo salar]
ncbi_110489769	45.89	66.09	51.95	12.12	13.56	12.59	54.6433	12.7567	-2.09879	3.29246e-32	PCK1	PREDICTED: phosphoenolpyruvate carboxykinase [GTP], mitochondrial isoform X2 [Salmo salar]
ncbi_110486196	5.35	4.08	2.46	23.89	28.42	30.39	3.96333	27.5667	2.79814	3.65051e-32	UBE2M	NEDD8-conjugating enzyme Ubc12 [Salmo salar]
ncbi_110521956	16.87	16.13	15.98	1.63	1.48	3.19	16.3267	2.1	-2.95877	3.78206e-32	SPATA1	PREDICTED: spermatogenesis-associated protein 1 isoform X3 [Salmo salar]
ncbi_110538405	10.26	8.44	9.79	35.75	34.7	34.33	9.49667	34.9267	1.87884	4.39029e-32	TMEM106B	PREDICTED: transmembrane protein 106B-like [Salmo salar]
ncbi_110523167	12.62	13.01	12.61	2.99	2.71	1.98	12.7467	2.56	-2.3159	5.39928e-32	--	PREDICTED: tropomyosin beta chain isoform X1 [Salmo salar]
ncbi_110488101	0.38	0.52	0.92	7.48	10.14	13.54	0.606667	10.3867	4.09768	9.1634e-32	--	unnamed protein product [Oncorhynchus mykiss]
MSTRG.1208	6.14	2.66	4.09	33.78	40.16	23.09	4.29667	32.3433	2.91218	9.75272e-32	X-ELEMENT\ORF2	PREDICTED: RNA-directed DNA polymerase from mobile element jockey-like [Acropora digitifera]
ncbi_110500117	2.35	2.3	2.7	8.97	11.18	11.82	2.45	10.6567	2.1209	1.00727e-31	SLC41A2	PREDICTED: solute carrier family 41 member 2-like [Salmo salar]
ncbi_110507168	0.18	0.07	0.15	6	5.03	8.53	0.133333	6.52	5.61176	1.07082e-31	--	PREDICTED: L-amino-acid oxidase-like isoform X1 [Salmo salar]
ncbi_110489126	10.36	9.81	10.13	2.03	1.93	1.67	10.1	1.87667	-2.42811	1.10922e-31	XIAP	PREDICTED: E3 ubiquitin-protein ligase XIAP-like isoform X2 [Salmo salar]
ncbi_110506580	0.98	0.88	0.65	5.2	7.61	9.96	0.836667	7.59	3.18138	1.61232e-31	SLC38A2	unnamed protein product [Oncorhynchus mykiss]
ncbi_110506481	5.2	1.89	3.82	25.47	28.11	22.54	3.63667	25.3733	2.80262	1.62429e-31	SEMA7A	PREDICTED: semaphorin-7A-like isoform X1 [Salmo salar]
ncbi_110500497	0.15	0.06	0.11	15.3	18.63	19.16	0.106667	17.6967	7.37422	1.85656e-31	--	Ubiquitin [Salmo salar]
ncbi_110504537	1.83	0.83	0.82	8.28	9.63	11.45	1.16	9.78667	3.07669	2.04598e-31	HSPA4	PREDICTED: heat shock 70 kDa protein 4 isoform X2 [Salmo salar]
ncbi_110536273	0.48	0.46	0.34	4.07	5.33	8.29	0.426667	5.89667	3.78872	2.19457e-31	ADAM28	PREDICTED: zinc metalloproteinase-disintegrin-like brevilysin H2a [Salmo salar]
ncbi_110509549	27.65	24.49	25.35	76.07	72.79	90.24	25.83	79.7	1.62553	3.23822e-31	PPIA	2-peptidylprolyl isomerase A [Salmo salar]
ncbi_110501424	0.09	0	0.04	41.78	38.16	83.01	0.0433333	54.3167	10.2917	3.71956e-31	IFNAR2	membrane-associated interferon receptor 2 [Oncorhynchus mykiss]
ncbi_110495621	3.2	2.44	2.77	11.79	12.35	12.32	2.80333	12.1533	2.11614	3.87177e-31	ATG3	PREDICTED: ubiquitin-like-conjugating enzyme ATG3 [Salmo salar]
ncbi_110532926	0.01	0	0.05	4.58	5.56	8.18	0.02	6.10667	8.25424	4.07689e-31	TRIM27	PREDICTED: nuclear factor 7, brain-like [Salmo salar]
ncbi_110500082	1.95	1.6	1.8	7.06	6.72	8.1	1.78333	7.29333	2.032	4.43676e-31	LRIG3	PREDICTED: leucine-rich repeats and immunoglobulin-like domains protein 3 [Salmo salar]
ncbi_110494012	0.3	0.54	0.5	6.38	6.77	9.03	0.446667	7.39333	4.04895	4.43802e-31	IFI44L	PREDICTED: interferon-induced protein 44-like [Salmo salar]
ncbi_110489348	1.78	1.59	1.44	7.03	8.98	10.8	1.60333	8.93667	2.47866	4.88716e-31	RNF19A	PREDICTED: LOW QUALITY PROTEIN: E3 ubiquitin-protein ligase RNF19A [Esox lucius]
ncbi_110500555	2.18	2.44	2.47	0.3	0.29	0.17	2.36333	0.253333	-3.22171	5.07471e-31	DOCK11	PREDICTED: dedicator of cytokinesis protein 11 isoform X1 [Salmo salar]
ncbi_110494776	33.81	49.4	58.52	0.53	1.41	0.69	47.2433	0.876667	-5.75194	5.21873e-31	INHBB	PREDICTED: inhibin beta B chain-like [Salmo salar]
ncbi_100136742	15.77	19.52	13.19	1.93	1.67	1.57	16.16	1.72333	-3.22915	6.01168e-31	IGF2	insulin-like growth factor II precursor [Oncorhynchus mykiss]
ncbi_110533497	11.15	12.2	11.76	38.37	39.2	45.72	11.7033	41.0967	1.8121	7.39309e-31	SRSF7	Splicing factor, arginine/serine-rich 7 [Salmo salar]
ncbi_110527525	1.71	1.54	1.73	7.08	8.86	11.26	1.66	9.06667	2.44939	1.00229e-30	CLCC1	PREDICTED: chloride channel CLIC-like protein 1 isoform X1 [Salmo salar]
ncbi_110499712	48.06	43.98	42.52	110.83	112.74	118.78	44.8533	114.117	1.34722	1.01314e-30	--	PREDICTED: tetraspanin-8-like [Salmo salar]
MSTRG.8056	0.71	0.68	0.52	7.95	9.15	14.06	0.636667	10.3867	4.02805	1.15329e-30	LIPE	hormone-sensitive lipase subtype 2 [Oncorhynchus mykiss]
ncbi_110494511	0.82	0.61	0.89	4.94	4.87	4.47	0.773333	4.76	2.6218	1.16226e-30	SFMBT1	PREDICTED: scm-like with four MBT domains protein 1 [Salmo salar]
ncbi_110504465	1.04	0.81	0.87	6.44	5.66	10.96	0.906667	7.68667	3.08371	1.19992e-30	DUSP1	PREDICTED: dual specificity protein phosphatase 1-like [Salmo salar]
ncbi_110524457	7.52	11.6	10.34	0.84	1.05	1.02	9.82	0.97	-3.33967	1.2314e-30	B3GNT5A	PREDICTED: lactosylceramide 1,3-N-acetyl-beta-D-glucosaminyltransferase A-like [Salmo salar]
ncbi_110489060	10.24	6.31	7.76	29.49	28.89	33.57	8.10333	30.65	1.9193	1.31301e-30	GANAB	PREDICTED: neutral alpha-glucosidase AB-like isoform X3 [Salmo salar]
ncbi_110497336	1.26	0.99	0.95	6.23	6.56	10.11	1.06667	7.63333	2.8392	1.50061e-30	CASP6	caspase 6 precursor [Oncorhynchus mykiss]
ncbi_110494269	0.59	0.76	1.13	4.93	4.96	7.27	0.826667	5.72	2.79064	1.59842e-30	FANCD2	PREDICTED: Fanconi anemia group D2 protein [Salmo salar]
ncbi_110525651	0.15	0.04	0.08	10.05	9.03	17.93	0.09	12.3367	7.09881	1.61441e-30	--	PREDICTED: OX-2 membrane glycoprotein-like isoform X3 [Salmo salar]
ncbi_110526683	118.81	140.2	134.47	28.43	29.25	16.56	131.16	24.7467	-2.40602	1.72757e-30	--	unnamed protein product [Oncorhynchus mykiss]
ncbi_110506487	2.9	1.72	2.41	11.64	14.52	20.07	2.34333	15.41	2.71723	1.73813e-30	BTBD10	PREDICTED: LOW QUALITY PROTEIN: BTB/POZ domain-containing protein 10 [Salmo salar]
ncbi_110523827	7.02	9.67	9.24	0.49	0.62	0.47	8.64333	0.526667	-4.03663	1.78595e-30	SLC25A1	PREDICTED: tricarboxylate transport protein, mitochondrial-like [Salmo salar]
ncbi_110526595	2.32	1.55	1.92	7.98	8.49	10.62	1.93	9.03	2.22613	1.81552e-30	PAPD5	PREDICTED: non-canonical poly(A) RNA polymerase PAPD5-like [Salmo salar]
ncbi_110505831	13.58	14.56	12.28	2.31	2.5	1.36	13.4733	2.05667	-2.71173	1.97545e-30	CRIP2	PREDICTED: cysteine-rich protein 2-like [Salmo salar]
ncbi_110494237	0.95	0.99	0.83	4.07	3.96	4.64	0.923333	4.22333	2.19346	2.07298e-30	RBMS2	PREDICTED: RNA-binding motif, single-stranded-interacting protein 2-like isoform X1 [Salmo salar]
ncbi_110501343	40.6	45.95	47.54	9.99	10.73	6.42	44.6967	9.04667	-2.30471	2.08484e-30	UGT3	PREDICTED: UDP-glucuronosyltransferase-like [Salmo salar]
ncbi_100135902	3.41	3.59	3.74	18.91	24.95	27.58	3.58	23.8133	2.73374	2.565e-30	CASP6	caspase 6 precursor [Oncorhynchus mykiss]
ncbi_110507920	3.89	1.48	1.6	66.49	70.32	84.29	2.32333	73.7	4.9874	2.62524e-30	SERPINE2	serine (or cysteine) proteinase inhibitor clade E, nexin, plasminogen activator inhibitor type 1-like precursor [Salmo salar]
ncbi_110509537	8.52	6.21	7.79	24.08	24.04	26.59	7.50667	24.9033	1.73009	2.71685e-30	--	Tumor necrosis factor receptor 1B, partial [Oncorhynchus mykiss]
ncbi_110507414	4.82	3.1	3.78	14.13	19.28	22.61	3.9	18.6733	2.25943	3.2546e-30	RELB	PREDICTED: transcription factor RelB isoform X1 [Salmo salar]
ncbi_110532464	0.19	0.23	0.2	2.73	3.16	3.42	0.206667	3.10333	3.90844	3.80957e-30	--	PREDICTED: tumor necrosis factor receptor superfamily member 9-like isoform X1 [Salmo salar]
ncbi_110520788	1.38	1.22	1.37	5.94	5.65	7.21	1.32333	6.26667	2.24352	4.57531e-30	SHC1	SHC-transforming protein 1 [Heterocephalus glaber]
ncbi_110518255	10.54	12.19	9.92	1.05	1.19	1.06	10.8833	1.1	-3.30655	5.14588e-30	NR0B2	nuclear receptor subfamily 0 group B member 2 [Salmo salar]
ncbi_110510296	0.75	0.64	1.05	4.56	4.19	5.06	0.813333	4.60333	2.50076	5.70426e-30	NLRC3	PREDICTED: protein NLRC3-like isoform X2 [Salmo salar]
ncbi_110534395	0.44	0.4	0.1	34.88	27.56	61.62	0.313333	41.3533	7.04416	5.74641e-30	HERC3	PREDICTED: probable E3 ubiquitin-protein ligase HERC3 isoform X1 [Salmo salar]
ncbi_110505231	3.86	1.73	2.02	16.61	15.14	14.52	2.53667	15.4233	2.60411	6.79431e-30	FOSL2	PREDICTED: fos-related antigen 2 isoform X1 [Salmo salar]
ncbi_110533990	0.22	0.25	0.29	3.27	3.01	4.43	0.253333	3.57	3.81682	6.79903e-30	EHD1	PREDICTED: EH domain-containing protein 1-like [Salmo salar]
ncbi_100301730	145.43	144.52	138.13	47.7	48.77	47.87	142.693	48.1133	-1.56841	7.28158e-30	GST1	Glutathione S-transferase A [Oncorhynchus mykiss]
ncbi_110489950	1.26	0.34	1.09	11.84	9.97	11.51	0.896667	11.1067	3.63071	7.51111e-30	SLC39A12	PREDICTED: zinc transporter ZIP12-like isoform X1 [Salmo salar]
ncbi_110535961	29.99	34.74	31.65	7.74	9.4	7.33	32.1267	8.15667	-1.97772	7.691e-30	ECM1	Extracellular matrix protein 1 precursor [Salmo salar]
ncbi_110508389	1.32	1.76	1.8	9.05	10.01	13.93	1.62667	10.9967	2.75708	8.80586e-30	--	PREDICTED: uncharacterized protein LOC106591262 isoform X1 [Salmo salar]
ncbi_110500223	0.49	0.27	0.34	3.71	3.34	5.57	0.366667	4.20667	3.52014	1.00973e-29	SLC37A3	PREDICTED: sugar phosphate exchanger 3-like isoform X1 [Salmo salar]
ncbi_110499239	0.05	0.05	0	10.04	14.39	12.66	0.0333333	12.3633	8.53489	1.07127e-29	--	PREDICTED: zinc finger BED domain-containing protein 1-like [Pygocentrus nattereri]
ncbi_110525408	9.68	7.21	8.34	25.18	23.23	28.5	8.41	25.6367	1.60803	1.32739e-29	GDA	PREDICTED: guanine deaminase-like isoform X1 [Salmo salar]
ncbi_110530400	3.12	3.09	2.95	9.97	9.28	8.67	3.05333	9.30667	1.60788	1.40297e-29	ARHGAP21	PREDICTED: rho GTPase-activating protein 21-like isoform X2 [Salmo salar]
ncbi_110537126	5.23	3.2	2.83	16.26	18.96	18.99	3.75333	18.07	2.26735	1.69138e-29	FYB1	PREDICTED: FYN-binding protein isoform X1 [Salmo salar]
ncbi_110520656	23.03	20.81	23.2	6.33	6.02	6.81	22.3467	6.38667	-1.80692	1.75018e-29	GK	PREDICTED: glycerol kinase-like isoform X2 [Salmo salar]
ncbi_110500172	4.23	5.26	4.99	1.02	0.94	1.07	4.82667	1.01	-2.25667	2.13555e-29	DENND5B	DENN domain-containing protein 5B [Larimichthys crocea]
ncbi_110499451	3.57	2.24	2.78	13.35	13.79	15.05	2.86333	14.0633	2.29617	2.15022e-29	GPRC5C	PREDICTED: G-protein coupled receptor family C group 5 member C-like isoform X1 [Salmo salar]
ncbi_110525945	6.82	3.44	4.55	41.95	32.32	22.4	4.93667	32.2233	2.7065	2.81007e-29	PLPP1	PREDICTED: lipid phosphate phosphohydrolase 1-like [Salmo salar]
MSTRG.18654	0.12	0.2	0.25	4.7	4.91	5.58	0.19	5.06333	4.73602	2.81202e-29	TRIM25	PREDICTED: E3 ubiquitin/ISG15 ligase TRIM25-like [Esox lucius]
ncbi_110497538	9.95	15.25	11.8	2.54	1.53	1.31	12.3333	1.79333	-2.78185	2.83508e-29	GCH1	PREDICTED: GTP cyclohydrolase 1-like [Salmo salar]
ncbi_110523804	0.53	0.94	0.73	4.09	5.06	5.99	0.733333	5.04667	2.78279	3.13031e-29	SLC26A2	Slc26a1 [Oncorhynchus mykiss]
MSTRG.20352	0.04	0.09	0.1	2.43	1.56	2.05	0.0766667	2.01333	4.71484	3.19816e-29	--	chemokine CXCF1a precursor [Oncorhynchus mykiss]
ncbi_110524127	2.59	1.7	1.77	8.49	7.61	9.36	2.02	8.48667	2.07084	3.46551e-29	TMEM259	PREDICTED: membralin-like isoform X3 [Salmo salar]
ncbi_110524243	2.19	1.91	2.29	7.11	6.41	6.72	2.13	6.74667	1.66332	3.55309e-29	SBNO2	PREDICTED: protein strawberry notch homolog 2-like isoform X1 [Salmo salar]
ncbi_110509851	10.47	12.41	13.58	2.23	2.75	2.23	12.1533	2.40333	-2.33824	3.57185e-29	GRIN1	PREDICTED: glutamate receptor ionotropic, NMDA 1-like isoform X1 [Salmo salar]
ncbi_110527214	0.12	0.19	0.37	9.84	10.81	12.46	0.226667	11.0367	5.60559	4.12657e-29	--	unnamed protein product, partial [Oncorhynchus mykiss]
ncbi_110507535	0.29	0.22	0.21	3.77	3.3	4.47	0.24	3.84667	4.0025	4.15146e-29	--	PREDICTED: uncharacterized protein LOC106612654 [Salmo salar]
MSTRG.3843	4.12	3.24	3.52	0.26	0.25	0.29	3.62667	0.266667	-3.76553	4.17305e-29	--	-
ncbi_110488103	8.52	7.31	7.51	23.42	25.89	23.59	7.78	24.3	1.64311	4.30024e-29	MDV087	PREDICTED: GTPase IMAP family member 7-like isoform X2 [Ictalurus punctatus]
ncbi_110536259	5.26	5.13	5.08	18.25	19.37	22.76	5.15667	20.1267	1.9646	4.39718e-29	TIA1	PREDICTED: nucleolysin TIA-1 isoform p40-like isoform X1 [Salmo salar]
MSTRG.17567	0.97	0.35	0.96	8.49	6.93	8.66	0.76	8.02667	3.40073	4.4008e-29	CD22	myelin-associated glycoprotein [Salmo salar]
ncbi_110526418	3.49	4.32	4.67	0.27	0.6	0.57	4.16	0.48	-3.11548	5.42978e-29	CGNL1	PREDICTED: cingulin-like protein 1 [Salmo salar]
ncbi_110491933	5.42	4.01	3.9	20.96	27	39.66	4.44333	29.2067	2.71658	5.8133e-29	DTX3	PREDICTED: probable E3 ubiquitin-protein ligase DTX3 [Salmo salar]
MSTRG.4913	0.1	0.23	0.16	10.99	10.91	9.71	0.163333	10.5367	6.01146	6.10928e-29	--	PREDICTED: uncharacterized protein LOC108935463 isoform X2 [Scleropages formosus]
ncbi_110522782	23.88	27.68	24.03	7.17	6.19	6.34	25.1967	6.56667	-1.94	6.51799e-29	NR1H4	PREDICTED: bile acid receptor-like isoform X1 [Salmo salar]
ncbi_110491371	5.07	4.2	4.67	17.41	14.34	20.2	4.64667	17.3167	1.89789	6.53332e-29	PAPSS2	Bifunctional 3-phosphoadenosine 5-phosphosulfate synthetase 2 [Salmo salar]
ncbi_110500366	0.62	1.15	0.62	8.24	5.62	10.72	0.796667	8.19333	3.3624	7.20923e-29	SERPINE1	PREDICTED: plasminogen activator inhibitor 1-like [Salmo salar]
ncbi_100136317	4.14	5.28	5.99	20.88	27.99	36.9	5.13667	28.59	2.47661	7.30806e-29	TNFSF10	TNF superfamily member 10-like protein [Oncorhynchus mykiss]
ncbi_110520326	91.03	99.69	98.25	31.58	33.48	29.74	96.3233	31.6	-1.60796	7.50625e-29	IL1RL1	PREDICTED: interleukin-1 receptor type 1-like [Salmo salar]
ncbi_110536799	0.24	0.15	0.1	1.63	1.86	2.67	0.163333	2.05333	3.65208	7.82942e-29	MAN2A1	PREDICTED: LOW QUALITY PROTEIN: alpha-mannosidase 2-like [Salmo salar]
ncbi_110493756	313.55	404.94	374.45	100.62	115.88	95.57	364.313	104.023	-1.80827	7.8913e-29	CAT	PREDICTED: catalase-like [Salmo salar]
ncbi_110538084	1.11	0.72	0.5	4.39	5.17	5.64	0.776667	5.06667	2.70567	9.08748e-29	NFE2L1	PREDICTED: nuclear factor erythroid 2-related factor 1-like [Salmo salar]
ncbi_110522491	11.22	4.43	7.32	58.69	54.05	39.46	7.65667	50.7333	2.72815	9.28329e-29	DIO3	PREDICTED: type III iodothyronine deiodinase-like [Salmo salar]
ncbi_110528183	0.36	0.47	0.07	37	23.32	42.62	0.3	34.3133	6.83766	9.33225e-29	--	si:ch211-197h24.9 [Danio rerio]
ncbi_110494057	3.27	2.3	2.7	9.25	10.89	13.93	2.75667	11.3567	2.04254	1.00504e-28	PPP1R15B	PREDICTED: protein phosphatase 1 regulatory subunit 15B [Esox lucius]
ncbi_110506873	14.73	20.57	19.57	2.57	3.06	1.49	18.29	2.37333	-2.94607	1.06993e-28	MR1	nonclassical MHC class I antigen [Oncorhynchus mykiss]
ncbi_110491931	6.55	4.62	6.04	22.23	19.23	22.15	5.73667	21.2033	1.88601	1.08263e-28	PTGES3	PREDICTED: prostaglandin E synthase 3-like [Salmo salar]
ncbi_110536183	30.5	39.45	38.07	8.06	8.11	7.29	36.0067	7.82	-2.20302	1.08379e-28	--	PREDICTED: B-cell linker protein-like isoform X3 [Salmo salar]
ncbi_110487277	5.39	2.79	2.53	19.41	20.1	22.55	3.57	20.6867	2.53471	1.29691e-28	--	PREDICTED: paralemmin-3-like isoform X3 [Salmo salar]
ncbi_110490116	8.08	5.81	7.94	24.23	21.44	26.53	7.27667	24.0667	1.72569	1.6836e-28	ALCAMA	PREDICTED: CD166 antigen homolog isoform X1 [Esox lucius]
ncbi_110490048	1.78	1.12	1.75	8.46	7.19	7.85	1.55	7.83333	2.33736	1.93236e-28	IL1RAP	interleukin 1 receptor accessory protein precursor [Salmo salar]
ncbi_110521374	0.12	0.26	0.1	4.15	5.81	10.8	0.16	6.92	5.43463	2.13507e-28	MLKL	PREDICTED: mixed lineage kinase domain-like protein [Salmo salar]
ncbi_110485209	7.32	7.03	7.16	28.52	24.98	20.9	7.17	24.8	1.7903	2.2189e-28	PLPP3	PREDICTED: phospholipid phosphatase 3-like [Hippocampus comes]
ncbi_110531989	0.68	0.59	0.47	2.6	2.83	3.73	0.58	3.05333	2.39626	2.31217e-28	NUP210	PREDICTED: nuclear pore membrane glycoprotein 210-like [Salmo salar]
ncbi_110485670	4.48	6.62	6.27	0.68	0.53	0.53	5.79	0.58	-3.31944	2.579e-28	--	PREDICTED: nuclear factor interleukin-3-regulated protein-like [Salmo salar]
ncbi_110496157	0.35	0.09	0.42	3.63	3.12	4.76	0.286667	3.83667	3.74241	2.6607e-28	RNF19B	PREDICTED: E3 ubiquitin-protein ligase RNF19B-like [Salmo salar]
ncbi_110529993	2.67	2.3	2.43	0.29	0.32	0.17	2.46667	0.26	-3.24598	2.92208e-28	TNK2	PREDICTED: activated CDC42 kinase 1 isoform X1 [Salmo salar]
ncbi_110518121	130.39	143.1	135.03	42.12	47.56	48.95	136.173	46.21	-1.55917	3.15627e-28	--	PREDICTED: uncharacterized protein LOC106573678 isoform X1 [Salmo salar]
ncbi_110509878	1.93	1.06	1.32	7.78	8.97	11.68	1.43667	9.47667	2.72165	4.33071e-28	STOML2	PREDICTED: stomatin-like protein 2, mitochondrial [Salmo salar]
ncbi_110496608	1.4	1.12	1.26	5.61	6.69	7.61	1.26	6.63667	2.39704	4.41064e-28	GRINA	PREDICTED: protein lifeguard 1-like isoform X3 [Salmo salar]
ncbi_110508466	0.65	0.83	0.72	4.64	7.74	6.15	0.733333	6.17667	3.07429	4.5024e-28	CASP8	PREDICTED: caspase-8-like [Salmo salar]
ncbi_110531754	0.27	0.32	0.29	1.69	2.63	2.84	0.293333	2.38667	3.02438	4.87689e-28	ADGRA3	PREDICTED: adhesion G protein-coupled receptor A3-like [Salmo salar]
ncbi_110489727	4.95	4.2	4.63	0.81	0.35	0.54	4.59333	0.566667	-3.01897	4.91344e-28	EGFR	PREDICTED: melanoma receptor tyrosine-protein kinase-like [Salmo salar]
ncbi_110526330	3.15	3.97	3.27	0.59	0.31	0.38	3.46333	0.426667	-3.02098	5.04465e-28	IGDCC4	PREDICTED: immunoglobulin superfamily DCC subclass member 4-like isoform X5 [Salmo salar]
ncbi_110490202	30.6	33.03	30.94	7.35	4.29	4.38	31.5233	5.34	-2.56151	5.14101e-28	--	PREDICTED: uncharacterized protein LOC106576030 isoform X1 [Salmo salar]
ncbi_110489744	2.73	2.86	2.46	0.24	0.29	0.19	2.68333	0.24	-3.48292	5.29657e-28	EPB41L3	PREDICTED: band 4.1-like protein 3 isoform X4 [Salmo salar]
ncbi_110525772	1.97	2.2	1.96	5.81	6.23	7.45	2.04333	6.49667	1.66878	5.47106e-28	EPG5	PREDICTED: LOW QUALITY PROTEIN: ectopic P granules protein 5 homolog [Esox lucius]
ncbi_110520584	5.3	7.29	6.61	0.64	1.08	0.88	6.4	0.866667	-2.88452	5.60018e-28	CHKA	PREDICTED: choline kinase alpha-like [Salmo salar]
ncbi_110489792	2.78	3.57	3.33	0.6	0.57	0.49	3.22667	0.553333	-2.54382	5.76848e-28	SLC12A7	PREDICTED: solute carrier family 12 member 7-like isoform X1 [Salmo salar]
ncbi_110538954	0.85	1.08	0.5	9.63	10.3	14.73	0.81	11.5533	3.83424	5.80163e-28	--	PREDICTED: 2',3'-cyclic-nucleotide 3'-phosphodiesterase-like isoform X2 [Salmo salar]
MSTRG.7194	4.25	3.45	3.51	0.69	0.6	0.28	3.73667	0.523333	-2.83595	6.22391e-28	POL	unnamed protein product [Oncorhynchus mykiss]
ncbi_110535746	51.03	54.88	49.95	15.96	14.15	15.44	51.9533	15.1833	-1.77473	6.232e-28	GSTT1	PREDICTED: glutathione S-transferase theta-1-like [Salmo salar]
ncbi_110528223	9.86	10.66	11.74	2.34	1.34	2	10.7533	1.89333	-2.50578	7.05527e-28	SUOX	PREDICTED: sulfite oxidase, mitochondrial isoform X1 [Salmo salar]
ncbi_110530384	3.04	2.32	2.5	10.67	10.19	14.59	2.62	11.8167	2.17318	7.19938e-28	BLVRA	PREDICTED: biliverdin reductase A [Salmo salar]
ncbi_110521845	21.78	17.88	18.12	3.53	2.8	4.33	19.26	3.55333	-2.43836	1.20039e-27	--	PREDICTED: prothymosin alpha-A-like isoform X1 [Salmo salar]
ncbi_110523317	0.09	0.44	0.14	4.13	4	3.37	0.223333	3.83333	4.10133	1.3501e-27	TRIM25	PREDICTED: E3 ubiquitin/ISG15 ligase TRIM25-like [Salmo salar]
ncbi_101268902	6.76	10.17	6.71	0.58	0.83	0.59	7.88	0.666667	-3.56316	1.41058e-27	NR1H4	bile acid receptor [Salmo salar]
ncbi_110505876	5.89	7.4	6.88	1.21	1.07	0.76	6.72333	1.01333	-2.73007	1.43881e-27	SLC5A6	PREDICTED: sodium-dependent multivitamin transporter-like isoform X1 [Salmo salar]
ncbi_110530020	7.47	8.1	7.94	1.33	1.09	1.22	7.83667	1.21333	-2.69126	1.52447e-27	ANGPTL3	PREDICTED: angiopoietin-related protein 3-like [Salmo salar]
MSTRG.1156	47.23	62.59	61.75	16.15	14.64	12.59	57.19	14.46	-1.9837	1.55014e-27	ALDH2	PREDICTED: aldehyde dehydrogenase, mitochondrial-like [Salmo salar]
ncbi_110534357	6.39	6.67	6.15	17.04	17.93	19.92	6.40333	18.2967	1.51469	1.7894e-27	RPS6KB2	PREDICTED: ribosomal protein S6 kinase beta-2-like isoform X2 [Salmo salar]
ncbi_110537642	0.8	0.77	0.84	4.06	5.97	6.33	0.803333	5.45333	2.76307	2.01628e-27	BBX	PREDICTED: HMG box transcription factor BBX-like isoform X1 [Salmo salar]
ncbi_110503576	36.41	23.06	26.28	88.46	91.29	104.14	28.5833	94.63	1.72712	2.07112e-27	ZFP36L2-B	Butyrate response factor 1 [Salmo salar]
ncbi_110521066	2.85	2.94	3.18	0.69	0.75	0.55	2.99	0.663333	-2.17234	2.09461e-27	UTRN	PREDICTED: utrophin-like isoform X5 [Salmo salar]
ncbi_110505607	2.65	1.95	1.83	0.12	0.16	0.07	2.14333	0.116667	-4.19939	2.4635e-27	REEP1	PREDICTED: receptor expression-enhancing protein 1-like [Salmo salar]
ncbi_110537448	2.84	3.25	1.95	9.75	11.37	13.24	2.68	11.4533	2.09546	2.50225e-27	USP25	PREDICTED: ubiquitin carboxyl-terminal hydrolase 25-like isoform X5 [Salmo salar]
ncbi_110531147	50.1	51.29	45.31	13.65	15.47	15.17	48.9	14.7633	-1.72782	2.52541e-27	--	26S proteasome non-ATPase regulatory subunit 1 [Larimichthys crocea]
ncbi_100136205	15.06	6.25	12.92	61.61	55.66	69.66	11.41	62.31	2.44916	2.58767e-27	SLC39A1	zinc/iron-regulated protein [Oncorhynchus mykiss]
ncbi_110536469	0.58	0.48	0.75	3.14	2.99	4.2	0.603333	3.44333	2.51278	2.64463e-27	RNF135	PREDICTED: verrucotoxin subunit beta-like isoform X4 [Salmo salar]
ncbi_110495934	6.49	8.48	8.06	1.01	0.73	0.47	7.67667	0.736667	-3.3814	2.72432e-27	LRRC58	PREDICTED: leucine-rich repeat-containing protein 58-like [Salmo salar]
ncbi_110524885	1.07	0.6	0.82	5.08	5.09	5.05	0.83	5.07333	2.61175	3.20888e-27	PKN2	PREDICTED: serine/threonine-protein kinase N2-like isoform X1 [Salmo salar]
ncbi_110520480	7.66	6.8	5.68	22.5	28.64	32.86	6.71333	28	2.06033	3.49724e-27	UBE2A	ubiquitin conjugating enzyme E2 A, like [Danio rerio]
ncbi_110539162	0.39	0.33	0.59	3.25	3.77	4.06	0.436667	3.69333	3.08032	3.52672e-27	NOD1	nucleotide-binding oligomerization domain-containing protein 1 [Oncorhynchus mykiss]
ncbi_110501629	1.81	1.26	1.41	7.95	6.68	9.93	1.49333	8.18667	2.45474	4.60101e-27	ACP6	Lysophosphatidic acid phosphatase type 6 [Salmo salar]
ncbi_110495908	58.48	95.01	73.38	18.06	18.19	16.86	75.6233	17.7033	-2.09481	4.99488e-27	FTCD	formimidoyltransferase-cyclodeaminase [Salmo salar]
ncbi_110507614	3.59	5.8	5.42	0.1	0.07	0.05	4.93667	0.0733333	-6.07292	5.97742e-27	FZD9	PREDICTED: frizzled-9-like [Salmo salar]
ncbi_110492229	8.62	10.1	9.2	2.58	2.6	2.12	9.30667	2.43333	-1.93533	6.23596e-27	MIB2	PREDICTED: E3 ubiquitin-protein ligase MIB2-like isoform X1 [Salmo salar]
ncbi_110530672	0.26	0.14	0.05	9.6	9.92	17.3	0.15	12.2733	6.35442	6.44514e-27	--	PREDICTED: uncharacterized protein LOC106590896 [Salmo salar]
ncbi_110519966	30.15	38.7	30.7	6.55	9.53	7.18	33.1833	7.75333	-2.09757	6.46684e-27	ASMTL	PREDICTED: N-acetylserotonin O-methyltransferase-like protein isoform X1 [Salmo salar]
ncbi_110534338	3.76	5.51	3.99	0.35	0.41	0.07	4.42	0.276667	-3.99783	7.55767e-27	PDCD4	PREDICTED: programmed cell death protein 4-like [Salmo salar]
ncbi_110504752	1.36	1.66	2.26	10.17	9.94	16.09	1.76	12.0667	2.77738	7.64549e-27	RNF4	PREDICTED: E3 ubiquitin-protein ligase RNF4-like isoform X2 [Salmo salar]
ncbi_110526273	22.01	22.58	22.84	54.4	58.62	67.67	22.4767	60.23	1.42205	8.13256e-27	DNAJA2	PREDICTED: dnaJ homolog subfamily A member 2 [Salmo salar]
ncbi_110533701	0.31	0.15	0.47	2.95	3.43	4.9	0.31	3.76	3.60039	1.0412e-26	--	PREDICTED: schwannomin-interacting protein 1-like [Salmo salar]
ncbi_110489702	4.9	4.49	4.07	13.46	14.95	13.86	4.48667	14.09	1.65096	1.0493e-26	RBCK1	PREDICTED: ranBP-type and C3HC4-type zinc finger-containing protein 1-like isoform X1 [Salmo salar]
ncbi_100136112	3.35	2.86	3.75	12.98	12.96	19.1	3.32	15.0133	2.17699	1.08512e-26	JUN	transcription factor AP-1 [Oncorhynchus mykiss]
ncbi_110490266	1.4	0.88	1.19	5.58	5.1	7.29	1.15667	5.99	2.37258	1.13965e-26	PIK3CG	PREDICTED: phosphatidylinositol 4,5-bisphosphate 3-kinase catalytic subunit gamma isoform-like [Salmo salar]
ncbi_110501969	3.48	6.13	4.4	0.14	0.04	0.05	4.67	0.0766667	-5.92868	1.15421e-26	LPL	lipoprotien lipase type 1 [Oncorhynchus clarkii]
MSTRG.15395	64.17	58.42	55.08	134.11	138.04	139.76	59.2233	137.303	1.21313	1.18756e-26	UGT2A2	UDP-glucuronosyltransferase 2A2 [Salmo salar]
ncbi_110489375	9.49	8.8	8.61	2.28	2.36	1.93	8.96667	2.19	-2.03364	1.19582e-26	PEX5	PREDICTED: peroxisomal targeting signal 1 receptor-like isoform X2 [Salmo salar]
ncbi_110499062	19.02	12.49	14.26	47.66	46.22	57.17	15.2567	50.35	1.72255	1.23999e-26	ARF1	ADP-ribosylation factor 1 like [Salmo salar]
ncbi_110526239	1.22	1.21	0.61	6.1	6.27	6.13	1.01333	6.16667	2.60538	1.33409e-26	RIPK2	PREDICTED: receptor-interacting serine/threonine-protein kinase 2-like [Salmo salar]
ncbi_110506538	1.31	1.13	0.9	7.28	5.71	6.08	1.11333	6.35667	2.51338	1.3461e-26	ALDH1A2	retinal dehydrogenase 2 [Salmo salar]
ncbi_110488043	1.47	1.44	1.75	10.71	8.85	10.8	1.55333	10.12	2.70377	1.35007e-26	PTP4A3	PREDICTED: protein tyrosine phosphatase type IVA 3-like isoform X1 [Salmo salar]
ncbi_110505798	1.68	2.69	2.01	7.93	9.33	10.78	2.12667	9.34667	2.13586	1.3986e-26	ATG14	PREDICTED: beclin 1-associated autophagy-related key regulator-like [Salmo salar]
ncbi_110538775	0.19	0.23	0.26	3.18	2.76	4.05	0.226667	3.33	3.87688	1.49213e-26	ERN1	PREDICTED: serine/threonine-protein kinase/endoribonuclease IRE1-like isoform X1 [Salmo salar]
ncbi_110527669	18.32	5.48	9.94	356.68	384.54	474.67	11.2467	405.297	5.17141	1.59854e-26	SDC4	PREDICTED: syndecan-4-like [Salmo salar]
ncbi_110487039	0.43	0.54	0.22	7.91	6.74	8.37	0.396667	7.67333	4.27385	1.7684e-26	RNF213A	PREDICTED: E3 ubiquitin-protein ligase RNF213-like isoform X2 [Salmo salar]
ncbi_110509622	1.24	0.97	0.88	5.82	4.87	7.28	1.03	5.99	2.53991	1.86731e-26	--	PREDICTED: LOW QUALITY PROTEIN: jeltraxin-like [Salmo salar]
ncbi_110499041	1.32	1.76	1.62	0.07	0.09	0.18	1.56667	0.113333	-3.78905	2.03719e-26	NAV2	PREDICTED: neuron navigator 2-like isoform X6 [Salmo salar]
ncbi_110531720	2.23	2.64	2.07	0.1	0.1	0.03	2.31333	0.0766667	-4.91523	2.11359e-26	IRS1-B	PREDICTED: insulin receptor substrate 1-B-like isoform X2 [Salmo salar]
ncbi_110488722	3.1	2.41	2.48	8.34	8.97	9.06	2.66333	8.79	1.72263	2.1166e-26	NFKB1	PREDICTED: nuclear factor NF-kappa-B p105 subunit-like isoform X2 [Salmo salar]
ncbi_110491601	82.92	56.75	70.67	203.08	197.31	203.78	70.1133	201.39	1.52223	2.12435e-26	H3F3A	PREDICTED: histone H3.3 isoform X1 [Nothobranchius furzeri]
ncbi_110523825	46.15	50.9	44.75	14.51	14.15	12.45	47.2667	13.7033	-1.7863	2.21918e-26	CYB5R2	NADH-cytochrome b5 reductase 2 [Salmo salar]
ncbi_110504256	20.33	23.44	19.58	5.61	5.21	6.09	21.1167	5.63667	-1.90547	3.02061e-26	EPHX2	PREDICTED: bifunctional epoxide hydrolase 2-like isoform X1 [Salmo salar]
ncbi_100136726	37.05	41.19	40.61	10.01	10.43	10.72	39.6167	10.3867	-1.93137	3.56708e-26	CBS	cystathionine-beta-synthase [Oncorhynchus mykiss]
ncbi_110497620	10.61	12.65	10.78	2.65	2.33	3.2	11.3467	2.72667	-2.05706	3.69716e-26	ZFP36L1	PREDICTED: zinc finger protein 36, C3H1 type-like 1 [Salmo salar]
ncbi_110497967	20.08	25.19	23.04	6.11	5.61	4.63	22.77	5.45	-2.06281	3.77993e-26	ADSSL1C	adenylosuccinate synthetase isozyme 1 C [Salmo salar]
ncbi_110530032	6.65	4.75	4.63	16.58	18.32	17.51	5.34333	17.47	1.70907	3.80216e-26	PPP4R3B	PREDICTED: serine/threonine-protein phosphatase 4 regulatory subunit 3B isoform X1 [Salmo salar]
ncbi_100136183	7.99	9.62	10.3	26.04	28.4	27.16	9.30333	27.2	1.54779	4.24263e-26	ATP1A1	PREDICTED: sodium/potassium-transporting ATPase subunit alpha-1 [Salmo salar]
ncbi_110488052	9	8.64	6.8	26.17	23.72	31.94	8.14667	27.2767	1.74339	4.50143e-26	DGAT1	PREDICTED: diacylglycerol O-acyltransferase 1-like [Salmo salar]
ncbi_110485443	0.18	0.13	0.63	8.8	8.28	12.73	0.313333	9.93667	4.98699	4.74356e-26	GIMAP4	PREDICTED: GTPase IMAP family member 4-like [Salmo salar]
ncbi_110492130	4.37	5.84	4.9	0.33	0.55	0.18	5.03667	0.353333	-3.83337	4.80313e-26	SLC52A3A	PREDICTED: solute carrier family 52, riboflavin transporter, member 3 [Salmo salar]
ncbi_110500793	8.72	7.23	7.9	20.62	22.83	23.78	7.95	22.41	1.49512	4.94809e-26	TTC31	PREDICTED: tetratricopeptide repeat protein 31-like isoform X1 [Salmo salar]
ncbi_110505964	46.01	64.87	60	14.79	13.77	9.93	56.96	12.83	-2.15043	5.05693e-26	PYGL	PREDICTED: glycogen phosphorylase, liver form-like [Protobothrops mucrosquamatus]
ncbi_110535608	10.63	8.12	8.73	31.25	29.38	48.9	9.16	36.51	1.99487	5.05693e-26	UBA5	PREDICTED: ubiquitin-like modifier-activating enzyme 5 [Salmo salar]
ncbi_110494563	0.76	0.79	0.58	4.87	5.55	6.57	0.71	5.66333	2.99576	5.73101e-26	MAFB	PREDICTED: transcription factor MafB-like [Salmo salar]
ncbi_110496021	0.05	0.17	0	14.27	20.39	25.19	0.0733333	19.95	8.0877	5.74877e-26	TRIM16	PREDICTED: E3 ubiquitin/ISG15 ligase TRIM25-like isoform X3 [Salmo salar]
ncbi_110504437	5.78	5.7	5.55	17.79	15.49	17.39	5.67667	16.89	1.57305	6.22235e-26	TCIRG1	PREDICTED: V-type proton ATPase 116 kDa subunit a isoform 3-like isoform X2 [Salmo salar]
ncbi_110527763	15.26	19.14	16.99	4.38	4.26	4.02	17.13	4.22	-2.02121	6.8933e-26	SLC16A1	PREDICTED: monocarboxylate transporter 1-like [Salmo salar]
ncbi_110521295	0.46	0.28	0.41	4.77	4.94	5.47	0.383333	5.06	3.72247	8.39712e-26	TRIM16	PREDICTED: tripartite motif-containing protein 16-like isoform X1 [Salmo salar]
ncbi_110488329	2.85	5.78	6.72	27.59	27.55	34.62	5.11667	29.92	2.54783	1.01341e-25	PSMB7	Proteasome subunit beta type 7 precursor [Oncorhynchus mykiss]
ncbi_110524283	120.21	133.12	114.99	312.54	313.92	434.04	122.773	353.5	1.52571	1.05925e-25	CREB3L3B	PREDICTED: cyclic AMP-responsive element-binding protein 3-like protein 3-B [Salmo salar]
ncbi_110489569	35.55	27.89	38.61	94.43	89.99	96.07	34.0167	93.4967	1.45867	1.18051e-25	CCT5	PREDICTED: T-complex protein 1 subunit epsilon-like [Salmo salar]
ncbi_110517909	1.86	1.93	1.61	7.97	7.28	9.14	1.8	8.13	2.17526	1.19382e-25	SPATA2L	PREDICTED: spermatogenesis-associated protein 2-like protein [Salmo salar]
ncbi_110501799	7.39	4.47	5.37	0.45	0.36	0.75	5.74333	0.52	-3.4653	1.20652e-25	TFCP2L1	Transcription factor CP2-like protein 1 [Salmo salar]
ncbi_110505150	6.89	6	6.61	19.07	20.79	25.94	6.5	21.9333	1.75461	1.25811e-25	TMEM33	PREDICTED: transmembrane protein 33-like [Salmo salar]
ncbi_110526291	28.28	25.05	25.93	58.64	61.05	64.27	26.42	61.32	1.21473	1.27124e-25	CDH1	PREDICTED: B-cadherin-like [Salmo salar]
ncbi_110527559	41.61	42.88	42.77	12.98	13.95	10.55	42.42	12.4933	-1.76359	1.27592e-25	AGPAT3	1-acyl-sn-glycerol-3-phosphate acyltransferase gamma [Salmo salar]
ncbi_110532757	12.4	6.33	7.7	36.09	33.63	45.49	8.81	38.4033	2.12402	1.33741e-25	SARS	PREDICTED: serine--tRNA ligase, cytoplasmic-like [Salmo salar]
ncbi_110523119	10.79	9.32	8.62	25.79	27.11	29.13	9.57667	27.3433	1.51359	1.3829e-25	NARS	syncoilin [Salmo salar]
ncbi_110500817	18.21	22.44	19.2	4.74	4.31	2.61	19.95	3.88667	-2.35978	1.45468e-25	MOGAT1	PREDICTED: 2-acylglycerol O-acyltransferase 2-A-like [Esox lucius]
ncbi_110491381	1.2	0.19	0.93	10.04	8.37	9.38	0.773333	9.26333	3.58237	1.88847e-25	CH25H	PREDICTED: cholesterol 25-hydroxylase-like protein [Salmo salar]
ncbi_110506651	3.34	3.64	2.97	0.59	0.51	0.61	3.31667	0.57	-2.5407	2.00127e-25	LGR4	PREDICTED: leucine-rich repeat-containing G-protein coupled receptor 4-like, partial [Salmo salar]
ncbi_110501621	0.21	0.25	0.34	1.86	1.84	2.7	0.266667	2.13333	3	2.13524e-25	TRIM27	PREDICTED: probable G-protein coupled receptor 156 isoform X1 [Salmo salar]
ncbi_110501897	3	4.15	4.32	14.62	13.78	15.38	3.82333	14.5933	1.93241	2.21636e-25	--	PREDICTED: major histocompatibility complex class I-related gene protein-like isoform X1 [Salmo salar]
ncbi_110489568	10.93	6.24	7.61	29.13	33.89	30.28	8.26	31.1	1.9127	2.26629e-25	MTRR	PREDICTED: methionine synthase reductase-like [Salmo salar]
ncbi_100136053	4.49	4.5	4.22	11.76	13.98	17.38	4.40333	14.3733	1.70673	2.51836e-25	PLCG2	PREDICTED: 1-phosphatidylinositol 4,5-bisphosphate phosphodiesterase gamma-2 [Salmo salar]
ncbi_110526805	1.8	1.53	1.28	7.27	8.71	8.43	1.53667	8.13667	2.40463	2.56016e-25	CARS	PREDICTED: cysteine--tRNA ligase, cytoplasmic-like [Salmo salar]
ncbi_110536394	2.25	2.1	1.7	0.24	0.13	0.24	2.01667	0.203333	-3.31005	2.64803e-25	KREMEN1	PREDICTED: kremen protein 1 isoform X2 [Esox lucius]
ncbi_110492488	1.97	2.14	1.93	8.23	9.83	14.66	2.01333	10.9067	2.43755	2.66561e-25	SSUH2	CC032 protein [Salmo salar]
ncbi_110499099	0.34	0.26	0.45	4.1	5.52	8.28	0.35	5.96667	4.0915	2.94594e-25	CBX7	PREDICTED: chromobox protein homolog 7-like [Salmo salar]
ncbi_110496015	0.05	0	0.05	7.96	7.38	11.81	0.0333333	9.05	8.08481	2.98642e-25	TRIM16	PREDICTED: E3 ubiquitin/ISG15 ligase TRIM25-like isoform X3 [Salmo salar]
ncbi_110500501	0.08	0.03	0	8.34	9.01	11.1	0.0366667	9.48333	8.01478	3.31434e-25	USP47	PREDICTED: ubiquitin carboxyl-terminal hydrolase 47-like isoform X1 [Salmo salar]
ncbi_110502983	1.34	1.31	0.97	4.82	5.28	5.38	1.20667	5.16	2.09634	3.91318e-25	TNFAIP3	PREDICTED: tumor necrosis factor alpha-induced protein 3-like [Salmo salar]
ncbi_110501495	27.32	30.77	30.27	8.86	8.49	6.02	29.4533	7.79	-1.91874	3.92385e-25	COBLL1	PREDICTED: cordon-bleu protein-like 1 isoform X2 [Salmo salar]
ncbi_110490768	0.24	0.43	0.21	4.07	4.56	4.43	0.293333	4.35333	3.89151	4.75326e-25	PARP12	PREDICTED: poly [ADP-ribose] polymerase 12-like isoform X1 [Salmo salar]
MSTRG.1129	0.07	0.07	0.11	5.32	5.81	5.77	0.0833333	5.63333	6.07895	4.7707e-25	TC1A	paired box protein and transposase domain containing protein [Lasius niger]
ncbi_110537053	0.12	0.33	0.29	2.55	3.05	4.98	0.246667	3.52667	3.83767	4.81565e-25	GCNT4	PREDICTED: beta-1,3-galactosyl-O-glycosyl-glycoprotein beta-1,6-N-acetylglucosaminyltransferase 4-like [Salmo salar]
ncbi_110497068	31.75	41.69	37.36	10.06	10.89	8.17	36.9333	9.70667	-1.92788	5.32116e-25	NCEH1	PREDICTED: neutral cholesterol ester hydrolase 1-like [Salmo salar]
ncbi_110506499	2.6	2.99	2.78	0.4	0.46	0.29	2.79	0.383333	-2.86359	5.46599e-25	MICAL2	PREDICTED: protein-methionine sulfoxide oxidase MICAL2-like isoform X1 [Salmo salar]
MSTRG.8274	0.09	0.06	0.11	13.04	13.36	19.62	0.0866667	15.34	7.46761	6.9464e-25	--	PREDICTED: uncharacterized protein LOC106577849 [Salmo salar]
ncbi_110507736	0.92	0.28	0.31	4.29	4.32	4.84	0.503333	4.48333	3.15499	7.31205e-25	MIDN	PREDICTED: midnolin-like [Salmo salar]
ncbi_110492111	3.41	2.96	3.48	11.29	11.49	14.44	3.28333	12.4067	1.91788	7.32812e-25	API5	PREDICTED: apoptosis inhibitor 5 [Salmo salar]
ncbi_110534449	71.49	72.37	70.64	22.37	23.28	18.17	71.5	21.2733	-1.7489	7.51092e-25	--	Vacuolar protein sorting-associated protein 37C [Larimichthys crocea]
ncbi_110493838	109.38	114.09	125.1	26.81	31.62	40.89	116.19	33.1067	-1.81129	8.29956e-25	SULT6B1	PREDICTED: sulfotransferase 6B1-like isoform X1 [Salmo salar]
ncbi_110520638	1.01	0.66	0.6	6.25	4.65	7.36	0.756667	6.08667	3.00792	8.41549e-25	--	PREDICTED: interleukin-10 receptor subunit beta-like [Salmo salar]
ncbi_110538686	4.61	5.7	5.28	0.7	0.55	0.78	5.19667	0.676667	-2.94107	8.68683e-25	SLC27A1	PREDICTED: long-chain fatty acid transport protein 1-like [Salmo salar]
ncbi_110531942	0.65	0.71	0.98	3.16	3.58	3.92	0.78	3.55333	2.18763	9.10666e-25	USP11	PREDICTED: ubiquitin carboxyl-terminal hydrolase 11-like isoform X1 [Salmo salar]
ncbi_110535669	1.41	1.13	1.83	7.18	10.91	11.84	1.45667	9.97667	2.77589	9.53173e-25	IMPA1	inositol monophosphatase 1 [Salmo salar]
ncbi_110496647	2.1	1.78	2.15	10.48	9.92	11.99	2.01	10.7967	2.42532	9.6423e-25	--	PREDICTED: granulins-like isoform X1 [Salmo salar]
ncbi_110527996	1.69	1.35	1.32	4.58	4.87	4.99	1.45333	4.81333	1.72767	9.73977e-25	EIF4G3	PREDICTED: eukaryotic translation initiation factor 4 gamma 3-like isoform X1 [Salmo salar]
ncbi_110523240	3.31	3.02	3.28	0.38	0.46	0.38	3.20333	0.406667	-2.97766	9.81403e-25	FPGS	PREDICTED: folylpolyglutamate synthase, mitochondrial isoform X2 [Salmo salar]
ncbi_110525034	10.74	12.37	10.05	2.65	1.92	1.47	11.0533	2.01333	-2.45682	9.93721e-25	ELK3	PREDICTED: ETS domain-containing protein Elk-3 isoform X1 [Salmo salar]
ncbi_110495959	1.46	1.04	1.44	5.26	5.7	6.22	1.31333	5.72667	2.12446	1.01939e-24	CNPPD1	PREDICTED: protein CNPPD1-like [Salmo salar]
ncbi_110523329	4.45	4.94	4.13	13.27	14.96	16.73	4.50667	14.9867	1.73355	1.03426e-24	PARG	PREDICTED: poly(ADP-ribose) glycohydrolase [Esox lucius]
ncbi_110533375	0.4	0.24	0.4	2.33	3.73	3.24	0.346667	3.1	3.16065	1.22034e-24	ACSL6	PREDICTED: long-chain-fatty-acid--CoA ligase 6-like isoform X1 [Salmo salar]
ncbi_110516415	2.58	3.88	3.27	10.89	17.22	20.69	3.24333	16.2667	2.32637	1.30006e-24	LSR	PREDICTED: lipolysis-stimulated lipoprotein receptor-like [Salmo salar]
ncbi_110524444	19.49	18.8	20.1	5.87	5.38	3.74	19.4633	4.99667	-1.96172	1.55902e-24	QSOX1	PREDICTED: sulfhydryl oxidase 1-like isoform X1 [Salmo salar]
ncbi_110526401	7.01	8.3	8.51	1.09	0.99	1.67	7.94	1.25	-2.66721	1.83149e-24	HNF4B	PREDICTED: hepatocyte nuclear factor 4-beta-like isoform X1 [Salmo salar]
ncbi_110533730	5.61	6.31	5.45	0.89	0.94	1.04	5.79	0.956667	-2.59748	2.16271e-24	CPTP	PREDICTED: ceramide-1-phosphate transfer protein-like [Salmo salar]
ncbi_110524574	3.03	3.29	3.99	14.53	10.83	18.44	3.43667	14.6	2.08689	2.44333e-24	UAP1	PREDICTED: UDP-N-acetylhexosamine pyrophosphorylase-like isoform X1 [Salmo salar]
ncbi_110532177	99.92	42.33	50.27	1011.74	995.97	1004.79	64.1733	1004.17	3.96788	2.55114e-24	ITLN	RecName: Full=Intelectin; Short=RTInt; Flags: Precursor
ncbi_110526314	8.33	5.78	6.86	23.74	21.85	22.61	6.99	22.7333	1.70144	2.6155e-24	IST1	KIAA0174 homolog [Salmo salar]
ncbi_110496227	1.27	1.14	0.7	9.93	13.14	7.5	1.03667	10.19	3.29713	2.62586e-24	PSMB7	proteasome subunit [Oncorhynchus mykiss]
ncbi_110529497	1.28	1.47	1.3	6.01	6.21	8.81	1.35	7.01	2.37646	2.63235e-24	PNRC1	PREDICTED: proline-rich nuclear receptor coactivator 1-like [Salmo salar]
ncbi_110501728	0.74	0.89	0.43	3.88	4.2	7.38	0.686667	5.15333	2.90782	2.74222e-24	WDFY2	PREDICTED: WD repeat and FYVE domain-containing protein 2 isoform X1 [Salmo salar]
ncbi_110522748	0.72	0.61	0.84	2.96	3.01	3.55	0.723333	3.17333	2.13327	2.84571e-24	PLXNB2	PREDICTED: plexin-B2-like [Salmo salar]
MSTRG.8058	0.21	0.25	0.18	2.09	2.97	3.49	0.213333	2.85	3.73978	2.87468e-24	TC1A	Transposable element Tcb1 transposase [Salmo salar]
MSTRG.16058	9.73	12.37	14.26	1.48	0.96	0.71	12.12	1.05	-3.52893	2.89152e-24	SLC25A10	PREDICTED: uncharacterized protein LOC103561160 [Equus przewalskii]
ncbi_110532515	0.21	0.17	0.07	1.45	1.62	2.34	0.15	1.80333	3.58763	2.93564e-24	DNMT3B	PREDICTED: DNA (cytosine-5)-methyltransferase 3A-like isoform X2 [Salmo salar]
ncbi_100136123	3.61	1.97	2.2	12.27	14.6	14.14	2.59333	13.67	2.39813	2.93602e-24	MYD88	myeloid differentiation primary response protein MyD88 [Oncorhynchus mykiss]
ncbi_110496139	2.03	2.05	2	7.3	12.81	16.03	2.02667	12.0467	2.57145	2.95642e-24	SLC17A5	PREDICTED: sialin-like [Salmo salar]
ncbi_110496508	1.09	1.5	1.25	5.52	4.96	5.81	1.28	5.43	2.08481	2.98054e-24	--	PREDICTED: uncharacterized protein LOC106588746 isoform X1 [Salmo salar]
ncbi_110499415	4.89	1.7	2.3	22.27	17.94	17.68	2.96333	19.2967	2.70306	2.98921e-24	SOCS3	PREDICTED: suppressor of cytokine signaling 3-like [Salmo salar]
ncbi_110498717	0.67	0.78	0.74	2.63	2.85	3.41	0.73	2.96333	2.02125	3.32482e-24	MYO9B	PREDICTED: unconventional myosin-IXb isoform X1 [Salmo salar]
ncbi_100137014	6.69	4.6	5.26	0.96	0.67	0.88	5.51667	0.836667	-2.72107	3.39527e-24	TLR5	membrane-Toll-like receptor 5 precursor [Oncorhynchus mykiss]
ncbi_110500042	28.88	40.4	34.78	7.5	6.13	3.25	34.6867	5.62667	-2.62403	3.41281e-24	AMDHD1	PREDICTED: probable imidazolonepropionase [Salmo salar]
ncbi_110524455	4.16	3.84	4.01	0.71	0.73	0.52	4.00333	0.653333	-2.61531	4.33026e-24	MCF2L	PREDICTED: guanine nucleotide exchange factor DBS-like isoform X1 [Salmo salar]
ncbi_110501029	0.12	0.23	0.21	3.73	3.56	4.81	0.186667	4.03333	4.43344	4.62044e-24	PARP12	PREDICTED: poly [ADP-ribose] polymerase 12-like [Salmo salar]
ncbi_110504101	18.21	12.67	15.84	40.09	43.69	46.88	15.5733	43.5533	1.48371	4.80412e-24	PSMD2	PREDICTED: 26S proteasome non-ATPase regulatory subunit 2-like [Salmo salar]
ncbi_110536389	0.22	0.58	0.29	3.57	4.56	6.53	0.363333	4.88667	3.74949	4.96709e-24	HSPB8	PREDICTED: heat shock protein beta-8-like [Salmo salar]
ncbi_110530687	1.14	0.84	1.18	6.28	7.49	7.77	1.05333	7.18	2.76902	5.13526e-24	UBE2R2	PREDICTED: ubiquitin-conjugating enzyme E2 R1-like isoform X1 [Salmo salar]
ncbi_110497812	0.33	0.17	0.33	2.3	2.3	2.63	0.276667	2.41	3.12281	6.01332e-24	EXOC3L2	PREDICTED: tumor necrosis factor alpha-induced protein 2 isoform X1 [Salmo salar]
ncbi_110527477	1.85	1.79	1.77	4.89	5.1	6.73	1.80333	5.57333	1.62787	6.16632e-24	CUL9	PREDICTED: cullin-9-like isoform X1 [Salmo salar]
ncbi_110494027	0.55	0.52	0.51	2.34	3.78	3.65	0.526667	3.25667	2.62843	6.71552e-24	--	PREDICTED: endogenous retrovirus group PABLB member 1 Env polyprotein-like [Maylandia zebra]
ncbi_110504953	13.65	12.42	13.14	3.76	3.87	2.73	13.07	3.45333	-1.9202	6.97121e-24	ATP11C	PREDICTED: phospholipid-transporting ATPase 11C-like isoform X5 [Salmo salar]
ncbi_110495467	0.15	0.19	0.07	1.97	1.77	4.06	0.136667	2.6	4.24978	7.27515e-24	CD200	PREDICTED: nectin-4-like isoform X2 [Salmo salar]
ncbi_110489074	5.92	7.61	7.2	1.21	1.1	1.03	6.91	1.11333	-2.6338	7.32199e-24	EVA1B	PREDICTED: protein eva-1 homolog B-like [Salmo salar]
ncbi_110510081	0.47	0.26	0.62	5.69	8.45	11.04	0.45	8.39333	4.22125	7.55514e-24	--	reproduction regulator 2 [Epinephelus coioides]
ncbi_110499269	18.96	16.66	14.48	45.14	49.67	56.05	16.7	50.2867	1.59033	7.6343e-24	PSMB1-A	Proteasome subunit beta type 1-A [Oncorhynchus mykiss]
ncbi_110533486	4.14	3.38	3.43	16.52	13.11	20.89	3.65	16.84	2.20592	7.72651e-24	CAPNS1	PREDICTED: calpain small subunit 1-like [Esox lucius]
ncbi_110508649	3.31	1.99	2.24	8.47	10.94	12.97	2.51333	10.7933	2.10247	8.3569e-24	VPS4B	PREDICTED: vacuolar protein sorting-associated protein 4B isoform X1 [Salmo salar]
ncbi_110537938	1.04	0.39	0.72	7.55	7.32	8.81	0.716667	7.89333	3.46126	8.76188e-24	BAX	Apoptosis regulator BAX, membrane isoform alpha [Oncorhynchus mykiss]
ncbi_110491374	2.38	1.46	1.67	7.05	8.22	8.15	1.83667	7.80667	2.08762	8.90127e-24	SGMS1	PREDICTED: phosphatidylcholine:ceramide cholinephosphotransferase 1-like [Salmo salar]
ncbi_100305303	18.16	19.1	16.82	49.84	44.12	57.41	18.0267	50.4567	1.48491	9.05102e-24	PPA1	Inorganic pyrophosphatase [Oncorhynchus mykiss]
ncbi_110508006	8.25	8.79	7.55	21.71	25.74	32.16	8.19667	26.5367	1.69488	9.14244e-24	LAMTOR1	PREDICTED: ragulator complex protein LAMTOR1-like [Salmo salar]
ncbi_110489770	25.41	17.66	23.5	61.64	60.84	70.5	22.19	64.3267	1.53551	1.13193e-23	PSME1	proteasome activator complex subunit 1-2, partial [Oncorhynchus mykiss]
ncbi_110531786	1.86	2.15	2.24	0.42	0.33	0.27	2.08333	0.34	-2.61529	1.19637e-23	DENND4C	PREDICTED: DENN domain-containing protein 4C-like isoform X1 [Salmo salar]
ncbi_110503496	10.04	9.5	11.13	3.21	2.49	2.73	10.2233	2.81	-1.86322	1.19637e-23	EGLN2	Egl nine homolog 2 [Salmo salar]
ncbi_101268967	10.38	11.87	11.87	2.66	2.62	2.59	11.3733	2.62333	-2.11618	1.23973e-23	IL6R	IL-6R alpha precursor [Oncorhynchus mykiss]
ncbi_110537469	0.29	0.21	0.18	1.77	2.13	2.37	0.226667	2.09	3.20486	1.27089e-23	EURL	PREDICTED: protein EURL homolog [Salmo salar]
ncbi_110491639	1.95	1.76	1.7	0.37	0.33	0.34	1.80333	0.346667	-2.37905	1.35511e-23	MPRIP	PREDICTED: myosin phosphatase Rho-interacting protein isoform X4 [Esox lucius]
ncbi_110500395	12.38	10.55	10.39	27.4	28.08	29.05	11.1067	28.1767	1.34308	1.59471e-23	LPCAT4	1-acyl-sn-glycerol-3-phosphate acyltransferase eta [Salmo salar]
ncbi_110496633	8.21	10.23	9.26	2.73	2.35	2.7	9.23333	2.59333	-1.83204	1.60481e-23	COL1A2	type I collagen alpha 2 chain, partial [Oncorhynchus keta]
ncbi_100136164	77.67	98.87	103.52	30.07	29.31	28.14	93.3533	29.1733	-1.67805	1.65153e-23	PKM	pyruvate kinase PKM-like [Salmo salar]
ncbi_110502018	20.16	22.73	21.69	4.31	5.94	4.54	21.5267	4.93	-2.12647	1.79309e-23	CBS	PREDICTED: cystathionine beta-synthase-like [Salmo salar]
ncbi_110504698	1.03	0.85	1.15	4.69	5.52	7.36	1.01	5.85667	2.53572	1.88116e-23	PHF6	PREDICTED: PHD finger protein 6 [Salmo salar]
MSTRG.1592	68.27	59.22	34.03	5.92	7.04	10.51	53.84	7.82333	-2.78282	1.90817e-23	TAT	PREDICTED: tyrosine aminotransferase-like [Salmo salar]
ncbi_110491510	49.1	42.9	51.05	103.95	115.07	127.84	47.6833	115.62	1.27783	2.1242e-23	CALCOCO2	PREDICTED: calcium-binding and coiled-coil domain-containing protein 2-like [Salmo salar]
ncbi_110530428	3.29	3.06	3.07	0.51	0.47	0.72	3.14	0.566667	-2.47019	2.13257e-23	TNS3	PREDICTED: tensin-3-like, partial [Austrofundulus limnaeus]
ncbi_110490557	5.66	6.65	6.63	1.37	0.7	0.79	6.31333	0.953333	-2.72735	2.227e-23	DEF6	PREDICTED: differentially expressed in FDCP 6-like [Salmo salar]
ncbi_110528325	5.66	2.16	3.76	17.73	19.51	19.53	3.86	18.9233	2.29349	2.24085e-23	FKBP5	PREDICTED: peptidyl-prolyl cis-trans isomerase FKBP5-like [Salmo salar]
ncbi_110509795	5.21	5.59	6.95	1.47	1.32	1.41	5.91667	1.4	-2.07936	2.28988e-23	ABL1	PREDICTED: tyrosine-protein kinase ABL1-like isoform X2 [Salmo salar]
ncbi_100136285	1.1	0.6	0.6	5.47	4.47	4.89	0.766667	4.94333	2.68881	2.56201e-23	--	CD4 [Oncorhynchus mykiss]
ncbi_110491643	0.07	0.08	0.01	2.07	1.95	1.73	0.0533333	1.91667	5.16742	2.60241e-23	POL	unnamed protein product [Oncorhynchus mykiss]
ncbi_110493869	2.54	1.88	1.91	5.93	7.84	9.8	2.11	7.85667	1.89667	2.6524e-23	ZCCHC14	PREDICTED: zinc finger CCHC domain-containing protein 14 isoform X2 [Salmo salar]
ncbi_110500034	1.04	1.5	1.02	6.06	5.9	7.5	1.18667	6.48667	2.45056	2.72905e-23	PARP12	PREDICTED: poly [ADP-ribose] polymerase 12-like isoform X1 [Salmo salar]
ncbi_110508973	1.64	1.33	1.35	4.62	6.8	8.11	1.44	6.51	2.17659	2.86916e-23	SPAG9	PREDICTED: C-Jun-amino-terminal kinase-interacting protein 4-like [Salmo salar]
ncbi_110539094	4.21	3.64	4.12	12.01	11.62	14.22	3.99	12.6167	1.66087	3.07835e-23	NUDT9	PREDICTED: ADP-ribose pyrophosphatase, mitochondrial isoform X1 [Salmo salar]
ncbi_110498634	0.09	0	0	37.01	40.1	57.08	0.03	44.73	10.5421	3.17787e-23	HERC3	PREDICTED: probable E3 ubiquitin-protein ligase HERC3 [Salmo salar]
ncbi_110488748	6.92	5.42	7.13	22.03	18.95	24.55	6.49	21.8433	1.7509	3.39324e-23	RBMX	PREDICTED: heterogeneous nuclear ribonucleoprotein G isoform X1 [Salmo salar]
ncbi_100305314	3.26	2.62	1.87	10	10.86	11.74	2.58333	10.8667	2.0726	3.4105e-23	NUDT3	PREDICTED: diphosphoinositol polyphosphate phosphohydrolase 1-like [Salmo salar]
ncbi_110494351	0.36	0.26	0.24	3.12	4.07	3.78	0.286667	3.65667	3.67308	3.4264e-23	TRIM16	PREDICTED: tripartite motif-containing protein 16-like protein [Salmo salar]
ncbi_110489059	8.7	6.9	8.01	29.9	25.72	32.37	7.87	29.33	1.89794	3.72542e-23	RARRES3	PREDICTED: retinoic acid receptor responder protein 3-like [Salmo salar]
ncbi_110531785	4.93	5.48	5.81	15.69	15.64	15.33	5.40667	15.5533	1.52441	3.79311e-23	PLAA	Phospholipase A-2-activating protein [Salmo salar]
ncbi_110490226	45.69	48.58	43.7	105.25	107.51	138.86	45.99	117.207	1.34966	3.89888e-23	IFRD1	interferon-related developmental regulator 1 [Salmo salar]
ncbi_110502793	19.59	22.02	20.22	5.1	5.2	2.77	20.61	4.35667	-2.24205	4.04044e-23	GPRC5C	PREDICTED: G-protein coupled receptor family C group 5 member C-like isoform X1 [Salmo salar]
ncbi_110486110	1.15	0.7	1.18	5.93	6.27	7.94	1.01	6.71333	2.73267	4.0488e-23	--	PREDICTED: zinc finger protein 24-like [Salmo salar]
ncbi_110530641	3.87	3.06	4.36	15.6	16.57	21.97	3.76333	18.0467	2.26165	4.69442e-23	POLR2E	PREDICTED: DNA-directed RNA polymerases I, II, and III subunit RPABC1 [Salmo salar]
MSTRG.18536	0.36	0.14	0.19	4.24	4.33	3.63	0.23	4.06667	4.14414	4.90436e-23	--	chaperonin [Salmo salar]
ncbi_100136756	15.65	14.4	18.53	39.01	33.95	35.83	16.1933	36.2633	1.16311	4.92391e-23	STAT3	PREDICTED: signal transducer and activator of transcription 3-like isoform X1 [Salmo salar]
ncbi_110536208	36.75	39.71	41.17	10.97	12	9.04	39.21	10.67	-1.87766	4.98144e-23	--	PREDICTED: serum albumin 2-like [Salmo salar]
ncbi_110489099	14.18	18.66	14.44	2.92	2.69	3.28	15.76	2.96333	-2.41097	5.12699e-23	EIF4EBP3L	eukaryotic translation initiation factor 4E binding protein 3-2 [Salmo salar]
ncbi_110494987	2.61	2.38	4.85	20.34	15.48	23.71	3.28	19.8433	2.59689	5.82423e-23	G0S2	PREDICTED: G0/G1 switch protein 2-like [Salmo salar]
ncbi_110521363	23.04	18.41	23.56	6.32	5.12	7.27	21.67	6.23667	-1.79685	5.87173e-23	LSP1	PREDICTED: non-muscle caldesmon-like isoform X4 [Salmo salar]
ncbi_110528961	0.61	0.1	0.2	5.98	12.96	11.17	0.303333	10.0367	5.04823	6.23484e-23	OGFR	PREDICTED: opioid growth factor receptor-like protein 1 isoform X5 [Salmo salar]
ncbi_110528893	3.28	3.9	2.52	13.22	12.37	13.34	3.23333	12.9767	2.00483	6.47015e-23	TRA2B	PREDICTED: transformer-2 protein homolog beta-like [Salmo salar]
ncbi_110533428	2.97	2.69	2.85	8.15	9.19	9.5	2.83667	8.94667	1.65715	6.47314e-23	DCPS	PREDICTED: m7GpppX diphosphatase [Salmo salar]
ncbi_110531815	0.09	0.36	0.27	2.85	3.08	4.84	0.24	3.59	3.90288	6.66393e-23	PLSCR2	PREDICTED: phospholipid scramblase 2-like [Salmo salar]
ncbi_110537527	1.4	2.38	1.89	0.12	0.16	0.11	1.89	0.13	-3.8618	6.98905e-23	FGFR4	PREDICTED: fibroblast growth factor receptor 4-like [Salmo salar]
ncbi_110509921	2.98	2.47	2.94	10.34	12.48	17.78	2.79667	13.5333	2.27474	7.11597e-23	CLDN7A	Claudin-like protein ZF4A22 [Salmo salar]
ncbi_110530280	0.33	0.17	0.14	2.49	3.65	3.53	0.213333	3.22333	3.91737	8.34742e-23	CYP7B1	PREDICTED: 25-hydroxycholesterol 7-alpha-hydroxylase [Salmo salar]
MSTRG.15890	4.34	1.07	0.8	27.01	8.52	34.13	2.07	23.22	3.48767	9.35058e-23	--	-
ncbi_110489574	277.25	378.29	376.98	103.24	115.88	104.02	344.173	107.713	-1.67594	9.60104e-23	HGD	PREDICTED: homogentisate 1,2-dioxygenase [Salmo salar]
MSTRG.13836	1.29	0.92	1.1	6.08	6.79	6.93	1.10333	6.6	2.5806	1.07348e-22	--	-
ncbi_110500649	1.84	2.1	1.34	6.67	7.68	8.5	1.76	7.61667	2.11358	1.10018e-22	LARP7	PREDICTED: la-related protein 7 [Salmo salar]
ncbi_110529432	0.73	0.37	0.55	4.29	3.16	4.59	0.55	4.01333	2.8673	1.17639e-22	NFKBIE	PREDICTED: NF-kappa-B inhibitor epsilon [Salmo salar]
ncbi_110495665	0.67	0.18	0.42	4.16	3.59	3.99	0.423333	3.91333	3.20853	1.31978e-22	--	PREDICTED: YLP motif-containing protein 1 [Xenopus tropicalis]
ncbi_110493407	8.26	7.25	8.93	24.65	24.02	26.65	8.14667	25.1067	1.62379	1.31978e-22	PGAM1	PREDICTED: phosphoglycerate mutase 1 [Salmo salar]
ncbi_110493729	1.44	1	0.92	4.71	5.89	7.77	1.12	6.12333	2.45082	1.52392e-22	SERTAD2	PREDICTED: SERTA domain-containing protein 2-like [Salmo salar]
ncbi_110509653	5.43	3.95	4.26	13.66	14.54	17.52	4.54667	15.24	1.74498	1.54915e-22	DUSP11	PREDICTED: RNA/RNP complex-1-interacting phosphatase isoform X2 [Salmo salar]
ncbi_110521805	30.12	40.48	39.17	11.16	10.49	10.11	36.59	10.5867	-1.7892	1.56449e-22	PGM1	phosphoglucomutase-1 [Salmo salar]
ncbi_110531322	0.34	0.67	0.35	5.01	5.96	7.14	0.453333	6.03667	3.73511	1.89324e-22	--	PREDICTED: OTU domain-containing protein 4-like [Salmo salar]
ncbi_110501993	25.84	31.68	31.05	8.09	9.39	6.64	29.5233	8.04	-1.87659	1.89859e-22	EHHADH	peroxisomal bifunctional enzyme [Salmo salar]
ncbi_110527331	3.77	3.53	4.29	10.61	14.11	14.97	3.86333	13.23	1.77589	1.91251e-22	--	SLAM family member 7 precursor [Salmo salar]
ncbi_110498446	5.62	4.55	3.02	18.45	17.52	17.09	4.39667	17.6867	2.00818	1.94741e-22	ELMOD2	PREDICTED: ELMO domain-containing protein 2-like [Salmo salar]
ncbi_110521916	13.12	10.25	14.46	36.86	33.36	36.2	12.61	35.4733	1.49217	1.95664e-22	PRMT1	protein arginine N-methyltransferase 1 [Salmo salar]
ncbi_110529967	2.58	3.18	2.63	9.22	9.64	13.34	2.79667	10.7333	1.94032	2.00139e-22	PHB2	PREDICTED: prohibitin-2-like isoform X1 [Salmo salar]
ncbi_110490341	8.1	6.61	8.36	20.39	20.17	23.87	7.69	21.4767	1.48171	2.04908e-22	OPTN	PREDICTED: optineurin isoform X1 [Salmo salar]
ncbi_110506730	3.87	2.64	3.16	10.9	9.21	11.86	3.22333	10.6567	1.72513	2.12832e-22	PAPD5	PREDICTED: non-canonical poly(A) RNA polymerase PAPD5-like [Salmo salar]
MSTRG.4825	0.07	0.17	0.12	4.6	4.91	6.11	0.12	5.20667	5.43925	2.15667e-22	--	-
ncbi_110536480	0.68	0.87	1.11	4.21	4.87	6.08	0.886667	5.05333	2.51077	2.15667e-22	ICMEL1	PREDICTED: probable isoprenylcysteine alpha-carbonyl methylesterase ICMEL2 isoform X2 [Salmo salar]
ncbi_110503043	1.54	1.24	1.28	5.08	4.77	4.37	1.35333	4.74	1.80837	2.24675e-22	PSME4B	PREDICTED: proteasome activator complex subunit 4A-like [Salmo salar]
ncbi_110515972	63.11	79.75	68.58	21.84	19.61	13.69	70.48	18.38	-1.93908	2.29867e-22	AGMO	PREDICTED: alkylglycerol monooxygenase-like [Salmo salar]
ncbi_100136057	0.45	0.13	0.46	17.39	17	13.03	0.346667	15.8067	5.51084	2.33095e-22	--	CC chemokine precursor [Oncorhynchus mykiss]
ncbi_110487236	1.08	0.09	0.22	12.47	10.09	11.54	0.463333	11.3667	4.61661	2.34482e-22	GIMAP8	PREDICTED: GTPase IMAP family member 7-like isoform X3 [Ictalurus punctatus]
ncbi_110485674	3.81	3.5	5.09	0.55	0.31	0.33	4.13333	0.396667	-3.38131	2.34929e-22	--	PREDICTED: nuclear factor interleukin-3-regulated protein-like [Salmo salar]
ncbi_110501444	20.7	17.75	20.87	45.69	57.07	60.05	19.7733	54.27	1.4566	2.78442e-22	SCRN3	PREDICTED: secernin-3 [Salmo salar]
ncbi_110531990	2.75	3.5	3.11	0.61	0.4	0.4	3.12	0.47	-2.73081	2.93634e-22	IQSEC1	PREDICTED: IQ motif and SEC7 domain-containing protein 1-like isoform X1 [Salmo salar]
ncbi_110529238	0.89	0.91	1.35	4.03	5.52	5.87	1.05	5.14	2.29138	3.0883e-22	ADAMTS3	PREDICTED: A disintegrin and metalloproteinase with thrombospondin motifs 3 isoform X2 [Esox lucius]
ncbi_110538680	1.58	1.33	0.82	7.35	6.95	8.26	1.24333	7.52	2.59652	3.23355e-22	--	PREDICTED: uncharacterized protein LOC106606838 isoform X4 [Salmo salar]
ncbi_110527210	0.23	0.15	0.46	7.92	8.23	10.27	0.28	8.80667	4.9751	3.2519e-22	--	unnamed protein product, partial [Oncorhynchus mykiss]
ncbi_110521324	0.82	0.65	0.94	3.04	4.26	4.17	0.803333	3.82333	2.25076	3.49053e-22	BRD1	PREDICTED: bromodomain-containing protein 1-like isoform X2 [Salmo salar]
ncbi_110493965	21.25	10.52	13.46	57.35	53.7	76.86	15.0767	62.6367	2.05469	4.01762e-22	SDC2	PREDICTED: syndecan-2-like [Salmo salar]
ncbi_110533353	10.3	5.95	9.4	29.16	25.23	30.73	8.55	28.3733	1.73054	4.38308e-22	HSPA4	PREDICTED: heat shock 70 kDa protein 4-like [Salmo salar]
ncbi_110532162	12.38	11.8	10.83	29.26	30.57	37.11	11.67	32.3133	1.46933	4.60276e-22	RER1	protein RER1 [Salmo salar]
ncbi_110497673	23.98	18.24	19.65	52.49	54.16	61.19	20.6233	55.9467	1.43977	4.86586e-22	PSMA3	Proteasome subunit alpha type 3 [Oncorhynchus mykiss]
ncbi_110524233	0.19	0.2	0.29	7.88	4.21	7.56	0.226667	6.55	4.85285	5.33054e-22	--	Magnesium transporter protein 1 [Larimichthys crocea]
ncbi_100135840	470.61	309.87	350.27	1125.42	896.68	1205.75	376.917	1075.95	1.51329	5.34233e-22	HSPA5	78 kDa glucose-regulated protein precursor [Salmo salar]
ncbi_110491754	3.27	3.7	3.07	8.78	9.27	12.92	3.34667	10.3233	1.62511	5.40164e-22	ERBB2	PREDICTED: receptor tyrosine-protein kinase erbB-2 [Salmo salar]
ncbi_110497879	0.19	0	0.07	4.01	4.95	4.74	0.0866667	4.56667	5.71952	5.70706e-22	TRIM27	PREDICTED: zinc-binding protein A33-like [Salmo salar]
ncbi_110504053	5.66	9	7.41	0.89	0.85	1.04	7.35667	0.926667	-2.98893	5.76273e-22	PIPOX	PREDICTED: peroxisomal sarcosine oxidase [Salmo salar]
ncbi_110499310	7.59	6.3	6.23	17.94	16.68	20.99	6.70667	18.5367	1.46671	5.96575e-22	EPAS1	PREDICTED: endothelial PAS domain-containing protein 1 isoform X1 [Salmo salar]
ncbi_110499793	35.74	38.52	33.56	84.89	96.37	88.94	35.94	90.0667	1.3254	6.05899e-22	TYMP	Thymidine phosphorylase [Salmo salar]
ncbi_110507353	4.46	6.97	5.51	0.77	0.63	0.27	5.64667	0.556667	-3.34251	6.07621e-22	MMP28	PREDICTED: matrix metalloproteinase-28-like isoform X1 [Salmo salar]
ncbi_110528477	1.69	2.06	1.87	5.87	6.59	7.98	1.87333	6.81333	1.86275	6.3171e-22	TPRA1	PREDICTED: transmembrane protein adipocyte-associated 1 isoform X1 [Salmo salar]
ncbi_110500376	97.8	69.23	96.51	235.69	208.98	247.95	87.8467	230.873	1.39404	6.76656e-22	EIF4A1	PREDICTED: eukaryotic initiation factor 4A-I [Salmo salar]
ncbi_110537230	1.9	2.31	2.3	0.39	0.14	0.13	2.17	0.22	-3.30212	6.91513e-22	ROBO1	PREDICTED: roundabout homolog 1-like isoform X1 [Salmo salar]
ncbi_110485973	2.88	1.88	2.06	7.58	7.61	6.76	2.27333	7.31667	1.68638	6.92725e-22	TEX2	PREDICTED: testis-expressed sequence 2 protein-like [Salmo salar]
ncbi_110486737	3.71	4.45	5.12	0.77	0.72	0.62	4.42667	0.703333	-2.65394	6.97205e-22	SLC27A1	PREDICTED: long-chain fatty acid transport protein 1-like [Salmo salar]
ncbi_110523793	5.49	4.46	4.5	15.05	17.97	13.7	4.81667	15.5733	1.69297	7.57938e-22	HPSE	PREDICTED: heparanase [Salmo salar]
MSTRG.23309	0.07	0.05	0.08	1.2	3.05	1.5	0.0666667	1.91667	4.84549	7.62409e-22	--	PREDICTED: protein GAPT-like [Poecilia latipinna]
ncbi_110500755	1.57	2.48	2.44	0.19	0.32	0.14	2.16333	0.216667	-3.31971	7.68105e-22	PCDH7	PREDICTED: protocadherin-7-like isoform X1 [Salmo salar]
ncbi_110521648	8.93	3.52	3.71	88.42	78.47	90.64	5.38667	85.8433	3.99424	8.47524e-22	FBXL5	PREDICTED: F-box/LRR-repeat protein 5-like [Salmo salar]
ncbi_110506262	2.76	1.2	1.45	8.35	7.63	9.54	1.80333	8.50667	2.23793	8.96245e-22	SBNO2	PREDICTED: protein strawberry notch homolog 2-like isoform X1 [Salmo salar]
ncbi_110507991	2.25	2.21	1.84	7.09	9.98	11.42	2.1	9.49667	2.17703	9.06171e-22	VWA5A	PREDICTED: von Willebrand factor A domain-containing protein 5A-like [Salmo salar]
MSTRG.12336	0.47	0.18	0.85	8.87	12.39	9.58	0.5	10.28	4.36177	9.12705e-22	--	-
ncbi_110520202	3.92	3.28	3.13	0.74	0.52	0.7	3.44333	0.653333	-2.39791	1.00546e-21	MAP3K19	PREDICTED: mitogen-activated protein kinase kinase kinase 19-like isoform X1 [Salmo salar]
ncbi_110502746	20.45	26.73	19.53	6.39	5.27	5.41	22.2367	5.69	-1.96644	1.06613e-21	SFXN2	sideroflexin-2 [Salmo salar]
MSTRG.21922	2.92	1.57	2.36	19.28	20.33	11.93	2.28333	17.18	2.91152	1.20864e-21	--	unnamed protein product [Oncorhynchus mykiss]
ncbi_110490524	6.22	8.48	7.23	0.89	0.98	0.93	7.31	0.933333	-2.96941	1.21589e-21	INO80C	PREDICTED: INO80 complex subunit C-like [Salmo salar]
MSTRG.19033	8.66	11.24	9.32	1.96	1.68	1.42	9.74	1.68667	-2.52975	1.28035e-21	TMEM238	PREDICTED: transmembrane protein 238-like [Lates calcarifer]
ncbi_110505735	4.5	3.92	3.63	14.51	12.82	16.85	4.01667	14.7267	1.87436	1.36776e-21	NFKBIA	PREDICTED: NF-kappa-B inhibitor alpha-like [Salmo salar]
MSTRG.17789	0.62	0.83	0.45	3.64	3.52	2.85	0.633333	3.33667	2.39737	1.39097e-21	--	paired box protein and transposase domain containing protein [Lasius niger]
ncbi_110492748	18.14	7.87	6.3	261.65	194.42	242.44	10.77	232.837	4.43423	1.40803e-21	PPDPF	pancreatic progenitor cell differentiation and proliferation factor [Salmo salar]
ncbi_110500424	16.67	16.2	8.93	1.62	1.99	2.68	13.9333	2.09667	-2.73237	1.46835e-21	PNP	PREDICTED: purine nucleoside phosphorylase-like [Salmo salar]
ncbi_100136624	12.4	5.78	7.93	38.26	55.99	33.54	8.70333	42.5967	2.2911	1.52069e-21	GLUL	glutamine synthetase [Oncorhynchus mykiss]
ncbi_110500138	19.73	16.08	21.48	4.98	4.62	3.48	19.0967	4.36	-2.13092	1.62306e-21	NUDT5	PREDICTED: ADP-sugar pyrophosphatase-like isoform X2 [Salmo salar]
ncbi_110510190	1159.26	1447.22	1468.99	432.09	445.46	535.86	1358.49	471.137	-1.52779	1.80309e-21	--	PREDICTED: apolipoprotein A-I-like [Salmo salar]
ncbi_110504927	0.23	0.44	0.59	6.11	6.61	9.36	0.42	7.36	4.13124	1.88164e-21	--	unnamed protein product [Oncorhynchus mykiss]
ncbi_110536453	0	0.08	0.15	18.16	29.15	30.67	0.0766667	25.9933	8.40533	1.97638e-21	CXCL11.1	gamma-IP CXCL10-like chemokine [Oncorhynchus mykiss]
ncbi_110537145	0.45	0.29	0.25	2.55	3.41	5.11	0.33	3.69	3.48308	2.06331e-21	SKP2	PREDICTED: S-phase kinase-associated protein 2-like isoform X1 [Salmo salar]
ncbi_110527710	1.26	1.67	1.57	5.1	7.36	9.07	1.5	7.17667	2.25835	2.2239e-21	DNAJC16	PREDICTED: dnaJ homolog subfamily C member 16-like [Salmo salar]
ncbi_110532286	5.85	12.72	9.47	0.62	0.3	0.48	9.34667	0.466667	-4.32399	2.30592e-21	ID1	inhibitor of DNA binding/differentiation 1D [Oncorhynchus mykiss]
ncbi_110494293	1.54	2.38	2.3	13.75	13.52	16.2	2.07333	14.49	2.80503	2.39552e-21	RAB7	PREDICTED: ras-related protein Rab-7a [Salmo salar]
ncbi_110530599	0.09	0.07	0.03	1.89	1.79	1.78	0.0633333	1.82	4.84483	2.46948e-21	MMP14	PREDICTED: matrix metalloproteinase-14-like [Salmo salar]
ncbi_110496378	1.64	1.92	1.68	5.81	5.57	5.45	1.74667	5.61	1.6834	2.47433e-21	PARP10	PREDICTED: poly [ADP-ribose] polymerase 10-like [Salmo salar]
ncbi_110524440	0.42	0.24	0.36	1.89	2.68	3.78	0.34	2.78333	3.03321	2.72604e-21	SOAT1	PREDICTED: sterol O-acyltransferase 1 isoform X1 [Salmo salar]
ncbi_110525880	1.16	0.78	0.78	4.62	5.52	7.31	0.906667	5.81667	2.68155	2.7352e-21	CASP3	Caspase-3 [Salmo salar]
ncbi_110529753	8.81	6.63	7.94	21.04	21.95	26.42	7.79333	23.1367	1.56987	2.97279e-21	AHSA1	PREDICTED: activator of 90 kDa heat shock protein ATPase homolog 1-like [Salmo salar]
ncbi_110526465	5.91	7.11	8.24	1.05	0.88	0.28	7.08667	0.736667	-3.26602	3.14168e-21	FBLN7	PREDICTED: fibulin-7-like [Salmo salar]
ncbi_110525771	58.96	50.37	56.66	120.16	111.38	131.1	55.33	120.88	1.12744	3.14436e-21	VCP	PREDICTED: transitional endoplasmic reticulum ATPase [Salmo salar]
ncbi_110493499	1.2	1.35	0.97	4.61	6.52	9.26	1.17333	6.79667	2.53421	3.23119e-21	NDE1	PREDICTED: nuclear distribution protein nudE homolog 1-like isoform X1 [Salmo salar]
ncbi_110505665	3.29	4.49	4.88	15.22	16.17	17.16	4.22	16.1833	1.93919	3.42789e-21	METAP1	PREDICTED: methionine aminopeptidase 1 isoform X1 [Salmo salar]
MSTRG.10547	18	33.14	23.71	6.03	5.33	5.74	24.95	5.7	-2.13001	3.43844e-21	SEPP1A	PREDICTED: selenoprotein P [Salmo salar]
ncbi_110535146	31.58	48.74	44.68	10.07	12.44	10.16	41.6667	10.89	-1.93589	3.5727e-21	ACAA1B	PREDICTED: 3-ketoacyl-CoA thiolase B, peroxisomal-like [Salmo salar]
ncbi_110506524	2.53	1.72	2.16	7.56	8.3	12.17	2.13667	9.34333	2.12858	3.61816e-21	CHN2	PREDICTED: beta-chimaerin [Esox lucius]
ncbi_110528113	26.85	30.87	26.42	10.24	9.95	8.73	28.0467	9.64	-1.54072	3.9671e-21	OS9	PREDICTED: protein OS-9-like isoform X1 [Salmo salar]
ncbi_110525434	11.22	11.96	11.27	3.5	3.67	4.46	11.4833	3.87667	-1.56665	4.02857e-21	SCARB2	PREDICTED: lysosome membrane protein 2-like [Salmo salar]
ncbi_110509035	0.45	0.18	0.18	2.75	2.23	2.8	0.27	2.59333	3.26378	4.06498e-21	JAK1	PREDICTED: tyrosine-protein kinase JAK1-like isoform X1 [Salmo salar]
ncbi_110500407	0.06	0.03	0.03	5.59	5.87	6.69	0.04	6.05	7.24079	4.2756e-21	TRIM39	PREDICTED: E3 ubiquitin-protein ligase TRIM39-like [Salmo salar]
ncbi_110494353	1.92	1.7	1.34	8.76	8.11	10.81	1.65333	9.22667	2.48043	4.3671e-21	SRSF3	PREDICTED: serine/arginine-rich splicing factor 3 isoform X1 [Salmo salar]
ncbi_110525890	7.12	3.72	4.62	20.57	21.77	24.5	5.15333	22.28	2.11217	4.95077e-21	TCIM	C8orf4 homolog [Salmo salar]
ncbi_110533983	5.62	3.37	4.17	16.3	16.77	16.51	4.38667	16.5267	1.9136	5.07168e-21	BANF1	PREDICTED: barrier-to-autointegration factor [Salmo salar]
ncbi_110527291	12.83	11.47	12.19	2.74	3.47	4.03	12.1633	3.41333	-1.83329	5.29208e-21	CBS	PREDICTED: cystathionine beta-synthase-like [Salmo salar]
ncbi_110526599	1.34	0.9	0.86	3.88	3.75	4.11	1.03333	3.91333	1.92109	5.54364e-21	CYLD	PREDICTED: ubiquitin carboxyl-terminal hydrolase CYLD isoform X1 [Salmo salar]
ncbi_110488096	0.41	0.17	0.49	2.89	3.76	4.5	0.356667	3.71667	3.38136	5.67554e-21	--	PREDICTED: RNA-binding protein 43-like isoform X2 [Salmo salar]
ncbi_110486267	36.05	41.68	38.14	10.75	11	6.1	38.6233	9.28333	-2.05676	5.77896e-21	MYLK	PREDICTED: myosin light chain kinase, smooth muscle-like isoform X1 [Salmo salar]
ncbi_110487271	0.58	0.21	0.4	2.48	3.14	2.79	0.396667	2.80333	2.82114	5.82165e-21	ATG4D	PREDICTED: cysteine protease ATG4D-like [Salmo salar]
ncbi_110497297	4.09	3.73	3.39	14.99	20.61	11.67	3.73667	15.7567	2.07614	6.42707e-21	VPS37A	vacuolar protein sorting-associated protein 37A [Salmo salar]
ncbi_110509768	0.48	0.69	0.42	2.03	2.53	4.01	0.53	2.85667	2.43027	6.48041e-21	CIC	PREDICTED: protein capicua homolog isoform X1 [Esox lucius]
ncbi_110523954	8.45	8.89	7.08	23.19	25.35	28.26	8.14	25.6	1.65304	6.51297e-21	RLN3	PREDICTED: relaxin-3-like [Salmo salar]
ncbi_110501305	0.05	0.09	0.18	1.43	1.59	2.43	0.106667	1.81667	4.09011	6.86745e-21	AFF3	PREDICTED: AF4/FMR2 family member 3 [Salmo salar]
ncbi_110494321	2.12	1.29	1.84	6.54	6.97	6.99	1.75	6.83333	1.96523	6.9702e-21	C1GALT1B	PREDICTED: glycoprotein-N-acetylgalactosamine 3-beta-galactosyltransferase 1-B-like [Salmo salar]
ncbi_110535414	0.06	0.17	0.1	1.9	2.25	2.5	0.11	2.21667	4.33282	7.59263e-21	TRIM21	PREDICTED: E3 ubiquitin-protein ligase TRIM39-like [Salmo salar]
ncbi_110533869	2.35	6.24	1.56	171.5	143.93	204.51	3.38333	173.313	5.67879	8.95342e-21	LGALS9	PREDICTED: galectin-9-like isoform X1 [Salmo salar]
ncbi_110524999	3.73	4.14	3.61	0.61	0.56	0.68	3.82667	0.616667	-2.63353	9.0566e-21	DHTKD1	PREDICTED: probable 2-oxoglutarate dehydrogenase E1 component DHKTD1, mitochondrial [Salmo salar]
ncbi_110486999	0.12	0.08	0.07	1.51	1.63	1.58	0.09	1.57333	4.12776	9.09902e-21	PRDM1	PREDICTED: PR domain zinc finger protein 1 isoform X1 [Salmo salar]
ncbi_110502957	87.91	76.44	83.39	32.89	23.27	29.58	82.58	28.58	-1.53079	9.71863e-21	HS3ST3B1	PREDICTED: heparan sulfate glucosamine 3-O-sulfotransferase 3B1-like [Salmo salar]
ncbi_110523801	8.24	5.53	5.21	18.52	18.88	22.6	6.32667	20	1.66048	1.09623e-20	FYB1	PREDICTED: FYN-binding protein-like isoform X1 [Salmo salar]
ncbi_110531362	1.11	0.65	0.67	7.86	7.73	14.78	0.81	10.1233	3.64362	1.36459e-20	TMEM179B	Transmembrane protein 179B [Salmo salar]
ncbi_110501563	0.09	0.1	0	11.74	6.9	11.47	0.0633333	10.0367	7.3081	1.40486e-20	--	PREDICTED: uncharacterized protein LOC106581733 [Salmo salar]
ncbi_110525937	6.68	7.29	7.49	2.21	2.02	1.49	7.15333	1.90667	-1.90756	1.40617e-20	NPC1L1	PREDICTED: Niemann-Pick C1-like protein 1 [Salmo salar]
ncbi_110536583	0.36	0.13	0.21	3.09	3.1	3.9	0.233333	3.36333	3.84943	1.43121e-20	TRIM27	PREDICTED: zinc finger protein RFP-like [Salmo salar]
MSTRG.7036	0.05	0.18	0	14.73	12.7	25.78	0.0766667	17.7367	7.85392	1.47354e-20	--	VHSV-induced protein, partial [Oncorhynchus mykiss]
ncbi_100136031	8.29	9.73	7.49	1.75	1.08	1.28	8.50333	1.37	-2.63385	1.50996e-20	KRT13	type I keratin S8 [Oncorhynchus mykiss]
ncbi_110508035	0.62	0.57	0.66	3.58	4.36	4.48	0.616667	4.14	2.74707	1.51509e-20	TIPARP	PREDICTED: TCDD-inducible poly [ADP-ribose] polymerase isoform X1 [Salmo salar]
ncbi_110509399	1.57	1.65	1.67	0.15	0.22	0.22	1.63	0.196667	-3.05105	1.55719e-20	CHD4	PREDICTED: chromodomain-helicase-DNA-binding protein 4-like [Salmo salar]
ncbi_110532259	4.24	3.94	4.07	10.91	10.3	9.16	4.08333	10.1233	1.30987	1.58548e-20	ARFGEF2	PREDICTED: brefeldin A-inhibited guanine nucleotide-exchange protein 2 isoform X2 [Salmo salar]
ncbi_110500684	3.53	3.29	2.94	8.55	8.1	10.33	3.25333	8.99333	1.46694	1.72123e-20	POLR2A	PREDICTED: DNA-directed RNA polymerase II subunit RPB1-like [Salmo salar]
ncbi_110504012	26.37	23.97	22.2	8.58	7.39	6.17	24.18	7.38	-1.71212	1.77759e-20	SLC37A4	PREDICTED: glucose-6-phosphate translocase-like [Salmo salar]
ncbi_110527709	118.5	63.26	85.23	261.4	323.68	296.17	88.9967	293.75	1.72277	1.8654e-20	CDA	Cytidine deaminase [Salmo salar]
ncbi_110509730	10.76	7.9	8.85	20.93	21.88	24.22	9.17	22.3433	1.28485	1.89562e-20	ATP2A2	PREDICTED: sarcoplasmic/endoplasmic reticulum calcium ATPase 2 [Salmo salar]
ncbi_110507832	20.99	30.23	23.11	7.16	7.14	6.95	24.7767	7.08333	-1.80648	1.96443e-20	IGSF5	PREDICTED: immunoglobulin superfamily member 5-like [Salmo salar]
ncbi_100136097	777.77	481.13	529.61	1633.47	1571.42	1692.16	596.17	1632.35	1.45315	2.17923e-20	AGT	angiotensinogen precursor [Salmo salar]
ncbi_110533780	1.52	2.12	1.62	6.54	6.82	9.75	1.75333	7.70333	2.13538	2.3768e-20	RNF214	PREDICTED: RING finger protein 214-like isoform X1 [Salmo salar]
MSTRG.3842	4.48	3.49	3.06	0.38	0.19	0.25	3.67667	0.273333	-3.74967	2.39949e-20	--	-
ncbi_110508504	10.41	10.1	10.17	22.69	23.18	27.93	10.2267	24.6	1.26632	2.43918e-20	NCSTN	PREDICTED: nicastrin [Salmo salar]
ncbi_110526539	3.4	3.26	4.05	9.6	10.58	10.19	3.57	10.1233	1.50369	2.64751e-20	CAPRIN1	PREDICTED: caprin-1-like isoform X1 [Salmo salar]
ncbi_110488345	0	0.05	0.06	2.75	3.38	3.57	0.0366667	3.23333	6.46241	2.64751e-20	TAP2	sub-family B ATP-binding cassette transporter 2 [Oncorhynchus mykiss]
ncbi_110538294	3.74	3.2	4.45	12.52	10.88	11.02	3.79667	11.4733	1.59548	2.66809e-20	SLC44A2	PREDICTED: choline transporter-like protein 2 isoform X2 [Salmo salar]
ncbi_100136130	2359.64	2456.51	2277.52	4535.93	4811.08	5432.98	2364.56	4926.66	1.05904	2.83199e-20	C9	complement component C9 precursor [Oncorhynchus mykiss]
ncbi_100135879	18.57	15.76	14.4	2.81	4.12	2.9	16.2433	3.27667	-2.30955	3.02841e-20	CBR1	carbonyl reductase/20beta-hydroxysteroid dehydrogenase B [Oncorhynchus mykiss]
ncbi_110490868	20.17	23.84	21.84	7.15	7.86	7.24	21.95	7.41667	-1.56538	3.0503e-20	CAT	PREDICTED: catalase isoform X1 [Salmo salar]
ncbi_110491540	2.89	1.51	2.13	9.99	7.78	9.31	2.17667	9.02667	2.05207	3.09109e-20	MFSD13A	PREDICTED: transmembrane protein 180-like [Salmo salar]
ncbi_110489394	0.51	0.25	0.13	7.05	6.84	10.24	0.296667	8.04333	4.76088	3.14515e-20	PPP1R9A	PREDICTED: neurabin-1-like isoform X5 [Salmo salar]
ncbi_110522267	4.12	4.76	5.54	1.45	1.15	1.12	4.80667	1.24	-1.9547	3.23545e-20	CAD	PREDICTED: CAD protein-like isoform X1 [Salmo salar]
ncbi_110487180	23.41	14.51	15.89	52.18	47.9	60.39	17.9367	53.49	1.57636	3.70447e-20	MCL1	myeloid leukemia differentiation protein homologue [Salmo salar]
ncbi_110507354	8.21	8.23	8.4	22.18	19.87	26.21	8.28	22.7533	1.45838	3.93553e-20	TAF15	PREDICTED: RNA-binding protein FUS-like isoform X1 [Salmo salar]
ncbi_110497176	0.09	0.39	0.11	41.93	25.62	90.56	0.196667	52.7033	8.066	3.99304e-20	--	interferon-inducible protein Gig2-like, partial [Salmo salar]
ncbi_100136606	84.97	95.81	97.06	32.39	34.6	36.78	92.6133	34.59	-1.42086	4.14051e-20	CBR1	carbonyl reductase [NADPH] 1 [Oncorhynchus mykiss]
ncbi_110530937	1.39	1.76	0.77	9.4	7.76	8.68	1.30667	8.61333	2.72068	4.16787e-20	CNN2	calponin-2 [Salmo salar]
ncbi_110521330	5.04	4.8	5.83	0.33	0.25	0.79	5.22333	0.456667	-3.51576	4.36179e-20	ACOT1	PREDICTED: acyl-coenzyme A thioesterase 1-like [Salmo salar]
ncbi_110535856	6.1	4.22	4.89	0.56	0.8	0.51	5.07	0.623333	-3.02391	4.38325e-20	FPGS	PREDICTED: folylpolyglutamate synthase, mitochondrial-like isoform X1 [Salmo salar]
ncbi_110529844	5.35	1.36	2.5	100.21	107.14	147.83	3.07	118.393	5.26921	4.46758e-20	HSP90A.1	Heat shock protein HSP 90-alpha [Salmo salar]
ncbi_110502829	2.21	2.65	3.06	0.3	0.27	0.38	2.64	0.316667	-3.0595	4.81095e-20	FLRT3	PREDICTED: leucine-rich repeat transmembrane protein FLRT3-like [Salmo salar]
ncbi_110489052	17.34	18.59	14.71	42.13	44.23	60.78	16.88	49.0467	1.53884	5.35775e-20	MACROD1	PREDICTED: MACRO domain-containing protein 1 isoform X3 [Salmo salar]
MSTRG.6084	4.3	4.65	4.78	18.66	18.71	16.26	4.57667	17.8767	1.96571	5.61916e-20	NAPEPLD	PREDICTED: N-acyl-phosphatidylethanolamine-hydrolyzing phospholipase D-like isoform X1 [Salmo salar]
ncbi_110503750	1.13	1.15	1.03	5.34	5.86	8.24	1.10333	6.48	2.55413	6.0953e-20	MFF	PREDICTED: mitochondrial fission factor-like isoform X1 [Salmo salar]
ncbi_110492853	3.21	3.59	2.23	12.65	13.23	12.75	3.01	12.8767	2.09692	6.83339e-20	--	unnamed protein product [Oncorhynchus mykiss]
ncbi_110537869	1.35	1.21	0.92	5	4.48	5.48	1.16	4.98667	2.10395	6.91306e-20	BCL3	PREDICTED: B-cell lymphoma 3 protein homolog isoform X2 [Salmo salar]
ncbi_110534299	11.69	12.69	14.37	0.97	1.67	1.21	12.9167	1.28333	-3.33127	6.9454e-20	FABP2	PREDICTED: fatty acid-binding protein, intestinal-like [Salmo salar]
ncbi_110485578	3.34	1.72	1.9	10.92	11.08	10.73	2.32	10.91	2.23345	7.05134e-20	SLC25A28	PREDICTED: mitoferrin-2 [Esox lucius]
ncbi_100529152	0.33	0.33	0.41	2.17	2.41	3	0.356667	2.52667	2.82459	7.35768e-20	NOD2	NOD2a protein [Oncorhynchus mykiss]
ncbi_110536126	0.76	1.18	0	752.12	722.43	1167.41	0.646667	880.653	10.4113	7.38112e-20	UBC	VHSV-induced protein-3 [Oncorhynchus mykiss]
ncbi_110525525	2.86	1.87	2.58	8.43	8.95	9.54	2.43667	8.97333	1.88074	8.0254e-20	ATP2A2	PREDICTED: sarcoplasmic/endoplasmic reticulum calcium ATPase 2-like isoform X2 [Salmo salar]
ncbi_110490101	87.52	105.39	101.14	36.36	38.59	29.74	98.0167	34.8967	-1.48994	8.32862e-20	ALDH3A2	PREDICTED: fatty aldehyde dehydrogenase-like [Salmo salar]
ncbi_110533496	4.37	4.95	4.31	0.21	0.77	0.44	4.54333	0.473333	-3.26282	8.87557e-20	GRAMD2B	PREDICTED: GRAM domain-containing protein 3-like isoform X1 [Salmo salar]
ncbi_110489783	0.32	0.32	0.17	2.07	2.18	2.76	0.27	2.33667	3.11342	9.01946e-20	TRIM60	PREDICTED: nuclear factor 7, brain-like [Salmo salar]
ncbi_110534258	17.34	17.82	16.09	2.92	4.36	5.41	17.0833	4.23	-2.01386	9.33059e-20	TRIM25	PREDICTED: tripartite motif-containing protein 16-like [Salmo salar]
ncbi_110486370	2.4	0.69	1.39	27.49	29.32	35.42	1.49333	30.7433	4.36367	9.33398e-20	--	PREDICTED: intercellular adhesion molecule 2-like [Salmo salar]
ncbi_110528491	6.92	6.46	5.95	0.91	1.5	0.8	6.44333	1.07	-2.5902	9.56208e-20	KRT8	PREDICTED: keratin, type II cytoskeletal 8-like [Salmo salar]
ncbi_110527696	1.64	2.27	2.9	0.13	0.11	0.05	2.27	0.0966667	-4.55353	9.79142e-20	INHBB	PREDICTED: inhibin beta B chain-like [Salmo salar]
ncbi_110535440	127.09	197.96	200.27	47.27	55.7	46.1	175.107	49.69	-1.81721	1.07948e-19	SLC51A	organic solute transporter alpha-1 [Oncorhynchus mykiss]
ncbi_110500318	27.46	34.45	37	10.07	11.13	8.75	32.97	9.98333	-1.72356	1.13815e-19	PFKFB1	PREDICTED: 6-phosphofructo-2-kinase/fructose-2,6-bisphosphatase-like [Salmo salar]
ncbi_110517792	7.31	7.94	6.76	0.75	1.26	0.91	7.33667	0.973333	-2.91412	1.13972e-19	--	peroxisomal trans-2-enoyl-CoA reductase [Esox lucius]
ncbi_110500393	0.28	0.37	0.28	1.83	1.55	1.96	0.31	1.78	2.52154	1.14198e-19	N4BP1	PREDICTED: protein KHNYN-like isoform X2 [Salmo salar]
ncbi_110508581	4.03	5	4.9	12.34	13.3	14.37	4.64333	13.3367	1.52217	1.19917e-19	GUK1	PREDICTED: guanylate kinase isoform X1 [Salmo salar]
ncbi_110530207	41.01	62.4	51.82	16.88	15.01	13.94	51.7433	15.2767	-1.76004	1.27031e-19	TTPA	tocopherol (alpha) transfer protein [Salmo salar]
ncbi_110536283	2.89	2.22	2.38	8.55	6.77	8.52	2.49667	7.94667	1.67035	1.29347e-19	LMAN2L	PREDICTED: VIP36-like protein isoform X1 [Salmo salar]
ncbi_110490047	0.28	0.29	0.26	1.6	1.51	2.1	0.276667	1.73667	2.6501	1.38731e-19	DGKD	PREDICTED: diacylglycerol kinase delta isoform X2 [Salmo salar]
ncbi_110496224	22.19	19.54	24.61	51.31	58.74	50.79	22.1133	53.6133	1.27768	1.4756e-19	HLA-E	MHC class I alpha chain precursor [Oncorhynchus mykiss]
ncbi_110531797	37.29	44.86	52.16	13.59	12.07	15.78	44.77	13.8133	-1.69647	1.62836e-19	PLIN2	PREDICTED: perilipin-2 isoform X1 [Salmo salar]
ncbi_110530783	1.09	0.96	1.36	3.95	4.48	5.53	1.13667	4.65333	2.03346	1.86563e-19	MYO9B	PREDICTED: unconventional myosin-IXb-like isoform X2 [Salmo salar]
MSTRG.17614	5.54	5.19	5.17	1.04	0.91	1.42	5.3	1.12333	-2.23821	1.91316e-19	DEPTOR	PREDICTED: DEP domain-containing mTOR-interacting protein-like isoform X2 [Salmo salar]
ncbi_110492098	0.7	0.85	0.6	4.41	4.56	4.99	0.716667	4.65333	2.69889	1.95367e-19	CSRNP2	PREDICTED: cysteine/serine-rich nuclear protein 2-like isoform X1 [Salmo salar]
ncbi_110501312	6.57	5.98	7.17	1.1	1.02	0.48	6.57333	0.866667	-2.92308	1.98476e-19	CREG2	protein CREG2 precursor [Salmo salar]
ncbi_110528960	0.41	0	0.7	9.13	12.01	14.08	0.37	11.74	4.98776	1.99013e-19	OGFRL1	PREDICTED: opioid growth factor receptor-like [Salmo salar]
ncbi_110503621	13.67	11.48	13.58	31.47	33.76	45.65	12.91	36.96	1.51748	2.01089e-19	CHP2	PREDICTED: calcineurin B homologous protein 2 isoform X1 [Salmo salar]
ncbi_110504669	6.98	7.24	5.88	18.88	21.07	27.95	6.7	22.6333	1.75622	2.07256e-19	UBXN1	PREDICTED: UBX domain-containing protein 1-like [Salmo salar]
ncbi_110508884	12.29	12.03	13.12	27.03	27.18	27.39	12.48	27.2	1.12399	2.11384e-19	COPB2	PREDICTED: coatomer subunit beta'-like [Salmo salar]
ncbi_110525406	1.92	1.11	2.08	6.61	7.24	9.11	1.70333	7.65333	2.16773	2.1671e-19	ZFAND5	PREDICTED: AN1-type zinc finger protein 5-like isoform X1 [Salmo salar]
MSTRG.20439	11.24	8.38	10.83	24.69	27.75	33.1	10.15	28.5133	1.49016	2.20543e-19	RAB1A	PREDICTED: ras-related protein ORAB-1 [Esox lucius]
ncbi_110508483	3.54	2.9	3.04	7.99	10.14	12.29	3.16	10.14	1.68206	2.29468e-19	MMP14	PREDICTED: matrix metalloproteinase-14-like [Salmo salar]
ncbi_110536161	1.73	1.24	1.41	4.62	4.77	6.89	1.46	5.42667	1.8941	2.32036e-19	SHC1	PREDICTED: SHC-transforming protein 1-like [Salmo salar]
ncbi_110527131	62.87	72.08	67.11	27.81	20.49	22.09	67.3533	23.4633	-1.52134	2.33138e-19	TMEM229A	PREDICTED: transmembrane protein 229B-like isoform X2 [Salmo salar]
ncbi_100301708	0.2	0.27	0.25	4.84	3.07	6.6	0.24	4.83667	4.33291	2.50414e-19	GADD45B	growth arrest and DNA-damage-inducible protein gadd45 beta ii [Oncorhynchus mykiss]
ncbi_110487801	6.96	5.08	6.68	16.79	21.2	26.61	6.24	21.5333	1.78695	2.5208e-19	PSMG2	PREDICTED: proteasome assembly chaperone 2 isoform X1 [Salmo salar]
ncbi_110525414	14.3	6.95	8.18	37.06	35.23	34.94	9.81	35.7433	1.86535	2.62329e-19	KLF9	PREDICTED: Krueppel-like factor 9 isoform X1 [Salmo salar]
ncbi_110496243	0	0.05	0	32.46	27.89	55.8	0.0166667	38.7167	11.1818	2.73192e-19	--	PREDICTED: uncharacterized protein LOC106588384 [Salmo salar]
ncbi_110529384	86.04	123.64	81.37	31.21	30.56	24.19	97.0167	28.6533	-1.75953	2.7408e-19	APOB	PREDICTED: apolipoprotein B-100 isoform X4 [Salmo salar]
ncbi_110520571	0.91	1.17	1.44	4.09	5.63	5.81	1.17333	5.17667	2.14141	2.79164e-19	NXPE3	PREDICTED: NXPE family member 3-like [Salmo salar]
ncbi_110534280	3.03	3.17	2.82	8.78	8	9.6	3.00667	8.79333	1.54825	2.86174e-19	DHX15	PREDICTED: pre-mRNA-splicing factor ATP-dependent RNA helicase DHX15 isoform X1 [Salmo salar]
ncbi_110499063	0.7	0.56	0.87	3.75	2.97	5.68	0.71	4.13333	2.54141	3.04727e-19	GRB7	PREDICTED: growth factor receptor-bound protein 7-like [Salmo salar]
ncbi_110492170	3.92	4.09	3.84	0.32	0.57	0.46	3.95	0.45	-3.13386	3.04784e-19	EIF4E3	PREDICTED: eukaryotic translation initiation factor 4E type 3 [Salmo salar]
ncbi_110488285	4.81	4.25	3.57	12.68	12.28	14.2	4.21	13.0533	1.63253	3.09938e-19	ILF2	PREDICTED: interleukin enhancer-binding factor 2 homolog [Salmo salar]
ncbi_110507788	5.81	7.31	8.18	1.05	1.38	1.05	7.1	1.16	-2.61369	3.1188e-19	ABCB1	PREDICTED: multidrug resistance protein 1 [Clupea harengus]
ncbi_110488412	2.02	2.86	2.57	0.14	0.37	0.19	2.48333	0.233333	-3.41181	3.25114e-19	RAD21	PREDICTED: double-strand-break repair protein rad21 homolog [Salmo salar]
ncbi_110527635	62.62	35.41	57.09	14.25	11.79	8.68	51.7067	11.5733	-2.15955	3.3979e-19	MGST1	PREDICTED: microsomal glutathione S-transferase 1-like [Salmo salar]
ncbi_110529808	1.69	1.53	1.75	11.04	11.51	8.77	1.65667	10.44	2.65577	3.64607e-19	SAYSD1	PREDICTED: SAYSvFN domain-containing protein 1-like [Salmo salar]
ncbi_110500677	4.2	3.21	3	12.92	10.34	10.91	3.47	11.39	1.71476	3.73931e-19	YBX2-A	PREDICTED: Y-box-binding protein 2-A-like isoform X1 [Salmo salar]
ncbi_110536009	11.69	15.21	18.01	2.65	3.39	2.88	14.97	2.97333	-2.33192	4.06855e-19	IDO2	PREDICTED: indoleamine 2,3-dioxygenase 2-like isoform X3 [Salmo salar]
ncbi_110507048	5.51	6.34	7.8	1.76	2	1.43	6.55	1.73	-1.92072	4.17321e-19	--	PREDICTED: uncharacterized protein LOC102302588 [Haplochromis burtoni]
ncbi_100135940	0	0.07	0.07	6.37	4.98	6.49	0.0466667	5.94667	6.99354	4.19344e-19	--	VIG-2 protein [Oncorhynchus mykiss]
ncbi_110538352	5.3	4.06	4.14	14.16	13.57	15.1	4.5	14.2767	1.66566	4.3215e-19	POLR2F	PREDICTED: DNA-directed RNA polymerases I, II, and III subunit RPABC2 [Salmo salar]
ncbi_110494017	9.08	9.17	8.24	1.93	2.45	2.54	8.83	2.30667	-1.9366	4.42743e-19	ACY1	PREDICTED: aminoacylase-1 isoform X1 [Salmo salar]
ncbi_110526566	4.48	2.38	3.31	12.53	11.78	12.8	3.39	12.37	1.86749	4.59311e-19	TMEM41B	PREDICTED: transmembrane protein 41B-like [Salmo salar]
ncbi_110525691	1.16	0.74	1.1	5.23	5.78	6.07	1	5.69333	2.50927	4.78676e-19	BCL7A	PREDICTED: B-cell CLL/lymphoma 7 protein family member A-like [Salmo salar]
ncbi_110532023	0.71	0.68	0.89	2.2	2.44	2.55	0.76	2.39667	1.65696	4.8198e-19	BAZ2A	PREDICTED: bromodomain adjacent to zinc finger domain protein 2A-like isoform X4 [Salmo salar]
ncbi_110535651	2.46	2.58	2.42	6.35	5.93	6.78	2.48667	6.35333	1.3533	5.07943e-19	SLC4A2	PREDICTED: anion exchange protein 2-like isoform X1 [Salmo salar]
ncbi_110524928	1.82	2.13	1.93	5.94	7.68	9.76	1.96	7.79333	1.99139	5.2644e-19	BMPR2	PREDICTED: bone morphogenetic protein receptor type-2-like [Salmo salar]
ncbi_110493497	0.78	0.86	0.87	2.33	2.58	2.89	0.836667	2.6	1.63579	5.27935e-19	MARF1	PREDICTED: meiosis arrest female protein 1 homolog isoform X6 [Salmo salar]
ncbi_110532194	3.01	2.58	3.01	7.36	7.88	9.02	2.86667	8.08667	1.49617	5.60831e-19	STK38	PREDICTED: serine/threonine-protein kinase 38-like isoform X1 [Salmo salar]
ncbi_110526315	3.01	2.98	1.71	12.66	12.61	10.91	2.56667	12.06	2.23226	5.67479e-19	--	KIAA0174 homolog [Salmo salar]
ncbi_110532251	32.53	26.39	27.31	63.2	62.5	79.09	28.7433	68.2633	1.24788	5.7482e-19	SDCBP	PREDICTED: syntenin-1-like [Salmo salar]
MSTRG.21484	11.52	12.66	9.66	3.22	3.63	2.56	11.28	3.13667	-1.84646	5.84303e-19	--	Transposable element Tc1 transposase [Larimichthys crocea]
ncbi_110496901	1.06	0.39	0.58	5.62	5.23	4.33	0.676667	5.06	2.90262	5.89735e-19	MYCL1B	PREDICTED: protein L-Myc-1b-like [Salmo salar]
ncbi_110490021	1.95	2.56	1.76	0.18	0.15	0.19	2.09	0.173333	-3.59188	5.96714e-19	ARHGAP12	PREDICTED: rho GTPase-activating protein 12-like isoform X1 [Salmo salar]
ncbi_110507656	0.34	0.2	0.37	1.93	2.32	3.02	0.303333	2.42333	2.99802	6.23553e-19	PHF13	PREDICTED: PHD finger protein 13-like [Salmo salar]
MSTRG.6981	0	0.72	0.17	21.92	21.85	25.02	0.296667	22.93	6.27225	6.62219e-19	--	-
ncbi_110499024	3.93	3.65	4.5	0.85	0.23	0.16	4.02667	0.413333	-3.28421	6.97637e-19	SUN1	PREDICTED: SUN domain-containing protein 1-like isoform X4 [Salmo salar]
ncbi_110503530	4.53	4.5	4.92	0.7	0.57	0.64	4.65	0.636667	-2.86862	7.1088e-19	LAYN	PREDICTED: layilin [Salmo salar]
ncbi_100301668	234.94	274.15	260.09	104.77	98.75	85.2	256.393	96.24	-1.41365	7.41448e-19	NME4	nucleoside diphosphate kinase [Oncorhynchus mykiss]
ncbi_110492370	6.75	8.2	6.69	1.42	1.11	1.41	7.21333	1.31333	-2.45743	7.71166e-19	GPD1	PREDICTED: glycerol-3-phosphate dehydrogenase [NAD(+)], cytoplasmic-like isoform X1 [Salmo salar]
ncbi_110506284	2.35	3.66	3.47	0.56	0.52	0.64	3.16	0.573333	-2.46248	7.906e-19	KIFC3	PREDICTED: kinesin-like protein KIFC3 isoform X2 [Salmo salar]
ncbi_110522361	2.59	2.69	1.95	0.25	0.13	0.42	2.41	0.266667	-3.17592	7.906e-19	SESN1	PREDICTED: sestrin-1 isoform X1 [Salmo salar]
ncbi_110536519	81.46	110.27	109.93	32.58	35.58	30.65	100.553	32.9367	-1.61019	8.33485e-19	PKM	PREDICTED: pyruvate kinase PKM-like [Salmo salar]
ncbi_110490624	0.82	0.7	0.7	2.58	2.74	3.68	0.74	3	2.01937	8.43836e-19	TMEM86A	PREDICTED: lysoplasmalogenase-like protein TMEM86A isoform X2 [Salmo salar]
ncbi_110488522	4.35	5.2	4.32	11.97	11.58	13.35	4.62333	12.3	1.41165	8.51274e-19	LSR	PREDICTED: lipolysis-stimulated lipoprotein receptor isoform X2 [Salmo salar]
ncbi_110498167	0.66	0.28	0.29	2.46	2.35	2.27	0.41	2.36	2.52509	9.33801e-19	ASAP3	PREDICTED: arf-GAP with SH3 domain, ANK repeat and PH domain-containing protein 3-like isoform X1 [Salmo salar]
ncbi_110528507	8.58	13.59	9.18	2.83	2.56	2.94	10.45	2.77667	-1.91208	9.79191e-19	ALDH1L1	PREDICTED: cytosolic 10-formyltetrahydrofolate dehydrogenase-like isoform X1 [Salmo salar]
ncbi_110534311	0.39	0.06	0.13	2.4	2.15	2.88	0.193333	2.47667	3.67924	9.87764e-19	TNIP2	PREDICTED: TNFAIP3-interacting protein 2 isoform X1 [Salmo salar]
ncbi_110504699	28.44	29.71	24.57	9.54	9.23	7.74	27.5733	8.83667	-1.6417	1.0219e-18	HPRT1	PREDICTED: hypoxanthine-guanine phosphoribosyltransferase isoform X1 [Salmo salar]
ncbi_110497298	2.3	1.52	1.97	6.13	6.27	8.48	1.93	6.96	1.85049	1.03472e-18	VPS37A	vacuolar protein sorting-associated protein 37A [Salmo salar]
ncbi_110536951	18.61	14.9	15.01	45.05	39.44	42.9	16.1733	42.4633	1.3926	1.05895e-18	TEGG055K19.1	PREDICTED: CR032 protein isoform X1 [Salmo salar]
ncbi_110538431	12.06	13.01	12.48	2.24	1.95	2.75	12.5167	2.31333	-2.43581	1.09357e-18	--	PREDICTED: kinectin-like [Neolamprologus brichardi]
ncbi_110488331	7.45	6.71	7.27	2.07	2.11	2.38	7.14333	2.18667	-1.70786	1.18298e-18	--	PREDICTED: golgin subfamily A member 5-like isoform X1 [Stegastes partitus]
ncbi_110520277	18.74	22.2	18.36	6.9	4.95	4.73	19.7667	5.52667	-1.83859	1.19018e-18	CYP27A1	PREDICTED: sterol 26-hydroxylase, mitochondrial-like [Salmo salar]
ncbi_110534364	4.43	5.73	5.94	17.2	14.42	14.41	5.36667	15.3433	1.51551	1.20356e-18	TRIM39	PREDICTED: butyrophilin subfamily 1 member A1-like isoform X15 [Salmo salar]
ncbi_110487835	1.9	3.78	2.62	0.02	0.02	0.17	2.76667	0.07	-5.30465	1.25049e-18	MFSD2AB	PREDICTED: sodium-dependent lysophosphatidylcholine symporter 1-B-like isoform X1 [Salmo salar]
ncbi_110505557	197.9	198.44	218.03	87.97	80.72	71.39	204.79	80.0267	-1.35559	1.25595e-18	SELP	PREDICTED: C-type lectin domain family 4 member G-like isoform X2 [Salmo salar]
ncbi_110485933	188.4	182.68	153.37	355.39	345.45	388.59	174.817	363.143	1.0547	1.29818e-18	P4HB	PREDICTED: protein disulfide-isomerase [Salmo salar]
ncbi_110500473	3.19	5.24	3.23	0.29	0.51	0.33	3.88667	0.376667	-3.36717	1.29818e-18	FAAH2A	PREDICTED: fatty-acid amide hydrolase 2-A-like [Salmo salar]
ncbi_110508717	0.93	1.46	1.16	0.12	0.09	0.07	1.18333	0.0933333	-3.66432	1.34479e-18	ZSWIM5	PREDICTED: zinc finger SWIM domain-containing protein 5-like isoform X1 [Salmo salar]
ncbi_110488318	0.96	0.24	0.43	13.5	13.35	16.99	0.543333	14.6133	4.7493	1.38864e-18	CARMIL1	PREDICTED: leucine-rich repeat-containing protein 16A-like isoform X2 [Salmo salar]
ncbi_110524679	0.75	1.45	1.71	6.12	6.37	6.42	1.30333	6.30333	2.27391	1.40744e-18	--	PREDICTED: ubiquitin carboxyl-terminal hydrolase CYLD-like [Salmo salar]
ncbi_110533816	0.58	0.51	0.84	2.15	2.74	3.31	0.643333	2.73333	2.08702	1.41689e-18	BRWD3	PREDICTED: bromodomain and WD repeat-containing protein 3-like isoform X1 [Salmo salar]
ncbi_110488150	3.65	2.06	3.23	10.61	12.23	20.26	2.98	14.3667	2.26934	1.46577e-18	ARL4A	PREDICTED: ADP-ribosylation factor-like protein 4A [Salmo salar]
ncbi_110532009	6.87	4.95	5.27	17.46	16.24	23.4	5.69667	19.0333	1.74034	1.51768e-18	PSMA7	PREDICTED: proteasome subunit alpha type-7-like [Salmo salar]
ncbi_110529004	0.13	0.23	0.13	4.55	4.2	4	0.163333	4.25	4.70157	1.56971e-18	--	PREDICTED: tumor necrosis factor receptor superfamily member 6-like isoform X1 [Salmo salar]
ncbi_110502571	1.29	1.53	1.68	0.28	0.17	0.09	1.5	0.18	-3.05889	1.58782e-18	SPTBN1	PREDICTED: spectrin beta chain, non-erythrocytic 1 isoform X2 [Salmo salar]
ncbi_110502320	14.75	16.19	15.63	33.31	37.4	45.88	15.5233	38.8633	1.32397	1.61391e-18	CSAD	cysteine sulfinate decarboxylase [Oncorhynchus mykiss]
ncbi_110500212	3.55	2.75	3.03	0.23	0.46	0.11	3.11	0.266667	-3.54381	1.68877e-18	CREB3L2	cAMP-responsive element-binding protein 3-like protein 2 [Salmo salar]
ncbi_110530609	930.44	552.08	672.36	2088.26	1904.87	1807.38	718.293	1933.5	1.42857	1.72991e-18	COMTD1	PREDICTED: catechol O-methyltransferase domain-containing protein 1-like [Salmo salar]
ncbi_110506399	6.6	6.17	5.3	13.86	15.73	18.96	6.02333	16.1833	1.42587	1.74522e-18	TPCN2	PREDICTED: two pore calcium channel protein 2 isoform X1 [Salmo salar]
ncbi_110486958	3.53	3.75	3.28	0.63	0.42	0.63	3.52	0.56	-2.65208	1.76109e-18	BMPER	PREDICTED: BMP-binding endothelial regulator protein-like [Salmo salar]
ncbi_110522087	0	0.03	0.13	2.6	2.73	4.1	0.0533333	3.14333	5.88111	1.86692e-18	PABPC1	PREDICTED: polyadenylate-binding protein 1-A-like [Salmo salar]
ncbi_110500311	1.9	2.35	1.83	0.11	0.18	0.09	2.02667	0.126667	-4	2.05174e-18	RAB39B	PREDICTED: ras-related protein Rab-39B [Salmo salar]
ncbi_110486428	10.69	9.26	11.16	2.91	3.12	3.69	10.37	3.24	-1.67835	2.15846e-18	CARD11	PREDICTED: caspase recruitment domain-containing protein 10-like [Salmo salar]
ncbi_110505580	1.22	1.2	0.85	4.66	4.66	5.35	1.09	4.89	2.16551	2.16509e-18	ARF6	PREDICTED: ADP-ribosylation factor 6 [Salmo salar]
ncbi_110493710	2.13	2.47	2.7	0.6	0.36	0.56	2.43333	0.506667	-2.26383	2.22113e-18	PITPNC1	PREDICTED: cytoplasmic phosphatidylinositol transfer protein 1-like isoform X3 [Salmo salar]
ncbi_110523318	6.87	7.68	7.82	2.04	2.57	2.05	7.45667	2.22	-1.74797	2.35877e-18	FGD4	PREDICTED: FYVE, RhoGEF and PH domain-containing protein 4-like isoform X2 [Salmo salar]
ncbi_110486237	4.47	4.32	3.81	0.78	0.47	0.45	4.2	0.566667	-2.88982	2.58837e-18	PPP1R1B	PREDICTED: protein phosphatase 1 regulatory subunit 1B-like [Salmo salar]
ncbi_110505006	39.87	51.72	45.09	15.86	17.18	15.53	45.56	16.19	-1.49266	2.73496e-18	MLS	PREDICTED: malate synthase-like isoform X1 [Salmo salar]
ncbi_110522299	2.3	1.54	2.4	7.45	6.44	7.66	2.08	7.18333	1.78807	2.85212e-18	RMDN3	PREDICTED: regulator of microtubule dynamics protein 3 [Salmo salar]
ncbi_110505449	4.35	4.19	3.89	10.8	13.89	15.35	4.14333	13.3467	1.68762	2.85404e-18	LYG1	Lysozyme g [Salmo salar]
ncbi_110520018	2.55	3.57	3	0.02	0.09	0.02	3.04	0.0433333	-6.13245	2.88217e-18	SLC40A1	PREDICTED: solute carrier family 40 member 1-like [Salmo salar]
ncbi_110506540	3.17	2.87	3.63	0.6	0.64	0.91	3.22333	0.716667	-2.16918	2.94632e-18	CGNL1	PREDICTED: cingulin-like protein 1 [Salmo salar]
ncbi_110488389	0.34	0.39	0.28	2.04	2.06	3.01	0.336667	2.37	2.81549	3.0148e-18	ZDHHC3	PREDICTED: palmitoyltransferase ZDHHC3-like [Salmo salar]
ncbi_110533435	0.73	1.04	0.59	2.91	3.8	4.88	0.786667	3.86333	2.29602	3.11384e-18	RASA4	PREDICTED: ras GTPase-activating protein 4-like isoform X1 [Salmo salar]
ncbi_110523115	0.04	0.02	0	1.64	2.5	2.7	0.02	2.28	6.83289	3.34641e-18	JUN	PREDICTED: transcription factor AP-1-like [Salmo salar]
ncbi_100301811	22.59	20.95	20.13	49.58	56.07	55.8	21.2233	53.8167	1.3424	3.50982e-18	ATP6V0C	Vacuolar ATP synthase 16 kDa proteolipid subunit [Oncorhynchus mykiss]
ncbi_110486375	0.17	0.1	0.18	1.34	1.23	1.27	0.15	1.28	3.09311	3.52998e-18	VCAM1	PREDICTED: hemicentin-1-like isoform X1 [Salmo salar]
ncbi_110531496	5.02	6.03	6.76	15.88	14.53	16.9	5.93667	15.77	1.40946	3.53167e-18	CYLD	PREDICTED: ubiquitin carboxyl-terminal hydrolase CYLD-like isoform X1 [Salmo salar]
ncbi_110492309	9.85	8.83	8.28	3.39	2.54	2.98	8.98667	2.97	-1.59732	3.64424e-18	OSBPL2	PREDICTED: oxysterol-binding protein-related protein 2-like isoform X2 [Salmo salar]
ncbi_110491970	0.7	0.96	0.75	3.73	4.48	5.3	0.803333	4.50333	2.48692	4.05807e-18	IKZF4	PREDICTED: zinc finger protein Eos-like isoform X1 [Salmo salar]
ncbi_110493927	0.54	0.42	0.56	1.81	1.82	2.15	0.506667	1.92667	1.927	4.08765e-18	PLXNB1	PREDICTED: plexin-B1-like isoform X2 [Salmo salar]
ncbi_110527513	2.5	0.91	0.83	39.18	25.54	35.11	1.41333	33.2767	4.55734	4.38968e-18	ACSS1	PREDICTED: acetyl-coenzyme A synthetase 2-like, mitochondrial [Salmo salar]
ncbi_110526577	2.5	2.85	2.55	0.43	0.41	0.25	2.63333	0.363333	-2.85752	4.61858e-18	LRRC49	PREDICTED: leucine-rich repeat-containing protein 49-like isoform X1 [Salmo salar]
ncbi_110504962	5.27	5.65	5.41	14.39	15.44	20.65	5.44333	16.8267	1.62819	4.87373e-18	PDZD11	PREDICTED: PDZ domain-containing protein 11 isoform X2 [Salmo salar]
ncbi_110485444	0.47	0	0.31	7.39	6.64	12.59	0.26	8.87333	5.09289	4.96236e-18	GIMAP7	PREDICTED: GTPase IMAP family member 4-like [Salmo salar]
ncbi_110518030	5.98	5.07	5.18	12.79	13.14	14.72	5.41	13.55	1.32459	5.09535e-18	USP5	PREDICTED: ubiquitin carboxyl-terminal hydrolase 5-like isoform X1 [Salmo salar]
ncbi_110494099	0.28	0.07	0.1	3.33	2.25	7.12	0.15	4.23333	4.81876	5.13704e-18	ENTPD8	PREDICTED: ectonucleoside triphosphate diphosphohydrolase 8-like [Salmo salar]
ncbi_110536907	5.28	6.38	5.7	1.38	1.73	1.54	5.78667	1.55	-1.90046	5.2032e-18	SCARB2	PREDICTED: lysosome membrane protein 2-like [Salmo salar]
ncbi_110488757	0.97	0.82	0.87	2.52	2.96	3.64	0.886667	3.04	1.77761	5.61836e-18	ATP11C	PREDICTED: phospholipid-transporting ATPase 11C-like isoform X3 [Salmo salar]
ncbi_110532036	6.12	4.97	4.27	0.73	0.95	0.88	5.12	0.853333	-2.58496	5.63021e-18	GPD1	PREDICTED: glycerol-3-phosphate dehydrogenase [NAD(+)], cytoplasmic isoform X1 [Salmo salar]
ncbi_110504439	0.76	2.18	1.84	0.13	0.05	0.13	1.59333	0.103333	-3.94667	5.86468e-18	DRP2	PREDICTED: dystrophin-related protein 2-like [Salmo salar]
ncbi_110487489	2.06	2.02	2.27	5	6.16	6.34	2.11667	5.83333	1.46253	6.86737e-18	NLRC3	PREDICTED: protein NLRC3-like [Salmo salar]
ncbi_110498648	2.91	2.49	3.43	0.11	0.21	0.31	2.94333	0.21	-3.80899	6.96345e-18	HHIP	PREDICTED: hedgehog-interacting protein [Salmo salar]
ncbi_110520290	18.64	15.36	14.83	38.93	45.19	34.42	16.2767	39.5133	1.27953	7.07356e-18	MYO1B	PREDICTED: unconventional myosin-Ib-like isoform X1 [Salmo salar]
ncbi_110525288	2.9	3.29	2.92	0.91	0.71	0.5	3.03667	0.706667	-2.10339	7.19233e-18	RHOBTB1	PREDICTED: rho-related BTB domain-containing protein 2-like [Salmo salar]
ncbi_110487823	4.73	8.9	7.7	1.32	1.47	1.12	7.11	1.30333	-2.44764	7.25772e-18	TMEM64	PREDICTED: transmembrane protein 64-like isoform X1 [Salmo salar]
MSTRG.12929	5.05	2.77	5.43	16.98	27.5	22.86	4.41667	22.4467	2.34547	7.28707e-18	--	-
ncbi_110485919	56.65	83.35	71.46	23.27	24.41	21.44	70.4867	23.04	-1.61321	7.32877e-18	PLA2G12B	PREDICTED: group XIIB secretory phospholipase A2-like protein isoform X1 [Salmo salar]
ncbi_110521447	2.87	2.37	2.86	8.78	8.59	8.03	2.7	8.46667	1.64883	7.36862e-18	FKBP8	peptidyl-prolyl cis-trans isomerase FKBP8 [Salmo salar]
ncbi_110522318	2.96	3.23	3	8.8	7.31	9.1	3.06333	8.40333	1.45586	7.43213e-18	TMEM63A	PREDICTED: CSC1-like protein 1 [Salmo salar]
ncbi_110485728	3.54	4.91	4.32	1	1.08	1.28	4.25667	1.12	-1.92623	7.92118e-18	MYH11	PREDICTED: myosin-11 isoform X1 [Salmo salar]
ncbi_110501757	0.27	0.11	0.05	2.62	2.92	1.3	0.143333	2.28	3.99159	7.96248e-18	PDE1C	PREDICTED: calcium/calmodulin-dependent 3',5'-cyclic nucleotide phosphodiesterase 1A-like isoform X2 [Salmo salar]
ncbi_110492562	13.21	18.45	17.67	3.59	5.14	3.13	16.4433	3.95333	-2.05636	8.28881e-18	CYP3A27	PREDICTED: cytochrome P450 3A30-like [Salmo salar]
ncbi_110488952	1.4	1.87	1.63	4.72	5.25	6.2	1.63333	5.39	1.72247	8.30206e-18	RRAGC	PREDICTED: ras-related GTP-binding protein C-like [Salmo salar]
ncbi_110526526	2.5	3.07	2.59	0.31	0.28	0.35	2.72	0.313333	-3.11784	8.62814e-18	MOCOS	PREDICTED: molybdenum cofactor sulfurase-like isoform X2 [Salmo salar]
ncbi_110534427	0.4	0.33	0.21	2.12	1.72	1.99	0.313333	1.94333	2.63276	8.9675e-18	TRIM27	PREDICTED: E3 ubiquitin-protein ligase TRIM39-like [Salmo salar]
ncbi_110525832	7.05	5.34	6.73	19.72	18.3	33.23	6.37333	23.75	1.89781	9.07088e-18	PCNA	proliferating cell nuclear antigen-2, partial [Oncorhynchus mykiss]
ncbi_110506594	55.93	62.13	46.7	21.01	19.37	16.91	54.92	19.0967	-1.52401	9.19525e-18	URAH	PREDICTED: 5-hydroxyisourate hydrolase-like [Salmo salar]
ncbi_110522149	2.11	2.31	1.49	0.31	0.26	0.18	1.97	0.25	-2.9782	9.27032e-18	SLC16A10	PREDICTED: monocarboxylate transporter 10-like isoform X1 [Salmo salar]
ncbi_110486015	0.89	1	0.87	3.63	3.49	4.88	0.92	4	2.12029	9.59087e-18	SERTAD2	PREDICTED: SERTA domain-containing protein 2-like isoform X1 [Salmo salar]
ncbi_110486277	1.56	1.64	1.88	5.81	4.78	5.1	1.69333	5.23	1.62694	9.81053e-18	EZH1	PREDICTED: histone-lysine N-methyltransferase EZH1-like isoform X1 [Salmo salar]
ncbi_110535860	0.07	0.1	0.15	1.01	1.86	3.05	0.106667	1.97333	4.20945	9.96571e-18	ARRDC1	PREDICTED: arrestin domain-containing protein 1-like isoform X1 [Salmo salar]
ncbi_110530610	0.67	0.16	0.28	3.14	3.21	3.41	0.37	3.25333	3.13632	1.03911e-17	RNF212B	PREDICTED: RING finger protein 212B isoform X3 [Salmo salar]
ncbi_110536037	159.75	196.73	174.38	63.28	71.13	51.7	176.953	62.0367	-1.51218	1.11195e-17	AQP10	PREDICTED: aquaporin-10-like isoform X1 [Salmo salar]
ncbi_110522298	2.16	1.94	2.16	0.51	0.21	0.29	2.08667	0.336667	-2.63181	1.1239e-17	DISP1	PREDICTED: protein dispatched homolog 1-like isoform X1 [Salmo salar]
ncbi_110509013	1.96	2.24	2.46	0.29	0.26	0.14	2.22	0.23	-3.27085	1.14075e-17	CRB1	PREDICTED: protein crumbs homolog 1 [Salmo salar]
ncbi_110522728	0.66	0.1	0.51	6.38	6.45	10.64	0.423333	7.82333	4.20792	1.14198e-17	TRIM25	fish virus induced TRIM protein [Oncorhynchus mykiss]
ncbi_110500400	1.82	1.85	1.14	5.62	5.68	7.58	1.60333	6.29333	1.97275	1.16314e-17	TRIM25	Tripartite motif-containing protein 25 [Salmo salar]
ncbi_110507251	6.44	10.5	8.71	29.99	27.93	36.34	8.55	31.42	1.87769	1.16748e-17	PSMA2	PREDICTED: proteasome subunit alpha type-2-like [Salmo salar]
ncbi_110527185	2.4	2.47	2.66	0.45	0.21	0.22	2.51	0.293333	-3.09707	1.17673e-17	FILIP1L	PREDICTED: filamin A-interacting protein 1-like isoform X1 [Salmo salar]
ncbi_110492647	3.05	3.46	2.63	0.59	0.6	0.62	3.04667	0.603333	-2.3362	1.18751e-17	GRAMD4	PREDICTED: GRAM domain-containing protein 4-like isoform X1 [Salmo salar]
ncbi_110500435	79.88	42.76	50.62	188.75	152.39	183.87	57.7533	175.003	1.59941	1.2348e-17	CBLN1	PREDICTED: complement C1q-like protein 2 [Salmo salar]
ncbi_110521849	1.12	1.08	1.21	3.33	4.7	4.54	1.13667	4.19	1.88214	1.28856e-17	HPS3	PREDICTED: Hermansky-Pudlak syndrome 3 protein-like [Salmo salar]
ncbi_110489968	4.41	2.76	3.12	11.47	9.75	10.86	3.43	10.6933	1.64043	1.34472e-17	UBA5	PREDICTED: ubiquitin-like modifier-activating enzyme 5 [Salmo salar]
ncbi_110520637	0.42	0.37	0.52	1.99	2.4	2.5	0.436667	2.29667	2.39494	1.3559e-17	IFNAR2	CRFB1b [Salmo salar]
ncbi_100136074	1186.84	1892.64	1698.09	496.28	546.63	413.87	1592.52	485.593	-1.71349	1.35816e-17	LEG1	protein LEG1 homolog precursor [Oncorhynchus mykiss]
ncbi_110527330	6.92	4.11	5.49	15.54	18.3	22.55	5.50667	18.7967	1.77123	1.37147e-17	SLAMF7	SLAM family member 7 precursor [Salmo salar]
ncbi_110518336	3.18	4.89	4.46	0.47	0.78	0.79	4.17667	0.68	-2.61875	1.37387e-17	ZADH2	PREDICTED: zinc-binding alcohol dehydrogenase domain-containing protein 2 [Salmo salar]
ncbi_110525277	10.2	15.47	11.15	2.93	2.83	2.2	12.2733	2.65333	-2.20965	1.40412e-17	ARRDC3	PREDICTED: arrestin domain-containing protein 3-like [Salmo salar]
ncbi_110537546	2.12	1.96	1.87	0.21	0.34	0.33	1.98333	0.293333	-2.75731	1.43828e-17	PPM1E	PREDICTED: protein phosphatase 1E-like [Salmo salar]
ncbi_110494302	0.18	0.47	0.44	2.03	2.89	4.63	0.363333	3.18333	3.13117	1.43986e-17	PRKCD	PREDICTED: protein kinase C delta type-like [Salmo salar]
ncbi_110497459	1.28	1.56	1.69	0.34	0.42	0.29	1.51	0.35	-2.10912	1.48604e-17	FAT1	PREDICTED: protocadherin Fat 1-like isoform X4 [Salmo salar]
ncbi_110520593	40.14	39.87	39.19	91.4	93.48	79.89	39.7333	88.2567	1.15136	1.53724e-17	TFPI	PREDICTED: tissue factor pathway inhibitor-like isoform X1 [Salmo salar]
ncbi_110487804	1.97	1.69	1.89	5.55	6.5	8.45	1.85	6.83333	1.88506	1.75347e-17	RNMT	PREDICTED: mRNA cap guanine-N7 methyltransferase [Salmo salar]
ncbi_110504079	6.97	3.64	5.09	16.6	15.52	19.05	5.23333	17.0567	1.70453	1.7874e-17	HSPA13	PREDICTED: heat shock 70 kDa protein 13-like [Salmo salar]
ncbi_110534636	0.08	0.12	0.22	3.12	1.98	2.95	0.14	2.68333	4.26053	1.85067e-17	--	PREDICTED: zinc finger protein 566-like isoform X3 [Salmo salar]
ncbi_110499501	2.36	2.19	1.64	7.01	9.65	10.46	2.06333	9.04	2.13135	1.86041e-17	SFT2D1	Vesicle transport protein SFT2A [Salmo salar]
ncbi_110495413	12.79	9.59	9.05	1.03	1.1	1.69	10.4767	1.27333	-3.0405	1.86583e-17	--	pirin [Salmo salar]
ncbi_110532562	9.79	8.54	8.7	18.73	22.04	26.64	9.01	22.47	1.3184	1.87344e-17	DAZAP2	PREDICTED: DAZ-associated protein 2-like [Salmo salar]
ncbi_110522881	1.01	0.92	0.99	3.78	3.63	5.67	0.973333	4.36	2.16332	1.90661e-17	CRY1	PREDICTED: cryptochrome-1-like [Salmo salar]
ncbi_110526617	5.91	6.34	6.27	2.08	2.01	1.97	6.17333	2.02	-1.61169	1.98538e-17	SLC12A4	PREDICTED: solute carrier family 12 member 4-like isoform X1 [Salmo salar]
ncbi_110527323	6.82	4.99	3.71	0.41	0.74	0.75	5.17333	0.633333	-3.03006	2.02027e-17	--	Lectin precursor [Salmo salar]
ncbi_110485440	0.44	0.38	0.04	22.89	18.38	43.77	0.286667	28.3467	6.62766	2.11553e-17	GIMAP2	PREDICTED: GTPase IMAP family member 7-like [Salmo salar]
ncbi_110525270	1.03	0.57	1	3.58	3.42	4.97	0.866667	3.99	2.20284	2.16601e-17	RASEF	PREDICTED: ras and EF-hand domain-containing protein isoform X2 [Salmo salar]
ncbi_101268911	1.21	1.79	1.45	5.93	6.17	8.01	1.48333	6.70333	2.17604	2.21459e-17	CASP8	caspase 8 [Oncorhynchus mykiss]
ncbi_110537485	23.32	21.95	27.6	8.03	6.75	6.44	24.29	7.07333	-1.7799	2.30907e-17	ZGC:85789	Ester hydrolase C11orf54 homolog [Salmo salar]
ncbi_110505682	3.32	0.97	2.05	12.19	9.58	11.51	2.11333	11.0933	2.3921	2.38178e-17	ODC1-A	PREDICTED: ornithine decarboxylase 1-like [Salmo salar]
ncbi_110492260	17.38	18.36	20.34	5.99	6.45	5.47	18.6933	5.97	-1.64672	2.4372e-17	NR1H4	PREDICTED: bile acid receptor-like isoform X1 [Salmo salar]
ncbi_110509674	9.45	11.44	12.34	3.14	3.17	2.9	11.0767	3.07	-1.85121	2.53777e-17	F2RL1	Proteinase-activated receptor 2 precursor [Salmo salar]
ncbi_110506452	0.32	0.44	0.27	2.85	2.57	4.83	0.343333	3.41667	3.31491	2.68987e-17	CD276	PREDICTED: CD276 antigen-like isoform X1 [Salmo salar]
MSTRG.4269	0.26	0.21	0.19	2.13	2.96	2.96	0.22	2.68333	3.60845	2.71145e-17	MEFV	PREDICTED: E3 ubiquitin-protein ligase TRIM39-like [Salmo salar]
ncbi_110536027	1.23	1.36	1.39	4.29	4.54	8.38	1.32667	5.73667	2.11241	2.71778e-17	RAB11FIP1	PREDICTED: rab11 family-interacting protein 1-like isoform X2 [Salmo salar]
ncbi_110491910	1.78	1.13	1.23	6.21	5.03	5.23	1.38	5.49	1.99214	2.74187e-17	SLC41A1	PREDICTED: solute carrier family 41 member 1-like [Salmo salar]
ncbi_110522257	4.65	4.1	3.45	0.61	0.67	0.42	4.06667	0.566667	-2.84327	2.77695e-17	COQ8A	PREDICTED: atypical kinase ADCK3, mitochondrial-like isoform X1 [Salmo salar]
ncbi_110502624	10.24	12.35	14.75	2.42	2.64	1.45	12.4467	2.17	-2.51999	2.85841e-17	CRIP2	PREDICTED: cysteine-rich protein 2-like isoform X2 [Salmo salar]
ncbi_110490168	3.36	2.31	2.66	10.03	23.1	10.3	2.77667	14.4767	2.3823	2.91042e-17	ALG10	PREDICTED: dol-P-Glc:Glc(2)Man(9)GlcNAc(2)-PP-Dol alpha-1,2-glucosyltransferase [Esox lucius]
ncbi_110516631	0.92	0.55	0.42	2.81	4.07	3.34	0.63	3.40667	2.43494	2.93943e-17	PHLDB1	PREDICTED: pleckstrin homology-like domain family B member 3 [Salmo salar]
ncbi_110521851	7.06	8.63	7.8	2.15	2.31	1.3	7.83	1.92	-2.02791	3.07691e-17	GGT	PREDICTED: gamma-glutamyltranspeptidase 3-like [Clupea harengus]
ncbi_110498789	1.78	2.57	2.7	0.42	0.28	0.34	2.35	0.346667	-2.76104	3.34352e-17	SEMA4G	PREDICTED: semaphorin-4G-like [Salmo salar]
ncbi_110520495	7.88	5.18	5.97	1.79	1.01	1.34	6.34333	1.38	-2.20057	3.45824e-17	CBS	PREDICTED: cystathionine beta-synthase-like [Salmo salar]
ncbi_110505508	0.59	0.41	0.52	2.18	1.88	2.63	0.506667	2.23	2.13793	3.73901e-17	THBS1	PREDICTED: thrombospondin-1-like [Salmo salar]
ncbi_110487518	0.04	0	0	17.15	27.39	22.83	0.0133333	22.4567	10.7179	3.80098e-17	RNF135	PREDICTED: RING finger protein 135 isoform X3 [Salmo salar]
ncbi_110530275	3.77	5.49	4.15	0.74	0.65	0.84	4.47	0.743333	-2.58819	3.85574e-17	ADHFE1	PREDICTED: hydroxyacid-oxoacid transhydrogenase, mitochondrial isoform X2 [Salmo salar]
ncbi_110505313	4.61	4.83	4.55	0.65	0.51	0.43	4.66333	0.53	-3.1373	3.87809e-17	COLEC11	PREDICTED: collectin-11 isoform X1 [Salmo salar]
ncbi_110499946	0.05	0.07	0.05	3.12	2.63	3.84	0.0566667	3.19667	5.81792	4.02946e-17	TRIM65	PREDICTED: E3 ubiquitin/ISG15 ligase TRIM25-like [Salmo salar]
ncbi_110530329	754.93	844.08	780.33	318.02	358.72	288.03	793.113	321.59	-1.3023	4.08876e-17	SEPP1B	selenoprotein Pb [Oncorhynchus mykiss]
ncbi_110506429	5	3.94	4.33	10.95	11.24	11.32	4.42333	11.17	1.33642	4.18618e-17	IST1	PREDICTED: IST1 homolog isoform X3 [Salmo salar]
ncbi_110531729	2.02	2.23	2.08	0.35	0.57	0.26	2.11	0.393333	-2.42342	4.55967e-17	ABCA1	PREDICTED: ATP-binding cassette sub-family A member 1-like isoform X1 [Salmo salar]
ncbi_110524678	0.38	0.64	0.45	2.53	3.05	2.81	0.49	2.79667	2.51285	4.75255e-17	--	PREDICTED: zinc finger CCCH domain-containing protein 3-like [Salmo salar]
ncbi_110499221	35.48	28.09	35.01	74.86	68.83	81.23	32.86	74.9733	1.19005	4.89473e-17	SNU13	PREDICTED: NHP2-like protein 1 [Salmo salar]
ncbi_110526529	4.02	2.16	15.49	2222.9	936.4	1556.26	7.22333	1571.85	7.76559	5.0161e-17	SAA3	serum amyloid A protein precursor [Oncorhynchus mykiss]
ncbi_110491624	3.39	2.32	3.22	8.15	9.76	9.22	2.97667	9.04333	1.60316	5.08422e-17	STUB1	PREDICTED: E3 ubiquitin-protein ligase CHIP [Salmo salar]
ncbi_110509044	0.84	1.27	0.87	6.81	9.19	11.03	0.993333	9.01	3.18118	5.18405e-17	TMIGD3	polymeric immunoglobulin receptor [Oncorhynchus mykiss]
ncbi_110522129	0.35	0.22	0.25	1.46	1.63	1.85	0.273333	1.64667	2.59082	5.23044e-17	DSE	PREDICTED: dermatan-sulfate epimerase-like [Salmo salar]
ncbi_110525202	87.31	47.53	47.23	224.98	161.09	202.73	60.69	196.267	1.69328	5.33271e-17	MANF	PREDICTED: mesencephalic astrocyte-derived neurotrophic factor-like [Salmo salar]
ncbi_110529741	0.62	0.73	0.71	2.03	2.16	2.2	0.686667	2.13	1.63317	5.39698e-17	BTBD7	PREDICTED: BTB/POZ domain-containing protein 7 [Salmo salar]
ncbi_110494201	0.46	0.22	0.46	2.41	2.58	3.07	0.38	2.68667	2.82175	5.41221e-17	MMP19	PREDICTED: matrix metalloproteinase-19-like [Salmo salar]
ncbi_100136054	11.64	10.86	8.42	30.15	24.61	31.8	10.3067	28.8533	1.48516	5.4232e-17	ALYREF-A	PREDICTED: THO complex subunit 4-like isoform X1 [Salmo salar]
ncbi_110489723	0.73	0.94	0.91	0.21	0.17	0.15	0.86	0.176667	-2.28331	5.44251e-17	PLEC	PREDICTED: plectin-like isoform X6 [Salmo salar]
ncbi_110538668	1.54	1.34	1.72	5.34	5.77	4.93	1.53333	5.34667	1.80197	5.55277e-17	CRB3	PREDICTED: protein crumbs homolog 3-like [Salmo salar]
ncbi_110537440	4.57	5.35	6.34	1.32	0.87	1.26	5.42	1.15	-2.23666	6.0923e-17	TSKU	PREDICTED: tsukushin-like [Salmo salar]
ncbi_110506095	7.91	6.36	7.38	16.61	16.55	16.06	7.21667	16.4067	1.18488	6.22714e-17	EIF4G2	PREDICTED: eukaryotic translation initiation factor 4 gamma 2-like, partial [Salmo salar]
ncbi_110494823	24.55	10.14	14.48	69.87	53.75	63	16.39	62.2067	1.92425	6.24772e-17	MANF	PREDICTED: mesencephalic astrocyte-derived neurotrophic factor-like [Salmo salar]
ncbi_110506435	48.93	45.28	42.96	17.78	18.83	20.05	45.7233	18.8867	-1.27556	6.29492e-17	SORD	PREDICTED: sorbitol dehydrogenase-like isoform X1 [Salmo salar]
ncbi_110498877	0.17	0.17	0.17	1.97	1.33	1.98	0.17	1.76	3.37197	6.68258e-17	PPFIBP2	PREDICTED: liprin-beta-2 isoform X2 [Salmo salar]
ncbi_110485665	4.26	2.02	2.48	13.97	10.3	13.5	2.92	12.59	2.10824	6.69505e-17	--	PREDICTED: paralemmin-3-like isoform X4 [Salmo salar]
ncbi_100136654	8.72	8.12	8.03	16.88	20.7	23.06	8.29	20.2133	1.28586	6.86171e-17	IP6K2	PREDICTED: inositol hexaphosphate kinase 2 isoform X1 [Salmo salar]
ncbi_110528198	0	0	0	3.92	5.69	7.76	0.001	5.79	12.4993	7.13493e-17	CALCOCO1	PREDICTED: calcium-binding and coiled-coil domain-containing protein 1 [Salmo salar]
ncbi_110498236	6.39	6.93	6.42	1.39	1.54	1.61	6.58	1.51333	-2.12036	7.2132e-17	--	unnamed protein product [Oncorhynchus mykiss]
ncbi_100135811	4.38	6.15	5.08	1.49	1.27	1.17	5.20333	1.31	-1.98987	7.68118e-17	COL1A2	collagen alpha-2(I) chain precursor [Oncorhynchus mykiss]
ncbi_100301815	8.68	8.17	7.77	20.91	21.11	22.59	8.20667	21.5367	1.39193	7.7765e-17	GEMIN2	PREDICTED: gem-associated protein 2-like [Salmo salar]
ncbi_110508753	5.53	5.42	6.29	12.84	13.78	18.25	5.74667	14.9567	1.37999	8.10899e-17	DHX9	PREDICTED: ATP-dependent RNA helicase A isoform X1 [Salmo salar]
ncbi_110507215	3.99	3.07	2.99	0.3	0.35	0.22	3.35	0.29	-3.53004	8.46723e-17	TLE3	PREDICTED: protein groucho-1-like, partial [Ornithorhynchus anatinus]
ncbi_110537432	6.92	8.5	4.73	0.98	0.7	0.57	6.71667	0.75	-3.16278	8.53506e-17	--	PREDICTED: non-histone chromosomal protein HMG-14-like [Salmo salar]
ncbi_110533646	0.71	0.53	0.95	3.2	3.37	5.16	0.73	3.91	2.4212	9.02868e-17	RPS6KB1	PREDICTED: ribosomal protein S6 kinase beta-1-like isoform X1 [Salmo salar]
ncbi_110504479	27.76	33.46	31.73	12.2	11.1	11.11	30.9833	11.47	-1.43363	9.41168e-17	NMT3	phosphoethanolamine N-methyltransferase 3 [Salmo salar]
ncbi_110489299	3.94	2.74	2.86	11.29	11.64	10.87	3.18	11.2667	1.82496	9.67193e-17	PPT1	Palmitoyl-protein thioesterase 1 precursor [Oncorhynchus mykiss]
ncbi_110494247	0.03	0.06	0.07	1.32	1.24	3.38	0.0533333	1.98	5.21432	9.86544e-17	SPIRE2	PREDICTED: protein spire homolog 2-like [Salmo salar]
ncbi_110526034	1.83	1.61	2.27	6.55	7.64	8.38	1.90333	7.52333	1.98284	9.88463e-17	RDH11	PREDICTED: retinol dehydrogenase 11-like isoform X1 [Salmo salar]
ncbi_110495841	1.68	1.79	1.68	0	0.03	0.04	1.71667	0.0233333	-6.20107	9.9847e-17	NCKAP5	PREDICTED: nck-associated protein 5-like isoform X8 [Salmo salar]
ncbi_110528447	0.01	0.05	0.05	1.06	1.73	1.73	0.0366667	1.50667	5.36075	1.01142e-16	IFI44	PREDICTED: interferon-induced protein 44-like [Salmo salar]
ncbi_110535691	0.47	0.68	0.66	2.44	2.5	2.36	0.603333	2.43333	2.01191	1.01651e-16	FEM1C	PREDICTED: protein fem-1 homolog C-like [Salmo salar]
ncbi_110525376	0.58	0.48	0.4	1.93	1.76	2.24	0.486667	1.97667	2.02206	1.05019e-16	FEM1B	PREDICTED: protein fem-1 homolog B-like [Salmo salar]
ncbi_110502027	23.98	27.96	27.91	6.71	6.73	3.36	26.6167	5.6	-2.24883	1.07858e-16	CBS	PREDICTED: cystathionine beta-synthase-like [Salmo salar]
MSTRG.10133	7.22	1.93	2.48	32.54	26.09	30.67	3.87667	29.7667	2.94081	1.08528e-16	--	-
ncbi_110499096	2.6	1.23	1.97	7.12	7.14	6.81	1.93333	7.02333	1.86107	1.15993e-16	TEF	PREDICTED: thyrotroph embryonic factor-like isoform X2 [Salmo salar]
ncbi_110522146	2.6	2.17	1.85	6.29	8.4	10.27	2.20667	8.32	1.91471	1.27703e-16	TRAF3IP2	PREDICTED: adapter protein CIKS-like [Salmo salar]
ncbi_110537270	2.01	2.25	1.92	0.47	0.31	0.42	2.06	0.4	-2.36457	1.29062e-16	TBC1D8B	PREDICTED: TBC1 domain family member 8B-like isoform X2 [Salmo salar]
ncbi_110523889	29.91	22.1	22.66	6.98	8.51	7.52	24.89	7.67	-1.69827	1.38108e-16	--	-
ncbi_110497294	0.29	0.18	0.17	2.28	1.42	1.66	0.213333	1.78667	3.06609	1.41492e-16	MTMR7	PREDICTED: myotubularin-related protein 7-like isoform X1 [Salmo salar]
ncbi_101268971	108.98	137.75	123	45.91	52.37	44.99	123.243	47.7567	-1.36774	1.43835e-16	ELOVL2	elongation of long chain fatty acids protein 2 [Oncorhynchus mykiss]
ncbi_110503687	1.22	1.33	0.86	3.51	4.05	4.23	1.13667	3.93	1.78972	1.62007e-16	ZFYVE1	PREDICTED: zinc finger FYVE domain-containing protein 1-like [Salmo salar]
ncbi_110497974	0.02	0.02	0	4.51	7.06	10.75	0.0133333	7.44	9.12412	1.64584e-16	PARP12	PREDICTED: poly [ADP-ribose] polymerase 12-like [Salmo salar]
ncbi_110526074	8.95	7.49	7.24	19.32	17.76	19.62	7.89333	18.9	1.25968	1.71063e-16	SURF4	PREDICTED: surfeit locus protein 4-like [Salmo salar]
ncbi_110521955	156.53	204.38	215.64	69.78	71.98	55.08	192.183	65.6133	-1.55042	1.72277e-16	UOX	PREDICTED: uricase [Salmo salar]
ncbi_110534417	0.71	0.35	0.25	3.28	3.16	4.01	0.436667	3.48333	2.99586	1.77842e-16	TRIM27	PREDICTED: E3 ubiquitin-protein ligase TRIM21-like [Salmo salar]
ncbi_110490009	8.58	6.03	6.73	20	18.73	22.51	7.11333	20.4133	1.52091	1.81307e-16	SGTA	PREDICTED: small glutamine-rich tetratricopeptide repeat-containing protein alpha-like [Salmo salar]
ncbi_110499300	4.97	3.71	3.85	10.29	9.44	10.67	4.17667	10.1333	1.27868	2.02854e-16	LRPPRC	PREDICTED: leucine-rich PPR motif-containing protein, mitochondrial [Salmo salar]
ncbi_110533943	11.45	13.53	14.72	3.78	4.13	3.54	13.2333	3.81667	-1.79379	2.0513e-16	PCOLCE2	PREDICTED: procollagen C-endopeptidase enhancer 2-like [Salmo salar]
ncbi_110523728	7.2	3.93	4.98	21.1	16.85	21.88	5.37	19.9433	1.89291	2.05459e-16	RHOF	Rho-related GTP-binding protein RhoF [Oncorhynchus mykiss]
ncbi_110507472	4.22	6.41	3.88	0.63	0.63	0.81	4.83667	0.69	-2.80934	2.07675e-16	KCNK6	potassium channel subfamily K member 6 [Salmo salar]
ncbi_110510160	1.62	0.88	0.82	4.21	4.5	4.09	1.10667	4.26667	1.94689	2.1549e-16	BCL3	PREDICTED: B-cell lymphoma 3 protein homolog isoform X2 [Salmo salar]
ncbi_110498127	13.49	9.16	10.92	26.65	26.94	26.75	11.19	26.78	1.25895	2.34379e-16	SYNCRIP	PREDICTED: heterogeneous nuclear ribonucleoprotein Q isoform X1 [Salmo salar]
ncbi_110532367	2.36	1.65	2.16	7.78	8.39	11.27	2.05667	9.14667	2.15294	2.34806e-16	SZRD1	PREDICTED: SUZ domain-containing protein 1-like [Salmo salar]
ncbi_110537833	2.12	2.59	2.29	0.31	0.35	0.31	2.33333	0.323333	-2.8513	2.401e-16	MLXIPL	PREDICTED: carbohydrate-responsive element-binding protein-like [Salmo salar]
ncbi_110485513	8.92	10.73	7.19	1.94	2.02	1.53	8.94667	1.83	-2.28951	2.41776e-16	AFMID	PREDICTED: kynurenine formamidase isoform X3 [Salmo salar]
ncbi_110520643	0.06	0.12	0.03	1.86	4.3	2.86	0.07	3.00667	5.42467	2.53999e-16	MX	PREDICTED: interferon-induced GTP-binding protein Mx-like [Salmo salar]
ncbi_110535578	50.29	45.82	44.52	18.88	17.61	20.32	46.8767	18.9367	-1.30769	2.57842e-16	CYB5A	PREDICTED: cytochrome b5-like [Salmo salar]
ncbi_110494059	1.63	1.6	1.6	0.35	0.37	0.37	1.61	0.363333	-2.1477	2.60104e-16	NFASC	PREDICTED: neurofascin isoform X3 [Salmo salar]
ncbi_110523545	0.82	0.42	0.77	3.63	3.7	3.93	0.67	3.75333	2.48594	2.71721e-16	RNF180	PREDICTED: E3 ubiquitin-protein ligase RNF180-like [Salmo salar]
ncbi_110537773	8.18	7.57	8.15	16.18	16.14	18.48	7.96667	16.9333	1.08782	2.74925e-16	LARS	Leucyl-tRNA synthetase, cytoplasmic [Salmo salar]
ncbi_110506608	2.35	2	2	5.39	5.47	7.49	2.11667	6.11667	1.53095	2.78707e-16	IRF8	interferon regulatory factor 8 [Oncorhynchus mykiss]
ncbi_100653488	71.84	60.49	58.48	25.42	25	19.52	63.6033	23.3133	-1.44795	2.81672e-16	--	IL-13 receptor-alpha-2-b precursor [Oncorhynchus mykiss]
ncbi_110498990	0.54	0.3	0.63	4.03	4.1	9.17	0.49	5.76667	3.55688	3.08151e-16	CH25H	PREDICTED: cholesterol 25-hydroxylase-like protein [Salmo salar]
ncbi_110496686	3.36	3.65	3.74	7.6	8.2	10.84	3.58333	8.88	1.30926	3.34392e-16	NLRC3	PREDICTED: NACHT, LRR and PYD domains-containing protein 14-like isoform X1 [Pygocentrus nattereri]
ncbi_110537588	8.16	6.23	6.26	21.28	16.5	15.62	6.88333	17.8	1.3707	3.4623e-16	CEACAM1	PREDICTED: carcinoembryonic antigen-related cell adhesion molecule 5-like [Salmo salar]
ncbi_100505413	2.09	1.81	2.16	5.85	6.18	8.22	2.02	6.75	1.74053	3.51919e-16	LIPE	hormone-sensitive lipase subtype 1 [Oncorhynchus mykiss]
ncbi_110522636	0.45	0.2	0.4	2.58	4.11	3.43	0.35	3.37333	3.26875	3.67766e-16	TGFB3	PREDICTED: transforming growth factor beta-3-like [Salmo salar]
ncbi_110499911	1.63	3.11	2.14	0.13	0.17	0.23	2.29333	0.176667	-3.69834	3.718e-16	DEF6	PREDICTED: differentially expressed in FDCP 6-like [Salmo salar]
ncbi_110489719	1.44	1.69	1.23	0.06	0.01	0.03	1.45333	0.0333333	-5.44626	3.74175e-16	PRKAG2	PREDICTED: 5'-AMP-activated protein kinase subunit gamma-2-like isoform X3 [Salmo salar]
ncbi_110526228	1.29	1.74	1.68	0.14	0.18	0.15	1.57	0.156667	-3.32499	3.79735e-16	CCND1	PREDICTED: G1/S-specific cyclin-D1 [Salmo salar]
ncbi_110524940	0.11	0.18	0.34	1.67	2.03	4.8	0.21	2.83333	3.75404	3.80649e-16	ATP8B1	PREDICTED: phospholipid-transporting ATPase IC-like [Salmo salar]
ncbi_110508371	1.08	1.13	0.99	3.22	3.42	3.97	1.06667	3.53667	1.72928	3.83197e-16	GATAD2A	PREDICTED: transcriptional repressor p66 alpha-like [Salmo salar]
ncbi_100136218	0.55	0.46	0.35	1.75	1.65	1.68	0.453333	1.69333	1.90122	3.83346e-16	DICER1	PREDICTED: endoribonuclease Dicer [Esox lucius]
ncbi_110525962	0.54	0.47	0.43	2.17	2.44	2.79	0.48	2.46667	2.36146	3.89504e-16	ZNF367	PREDICTED: zinc finger protein 367-like isoform X2 [Salmo salar]
MSTRG.792	1.71	1.32	0.82	8.47	7.47	9.32	1.28333	8.42	2.71392	4.12943e-16	--	PREDICTED: uncharacterized protein LOC106577356 [Salmo salar]
ncbi_110512077	9.26	10.15	8.52	2.87	3.36	3.63	9.31	3.28667	-1.50216	4.233e-16	CA5B	PREDICTED: carbonic anhydrase 5B, mitochondrial-like isoform X1 [Salmo salar]
ncbi_110500303	14.36	15.56	14.56	5.27	4.19	6.28	14.8267	5.24667	-1.49872	4.31369e-16	DHTKD1	PREDICTED: probable 2-oxoglutarate dehydrogenase E1 component DHKTD1, mitochondrial [Salmo salar]
ncbi_110536271	1.09	0.58	0.39	3.9	3.26	3.71	0.686667	3.62333	2.39964	4.47029e-16	VPS37B	Vacuolar protein sorting-associated protein 37B [Salmo salar]
ncbi_110506444	7.13	4.16	4.86	16.04	14.4	18.27	5.38333	16.2367	1.59268	4.72633e-16	EIF3JA	Eukaryotic translation initiation factor 3 subunit J [Salmo salar]
ncbi_110500503	0.18	0.44	0.2	2.86	2.84	2.67	0.273333	2.79	3.35153	4.72633e-16	USP47	PREDICTED: ubiquitin carboxyl-terminal hydrolase 47-like isoform X2 [Salmo salar]
ncbi_110497551	1.04	1.17	1.1	0.1	0.04	0.04	1.10333	0.06	-4.20076	4.82121e-16	STON2	PREDICTED: stonin-2 isoform X1 [Salmo salar]
ncbi_110528361	10.74	13.82	12.15	5.07	4.11	3.8	12.2367	4.32667	-1.49988	4.8255e-16	NFASC	PREDICTED: neurofascin isoform X13 [Salmo salar]
ncbi_110498160	0.35	0.17	0.52	3.66	5.16	5.67	0.346667	4.83	3.8004	4.85964e-16	CTSV	PREDICTED: cathepsin L1-like [Salmo salar]
ncbi_110532179	4.22	4.06	4.32	1.37	1.34	1.1	4.2	1.27	-1.72556	5.18311e-16	PTPN11	PREDICTED: tyrosine-protein phosphatase non-receptor type 11-like isoform X1 [Salmo salar]
ncbi_110523789	9.26	10.47	9.3	3.26	3.29	2.96	9.67667	3.17	-1.61003	5.29577e-16	GPAT3	PREDICTED: glycerol-3-phosphate acyltransferase 3 [Salmo salar]
ncbi_110535492	5.68	7.22	8.53	1.22	1.29	0.65	7.14333	1.05333	-2.76164	5.69003e-16	TMEM56-B	PREDICTED: transmembrane protein 56-B-like isoform X1 [Salmo salar]
ncbi_110537700	0.57	0.91	0.3	3.68	3.31	4.03	0.593333	3.67333	2.63018	5.71513e-16	DTX2	PREDICTED: probable E3 ubiquitin-protein ligase DTX2 isoform X2 [Salmo salar]
ncbi_110531772	0.1	0.14	0.27	2.11	2.1	3.25	0.17	2.48667	3.87061	5.76817e-16	TRIM25	PREDICTED: E3 ubiquitin/ISG15 ligase TRIM25-like [Salmo salar]
ncbi_110536915	1	1.39	1.06	0.18	0.12	0.22	1.15	0.173333	-2.73001	5.82584e-16	PTPN13	PREDICTED: tyrosine-protein phosphatase non-receptor type 13 isoform X1 [Salmo salar]
ncbi_110500246	1.44	1.19	1.47	3.31	3.02	3.82	1.36667	3.38333	1.30778	5.82584e-16	FAM208B	PREDICTED: uncharacterized protein LOC106573063 isoform X1 [Salmo salar]
ncbi_110499420	2.28	1.44	2.87	14.44	13.79	12.21	2.19667	13.48	2.61743	5.91448e-16	--	iceberg 2 protein [Oncorhynchus mykiss]
ncbi_110497543	1.91	3.08	2.39	0.42	0.54	0.6	2.46	0.52	-2.24207	5.95044e-16	EMILIN1	PREDICTED: EMILIN-1 [Esox lucius]
ncbi_110497890	0.1	0.15	0.11	1.5	1.26	2.14	0.12	1.63333	3.76671	5.9718e-16	MAPK12	PREDICTED: mitogen-activated protein kinase 12-like [Salmo salar]
ncbi_110485821	8.27	8.43	6.48	16.1	18.53	19.37	7.72667	18	1.22008	6.06321e-16	NECTIN2	PREDICTED: poliovirus receptor-like isoform X1 [Salmo salar]
ncbi_110491437	11.81	9.83	8.61	27.44	25.52	27.88	10.0833	26.9467	1.41813	6.07537e-16	PSMA4	PREDICTED: proteasome subunit alpha type-4 isoform X1 [Salmo salar]
ncbi_110502717	5.01	4.52	4.76	1.51	1.35	0.86	4.76333	1.24	-1.94163	6.09469e-16	CHS-2	chitin synthase [Danio rerio]
ncbi_110496706	0.54	0.38	0.24	2.99	2.82	3.8	0.386667	3.20333	3.05041	6.21447e-16	XKR8	PREDICTED: XK-related protein 8-like [Salmo salar]
ncbi_110490323	2.27	3.11	3.33	0.45	0.56	0.4	2.90333	0.47	-2.62698	6.23768e-16	TMTC1	PREDICTED: transmembrane and TPR repeat-containing protein 1-like isoform X1 [Salmo salar]
ncbi_100301743	67.41	64.5	60.23	26.64	26.45	25.01	64.0467	26.0333	-1.29876	6.27143e-16	SAT1	diamine N-acetyltransferase 1 [Oncorhynchus mykiss]
ncbi_110496057	2.71	2.63	3.16	7.17	7.85	7.8	2.83333	7.60667	1.42476	6.28375e-16	INTS8	PREDICTED: integrator complex subunit 8 isoform X1 [Salmo salar]
ncbi_110502789	0.04	0.1	0.16	4.05	3.2	4.23	0.1	3.82667	5.25802	6.67344e-16	--	si:dkey-282h22.5 precursor [Danio rerio]
ncbi_110490404	1.04	0.84	1.11	3.76	5.54	5.66	0.996667	4.98667	2.32289	6.91998e-16	ETV6	PREDICTED: transcription factor ETV6-like isoform X1 [Salmo salar]
ncbi_110527991	2.5	3.98	2.41	0.48	0.34	0.34	2.96333	0.386667	-2.93806	7.42768e-16	HP1BP3	PREDICTED: heterochromatin protein 1-binding protein 3-like [Salmo salar]
ncbi_110533505	38.36	24.03	25.89	81.25	62.74	83.88	29.4267	75.9567	1.36805	7.86276e-16	HYOU1	PREDICTED: hypoxia up-regulated protein 1 [Salmo salar]
ncbi_110536450	0	0	0	11.87	8.18	15.01	0.001	11.6867	13.5126	7.86276e-16	--	CCL19 [Oncorhynchus mykiss]
ncbi_110486036	4.45	4.14	3.44	0.65	0.8	0.9	4.01	0.783333	-2.3559	8.0192e-16	IRF2BP2B	PREDICTED: interferon regulatory factor 2-binding protein 2-B-like [Salmo salar]
ncbi_110532198	2.1	4.25	3.96	0.26	0.22	0.22	3.43667	0.233333	-3.88055	8.40507e-16	DRAM2	PREDICTED: DNA damage-regulated autophagy modulator protein 2 [Salmo salar]
ncbi_100136204	0.63	0.31	0.72	6.14	6.5	6.48	0.553333	6.37333	3.52583	8.50082e-16	--	cathelicidin-derived antimicrobial peptide 1 isoform a [Oncorhynchus mykiss]
ncbi_100135908	128.03	179.89	142.38	59.8	55.04	45.99	150.1	53.61	-1.48535	8.74995e-16	PCK2	phosphoenolpyruvate carboxykinase [Oncorhynchus mykiss]
ncbi_110530332	0.89	0.8	0.77	3.78	4.46	3.4	0.82	3.88	2.24236	9.33409e-16	LYN	PREDICTED: tyrosine-protein kinase Lyn-like [Salmo salar]
ncbi_110491526	0.46	0.4	0.56	2.46	2.05	2.83	0.473333	2.44667	2.36989	9.67174e-16	ADAM8	PREDICTED: disintegrin and metalloproteinase domain-containing protein 8-like isoform X1 [Salmo salar]
ncbi_110497905	82.52	86.18	79.51	36.38	34.46	34.59	82.7367	35.1433	-1.23528	1.05297e-15	GSTZ1	PREDICTED: maleylacetoacetate isomerase isoform X1 [Salmo salar]
ncbi_110525708	3.51	3.8	3.68	0.9	1.02	1.15	3.66333	1.02333	-1.83988	1.0611e-15	MAT2A	PREDICTED: S-adenosylmethionine synthase isoform type-2-like [Salmo salar]
ncbi_110486160	22.79	21.64	22.67	9.32	6.83	6.54	22.3667	7.56333	-1.56426	1.07724e-15	--	PREDICTED: uncharacterized protein LOC106607481 isoform X1 [Salmo salar]
ncbi_110522225	2.35	1.43	1.9	5.5	6.72	9.75	1.89333	7.32333	1.95157	1.08064e-15	FAM89A	PREDICTED: protein FAM89A-like [Salmo salar]
ncbi_110498947	0.41	0.55	0.42	3.46	5.5	3.95	0.46	4.30333	3.22575	1.11388e-15	TRIM27	PREDICTED: E3 ubiquitin-protein ligase TRIM39-like [Salmo salar]
ncbi_110501669	35.18	46.85	53.25	15.17	16.55	13.69	45.0933	15.1367	-1.57487	1.13862e-15	PLA1A	PREDICTED: phospholipase A1 member A-like isoform X4 [Salmo salar]
ncbi_110525983	2.56	1.79	2.45	8.65	5.37	11	2.26667	8.34	1.87948	1.15576e-15	IPO11	PREDICTED: importin-11 [Salmo salar]
ncbi_110530407	2.23	2.52	2.35	0.65	0.81	0.5	2.36667	0.653333	-1.85697	1.17111e-15	LAMA3	PREDICTED: laminin subunit alpha-3-like isoform X1 [Salmo salar]
ncbi_100499619	13.57	7.88	8.02	40.56	27.12	43.01	9.82333	36.8967	1.90921	1.17295e-15	SDF2L1	stromal cell derived factor 2 like homologue precursor [Oncorhynchus mykiss]
ncbi_110536804	2.9	6.77	5.87	0	0	0	5.18	0.001	-12.3387	1.18302e-15	PLA2G3	PREDICTED: group 3 secretory phospholipase A2-like [Salmo salar]
ncbi_110489999	1.43	2.01	1.11	4.72	6.69	8.95	1.51667	6.78667	2.1618	1.20312e-15	MAF1	PREDICTED: repressor of RNA polymerase III transcription MAF1 homolog [Salmo salar]
ncbi_110505259	1.5	1.31	1.43	0.16	0.15	0.15	1.41333	0.153333	-3.20436	1.21366e-15	SLC25A29	PREDICTED: mitochondrial basic amino acids transporter-like [Salmo salar]
ncbi_110498822	0.68	0.78	0.87	2.71	2.85	2.76	0.776667	2.77333	1.83625	1.23975e-15	CASP7	Caspase 7 [Oncorhynchus mykiss]
MSTRG.1480	6.61	7.63	6.45	1.28	1.78	2.23	6.89667	1.76333	-1.96759	1.26981e-15	OAZ2	PREDICTED: LOW QUALITY PROTEIN: ornithine decarboxylase antizyme 2-like [Salmo salar]
ncbi_110506350	2.57	2.25	2.53	6.92	6.51	8.3	2.45	7.24333	1.56387	1.32097e-15	SPATA2	Spermatogenesis-associated protein 2 [Salmo salar]
ncbi_110528221	4.8	14.31	5.42	0	0.02	0	8.17667	0.00666667	-10.2603	1.33493e-15	CYP27B1	PREDICTED: 25-hydroxyvitamin D-1 alpha hydroxylase, mitochondrial-like [Salmo salar]
ncbi_110485515	11.57	19.56	14.07	3.49	2.65	2.61	15.0667	2.91667	-2.36897	1.33895e-15	AFMID	kynurenine formamidase [Salmo salar]
MSTRG.14395	0.05	0.03	0.03	3.26	2.19	3.75	0.0366667	3.06667	6.38606	1.43214e-15	TRIM39	PREDICTED: zinc-binding protein A33-like [Salmo salar]
ncbi_110527545	4.85	5.38	5.39	0.41	0.68	1.21	5.20667	0.766667	-2.76369	1.45373e-15	LRRC58	PREDICTED: leucine-rich repeat-containing protein 58-like [Salmo salar]
ncbi_110487231	0.22	0.09	0.08	2.66	3.47	4.77	0.13	3.63333	4.80471	1.48184e-15	GIMAP8	PREDICTED: GTPase IMAP family member 6-like isoform X1 [Scleropages formosus]
ncbi_110508118	0.8	0.97	1.01	4.8	4.59	5.3	0.926667	4.89667	2.40168	1.50712e-15	TTMP	PREDICTED: TPA-induced transmembrane protein [Salmo salar]
ncbi_100305297	6.24	4.44	4.56	13.26	16.21	15.61	5.08	15.0267	1.56462	1.51508e-15	SRSF3	PREDICTED: serine/arginine-rich splicing factor 3 isoform X1 [Salmo salar]
ncbi_110488117	9.83	7.99	9.45	19.21	18.33	22.87	9.09	20.1367	1.14747	1.60791e-15	ABCF1	PREDICTED: LOW QUALITY PROTEIN: ATP-binding cassette sub-family F member 1-like [Salmo salar]
ncbi_110530810	1.98	1.78	2.38	6.72	6.18	7.76	2.04667	6.88667	1.75053	1.62978e-15	RANBP3	PREDICTED: ran-binding protein 3-like isoform X2 [Salmo salar]
ncbi_110529330	1.54	4.24	3.46	44.03	68.25	114.5	3.08	75.5933	4.61726	1.63691e-15	TNFAIP2	PREDICTED: tumor necrosis factor alpha-induced protein 2-like isoform X1 [Salmo salar]
ncbi_110499299	5.02	11.12	9.06	0.07	0.2	0.02	8.4	0.0966667	-6.44123	1.64392e-15	ABCG5	PREDICTED: ATP-binding cassette sub-family G member 5 [Salmo salar]
ncbi_110536391	4.28	5.27	5.66	1	1.32	1.27	5.07	1.19667	-2.08296	1.65383e-15	SUSD2	PREDICTED: sushi domain-containing protein 2-like [Salmo salar]
ncbi_100136599	70.29	51.27	69.11	133.38	127.82	147.31	63.5567	136.17	1.09929	1.69473e-15	HSP90AB1	heat shock 90kDa protein 1 beta isoform b [Oncorhynchus mykiss]
ncbi_110502706	10.79	11.06	9.09	3.75	2.42	2.44	10.3133	2.87	-1.84539	1.80675e-15	FBXO9	PREDICTED: F-box only protein 9 isoform X1 [Salmo salar]
ncbi_110502730	1.12	2.32	2.39	0.18	0.16	0.22	1.94333	0.186667	-3.38	1.86178e-15	HK1	unnamed protein product [Oncorhynchus mykiss]
ncbi_100329212	523.95	714.99	700.26	236.59	256.29	186.46	646.4	226.447	-1.51326	1.90533e-15	GAPDH	glyceraldehyde 3-phosphate dehydrogenase [Oncorhynchus mykiss]
ncbi_110525549	5.78	8.76	6.76	1.35	1.58	0.68	7.1	1.20333	-2.56078	2.08499e-15	HNF1A	Hepatocyte nuclear factor 1-alpha [Salmo salar]
ncbi_110489878	1.02	1.48	1.48	4.87	5.18	6.88	1.32667	5.64333	2.08874	2.1356e-15	EIF4G1	PREDICTED: E3 ubiquitin/ISG15 ligase TRIM25-like isoform X1 [Salmo salar]
ncbi_110531984	0.2	0.08	0	2.52	2.63	4.46	0.0933333	3.20333	5.10104	2.15282e-15	ADTRP	PREDICTED: androgen-dependent TFPI-regulating protein-like isoform X1 [Salmo salar]
ncbi_110509345	0.73	0.74	0.83	2.28	2.2	2.65	0.766667	2.37667	1.63227	2.19045e-15	NUP214	PREDICTED: nuclear pore complex protein Nup214-like isoform X1 [Salmo salar]
ncbi_110489593	2.47	2.88	2.74	0.08	0.28	0.29	2.69667	0.216667	-3.63763	2.22909e-15	HNF4G	PREDICTED: hepatocyte nuclear factor 4-gamma-like isoform X1 [Salmo salar]
ncbi_110494014	0.21	0.26	0.21	1.31	1.65	1.67	0.226667	1.54333	2.76741	2.23564e-15	CACNA2D2	PREDICTED: voltage-dependent calcium channel subunit alpha-2/delta-2-like [Salmo salar]
ncbi_110520630	1.23	1.08	1.02	4.12	3.77	4.35	1.11	4.08	1.87801	2.24553e-15	SLC37A1	PREDICTED: glycerol-3-phosphate transporter isoform X2 [Salmo salar]
ncbi_110508946	2.07	2.5	1.84	0.08	0.1	0.05	2.13667	0.0766667	-4.80062	2.3098e-15	FAM69A	PREDICTED: protein FAM69A-like [Salmo salar]
ncbi_110493941	50.41	58.51	59.56	20.98	25.32	21.51	56.16	22.6033	-1.31301	2.34878e-15	TXNRD3	thioredoxin reductase 3a [Oncorhynchus mykiss]
ncbi_110528760	9.54	9.84	7.27	2.55	2.49	2.35	8.88333	2.46333	-1.85049	2.38496e-15	EBPL	PREDICTED: emopamil-binding protein-like [Ictalurus punctatus]
ncbi_110506425	3030.48	1950.84	1855.24	5683.44	5163.28	5758.81	2278.85	5535.18	1.28032	2.40882e-15	HP	PREDICTED: haptoglobin-like [Salmo salar]
ncbi_110486514	3.05	2.69	3.02	9.06	7.85	9.15	2.92	8.68667	1.57283	2.44177e-15	SLC25A38B	PREDICTED: solute carrier family 25 member 38-B-like [Salmo salar]
ncbi_110535312	0	0	0	13.12	15.38	22.35	0.001	16.95	14.049	2.45984e-15	ASTE1	PREDICTED: protein asteroid homolog 1-like [Salmo salar]
ncbi_110506397	1.61	2.06	1.35	0.2	0.21	0.23	1.67333	0.213333	-2.97154	2.52008e-15	MMP15	PREDICTED: matrix metalloproteinase-15 [Esox lucius]
ncbi_110492312	18.79	12.81	15.81	37.42	36.34	39.79	15.8033	37.85	1.26006	2.53448e-15	RHOAB	PREDICTED: transforming protein RhoA-like [Salmo salar]
ncbi_110510110	12.49	9.04	9.78	24.26	22.66	25.79	10.4367	24.2367	1.21553	2.56362e-15	UBE2D2	ubiquitin-conjugating enzyme E2 D2 isoform 1 [Homo sapiens]
ncbi_110520091	7.82	6.75	5.72	1.69	1.68	1.32	6.76333	1.56333	-2.11311	2.61349e-15	PHGDH	PREDICTED: D-3-phosphoglycerate dehydrogenase-like [Salmo salar]
ncbi_110507430	6.67	4.46	4.65	12.58	15.75	23.07	5.26	17.1333	1.70367	2.76141e-15	RHOU	PREDICTED: rho-related GTP-binding protein RhoU-like [Salmo salar]
ncbi_110500625	63.02	58.73	59.27	27.12	24.08	23.05	60.34	24.75	-1.28569	2.76141e-15	--	CJ011 protein [Salmo salar]
ncbi_110492369	19.61	10.39	10.99	40.69	40.98	38.4	13.6633	40.0233	1.55053	2.83462e-15	G6PD	PREDICTED: glucose-6-phosphate 1-dehydrogenase isoform X1 [Salmo salar]
ncbi_110503007	0.54	0.4	0.38	1.86	1.76	1.61	0.44	1.74333	1.98627	2.94909e-15	GOLGA4	PREDICTED: golgin subfamily A member 4-like isoform X2 [Salmo salar]
ncbi_110505411	261.61	205.72	186.52	421.25	480.16	501.06	217.95	467.49	1.10094	3.09061e-15	QPCT	PREDICTED: glutaminyl-peptide cyclotransferase-like [Salmo salar]
ncbi_110495904	15.97	14.4	14.48	29.96	34.79	35.74	14.95	33.4967	1.16387	3.10865e-15	CTSH	PREDICTED: pro-cathepsin H-like [Salmo salar]
ncbi_110527644	432.47	458.96	384.68	202.64	191.84	182.75	425.37	192.41	-1.14453	3.16534e-15	AHCY-B	Adenosylhomocysteinase B [Salmo salar]
MSTRG.12050	2.02	0.75	0.7	6.9	10.66	10.52	1.15667	9.36	3.01654	3.1752e-15	--	PREDICTED: small proline-rich protein 3-like, partial [Salmo salar]
ncbi_110489388	6.48	5.97	6.29	20.3	17.82	21.89	6.24667	20.0033	1.67908	3.27392e-15	TINAGL1	PREDICTED: tubulointerstitial nephritis antigen-like [Salmo salar]
ncbi_110503632	0.26	0.35	0.32	1.93	1.7	2.13	0.31	1.92	2.63077	3.27512e-15	GEMIN4	PREDICTED: gem-associated protein 4-like [Salmo salar]
ncbi_110494966	2.5	3.67	2.01	0.23	0.14	0.22	2.72667	0.196667	-3.79331	3.31379e-15	SLC25A34	PREDICTED: solute carrier family 25 member 34-like [Salmo salar]
ncbi_110505170	2.45	3.23	2.57	9.46	7.87	13.35	2.75	10.2267	1.89483	3.35891e-15	CLIC2	PREDICTED: chloride intracellular channel protein 2-like [Salmo salar]
ncbi_110524089	2.37	1.86	2.82	7.43	6.56	7.48	2.35	7.15667	1.60663	3.38935e-15	--	PREDICTED: uncharacterized membrane protein C19orf24-like [Salmo salar]
ncbi_100305313	1.23	0.96	0.64	4.99	4.64	6.11	0.943333	5.24667	2.47556	3.60317e-15	CMTM7	CKLF-like MARVEL transmembrane domain-containing protein 7 [Oncorhynchus mykiss]
ncbi_110520074	1.58	1.61	1.47	0.23	0.08	0.11	1.55333	0.14	-3.47187	3.86378e-15	COBLL1	PREDICTED: cordon-bleu protein-like 1 isoform X1 [Salmo salar]
ncbi_110504549	26.96	31.62	29.36	57.78	61.34	69.84	29.3133	62.9867	1.10349	3.90017e-15	NDFIP1L	PREDICTED: NEDD4 family-interacting protein 1-like [Salmo salar]
ncbi_110530927	155.22	73.5	83.3	298.2	316.44	340.56	104.007	318.4	1.61416	3.90864e-15	MAT1A	PREDICTED: S-adenosylmethionine synthase isoform type-1 [Salmo salar]
ncbi_110495502	9.13	9.97	9.49	2.34	2.67	2.25	9.53	2.42	-1.97747	4.01253e-15	MID1IP1B	PREDICTED: mid1-interacting protein 1-B-like [Salmo salar]
ncbi_110502643	9.66	6.21	8.69	22.19	18.67	22.98	8.18667	21.28	1.37815	4.24242e-15	EIF4E	Eukaryotic translation initiation factor 4E [Salmo salar]
ncbi_110521294	0.19	0.09	0.28	2.25	2.21	2.54	0.186667	2.33333	3.64386	4.3006e-15	TRIM25	PREDICTED: E3 ubiquitin/ISG15 ligase TRIM25-like [Salmo salar]
ncbi_110531938	0.28	0.12	0.07	2.94	2.61	2.96	0.156667	2.83667	4.17843	4.31203e-15	--	Magnesium transporter protein 1 [Larimichthys crocea]
ncbi_100135843	22.03	17.9	19.9	40.48	40.94	45.41	19.9433	42.2767	1.08396	4.45691e-15	CCT8	T-complex protein 1 subunit theta [Oncorhynchus mykiss]
MSTRG.15120	12.54	9.68	9.01	3.1	2.62	1.89	10.41	2.53667	-2.03696	4.51542e-15	TC1A	PREDICTED: zinc finger protein 135-like isoform X1 [Esox lucius]
ncbi_110489214	18.44	11.93	14.38	35.02	33.94	35.89	14.9167	34.95	1.22837	4.73022e-15	G3BP1	PREDICTED: ras GTPase-activating protein-binding protein 1-like [Salmo salar]
ncbi_110497784	0.32	0.39	0.27	1.32	1.24	1.82	0.326667	1.46	2.16008	4.84028e-15	ARNTL2	PREDICTED: aryl hydrocarbon receptor nuclear translocator-like protein 2 isoform X1 [Salmo salar]
ncbi_110486209	21.74	22.57	24.98	9.38	8.67	6.79	23.0967	8.28	-1.47998	5.20244e-15	RETSAT	PREDICTED: all-trans-retinol 13,14-reductase [Larimichthys crocea]
ncbi_110485664	94.31	25.07	34.81	1286.76	892.5	1344.26	51.3967	1174.51	4.51424	5.24967e-15	--	PREDICTED: alpha-1-acid glycoprotein 1-like [Poecilia latipinna]
ncbi_110489891	100.9	135.34	135.6	51.91	47.57	46.72	123.947	48.7333	-1.34674	5.42078e-15	CYP2G1	PREDICTED: cytochrome P450 2F3-like [Salmo salar]
ncbi_110520592	0.08	0.15	0.14	2.26	2.19	1.94	0.123333	2.13	4.11022	5.4566e-15	PARP15	PREDICTED: poly [ADP-ribose] polymerase 14-like [Salmo salar]
ncbi_110532541	0.18	0.16	0.06	1.23	1.19	1.6	0.133333	1.34	3.32912	5.59665e-15	SPATS2	PREDICTED: spermatogenesis-associated serine-rich protein 2 [Salmo salar]
ncbi_100136831	4.65	6.5	7.14	1.4	1.39	0.95	6.09667	1.24667	-2.28994	6.05864e-15	CPT1A	carnitine palmitoyl transferase I [Oncorhynchus mykiss]
ncbi_110510005	16.41	11.73	14.48	31.57	29.16	35.13	14.2067	31.9533	1.1694	6.06436e-15	STIP1	PREDICTED: stress-induced-phosphoprotein 1-like [Salmo salar]
ncbi_110502739	53.33	60.76	46.42	19.75	21.8	16.21	53.5033	19.2533	-1.47452	6.25954e-15	PBLD	PREDICTED: phenazine biosynthesis-like domain-containing protein [Salmo salar]
ncbi_110506242	15.75	17.38	17.87	5.85	6.07	5.3	17	5.74	-1.56641	6.32252e-15	MOCS1	PREDICTED: molybdenum cofactor biosynthesis protein 1 isoform X1 [Salmo salar]
ncbi_110524802	0.81	0.63	1.19	3.81	4.82	4.64	0.876667	4.42333	2.33503	6.43617e-15	GTPBP3	PREDICTED: tRNA modification GTPase GTPBP3, mitochondrial isoform X2 [Salmo salar]
ncbi_110524182	1.95	2.18	2.17	0.05	0.05	0.07	2.1	0.0566667	-5.21175	6.43617e-15	ANKRD13C-A	PREDICTED: ankyrin repeat domain-containing protein 13C-like [Salmo salar]
ncbi_110538414	2.94	4.35	4	0.23	0.26	0.09	3.76333	0.193333	-4.28285	6.5502e-15	RDH8	PREDICTED: retinol dehydrogenase 8-like [Salmo salar]
ncbi_110490358	0.54	0.24	0.51	2.74	2.47	2.77	0.43	2.66	2.62902	6.62244e-15	PFKFB3	PREDICTED: 6-phosphofructo-2-kinase/fructose-2,6-bisphosphatase 3-like isoform X2 [Salmo salar]
ncbi_110533959	1.45	0.96	1.15	3.04	3.39	3.4	1.18667	3.27667	1.46531	6.79489e-15	AMMECR1	PREDICTED: AMME syndrome candidate gene 1 protein-like [Salmo salar]
MSTRG.10762	7.95	7.84	10.25	0.87	0.76	0.29	8.68	0.64	-3.76155	6.9329e-15	--	-
ncbi_110493673	8.68	9.46	9.93	3.23	3.66	2.93	9.35667	3.27333	-1.51523	6.9957e-15	ACOX1	PREDICTED: peroxisomal acyl-coenzyme A oxidase 1 isoform X2 [Salmo salar]
ncbi_110524729	2.81	2.52	2.86	6.64	6.43	6.77	2.73	6.61333	1.27648	7.08324e-15	JAK1	PREDICTED: tyrosine-protein kinase JAK1 [Salmo salar]
ncbi_110494536	1.58	0.6	1.23	5.3	3.97	5.26	1.13667	4.84333	2.09119	7.74854e-15	BMP7	PREDICTED: bone morphogenetic protein 7-like [Salmo salar]
ncbi_110528556	45.89	35.86	38.19	80.86	80.77	88.72	39.98	83.45	1.06163	7.90978e-15	SNRPN	Small nuclear ribonucleoprotein-associated protein B [Salmo salar]
ncbi_110534498	0.58	0.49	0.46	1.9	2.85	2.72	0.51	2.49	2.28758	7.97287e-15	GALNT7	PREDICTED: N-acetylgalactosaminyltransferase 7-like isoform X1 [Salmo salar]
ncbi_110496542	3.94	4.64	4.82	1.41	0.7	1	4.46667	1.03667	-2.10725	8.06357e-15	CHKA	PREDICTED: choline/ethanolamine kinase [Salmo salar]
ncbi_110521905	4.92	3.92	4.34	9.99	10.94	11.74	4.39333	10.89	1.30962	8.06357e-15	PPP4CB	PREDICTED: serine/threonine-protein phosphatase 4 catalytic subunit [Oreochromis niloticus]
ncbi_110491481	0.64	0.93	1	4.27	4.52	3.73	0.856667	4.17333	2.28439	8.10605e-15	ETV4	PREDICTED: ETS translocation variant 4-like isoform X1 [Salmo salar]
ncbi_110520350	2.69	3.22	3.3	0.63	0.87	0.64	3.07	0.713333	-2.10559	8.13833e-15	WDFY2	PREDICTED: WD repeat and FYVE domain-containing protein 2-like [Salmo salar]
ncbi_110500279	1.01	0.97	0.82	2.61	2.68	3.17	0.933333	2.82	1.59523	8.17212e-15	CPNE8	PREDICTED: copine-8-like isoform X3 [Salmo salar]
ncbi_110531323	0.28	0.32	0.17	3.08	3.59	3.25	0.256667	3.30667	3.68741	8.51109e-15	OTUD4	PREDICTED: OTU domain-containing protein 4-like [Salmo salar]
ncbi_110505163	8.85	11.34	12.03	2.3	3.43	1.64	10.74	2.45667	-2.12822	8.75114e-15	XPNPEP2	PREDICTED: xaa-Pro aminopeptidase 2 [Salmo salar]
ncbi_110506490	1.09	0.69	0.71	5.11	3.91	3.02	0.83	4.01333	2.27362	8.80156e-15	TEAD1	PREDICTED: transcriptional enhancer factor TEF-1 isoform X1 [Salmo salar]
ncbi_110501984	20.79	27.15	22.83	5.66	6.69	7.24	23.59	6.53	-1.85302	8.80255e-15	EHHADH	peroxisomal bifunctional enzyme [Salmo salar]
ncbi_110532031	1.42	1.51	1.24	0.19	0.21	0.14	1.39	0.18	-2.94902	8.85021e-15	ADCY6	PREDICTED: adenylate cyclase type 6-like isoform X1 [Salmo salar]
ncbi_110528580	3.46	3.51	3.6	1.11	0.69	0.97	3.52333	0.923333	-1.93202	8.85741e-15	GLS	PREDICTED: glutaminase kidney isoform, mitochondrial-like isoform X7 [Salmo salar]
ncbi_110517711	28.53	36.27	31.73	14.21	12.48	12.85	32.1767	13.18	-1.28766	8.92467e-15	CYP4B1	PREDICTED: cytochrome P450 4B1-like [Salmo salar]
ncbi_110537929	0.45	0.48	0.48	1.6	1.78	2.74	0.47	2.04	2.11784	8.92807e-15	NLK.2	PREDICTED: serine/threonine-protein kinase NLK2-like [Salmo salar]
ncbi_110528017	3.69	4.27	3.21	9.09	8.82	14.19	3.72333	10.7	1.52294	9.01424e-15	ALDH4A1	PREDICTED: delta-1-pyrroline-5-carboxylate dehydrogenase, mitochondrial-like [Salmo salar]
ncbi_110491494	3.71	2.95	4.09	0.79	0.78	0.57	3.58333	0.713333	-2.32865	9.32087e-15	MYO1D	PREDICTED: unconventional myosin-Id-like [Salmo salar]
ncbi_110487829	1.45	1.11	1.43	4.91	5.46	5.96	1.33	5.44333	2.03306	1.00337e-14	IER5	PREDICTED: immediate early response gene 5 protein-like [Salmo salar]
ncbi_110494290	7.35	8.56	6.44	1.58	1.54	2.22	7.45	1.78	-2.06536	1.05012e-14	MAPKAPK3	PREDICTED: MAP kinase-activated protein kinase 2-like [Salmo salar]
ncbi_110534843	0.18	0.12	0.19	1.3	1.27	1.25	0.163333	1.27333	2.96272	1.08752e-14	GRAMD1A	PREDICTED: GRAM domain-containing protein 1A-like isoform X1 [Salmo salar]
ncbi_110505896	0.31	0.11	0.25	3.95	1.9	4.47	0.223333	3.44	3.94514	1.09163e-14	--	polyprotein [Danio rerio]
ncbi_110523470	16.43	22.02	25.04	4.14	7.71	4.24	21.1633	5.36333	-1.98037	1.10444e-14	STARD4	PREDICTED: stAR-related lipid transfer protein 4 [Salmo salar]
ncbi_110503617	1.98	1.4	2.47	8.85	6.72	8.55	1.95	8.04	2.04372	1.10588e-14	TIMM50	PREDICTED: mitochondrial import inner membrane translocase subunit TIM50-like [Salmo salar]
ncbi_110515051	0.8	0.72	0.88	3.32	2.8	4.39	0.8	3.50333	2.13066	1.1512e-14	--	PREDICTED: uncharacterized protein LOC106581796 [Salmo salar]
ncbi_110491513	1.36	1.47	1.3	3.22	2.89	4.01	1.37667	3.37333	1.293	1.15289e-14	SRCAP	PREDICTED: helicase SRCAP-like isoform X1 [Salmo salar]
ncbi_110534344	3.26	2.19	2.2	7.39	8.89	10.14	2.55	8.80667	1.7881	1.17346e-14	--	PREDICTED: protein NLRC3-like isoform X1 [Salmo salar]
ncbi_100526662	111.06	136.75	140.67	51.31	57	46.74	129.493	51.6833	-1.32511	1.18179e-14	SERPINF2	PREDICTED: alpha-2-antiplasmin-like isoform X2 [Salmo salar]
ncbi_100136117	0.53	0.28	0.49	3.78	2.36	4.61	0.433333	3.58333	3.04775	1.2075e-14	--	interferon-gamma receptor 1, partial [Oncorhynchus mykiss]
ncbi_110531571	0.07	0.02	0.02	1.27	1.12	2.15	0.0366667	1.51333	5.36712	1.23573e-14	VANGL2	PREDICTED: vang-like protein 2 [Salmo salar]
ncbi_110538348	7.1	10.99	6.93	1.56	2.05	1.48	8.34	1.69667	-2.29734	1.25418e-14	KDELR3	PREDICTED: ER lumen protein-retaining receptor 3 [Salmo salar]
ncbi_110497305	0.4	0.32	0.28	1.32	1.52	1.54	0.333333	1.46	2.13093	1.26414e-14	TET2	PREDICTED: methylcytosine dioxygenase TET2-like [Salmo salar]
ncbi_110524483	11.96	14.86	12.73	5.02	5.05	3.8	13.1833	4.62333	-1.51171	1.34728e-14	PFAS	PREDICTED: phosphoribosylformylglycinamidine synthase isoform X1 [Salmo salar]
ncbi_110489885	6.7	6.04	6.15	1.85	1.51	1.32	6.29667	1.56	-2.01304	1.37951e-14	PXDC1	PREDICTED: PX domain-containing protein 1 [Salmo salar]
ncbi_110491577	3.04	1.58	2.51	7.86	8.18	8.61	2.37667	8.21667	1.78961	1.40605e-14	--	unnamed protein product [Oncorhynchus mykiss]
ncbi_110536173	5.37	5.03	5.28	2.02	1.96	1.69	5.22667	1.89	-1.4675	1.40805e-14	IQGAP1	PREDICTED: ras GTPase-activating-like protein IQGAP1 isoform X2 [Salmo salar]
ncbi_110510175	2.82	2.37	2.62	6.15	5.97	6.8	2.60333	6.30667	1.27652	1.42127e-14	DDX6	PREDICTED: probable ATP-dependent RNA helicase ddx6 [Salmo salar]
MSTRG.14750	0.03	0.1	0.06	1.76	2.16	4.03	0.0633333	2.65	5.38688	1.44629e-14	--	Transposable element Tc3 transposase [Larimichthys crocea]
ncbi_110491991	6.7	6.97	5.74	2.04	2.39	1.94	6.47	2.12333	-1.60743	1.47935e-14	CALCOCO1	PREDICTED: calcium-binding and coiled-coil domain-containing protein 1-like isoform X1 [Salmo salar]
ncbi_110505331	3.72	3.55	3.66	0.66	0.87	0.73	3.64333	0.753333	-2.2739	1.48662e-14	C50D2.7	PREDICTED: ADP-dependent glucokinase-like [Salmo salar]
ncbi_110495551	2.58	3.63	4.04	0.36	0.62	0.51	3.41667	0.496667	-2.78224	1.52848e-14	IHHB	PREDICTED: indian hedgehog B protein-like [Salmo salar]
ncbi_110501245	1.97	1.77	1.93	0.3	0.48	0.42	1.89	0.4	-2.24031	1.54566e-14	KLF12	PREDICTED: Krueppel-like factor 12 isoform X1 [Salmo salar]
ncbi_110506880	82.02	97.63	108.3	40.7	35.62	33.08	95.9833	36.4667	-1.39621	1.5713e-14	FAH	PREDICTED: fumarylacetoacetase-like [Salmo salar]
ncbi_110488199	2.07	2.37	2.12	5.01	5.56	6.73	2.18667	5.76667	1.399	1.58784e-14	PARP10	PREDICTED: poly [ADP-ribose] polymerase 10-like [Salmo salar]
ncbi_110499382	11.37	10.95	14.32	4.21	4.51	3.99	12.2133	4.23667	-1.52746	1.6056e-14	GCLC	PREDICTED: glutamate--cysteine ligase catalytic subunit isoform X1 [Salmo salar]
ncbi_110507718	0.28	0.14	0.22	1.53	1.85	2.11	0.213333	1.83	3.10066	1.62427e-14	BICDL2	PREDICTED: bicaudal D-related protein 1-like isoform X1 [Salmo salar]
ncbi_110490066	0.18	0.27	0.2	0.9	1.46	1.82	0.216667	1.39333	2.68499	1.68251e-14	RFFL	PREDICTED: E3 ubiquitin-protein ligase rififylin-like [Salmo salar]
ncbi_110523292	0.42	0.48	1.16	3.49	6.82	4.02	0.686667	4.77667	2.79832	1.6912e-14	SLC23A1	PREDICTED: solute carrier family 23 member 1-like [Salmo salar]
ncbi_110499250	5.68	2.48	3.11	15.77	13.09	12.31	3.75667	13.7233	1.86911	1.72267e-14	TMEM101	PREDICTED: transmembrane protein 101 [Salmo salar]
ncbi_110489161	1.39	2.12	2.28	0.14	0.13	0.09	1.93	0.12	-4.00749	1.7882e-14	PCDH20	PREDICTED: protocadherin-20-like [Salmo salar]
ncbi_110509526	1.79	1.77	2.1	0.24	0.23	0.27	1.88667	0.246667	-2.9352	1.85702e-14	LMO4-B	PREDICTED: LIM domain transcription factor LMO4.1-like [Salmo salar]
ncbi_110526240	0.15	0.14	0.07	0.95	1.61	2.02	0.12	1.52667	3.66928	1.89913e-14	ADGRG5	PREDICTED: adhesion G-protein coupled receptor G5-like [Salmo salar]
ncbi_110523615	0.78	0.62	0.66	2.01	2.07	2.62	0.686667	2.23333	1.70152	1.90858e-14	NUP214	PREDICTED: nuclear pore complex protein Nup214-like isoform X2 [Salmo salar]
ncbi_110522165	14.93	8.94	9.9	25.41	31.79	35.36	11.2567	30.8533	1.45465	1.96585e-14	CTGF	Connective tissue growth factor precursor [Salmo salar]
ncbi_100136759	3.21	3.44	2.9	7.52	7.49	8.14	3.18333	7.71667	1.27744	1.97158e-14	ARNT	aryl hydrocarbon receptor nuclear translocator [Oncorhynchus mykiss]
ncbi_110510280	3.96	1.86	3.33	10.18	8.79	14.19	3.05	11.0533	1.8576	1.99517e-14	BACH1	PREDICTED: spore wall protein 2-like [Salmo salar]
ncbi_110535605	9.05	8	6.39	1.92	0.72	1.3	7.81333	1.31333	-2.57271	2.0296e-14	INO80C	PREDICTED: INO80 complex subunit C-like [Salmo salar]
ncbi_110501241	3.32	3.39	3.73	1.16	0.86	0.95	3.48	0.99	-1.81359	2.05815e-14	LMO7	PREDICTED: LIM domain only protein 7 isoform X8 [Salmo salar]
ncbi_110512399	9.95	13.19	11.33	3.87	2.67	2.33	11.49	2.95667	-1.95834	2.05815e-14	DPYS	PREDICTED: dihydropyrimidinase isoform X1 [Salmo salar]
ncbi_110528846	1.12	0.92	0.9	3.42	2.89	3.82	0.98	3.37667	1.78475	2.10767e-14	--	-
ncbi_110527080	5.52	5.39	3.93	12.48	13.33	16.79	4.94667	14.2	1.52136	2.18733e-14	CALM2	PREDICTED: calmodulin [Camelus dromedarius]
ncbi_110521683	46.38	69.03	60.33	16.63	21.78	20.82	58.58	19.7433	-1.56904	2.27023e-14	AIRC	PREDICTED: multifunctional protein ADE2 isoform X2 [Esox lucius]
ncbi_110535540	1.54	0.31	1.27	20.64	20.27	20.12	1.04	20.3433	4.2899	2.27537e-14	CREM	PREDICTED: cAMP-responsive element modulator-like isoform X2 [Salmo salar]
ncbi_110496395	2.3	3.06	2.84	0.93	0.69	0.87	2.73333	0.83	-1.71948	2.33266e-14	ARID1A	PREDICTED: AT-rich interactive domain-containing protein 1A-like isoform X1 [Salmo salar]
ncbi_110529923	1.84	1.94	1.65	6.56	5.84	9.2	1.81	7.2	1.99201	2.37052e-14	FAM49B	PREDICTED: protein FAM49B-like [Salmo salar]
MSTRG.5892	32.74	36.59	36.08	14.4	13.94	11.63	35.1367	13.3233	-1.39902	2.50434e-14	--	Membrane-spanning 4-domains subfamily A member 4A [Salmo salar]
ncbi_110525921	3.37	2.44	2.02	0.06	0.24	0.31	2.61	0.203333	-3.68213	2.50595e-14	FANCC	PREDICTED: Fanconi anemia group C protein isoform X2 [Salmo salar]
ncbi_110532402	3.61	3.82	4.97	0.52	0.5	0.86	4.13333	0.626667	-2.72154	2.58894e-14	VDRA	PREDICTED: vitamin D receptor isoform X1 [Salmo salar]
ncbi_110486435	1.97	2.99	2.49	0.42	0.38	0.37	2.48333	0.39	-2.67073	2.58986e-14	DDX17	PREDICTED: probable ATP-dependent RNA helicase DDX17 isoform X1 [Salmo salar]
ncbi_110490366	0.4	0.32	0.24	2.28	2.21	1.68	0.32	2.05667	2.68416	2.64205e-14	TRIM27	PREDICTED: E3 ubiquitin-protein ligase TRIM39-like [Salmo salar]
ncbi_110501995	42.69	46.67	39.33	13.79	17.78	11.59	42.8967	14.3867	-1.57613	2.78196e-14	HNMT	PREDICTED: histamine N-methyltransferase isoform X2 [Salmo salar]
ncbi_110485978	3.34	3.88	3.72	1.58	1.1	0.88	3.64667	1.18667	-1.61966	2.84087e-14	PRKCA	PREDICTED: protein kinase C alpha type isoform X3 [Salmo salar]
ncbi_110495487	2.29	2.11	2.27	0.4	0.39	0.46	2.22333	0.416667	-2.41576	2.85121e-14	FILIP1L	PREDICTED: filamin A-interacting protein 1-like isoform X1 [Salmo salar]
ncbi_110537064	1.27	2.29	1.55	0.06	0.06	0.24	1.70333	0.12	-3.82725	2.89652e-14	AHR	PREDICTED: aryl hydrocarbon receptor-like [Salmo salar]
ncbi_110497503	17.28	20	19.41	7.84	6.14	4.45	18.8967	6.14333	-1.62104	2.91376e-14	MTTP	PREDICTED: microsomal triglyceride transfer protein large subunit-like isoform X2 [Salmo salar]
ncbi_110537568	0.97	0.8	1.09	2.67	2.48	3.28	0.953333	2.81	1.55952	2.92665e-14	DYRK1A	PREDICTED: dual specificity tyrosine-phosphorylation-regulated kinase 1A isoform X1 [Salmo salar]
ncbi_110535557	1.4	1.23	1.22	0.19	0.24	0.26	1.28333	0.23	-2.48019	2.92665e-14	ARHGAP12	PREDICTED: rho GTPase-activating protein 12-like isoform X5 [Salmo salar]
ncbi_110504119	0.82	0.51	0.36	2.84	2.53	3.13	0.563333	2.83333	2.33044	2.92817e-14	SPSB1	PREDICTED: SPRY domain-containing SOCS box protein 4-like [Salmo salar]
ncbi_100136246	28.91	27.44	27.53	49.12	55.66	67.37	27.96	57.3833	1.03727	2.9924e-14	VCP	PREDICTED: transitional endoplasmic reticulum ATPase-like [Salmo salar]
ncbi_110524492	1.64	1.94	1.91	4.34	4.36	5.36	1.83	4.68667	1.35672	3.09038e-14	ZYG11	PREDICTED: protein zyg-11 homolog [Salmo salar]
ncbi_110507193	1.44	0.98	0.87	4.1	2.89	4.78	1.09667	3.92333	1.83895	3.10521e-14	COPB2	PREDICTED: coatomer subunit beta'-like [Salmo salar]
ncbi_110528799	0.03	0	0.02	0.82	1.02	1.18	0.0166667	1.00667	5.91648	3.127e-14	ABCC4	PREDICTED: multidrug resistance-associated protein 4-like isoform X1 [Salmo salar]
ncbi_110530524	0.19	0.35	0.47	1.62	2.12	2.13	0.336667	1.95667	2.53901	3.13392e-14	--	FYN-binding protein [Larimichthys crocea]
ncbi_110508562	6.93	6.43	6.32	13.6	15.59	19.4	6.56	16.1967	1.30393	3.23107e-14	USP14	PREDICTED: ubiquitin carboxyl-terminal hydrolase 14-like isoform X1 [Salmo salar]
ncbi_100653455	1.52	1.56	1.9	4.61	4.94	9.29	1.66	6.28	1.91958	3.26365e-14	--	PREDICTED: leukemia inhibitory factor receptor-like isoform X1 [Salmo salar]
ncbi_110486380	5.44	6.07	5.42	1.22	1.67	1.27	5.64333	1.38667	-2.02493	3.27843e-14	ZGC:171711	PREDICTED: UPF0515 protein C19orf66 homolog [Salmo salar]
ncbi_110520052	2.39	3.51	2.93	0.64	0.39	0.6	2.94333	0.543333	-2.43754	3.29401e-14	ACVR1	PREDICTED: activin receptor type-1-like isoform X1 [Salmo salar]
ncbi_110504684	11.32	9.21	8.01	23.55	20.02	24.88	9.51333	22.8167	1.26207	3.37995e-14	UBE2D2	ubiquitin-conjugating enzyme E2 D2 isoform 1 [Homo sapiens]
MSTRG.5949	15.53	25.91	31.98	3.67	2.98	3.18	24.4733	3.27667	-2.90091	3.56123e-14	--	PREDICTED: PH and SEC7 domain-containing protein 3-like isoform X2 [Lates calcarifer]
ncbi_110505629	2.77	3.09	3.53	7.56	7.83	7.61	3.13	7.66667	1.29244	3.57728e-14	HIF1A	PREDICTED: hypoxia-inducible factor 1-alpha-like isoform X1 [Salmo salar]
ncbi_110488558	21.77	16.78	20.45	42.67	35.52	45.74	19.6667	41.31	1.07074	3.64117e-14	HSPA9	PREDICTED: stress-70 protein, mitochondrial [Salmo salar]
ncbi_110508131	0.68	0.58	0.48	2.42	2.61	3.79	0.58	2.94	2.34169	3.87141e-14	PPP5C	PREDICTED: serine/threonine-protein phosphatase 5-like isoform X1 [Salmo salar]
ncbi_110522562	0.07	0.18	0.17	1.16	1.15	1.08	0.14	1.13	3.01282	3.96466e-14	FOXN3	PREDICTED: forkhead box protein N3 isoform X1 [Esox lucius]
ncbi_110520171	0.64	0.38	0.31	2.73	2.2	3.13	0.443333	2.68667	2.59935	4.02917e-14	GIMAP8	PREDICTED: GTPase IMAP family member 8-like [Salmo salar]
ncbi_110536997	3.59	3.34	3.35	0.69	0.6	0.63	3.42667	0.64	-2.42066	4.05602e-14	ANTXR2	PREDICTED: anthrax toxin receptor 2-like [Salmo salar]
ncbi_110508980	0.58	0.71	0.71	2.25	3.61	3.67	0.666667	3.17667	2.25248	4.26793e-14	BCL6	PREDICTED: B-cell lymphoma 6 protein homolog isoform X1 [Salmo salar]
ncbi_110504899	5.41	3.54	6.09	15.31	13.93	14.07	5.01333	14.4367	1.5259	4.34873e-14	ETF1	PREDICTED: eukaryotic peptide chain release factor subunit 1-like [Salmo salar]
ncbi_110496430	2.27	2.8	2.91	0.25	0.4	0.27	2.66	0.306667	-3.11668	4.45323e-14	EEPD1	PREDICTED: endonuclease/exonuclease/phosphatase family domain-containing protein 1-like [Salmo salar]
ncbi_100136135	0.54	0.51	0.49	2.68	2.25	4.07	0.513333	3	2.54699	4.48933e-14	EXOC3L2	PREDICTED: tumor necrosis factor alpha-induced protein 2-like [Salmo salar]
ncbi_110536186	1.18	2.9	1.76	6.74	9.78	9.63	1.94667	8.71667	2.16277	4.73017e-14	VDAC2	PREDICTED: voltage-dependent anion channel 3 isoform X1 [Salmo salar]
ncbi_110502847	8.85	7.51	8.03	2.86	2.8	2.3	8.13	2.65333	-1.61545	4.85765e-14	METTL9	Methyltransferase-like protein 9 [Salmo salar]
ncbi_110505662	1.08	0.89	0.97	2.79	4.9	5.53	0.98	4.40667	2.16883	4.89539e-14	C9ORF72	PREDICTED: protein C9orf72-like isoform X1 [Salmo salar]
ncbi_100305160	3.85	3.61	3.56	12.23	12.31	13.93	3.67333	12.8233	1.80361	4.99805e-14	POLR2I	DNA-directed RNA polymerase II subunit I [Oncorhynchus mykiss]
ncbi_110494106	0.66	0.88	0.54	2.47	3.29	5.09	0.693333	3.61667	2.38304	5.05351e-14	PATZ1	PREDICTED: POZ-, AT hook-, and zinc finger-containing protein 1-like isoform X1 [Salmo salar]
ncbi_110490313	3.17	4.66	3.87	1.22	1.01	0.8	3.9	1.01	-1.94912	5.23638e-14	PNPLA2	PREDICTED: patatin-like phospholipase domain-containing protein 2 isoform X1 [Salmo salar]
ncbi_110491327	1.24	1.38	1.69	5.34	5.21	6.69	1.43667	5.74667	2	5.31132e-14	ZGC:91940	unnamed protein product [Oncorhynchus mykiss]
ncbi_110498080	0.49	0.27	0.43	2.16	2.67	2.56	0.396667	2.46333	2.63461	5.52563e-14	ITPKA	PREDICTED: inositol-trisphosphate 3-kinase A-like isoform X1 [Salmo salar]
ncbi_110488684	1.1	1.23	1.1	3.26	2.91	4.35	1.14333	3.50667	1.61685	5.54005e-14	USF2	PREDICTED: upstream stimulatory factor 2-like isoform X4 [Salmo salar]
ncbi_110508087	13.52	11.52	11.66	25.02	26.24	31.03	12.2333	27.43	1.16494	5.57565e-14	SULT3A1	PREDICTED: amine sulfotransferase-like [Salmo salar]
ncbi_110500378	18.74	30.44	25.61	8.03	8.98	7.06	24.93	8.02333	-1.63561	5.63504e-14	ACOX3	peroxisomal acyl-coenzyme A oxidase 3 [Salmo salar]
ncbi_110538914	0.18	0.21	0.35	1.04	1.29	1.73	0.246667	1.35333	2.45588	5.67606e-14	ATAD5	PREDICTED: ATPase family AAA domain-containing protein 5-like [Salmo salar]
ncbi_110520193	2.04	2.28	1.91	5.99	6.37	7.41	2.07667	6.59	1.66601	5.68317e-14	MMADHC	C2orf25 homolog, mitochondrial precursor [Oncorhynchus mykiss]
ncbi_110494043	7.64	8.02	7.03	2.25	1.5	1.35	7.56333	1.7	-2.15349	5.80279e-14	TMEM263	PREDICTED: transmembrane protein 263-like [Salmo salar]
ncbi_110535852	0.77	0.63	1.33	0.06	0.08	0.09	0.91	0.0766667	-3.5692	5.80954e-14	CRB1	PREDICTED: protein crumbs homolog 1-like [Salmo salar]
ncbi_110500278	0.51	0.79	1.09	0.03	0.04	0.06	0.796667	0.0433333	-4.20043	5.81935e-14	KIF21A	PREDICTED: kinesin-like protein KIF21A isoform X1 [Salmo salar]
ncbi_110527388	53.95	57.68	56.63	21.38	26.71	21.06	56.0867	23.05	-1.28289	5.81935e-14	SLC2A2	PREDICTED: solute carrier family 2, facilitated glucose transporter member 2-like isoform X1 [Salmo salar]
ncbi_100136115	32.9	34.72	31.2	13.43	12.34	8.96	32.94	11.5767	-1.50862	5.86518e-14	CD276	CD80-like protein precursor [Oncorhynchus mykiss]
ncbi_110510088	2.54	2.54	2.02	0.77	0.74	0.65	2.36667	0.72	-1.71679	5.99609e-14	LIPE	PREDICTED: hormone-sensitive lipase-like isoform X2 [Salmo salar]
ncbi_110502275	0.52	0.69	0.45	0.03	0.03	0.01	0.553333	0.0233333	-4.56768	6.06e-14	SORBS1	PREDICTED: sorbin and SH3 domain-containing protein 1-like [Salmo salar]
ncbi_110531241	1.2	1.81	1.39	0.21	0.2	0.17	1.46667	0.193333	-2.92338	6.11495e-14	SMC1A	Structural maintenance of chromosomes protein 1A, partial [Ophiophagus hannah]
ncbi_110530223	0.58	0.8	0.85	0.02	0.02	0.01	0.743333	0.0166667	-5.47897	6.11728e-14	PER2	PREDICTED: period circadian protein homolog 2 [Salmo salar]
MSTRG.21103	0.15	0.09	0.05	1.99	1.4	2.69	0.0966667	2.02667	4.38995	6.14294e-14	--	Transposable element Tcb2 transposase [Larimichthys crocea]
ncbi_110531494	0	0	0	3.05	2.37	7.87	0.001	4.43	12.1131	6.16048e-14	SAMD9L	PREDICTED: sterile alpha motif domain-containing protein 9-like [Salmo salar]
ncbi_110535983	2.76	2.69	2.63	0.49	0.51	0.32	2.69333	0.44	-2.61382	6.35297e-14	BNIP3L	PREDICTED: BCL2/adenovirus E1B 19 kDa protein-interacting protein 3-like isoform X1 [Salmo salar]
ncbi_110490200	2.81	2.66	4.18	0.84	0.48	0.45	3.21667	0.59	-2.44678	6.42716e-14	PCDH15	PREDICTED: cadherin-related family member 5-like [Salmo salar]
ncbi_110497953	30.59	16.65	19.08	64.69	65.78	51.31	22.1067	60.5933	1.45468	6.48938e-14	FGL1	PREDICTED: fibrinogen-like protein 1-like protein [Salmo salar]
ncbi_110500472	2.65	3.85	3.18	0.34	0.43	0.62	3.22667	0.463333	-2.79992	6.51631e-14	NELFA	PREDICTED: negative elongation factor A [Salmo salar]
ncbi_110529694	3.38	2.88	3.31	8.85	9.9	9.32	3.19	9.35667	1.55244	6.85847e-14	--	PREDICTED: uncharacterized protein LOC106571481 [Salmo salar]
ncbi_110534445	0.41	0.43	0.6	1.93	3.46	5.22	0.48	3.53667	2.88128	7.03949e-14	--	PREDICTED: transmembrane protein 109-like [Salmo salar]
MSTRG.660	0.02	0.07	0.08	1.4	1.45	1.65	0.0566667	1.5	4.72632	7.28229e-14	--	TC1-like transposase [Cyprinus carpio]
ncbi_110510549	0.42	0.38	0.51	3.1	2.4	2.67	0.436667	2.72333	2.64077	8.23808e-14	SIGLEC1	PREDICTED: B-cell receptor CD22-like [Salmo salar]
ncbi_110500453	10.99	14.72	12.53	3.69	3.58	3.1	12.7467	3.45667	-1.88267	8.35628e-14	MFAP3L	PREDICTED: microfibrillar-associated protein 3-like [Salmo salar]
ncbi_110524165	16.61	28.52	21.64	4.51	5.3	1.74	22.2567	3.85	-2.53131	8.36139e-14	GAMT	guanidinoacetate N-methyltransferase [Oncorhynchus mykiss]
ncbi_110497706	0.9	0.57	0.79	2.09	2.5	2.68	0.753333	2.42333	1.68563	8.40911e-14	EEA1	PREDICTED: early endosome antigen 1-like isoform X1 [Salmo salar]
ncbi_100137015	33.57	15.45	35.91	170.7	214.89	302.83	28.31	229.473	3.01894	8.40911e-14	HSP70	heat shock protein 70b [Oncorhynchus mykiss]
ncbi_110490812	1.84	1.32	1.79	5.34	4.39	5.39	1.65	5.04	1.61096	8.54346e-14	PLXNB2	plexin-B2-like [Scleropages formosus]
ncbi_110508802	4.05	3.81	3.48	0.49	0.46	0.39	3.78	0.446667	-3.08112	9.12323e-14	--	PREDICTED: thrombopoietin isoform X1 [Paralichthys olivaceus]
ncbi_110536190	21.74	24.55	23.71	7.82	7.92	6.8	23.3333	7.51333	-1.63487	9.16606e-14	CTP	PREDICTED: dynein light chain 2, cytoplasmic-like [Cynoglossus semilaevis]
ncbi_110502249	1.77	2.19	1.76	5.15	6.09	8.84	1.90667	6.69333	1.81167	9.18417e-14	LDB1	PREDICTED: LIM domain-binding protein 1 isoform X1 [Salmo salar]
ncbi_110528708	1.54	2.29	2.38	0.11	0.13	0.18	2.07	0.14	-3.88613	9.2273e-14	PPARG	PREDICTED: peroxisome proliferator-activated receptor gamma isoform X2 [Esox lucius]
ncbi_110499844	0.04	0	0	7.6	8.45	12.68	0.0133333	9.57667	9.48834	9.40557e-14	PARP11	PREDICTED: poly [ADP-ribose] polymerase 11-like [Salmo salar]
ncbi_110485929	8.24	6.49	6.16	18.2	16.63	18.1	6.96333	17.6433	1.34127	9.85725e-14	ALYREF	PREDICTED: THO complex subunit 4-like [Salmo salar]
ncbi_110521686	2.26	2.08	2.61	0.63	0.6	0.51	2.31667	0.58	-1.99793	9.93786e-14	CARMIL3	PREDICTED: leucine-rich repeat-containing protein 16B-like isoform X2 [Salmo salar]
ncbi_110500226	0.89	0.59	0.82	3.75	3.21	3.16	0.766667	3.37333	2.1375	9.94036e-14	PRDM4	PREDICTED: PR domain zinc finger protein 4-like isoform X1 [Salmo salar]
ncbi_110533383	14.9	13.66	11.2	29.18	28.44	33.66	13.2533	30.4267	1.19898	1.00293e-13	SKP1	PREDICTED: S-phase kinase-associated protein 1 isoform X1 [Xenopus laevis]
ncbi_110538152	34.17	19.07	21.39	100	71.44	56.87	24.8767	76.1033	1.61317	1.00504e-13	PHOSPHO1	Probable phosphatase phospho1 [Salmo salar]
ncbi_110489035	1.9	1.64	1.53	3.74	4.66	4.94	1.69	4.44667	1.3957	1.0227e-13	THRAP3	PREDICTED: thyroid hormone receptor-associated protein 3-like isoform X3 [Salmo salar]
ncbi_110500540	1.31	1.18	0.7	6.86	4.53	5.74	1.06333	5.71	2.4249	1.0227e-13	TIFA	TRAF2-binding protein [Salmo salar]
ncbi_110496229	0.15	0.17	0.38	4.61	4.06	11.61	0.233333	6.76	4.85656	1.02701e-13	PSMB8	PREDICTED: proteasome subunit beta type-8-like isoform X1 [Salmo salar]
ncbi_110509643	11.94	11.06	9.83	22.38	21.49	28.21	10.9433	24.0267	1.13458	1.06165e-13	RAB7	PREDICTED: ras-related protein Rab-7a-like isoform X1 [Esox lucius]
ncbi_110499297	27.29	40.06	34.22	13.13	12.39	12.86	33.8567	12.7933	-1.40405	1.09741e-13	ABCG8	PREDICTED: ATP-binding cassette sub-family G member 8 [Salmo salar]
ncbi_110494674	26.27	25.14	23.52	44.46	47.92	62.39	24.9767	51.59	1.04651	1.13702e-13	SLC38A3	PREDICTED: sodium-coupled neutral amino acid transporter 3-like isoform X3 [Salmo salar]
ncbi_110524484	1.65	1.96	2.01	0.27	0.18	0.41	1.87333	0.286667	-2.70816	1.14264e-13	HOOK1	PREDICTED: protein Hook homolog 1-like [Salmo salar]
ncbi_110524723	0.24	0.53	0.44	1.58	2.03	2.94	0.403333	2.18333	2.43649	1.143e-13	PDE4B	PREDICTED: cAMP-specific 3',5'-cyclic phosphodiesterase 4B isoform X2 [Salmo salar]
ncbi_110505760	3.21	3.96	3.27	0.97	0.66	0.65	3.48	0.76	-2.19502	1.16969e-13	RCOR1	PREDICTED: REST corepressor 1 isoform X1 [Salmo salar]
ncbi_110507922	17.59	18.15	15.31	31.97	35.41	37.26	17.0167	34.88	1.03545	1.20276e-13	PRSS16	Zgc:158605 [Danio rerio]
ncbi_110488606	6.47	5.76	6.47	0.94	1.4	0.86	6.23333	1.06667	-2.54689	1.31217e-13	ETHE1	PREDICTED: persulfide dioxygenase ETHE1, mitochondrial-like [Salmo salar]
MSTRG.16057	8.12	10.83	9.72	1.02	2	0.97	9.55667	1.33	-2.84508	1.32197e-13	--	-
ncbi_110526380	3.39	2.74	2.7	6.07	6.62	8.13	2.94333	6.94	1.23748	1.34513e-13	USP47	PREDICTED: ubiquitin carboxyl-terminal hydrolase 47-like isoform X3 [Salmo salar]
ncbi_110496379	3.22	3.39	3.72	0.4	0.77	0.41	3.44333	0.526667	-2.70884	1.44986e-13	ST3GAL1	PREDICTED: CMP-N-acetylneuraminate-beta-galactosamide-alpha-2,3-sialyltransferase 1-like [Salmo salar]
ncbi_110517587	4.66	6.75	5.9	1.82	1.35	1.22	5.77	1.46333	-1.97931	1.51325e-13	INPP5B	PREDICTED: type II inositol 1,4,5-trisphosphate 5-phosphatase-like isoform X1 [Salmo salar]
ncbi_110486604	127.54	125.7	125.02	62.75	46.57	43.73	126.087	51.0167	-1.30538	1.51979e-13	PNP	PREDICTED: purine nucleoside phosphorylase-like [Salmo salar]
ncbi_110492121	2.3	1.5	1.48	4.7	5.56	6.32	1.76	5.52667	1.65083	1.51979e-13	SPATS2	PREDICTED: spermatogenesis-associated serine-rich protein 2 [Salmo salar]
ncbi_110506659	1.32	0.7	3.23	46.88	88.3	148.46	1.75	94.5467	5.7556	1.57807e-13	SAA3	serum amyloid A [Coregonus maraena]
ncbi_110503586	3.39	2.58	2.99	8.07	7.79	8.58	2.98667	8.14667	1.44767	1.57902e-13	YIF1B	PREDICTED: protein YIF1B isoform X1 [Salmo salar]
ncbi_110494261	5.33	5.05	5.51	12.1	11.91	12.08	5.29667	12.03	1.18348	1.59191e-13	THUMPD3	THUMP domain-containing protein 3 [Salmo salar]
ncbi_110500298	12.56	11.74	9.87	1.95	1.67	2.35	11.39	1.99	-2.51693	1.59903e-13	PIR	pirin [Salmo salar]
ncbi_110526135	11.04	11.35	11.62	4.3	2.73	2.98	11.3367	3.33667	-1.76452	1.60974e-13	NUDT12	PREDICTED: peroxisomal NADH pyrophosphatase NUDT12 [Salmo salar]
ncbi_110523269	0.04	0.03	0.02	0.46	0.48	0.73	0.03	0.556667	4.21378	1.61086e-13	NLRC5	PREDICTED: nucleotide-binding oligomerization domain-containing protein 2-like isoform X2 [Salmo salar]
ncbi_110492316	3.29	2.22	2.6	6.83	6.29	6.83	2.70333	6.65	1.29861	1.64223e-13	IMPDH2	PREDICTED: inosine-5'-monophosphate dehydrogenase 2 isoform X1 [Salmo salar]
ncbi_110493714	6.19	4.1	7.47	17.34	15.03	18.18	5.92	16.85	1.50908	1.67794e-13	KPNA2	PREDICTED: importin subunit alpha-1-like [Salmo salar]
ncbi_110536182	15.75	19.48	21.01	4.64	3.68	1.86	18.7467	3.39333	-2.46586	1.67794e-13	BLNK	PREDICTED: B-cell linker protein-like isoform X4 [Salmo salar]
ncbi_110521622	1.01	1.1	1.2	2.34	2.99	2.9	1.10333	2.74333	1.31406	1.68084e-13	PRRC2C	PREDICTED: protein PRRC2C isoform X6 [Salmo salar]
ncbi_110531542	13.16	11.48	10.56	3.49	3.23	1.96	11.7333	2.89333	-2.01981	1.79415e-13	NDRG2	PREDICTED: protein NDRG2-like [Salmo salar]
ncbi_110493726	31.07	40.74	32.04	14.92	12.88	12.43	34.6167	13.41	-1.36816	1.82516e-13	UGP2	PREDICTED: UTP--glucose-1-phosphate uridylyltransferase isoform X1 [Salmo salar]
ncbi_110535591	2.79	2.49	2.61	5.99	5.49	7.23	2.63	6.23667	1.24571	1.83644e-13	UBE3C	PREDICTED: ubiquitin-protein ligase E3C-like [Salmo salar]
ncbi_110514348	53.53	49.82	60.51	25.81	25.27	22.54	54.62	24.54	-1.15429	1.86775e-13	PXN1	PREDICTED: fucolectin-6-like isoform X2 [Salmo salar]
ncbi_110488894	384.01	750.61	651.01	198.24	182.2	129.03	595.21	169.823	-1.80936	2.00023e-13	FABP10A	PREDICTED: fatty acid-binding protein 10-A, liver basic-like [Salmo salar]
ncbi_110503992	5.28	3.5	3.86	12.8	9.71	12.49	4.21333	11.6667	1.46936	2.00023e-13	VMP1	PREDICTED: vacuole membrane protein 1-like isoform X2 [Salmo salar]
ncbi_110501734	0.28	0.31	0.39	1.57	1.36	2.01	0.326667	1.64667	2.33366	2.08102e-13	LRCH1	PREDICTED: leucine-rich repeat and calponin homology domain-containing protein 1-like isoform X1 [Salmo salar]
ncbi_110492642	1.75	1.92	1.91	5.25	6.35	8	1.86	6.53333	1.81252	2.11232e-13	SDCBP	PREDICTED: syntenin-1-like [Salmo salar]
ncbi_110492330	3.37	4.09	3.39	8.42	9.1	11.66	3.61667	9.72667	1.42728	2.18217e-13	ACTR8	actin-related protein 8 [Salmo salar]
ncbi_110487883	23.17	27.64	33.87	8.8	9.68	8.08	28.2267	8.85333	-1.67277	2.21454e-13	ABHD5	PREDICTED: 1-acylglycerol-3-phosphate O-acyltransferase ABHD5-like [Salmo salar]
ncbi_110511247	8.9	9.91	8.07	2.91	2.99	2.23	8.96	2.71	-1.72521	2.26886e-13	MAP1LC3B	PREDICTED: microtubule-associated proteins 1A/1B light chain 3B [Salmo salar]
ncbi_110485738	2.57	1.58	1.73	5.83	5.11	6.06	1.96	5.66667	1.53165	2.27927e-13	TMC5	PREDICTED: transmembrane channel-like protein 5 [Salmo salar]
ncbi_100136105	82.72	37.7	50.87	175.98	167.6	154.32	57.0967	165.967	1.53942	2.29464e-13	CD46	complement receptor-like precursor [Oncorhynchus mykiss]
ncbi_110517442	2.57	1.09	1.95	6.33	5.99	5.86	1.87	6.06	1.69628	2.31015e-13	STK40	PREDICTED: serine/threonine-protein kinase 40 isoform X1 [Salmo salar]
MSTRG.22185	23.88	18.89	18.04	8.88	6.47	6.35	20.27	7.23333	-1.48661	2.35502e-13	UGT2A1	PREDICTED: UDP-glucuronosyltransferase 2C1-like [Lates calcarifer]
ncbi_110538198	3.78	4.35	4.33	0.82	1.13	1.21	4.15333	1.05333	-1.97931	2.3563e-13	STK17A	PREDICTED: serine/threonine-protein kinase 17A-like [Salmo salar]
ncbi_110494452	2.36	3.07	2.23	0.39	0.42	0.29	2.55333	0.366667	-2.79984	2.38573e-13	HP1BP3	PREDICTED: heterochromatin protein 1-binding protein 3-like [Salmo salar]
ncbi_110497520	2.62	3.71	1.95	0.52	0.42	0.4	2.76	0.446667	-2.6274	2.38784e-13	PDCD4	PREDICTED: programmed cell death protein 4-like isoform X1 [Salmo salar]
ncbi_110523680	7.52	9.84	8.32	2.43	2.11	2	8.56	2.18	-1.97328	2.39811e-13	NIT2	omega-amidase NIT2 [Salmo salar]
ncbi_110490126	14.76	14.58	15.18	6.15	5.28	4.07	14.84	5.16667	-1.52219	2.39811e-13	CLDN14	PREDICTED: claudin-7 [Salmo salar]
ncbi_110491449	2.99	3.06	3.21	0.48	0.26	0.43	3.08667	0.39	-2.9845	2.42881e-13	--	PREDICTED: tumor necrosis factor receptor superfamily member 13B isoform X1 [Salmo salar]
ncbi_110525324	1.25	0.95	1.01	5.12	4.16	4.13	1.07	4.47	2.06266	2.43689e-13	SLC2A6	PREDICTED: solute carrier family 2, facilitated glucose transporter member 6 isoform X1 [Salmo salar]
ncbi_110517416	13.3	15.74	15.43	5.28	5.53	5.68	14.8233	5.49667	-1.43124	2.47942e-13	EVA1B	PREDICTED: protein eva-1 homolog B-like [Salmo salar]
ncbi_110529387	24.41	23.25	24.64	9.52	10.43	10.53	24.1	10.16	-1.24613	2.5598e-13	RHOB	Rho-related GTP-binding protein RhoB [Salmo salar]
ncbi_110504215	7.27	6.21	5.74	14.63	12.93	12.92	6.40667	13.4933	1.0746	2.61359e-13	FERMT2	PREDICTED: fermitin family homolog 2-like isoform X6 [Salmo salar]
ncbi_110488214	0.22	0.26	0.26	1.08	1.24	2.22	0.246667	1.51333	2.6171	2.61855e-13	LIX1L	PREDICTED: LIX1-like protein [Salmo salar]
ncbi_110496412	9.43	14.11	11.09	1.61	1.62	3.74	11.5433	2.32333	-2.31279	2.74327e-13	CITED3	PREDICTED: cbp/p300-interacting transactivator 3-like [Salmo salar]
ncbi_110506870	54.62	44.33	46.35	21.4	21.12	22.21	48.4333	21.5767	-1.16653	2.7731e-13	FAH	PREDICTED: fumarylacetoacetase-like [Salmo salar]
ncbi_110525788	1.42	1.53	1.47	0.08	0.15	0.12	1.47333	0.116667	-3.65862	2.78179e-13	COL4A3BP	PREDICTED: collagen type IV alpha-3-binding protein-like isoform X1 [Salmo salar]
ncbi_110532320	29.47	33.96	33.61	11.98	13.8	8.67	32.3467	11.4833	-1.49408	2.80522e-13	MASP1	MASP2-like serine protease [Oncorhynchus masou formosanus]
ncbi_110497581	0.6	1.23	0.54	0.03	0.06	0.07	0.79	0.0533333	-3.88874	2.99371e-13	CCDC162P	PREDICTED: transmembrane protein FLJ37396 isoform X1 [Salmo salar]
ncbi_110532178	1.68	2.15	1.91	0.5	0.62	0.56	1.91333	0.56	-1.77259	3.02211e-13	AGRN	PREDICTED: agrin-like isoform X3 [Salmo salar]
ncbi_110530266	0.78	0.59	0.76	2.3	2.11	2.71	0.71	2.37333	1.74102	3.17015e-13	AT2G35920	unnamed protein product [Oncorhynchus mykiss]
ncbi_110498596	0	0	0.06	5.96	3.98	6.15	0.02	5.36333	8.06699	3.19224e-13	--	PREDICTED: calcium-binding and coiled-coil domain-containing protein 2-like isoform X1 [Salmo salar]
ncbi_110498879	1.31	0.9	0.84	3.06	2.65	3.59	1.01667	3.1	1.60842	3.26313e-13	TCF20	PREDICTED: retinoic acid-induced protein 1-like isoform X1 [Salmo salar]
ncbi_110485538	3.84	4.24	3.04	0.42	0.31	0.05	3.70667	0.26	-3.83354	3.3164e-13	MCRIP2	C16orf14 homolog [Salmo salar]
ncbi_110528729	17.21	12.95	16.08	29.07	30.01	37.82	15.4133	32.3	1.06736	3.36878e-13	IPO5	PREDICTED: importin-5 [Salmo salar]
ncbi_110513818	6.3	8.33	7.72	0.81	0.91	2.07	7.45	1.26333	-2.56001	3.42277e-13	GBP	GSK-3-binding protein [Salmo salar]
ncbi_110533320	15.1	15.81	16.39	6.15	5.77	4.18	15.7667	5.36667	-1.55478	3.44239e-13	NIPAL4	PREDICTED: magnesium transporter NIPA2-like [Salmo salar]
ncbi_110523426	0.25	0.27	0.11	1.34	1.5	1.57	0.21	1.47	2.80735	3.46458e-13	FGFR1A	PREDICTED: fibroblast growth factor receptor 1-A-like [Salmo salar]
ncbi_110538083	8.28	7.5	6.21	16.96	17.84	18.05	7.33	17.6167	1.26506	3.47754e-13	PRR15LA	PREDICTED: proline-rich protein 15-like protein A [Salmo salar]
ncbi_110507846	5.81	5.36	4.17	18.96	13.7	19.17	5.11333	17.2767	1.75649	3.5505e-13	SNRPD2	PREDICTED: small nuclear ribonucleoprotein Sm D2 [Salmo salar]
ncbi_100301691	26.08	17.61	21.74	50.79	46.1	53.4	21.81	50.0967	1.19972	3.55424e-13	HSPA8	heat shock cognate 70-kd protein [Oncorhynchus mykiss]
ncbi_110517910	7.31	7.07	6.48	2.72	2.45	2.23	6.95333	2.46667	-1.49514	3.65934e-13	PEX5	PREDICTED: peroxisomal targeting signal 1 receptor-like isoform X1 [Salmo salar]
ncbi_110492526	1.84	2.46	2.34	5.27	5.45	6.08	2.21333	5.6	1.33921	3.74527e-13	PLCG1	PREDICTED: 1-phosphatidylinositol 4,5-bisphosphate phosphodiesterase gamma-1 isoform X1 [Salmo salar]
ncbi_110523645	0.77	0.39	0.29	4.09	5.82	7.24	0.483333	5.71667	3.56408	3.77261e-13	--	PREDICTED: caspase recruitment domain-containing protein 8-like [Salmo salar]
MSTRG.5043	3.98	2.19	3.19	10.95	13.75	12.07	3.12	12.2567	1.97395	3.79897e-13	--	-
ncbi_110490121	7.01	6.7	6.29	2.17	2.12	2.56	6.66667	2.28333	-1.54582	3.88792e-13	RHOG	PREDICTED: rho-related GTP-binding protein RhoG-like [Salmo salar]
ncbi_110501874	0.2	0.3	0.16	2.14	1.28	3.19	0.22	2.20333	3.32411	4.03413e-13	RND3	PREDICTED: rho-related GTP-binding protein RhoE-like [Salmo salar]
ncbi_110530264	1.08	1.11	0.68	2.89	3.09	3.86	0.956667	3.28	1.77761	4.07325e-13	ESYT2-A	PREDICTED: extended synaptotagmin-2-like [Salmo salar]
ncbi_110525489	0.93	2.26	1.87	0.06	0.12	0.12	1.68667	0.1	-4.0761	4.13347e-13	OLFML2A	PREDICTED: olfactomedin-like protein 2A isoform X1 [Salmo salar]
ncbi_110526313	7.59	5.53	6.63	16.02	15.79	14.06	6.58333	15.29	1.2157	4.19564e-13	DHODH	PREDICTED: dihydroorotate dehydrogenase (quinone), mitochondrial [Salmo salar]
ncbi_110521659	1.69	1.8	1.97	0.22	0.21	0.23	1.82	0.22	-3.04836	4.24493e-13	DCUN1D4	PREDICTED: DCN1-like protein 4 isoform X1 [Salmo salar]
ncbi_110503794	43.28	64.5	61.37	19.42	22.8	17.95	56.3833	20.0567	-1.49119	4.30554e-13	ALDH2	PREDICTED: aldehyde dehydrogenase, mitochondrial-like [Salmo salar]
ncbi_110528009	3.88	3.86	2.87	0.95	1.01	0.82	3.53667	0.926667	-1.93227	4.30656e-13	PANK4	PREDICTED: pantothenate kinase 4-like isoform X1 [Salmo salar]
ncbi_110509710	1.3	0.89	0.74	3.7	3.09	4.98	0.976667	3.92333	2.00614	4.3097e-13	MAN1B1	PREDICTED: endoplasmic reticulum mannosyl-oligosaccharide 1,2-alpha-mannosidase-like [Salmo salar]
ncbi_110496630	2.78	3.42	2.64	0.65	0.79	0.74	2.94667	0.726667	-2.01972	4.32412e-13	PDK2	PREDICTED: pyruvate dehydrogenase (acetyl-transferring) kinase isozyme 2, mitochondrial-like [Salmo salar]
ncbi_110496193	7.06	12.19	7.62	1.99	1.11	1.74	8.95667	1.61333	-2.47292	4.32534e-13	GAPDH	PREDICTED: glyceraldehyde-3-phosphate dehydrogenase-like [Salmo salar]
ncbi_100301666	4852.52	3339.13	3324.8	8007.36	7400.46	8594.29	3838.82	8000.7	1.05947	4.49163e-13	ACAN	C type lectin receptor B [Oncorhynchus mykiss]
ncbi_110496973	20.61	21	24.14	5.87	4.53	6.82	21.9167	5.74	-1.93291	4.49441e-13	CBS	PREDICTED: cystathionine beta-synthase-like, partial [Salmo salar]
ncbi_110494100	19.13	12.22	10.26	38.36	35.9	38.85	13.87	37.7033	1.44272	4.53579e-13	SRSF3	PREDICTED: serine/arginine-rich splicing factor 3-like [Salmo salar]
ncbi_110533563	8.28	7.39	7.5	16.55	16.1	15.01	7.72333	15.8867	1.04052	4.68252e-13	PSMG1	Proteasome assembly chaperone 1 [Salmo salar]
ncbi_110520785	12.28	12.21	14.22	4.77	4.66	3.14	12.9033	4.19	-1.62272	4.70124e-13	IL6R	Interleukin-6 receptor subunit alpha precursor [Salmo salar]
ncbi_110496785	0.79	0.69	0.59	2.15	2.03	2.57	0.69	2.25	1.70526	4.84067e-13	RAPH1	PREDICTED: ras-associated and pleckstrin homology domains-containing protein 1-like [Salmo salar]
ncbi_110509102	1.24	1.15	1.24	2.76	3.02	3.61	1.21	3.13	1.37116	4.84579e-13	FASTK	PREDICTED: FAST kinase domain-containing protein 3-like isoform X2 [Salmo salar]
ncbi_110522240	2.29	3.01	2.53	0.29	0.31	0.16	2.61	0.253333	-3.36494	4.92789e-13	NMBR	PREDICTED: neuromedin-B receptor-like [Salmo salar]
ncbi_110523359	16.72	48.98	20.21	0.52	1.27	1.22	28.6367	1.00333	-4.83499	5.18967e-13	--	PREDICTED: apolipoprotein A-I-like [Salmo salar]
ncbi_110533389	43.71	31.48	30.82	11.54	10.08	15.92	35.3367	12.5133	-1.4977	5.2203e-13	EGR1	PREDICTED: early growth response protein 1-like [Salmo salar]
ncbi_110521878	5.89	5.19	5.29	11.96	12.92	10.57	5.45667	11.8167	1.11473	5.30485e-13	MVP	major vault protein [Salmo salar]
ncbi_110501500	0.86	1.39	1.38	0.09	0.2	0.05	1.21	0.113333	-3.41636	5.35331e-13	SLC4A10	PREDICTED: sodium-driven chloride bicarbonate exchanger-like isoform X2 [Salmo salar]
ncbi_110502466	0.16	0.04	0.16	1.97	3.27	3.17	0.12	2.80333	4.54604	5.66871e-13	DKK1	PREDICTED: dickkopf-related protein 1-like [Salmo salar]
ncbi_110502911	3.44	3.07	2.38	0.5	0.28	0.16	2.96333	0.313333	-3.24145	5.70726e-13	FAM20C	PREDICTED: extracellular serine/threonine protein kinase FAM20C-like [Salmo salar]
ncbi_110538221	9.61	7.46	9.52	17.02	18.29	19.99	8.86333	18.4333	1.0564	5.71028e-13	ARF2	PREDICTED: ADP-ribosylation factor 2 [Esox lucius]
ncbi_110491872	2.77	3.97	3.31	0.09	0.09	0.14	3.35	0.106667	-4.97298	5.83773e-13	ANGPTL7	PREDICTED: angiopoietin-related protein 7-like [Salmo salar]
ncbi_110524706	4.28	3.99	4.28	9.04	9.63	10.75	4.18333	9.80667	1.22911	5.87853e-13	STXBP3	PREDICTED: syntaxin-binding protein 3 [Salmo salar]
MSTRG.15770	2.28	1.66	1.09	5.68	6.56	7.64	1.67667	6.62667	1.98269	5.96262e-13	TC1A	paired box protein and transposase domain containing protein [Lasius niger]
ncbi_110507677	5.72	6.25	5.31	1.38	1.21	1.55	5.76	1.38	-2.0614	5.99435e-13	AS3MT	PREDICTED: arsenite methyltransferase-like [Salmo salar]
ncbi_110537254	0.13	0.4	0.2	2.98	2.55	2.2	0.243333	2.57667	3.4045	6.13819e-13	--	PREDICTED: cell wall protein DAN4-like [Poecilia reticulata]
ncbi_110498830	0.62	0.72	0.48	1.92	2.52	3.16	0.606667	2.53333	2.06206	6.1903e-13	PLEKHM1	PREDICTED: pleckstrin homology domain-containing family M member 1-like isoform X1 [Salmo salar]
ncbi_110490111	7.96	6.56	7.78	22.41	17.56	18.98	7.43333	19.65	1.40245	6.20582e-13	MRPS17	PREDICTED: 28S ribosomal protein S17, mitochondrial isoform X1 [Salmo salar]
ncbi_110535300	0.39	0.44	0.54	0.04	0.07	0.05	0.456667	0.0533333	-3.09803	6.2381e-13	PRKDC	PREDICTED: DNA-dependent protein kinase catalytic subunit [Salmo salar]
ncbi_110508859	2.18	5.52	4.87	0.04	0.03	0.03	4.19	0.0333333	-6.97384	6.28644e-13	RXRGA	PREDICTED: retinoic acid receptor RXR-gamma-A-like isoform X3 [Salmo salar]
ncbi_110537640	6.63	5.42	4.92	13.54	10.62	12.88	5.65667	12.3467	1.1261	6.28741e-13	HYOU1	PREDICTED: hypoxia up-regulated protein 1-like isoform X1 [Salmo salar]
ncbi_110492145	2.26	2.18	2.29	0.42	0.46	0.49	2.24333	0.456667	-2.29643	6.29966e-13	DVL1	PREDICTED: segment polarity protein dishevelled homolog DVL-1 isoform X1 [Salmo salar]
ncbi_110506104	5	5.91	8.88	18.29	18.72	26.13	6.59667	21.0467	1.67378	6.49491e-13	GRINA	glutamate receptor, ionotropic, N-methyl D-aspartate-associated protein 1 (glutamate binding) [Salmo salar]
ncbi_110526301	1.85	0.93	1.22	4.17	4.53	5.8	1.33333	4.83333	1.85798	6.51689e-13	BAG3	PREDICTED: BAG family molecular chaperone regulator 3 isoform X1 [Salmo salar]
ncbi_110525755	8.78	8.3	8.78	15.6	18.05	20.18	8.62	17.9433	1.05769	6.51689e-13	SLC8B1	PREDICTED: sodium/potassium/calcium exchanger 6, mitochondrial-like isoform X2 [Salmo salar]
ncbi_110526372	8.55	5.38	6.83	18.68	16.06	14.95	6.92	16.5633	1.25915	6.58712e-13	EIF4G2	PREDICTED: eukaryotic translation initiation factor 4 gamma 2-like [Salmo salar]
ncbi_110486981	6.45	5.16	6.74	15.39	15.03	15.34	6.11667	15.2533	1.31831	6.59415e-13	RNPS1	PREDICTED: RNA-binding protein with serine-rich domain 1-like isoform X2 [Salmo salar]
ncbi_110492036	0.19	0.34	0.51	2.88	1.83	2.83	0.346667	2.51333	2.85798	6.74653e-13	UGT2A2	PREDICTED: UDP-glucuronosyltransferase 2A2-like isoform X2 [Salmo salar]
ncbi_110506537	30.1	29.55	28.04	12.02	8.02	5.23	29.23	8.42333	-1.79499	6.8529e-13	AQP9	PREDICTED: aquaporin-9 [Salmo salar]
ncbi_110501369	0.05	0.03	0.19	1.31	2.09	2.44	0.09	1.94667	4.43494	6.99337e-13	CD1B3	PREDICTED: major histocompatibility complex class I-related gene protein-like [Salmo salar]
ncbi_110503033	3.09	3.82	3.8	1.27	1.03	0.97	3.57	1.09	-1.7116	7.08884e-13	COL1A1	PREDICTED: collagen alpha-1(I) chain-like [Salmo salar]
MSTRG.23247	0	0.13	0.08	3.14	2.38	2.46	0.07	2.66	5.24793	7.11483e-13	--	Transposable element Tcb2 transposase [Larimichthys crocea]
ncbi_110530494	7.45	5.07	6.29	17.06	13.24	15.12	6.27	15.14	1.27183	7.17302e-13	HIGD1A	PREDICTED: HIG1 domain family member 1A, mitochondrial-like [Salmo salar]
ncbi_110495675	1.86	2.44	2.77	0.18	0.17	0.32	2.35667	0.223333	-3.39948	7.36703e-13	RCBTB1	PREDICTED: RCC1 and BTB domain-containing protein 1-like isoform X3 [Salmo salar]
ncbi_110524051	18.35	24.57	20.77	8.03	7.94	6.65	21.23	7.54	-1.49347	7.38444e-13	ELOVL4	PREDICTED: elongation of very long chain fatty acids protein 4-like isoform X1 [Salmo salar]
ncbi_110535301	1.49	1.64	1.74	0.27	0.16	0.28	1.62333	0.236667	-2.77803	7.45695e-13	GAREM1	PREDICTED: GRB2-associated and regulator of MAPK protein-like isoform X1 [Salmo salar]
ncbi_110521273	0.2	0.21	0.08	1.52	2.33	2.02	0.163333	1.95667	3.58251	7.56347e-13	TRIM16	fish virus induced TRIM protein [Oncorhynchus mykiss]
ncbi_110529731	2.25	2.96	2.62	0.07	0.1	0	2.61	0.0566667	-5.52541	7.8234e-13	KLC4	PREDICTED: kinesin light chain 1 isoform X3 [Salmo salar]
ncbi_110493737	0.4	0.25	0.21	2.24	2.17	2.65	0.286667	2.35333	3.03726	7.82348e-13	FBXO48	PREDICTED: F-box only protein 48 [Salmo salar]
ncbi_110488204	0.88	0.93	0.93	2.77	2.62	3.1	0.913333	2.83	1.63159	8.00234e-13	PQLC1	PREDICTED: PQ-loop repeat-containing protein 1 isoform X1 [Salmo salar]
ncbi_110492328	8.25	5.67	6.72	16.39	14.29	16.31	6.88	15.6633	1.18691	8.11772e-13	IFRD2	interferon-related developmental regulator 2 [Salmo salar]
ncbi_110535755	1.63	2.54	2.33	0.47	0.58	0.68	2.16667	0.576667	-1.90967	8.29612e-13	ACACB	PREDICTED: acetyl-CoA carboxylase 2 isoform X2 [Salmo salar]
MSTRG.21950	7.88	8.63	8.05	2.31	1.47	0.72	8.18667	1.5	-2.44831	8.62412e-13	--	PREDICTED: gamma-hordein-3-like [Nothobranchius furzeri]
ncbi_110501595	3.44	3.53	3.02	0.51	0.73	0.8	3.33	0.68	-2.29192	8.70352e-13	ZGC:153521	PREDICTED: UPF0565 protein C2orf69 homolog isoform X1 [Salmo salar]
ncbi_110532078	23.27	27.31	30.66	9.55	11.75	9.48	27.08	10.26	-1.4002	8.78274e-13	MGLL	monoglyceride lipase [Salmo salar]
ncbi_110528147	106.32	127.17	147.4	55.79	53	55.67	126.963	54.82	-1.21164	8.80351e-13	UROC1	PREDICTED: urocanate hydratase [Salmo salar]
ncbi_110498015	0.87	0.98	0.75	0.18	0.17	0.19	0.866667	0.18	-2.26748	9.00096e-13	MICAL3A	PREDICTED: protein-methionine sulfoxide oxidase mical3a-like isoform X1 [Salmo salar]
ncbi_110527951	3.55	3.69	3.09	1.02	0.97	0.68	3.44333	0.89	-1.95193	9.06486e-13	COL13A1	PREDICTED: collagen alpha-1XIII chain isoform X1 [Salmo salar]
ncbi_110486689	9.55	8.93	6.45	1.08	1.54	2.36	8.31	1.66	-2.32367	9.06486e-13	GBP	GSK-3-binding protein [Oncorhynchus mykiss]
ncbi_110534991	0.47	0.96	0.61	3.56	4.34	3.36	0.68	3.75333	2.46457	9.11366e-13	GSDME	PREDICTED: non-syndromic hearing impairment protein 5 homolog, partial [Salmo salar]
ncbi_110535497	5.8	7.1	6.37	1.73	1.45	1.26	6.42333	1.48	-2.11772	9.12052e-13	SNX7	PREDICTED: sorting nexin-7 isoform X1 [Salmo salar]
ncbi_110485666	80.92	22.22	34.52	945.4	632.1	903.16	45.8867	826.887	4.17154	9.14471e-13	--	PREDICTED: alpha-1-acid glycoprotein 1-like [Poecilia latipinna]
ncbi_110537912	156.68	339.36	230.59	60.95	64.23	86.05	242.21	70.41	-1.78241	9.15395e-13	--	PREDICTED: apolipoprotein A-IV-like [Salmo salar]
ncbi_110497365	18.18	13.43	15.2	31.64	28.94	33.26	15.6033	31.28	1.00339	9.35017e-13	ABCE1	ATP-binding cassette sub-family E member 1 [Salmo salar]
ncbi_110490231	2.85	2.61	2.69	0.08	0.04	0.12	2.71667	0.08	-5.08569	9.46532e-13	TCEA3	PREDICTED: serine/arginine repetitive matrix protein 1-like isoform X1 [Salmo salar]
ncbi_110497357	11.89	9.69	9.77	21.03	21.62	23.56	10.45	22.07	1.07858	9.50586e-13	USO1	PREDICTED: general vesicular transport factor p115 [Salmo salar]
ncbi_110505291	6.08	5.12	4.68	11.69	11.05	15.28	5.29333	12.6733	1.25955	9.57732e-13	ZMPSTE24	CAAX prenyl protease 1 homolog [Salmo salar]
ncbi_110490081	4.42	2.9	3.91	9.08	9.65	11.39	3.74333	10.04	1.42336	9.95836e-13	ABCF3	PREDICTED: ATP-binding cassette sub-family F member 3-like [Salmo salar]
ncbi_110492194	1.67	2.62	1.81	0.46	0.31	0.34	2.03333	0.37	-2.45825	1.00063e-12	PLEKHA7	PREDICTED: pleckstrin homology domain-containing family A member 7-like isoform X1 [Salmo salar]
ncbi_100136067	97.39	117.94	105.21	53.25	47.35	47.06	106.847	49.22	-1.11823	1.02331e-12	GLUD1	PREDICTED: glutamate dehydrogenase isoform X1 [Salmo salar]
ncbi_110531636	15.29	15.06	15.2	7.22	6.36	6.17	15.1833	6.58333	-1.2056	1.07853e-12	MMP14	PREDICTED: matrix metalloproteinase-14-like [Salmo salar]
ncbi_110489799	0.41	0.39	0.18	2.74	2.28	2.57	0.326667	2.53	2.95325	1.08187e-12	TRIM39	PREDICTED: tripartite motif-containing protein 35-like [Clupea harengus]
ncbi_110491936	1.56	1.89	1.62	0.27	0.48	0.36	1.69	0.37	-2.19143	1.11221e-12	ADCY6	PREDICTED: adenylate cyclase type 6-like [Salmo salar]
ncbi_100135973	2.87	2.82	3.33	7.8	9.98	8.54	3.00667	8.77333	1.54496	1.11546e-12	GLUL	glutamine synthetase [Oncorhynchus mykiss]
ncbi_110537302	1.81	1.76	1.89	0.13	0.28	0.36	1.82	0.256667	-2.82597	1.12956e-12	SMARCA1	PREDICTED: SWI/SNF-related matrix-associated actin-dependent regulator of chromatin subfamily A member 5-like isoform X1 [Salmo salar]
ncbi_110525496	0.23	0.19	0.2	1.2	1.31	1.59	0.206667	1.36667	2.72528	1.16997e-12	MEGF9	PREDICTED: multiple epidermal growth factor-like domains protein 9 isoform X1 [Salmo salar]
ncbi_110538958	1.08	1.01	1.43	0.19	0.2	0.15	1.17333	0.18	-2.70454	1.18613e-12	SRCIN1	PREDICTED: SRC kinase signaling inhibitor 1-like isoform X2 [Salmo salar]
ncbi_110530135	3.57	3.52	4.1	1.21	0.48	0.69	3.73	0.793333	-2.23318	1.19365e-12	UPF1	PREDICTED: regulator of nonsense transcripts 1 isoform X3 [Salmo salar]
ncbi_110488022	0.04	0.05	0.06	1.12	1.26	1.88	0.05	1.42	4.82782	1.20633e-12	TFPI2	PREDICTED: tissue factor pathway inhibitor 2 isoform X1 [Salmo salar]
ncbi_110491262	0.99	1.55	1.37	0.02	0.09	0.07	1.30333	0.06	-4.4411	1.22196e-12	ABHD15	PREDICTED: protein ABHD15 [Esox lucius]
ncbi_110528186	0.11	0	0.09	1.82	1.74	2.38	0.0666667	1.98	4.89239	1.23344e-12	--	si:ch211-197h24.9 [Danio rerio]
ncbi_110499735	1.95	1.36	1.41	4.72	3.85	5.68	1.57333	4.75	1.5941	1.23989e-12	SLC2A13	PREDICTED: proton myo-inositol cotransporter-like isoform X1 [Salmo salar]
ncbi_110491725	4.04	5.55	4.97	0.93	1.07	1.39	4.85333	1.13	-2.10265	1.27128e-12	ACBD4	PREDICTED: acyl-CoA-binding domain-containing protein 5-like [Salmo salar]
ncbi_110524872	0.25	0.18	0.21	2.33	1.44	1.85	0.213333	1.87333	3.13443	1.28614e-12	BOKA	PREDICTED: bcl-2-related ovarian killer protein homolog A-like [Salmo salar]
ncbi_110525192	6.58	4.75	5.54	11.7	12.96	13.94	5.62333	12.8667	1.19414	1.34117e-12	UBE2L3	PREDICTED: ubiquitin-conjugating enzyme E2 L3 [Clupea harengus]
ncbi_110492222	4.9	3.87	5.12	10.89	10.9	12.42	4.63	11.4033	1.30037	1.39625e-12	GNB1	PREDICTED: guanine nucleotide-binding protein G(I)/G(S)/G(T) subunit beta-1-like [Poecilia formosa]
ncbi_110520021	15.13	13.75	12.06	5.06	4.52	6.64	13.6467	5.40667	-1.33574	1.4017e-12	GLS	PREDICTED: glutaminase kidney isoform, mitochondrial-like isoform X1 [Salmo salar]
ncbi_110521653	3.34	2.59	2.42	0.71	0.64	0.4	2.78333	0.583333	-2.25442	1.4166e-12	PALLD	PREDICTED: palladin-like [Salmo salar]
ncbi_110486913	0.09	0.14	0.23	0.75	1.03	1.58	0.153333	1.12	2.86876	1.42842e-12	ATAD5	PREDICTED: ATPase family AAA domain-containing protein 5-like [Salmo salar]
ncbi_110533180	0.04	0.1	0.13	0.65	1.03	0.96	0.09	0.88	3.28951	1.45036e-12	TDRD7B	PREDICTED: tudor domain-containing protein 7B-like [Salmo salar]
MSTRG.10896	1.96	1.95	1.96	5.3	4.95	4.68	1.95667	4.97667	1.34678	1.45163e-12	NUP155	PREDICTED: nuclear pore complex protein Nup155-like isoform X1 [Salmo salar]
ncbi_110493678	20.44	20.73	19.97	8.19	8.41	5.74	20.38	7.44667	-1.45249	1.48058e-12	DDX5	PREDICTED: probable ATP-dependent RNA helicase DDX5 [Salmo salar]
MSTRG.12871	3.36	2.32	2.17	11.37	8.93	7.58	2.61667	9.29333	1.82847	1.49903e-12	--	PREDICTED: lipid phosphate phosphohydrolase 3-like [Salmo salar]
ncbi_110499151	3	3.11	3.19	6.34	6.88	6.98	3.1	6.73333	1.11905	1.50241e-12	CHUK	PREDICTED: inhibitor of nuclear factor kappa-B kinase subunit alpha-like [Salmo salar]
ncbi_110520404	1.9	1.67	1.08	5.27	4.33	5.36	1.55	4.98667	1.68581	1.52497e-12	GJB6	connexin 30.9 [Oncorhynchus kisutch]
ncbi_110521510	5.79	4.68	4.94	13.46	13.09	12.71	5.13667	13.0867	1.34919	1.53129e-12	MOB3A	PREDICTED: MOB kinase activator 3A-like [Salmo salar]
ncbi_110491607	1.18	0.94	1.24	3.16	3.76	4.94	1.12	3.95333	1.81957	1.53946e-12	RHOT2	PREDICTED: mitochondrial Rho GTPase 2 [Salmo salar]
ncbi_110486253	9.91	6.9	7.35	16.6	17.17	18.63	8.05333	17.4667	1.11695	1.54235e-12	DNAJC7	PREDICTED: dnaJ homolog subfamily C member 7-like isoform X1 [Salmo salar]
ncbi_110536574	0.48	0.32	0.35	1.44	1.81	1.76	0.383333	1.67	2.12318	1.57657e-12	ANKRD33B	PREDICTED: ankyrin repeat domain-containing protein 33B-like [Salmo salar]
ncbi_110493761	1.71	1.6	1.59	0.4	0.38	0.47	1.63333	0.416667	-1.97085	1.59125e-12	JAG1B	PREDICTED: protein jagged-1b-like [Salmo salar]
ncbi_110537840	0.92	1.11	0.86	0.11	0.13	0.06	0.963333	0.1	-3.26804	1.60826e-12	RNF43	PREDICTED: E3 ubiquitin-protein ligase RNF43 [Salmo salar]
ncbi_110526192	6.52	7.96	6.3	0.99	1.96	1.68	6.92667	1.54333	-2.16611	1.62065e-12	PACSIN3	PREDICTED: protein kinase C and casein kinase II substrate protein 3-like isoform X1 [Salmo salar]
ncbi_110538485	2.97	2.59	2.27	6.03	5.78	5.46	2.61	5.75667	1.14118	1.62065e-12	SMARCA4	PREDICTED: transcription activator BRG1 isoform X4 [Salmo salar]
ncbi_110526573	1.53	1.95	1.46	4.7	5.21	9.66	1.64667	6.52333	1.98606	1.66035e-12	GAS1	PREDICTED: growth arrest-specific protein 1-like [Salmo salar]
ncbi_110507634	13.2	11.83	16.6	5.04	5.05	3.73	13.8767	4.60667	-1.59087	1.74721e-12	NMD3	PREDICTED: 60S ribosomal export protein NMD3 isoform X1 [Salmo salar]
ncbi_110530593	2.83	3.78	3.59	7.67	8.57	8.66	3.4	8.3	1.28758	1.78191e-12	TOX4-A	PREDICTED: TOX high mobility group box family member 4-A-like isoform X1 [Salmo salar]
ncbi_110502408	2.66	2.59	2.18	0.63	0.37	0.29	2.47667	0.43	-2.52599	1.81533e-12	--	PREDICTED: collagen alpha-1(XIII) chain-like isoform X5 [Salmo salar]
ncbi_110494708	0.16	0.55	0.15	1.79	2.27	4.97	0.286667	3.01	3.39232	1.82017e-12	--	PREDICTED: uncharacterized protein LOC106566034 [Salmo salar]
ncbi_100170208	6.61	4.61	7.36	14.78	10.81	17.34	6.19333	14.31	1.20824	1.82653e-12	KRAS	GTPase KRas [Salmo salar]
ncbi_110524215	1.02	1.11	0.64	3.15	3.78	5.42	0.923333	4.11667	2.15655	1.89881e-12	TAX1BP3	PREDICTED: tax1-binding protein 3-like [Salmo salar]
ncbi_100135810	5.31	7.53	7.45	2.16	2.05	2.55	6.76333	2.25333	-1.58567	1.91831e-12	COL1A1	collagen a3(I) precursor [Oncorhynchus mykiss]
ncbi_110529532	0.38	0.31	0.19	1.57	1.77	2.68	0.293333	2.00667	2.77419	1.92504e-12	ZC3H12A	PREDICTED: ribonuclease ZC3H12A-like isoform X1 [Salmo salar]
ncbi_110507558	0.42	0.3	0.45	1.78	1.99	2.43	0.39	2.06667	2.40576	1.97088e-12	MFRP	PREDICTED: membrane frizzled-related protein-like [Salmo salar]
ncbi_100136729	2.99	6.08	5.8	0.95	0.58	0.26	4.95667	0.596667	-3.05437	2.01287e-12	MAO	PREDICTED: LOW QUALITY PROTEIN: amine oxidase [flavin-containing]-like [Xiphophorus maculatus]
ncbi_100136683	11.32	9.58	8.06	20.92	20.98	25.06	9.65333	22.32	1.20924	2.04558e-12	UCP2	uncoupling protein 2A [Oncorhynchus mykiss]
MSTRG.2844	1.99	1.85	1.85	3.88	4.21	5.18	1.89667	4.42333	1.22167	2.07971e-12	R3HDM1	PREDICTED: R3H domain-containing protein 1-like isoform X7 [Salmo salar]
ncbi_110519702	8.89	4.8	6.93	0.55	0.34	0.13	6.87333	0.34	-4.3374	2.13202e-12	HIVEP3	PREDICTED: transcription factor HIVEP3-like [Salmo salar]
ncbi_110491909	2.5	3.58	2.7	0.26	0.44	0.32	2.92667	0.34	-3.10565	2.14195e-12	KLF15	PREDICTED: Krueppel-like factor 15 isoform X1 [Salmo salar]
ncbi_110501398	7.57	6.03	5.94	14.6	13.12	14.08	6.51333	13.9333	1.09707	2.18435e-12	AP1M1	PREDICTED: AP-1 complex subunit mu-1 [Esox lucius]
ncbi_110486908	0.04	0.04	0.04	2.94	3.12	5.36	0.04	3.80667	6.57238	2.23119e-12	--	unnamed protein product [Oncorhynchus mykiss]
ncbi_100135978	2.24	3.43	2.88	0.49	0.39	0.11	2.85	0.33	-3.11042	2.27492e-12	THRB	PREDICTED: thyroid hormone receptor beta isoform X1 [Salmo salar]
ncbi_110520234	19.49	12.42	12.51	33.87	31.32	38.74	14.8067	34.6433	1.22633	2.29333e-12	DNAJB11	PREDICTED: dnaJ homolog subfamily B member 11-like [Salmo salar]
ncbi_110498357	19.86	16.93	19.49	8.39	8.09	7.6	18.76	8.02667	-1.22479	2.30983e-12	--	PREDICTED: fibroblast growth factor 23-like [Salmo salar]
ncbi_110499344	11.44	12.41	8.64	3.4	3.99	3.91	10.83	3.76667	-1.52367	2.4743e-12	GOT1	PREDICTED: aspartate aminotransferase, cytoplasmic-like [Salmo salar]
ncbi_110507653	1.64	1.36	1.76	6.07	4.24	6.65	1.58667	5.65333	1.8331	2.47506e-12	--	PREDICTED: uncharacterized protein LOC106580984 [Salmo salar]
ncbi_110507519	2.42	2.99	3.04	0.31	0.61	0.32	2.81667	0.413333	-2.76861	2.47803e-12	POLDIP2	PREDICTED: polymerase delta-interacting protein 2-like isoform X1 [Salmo salar]
ncbi_100505415	1.13	1.5	1.3	0.04	0.16	0.09	1.31	0.0966667	-3.7604	2.55309e-12	PPARA	peroxisome proliferator-activated receptor alpha [Oncorhynchus mykiss]
ncbi_110537919	2.64	2.16	2.44	5.27	6.31	6.72	2.41333	6.1	1.33778	2.58024e-12	SPNS1	PREDICTED: protein spinster homolog 1-like [Salmo salar]
ncbi_100136095	9498.48	13291.9	13478.2	5076.34	5309.99	4835.79	12089.5	5074.04	-1.25255	2.59436e-12	SERPINA1	alpha-1-antiproteinase-like protein precursor [Oncorhynchus mykiss]
ncbi_110486634	8.05	7.58	9.6	2.22	2.88	2.89	8.41	2.66333	-1.65887	2.62554e-12	SLC25A39	PREDICTED: solute carrier family 25 member 39-like isoform X1 [Salmo salar]
ncbi_110509745	0.79	0.7	0.89	2.56	2.83	3.32	0.793333	2.90333	1.87171	2.63611e-12	SMPD4	PREDICTED: sphingomyelin phosphodiesterase 4-like isoform X1 [Salmo salar]
ncbi_110507826	17	14.84	15.32	5.21	6.94	4.13	15.72	5.42667	-1.53446	2.63611e-12	CROT	PREDICTED: peroxisomal carnitine O-octanoyltransferase-like isoform X2 [Salmo salar]
ncbi_110492452	2.75	3.13	2.16	0.21	0.33	0.33	2.68	0.29	-3.20811	2.68513e-12	--	PREDICTED: coiled-coil domain-containing protein 34 isoform X2 [Salmo salar]
ncbi_110497985	28.39	32.5	29.53	14.59	12.06	10.14	30.14	12.2633	-1.29733	2.74296e-12	MTHFD1	PREDICTED: C-1-tetrahydrofolate synthase, cytoplasmic [Salmo salar]
ncbi_110494118	0.26	0.4	0.22	1.22	1.53	1.58	0.293333	1.44333	2.29879	2.75222e-12	TACC1	PREDICTED: transforming acidic coiled-coil-containing protein 1-like isoform X2 [Salmo salar]
ncbi_110494773	60.97	62.76	64.86	32.84	29.04	28.61	62.8633	30.1633	-1.05942	2.76402e-12	SHMT2	PREDICTED: serine hydroxymethyltransferase, mitochondrial isoform X2 [Salmo salar]
ncbi_110487738	0.49	0.34	0.36	2.21	2.62	4.13	0.396667	2.98667	2.91254	2.79906e-12	ADGRL3	PREDICTED: CD97 antigen-like [Salmo salar]
ncbi_100135813	332.74	402.99	371.94	153.26	179.75	130.23	369.223	154.413	-1.2577	2.83484e-12	GAPDH	PREDICTED: glyceraldehyde-3-phosphate dehydrogenase-like [Panthera tigris altaica]
ncbi_110536112	9.52	6.12	6.99	18.71	16.46	17.08	7.54333	17.4167	1.20719	2.88328e-12	FICD	PREDICTED: adenosine monophosphate-protein transferase FICD [Salmo salar]
ncbi_110534567	0	0.03	0.03	2.79	4.11	3.88	0.02	3.59333	7.48918	2.89013e-12	ZUFSP	PREDICTED: zinc finger with UFM1-specific peptidase domain protein isoform X2 [Esox lucius]
ncbi_110520238	33.79	20.2	27.1	77.88	56.66	67.09	27.03	67.21	1.31411	2.92488e-12	MOB4	PREDICTED: MOB-like protein phocein isoform X3 [Salmo salar]
ncbi_110520139	21.93	7.61	10.5	44.98	46.58	50.17	13.3467	47.2433	1.82363	2.96875e-12	CYC	Cytochrome c [Oncorhynchus mykiss]
ncbi_110531719	6.97	3.36	9.39	0.77	0.59	1.09	6.57333	0.816667	-3.00881	2.98934e-12	--	RING finger protein 182 [Salmo salar]
ncbi_110502949	12.49	14.91	11.88	3.93	5.61	4.88	13.0933	4.80667	-1.44572	3.09524e-12	CSNK1DB	PREDICTED: casein kinase I isoform delta-B isoform X2 [Salmo salar]
ncbi_110531501	0.5	0.71	0.52	2.71	2.53	5.01	0.576667	3.41667	2.56678	3.18863e-12	RIPK4	receptor-interacting serine/threonine-protein kinase 4 [Salmo salar]
ncbi_110487974	4.35	3.83	4.01	11.26	10.29	9.14	4.06333	10.23	1.33207	3.20057e-12	TRA2A	PREDICTED: transformer-2 protein homolog alpha-like [Salmo salar]
ncbi_110530640	0.54	0.36	0.46	2.04	1.52	2	0.453333	1.85333	2.03148	3.30076e-12	ARHGAP45	PREDICTED: minor histocompatibility protein HA-1-like isoform X1 [Salmo salar]
ncbi_110494235	2.75	2.86	2.97	6.23	6.81	6.7	2.86	6.58	1.20207	3.32706e-12	NR1D2	PREDICTED: nuclear receptor subfamily 1 group D member 1-like isoform X2 [Salmo salar]
ncbi_110524680	4.58	5.98	5.25	1.7	2.02	2.11	5.27	1.94333	-1.43927	3.34585e-12	NRCAM	PREDICTED: neuronal cell adhesion molecule-like isoform X2 [Salmo salar]
ncbi_110530174	0.8	1.31	0.76	0.12	0.02	0.05	0.956667	0.0633333	-3.91698	3.37924e-12	AGL	PREDICTED: glycogen debranching enzyme-like isoform X2 [Salmo salar]
ncbi_110523767	8.47	10.01	8.58	3.7	2.32	3.17	9.02	3.06333	-1.55803	3.37924e-12	PDLIM5	PREDICTED: PDZ and LIM domain protein 5-like isoform X1 [Salmo salar]
ncbi_100379121	26.05	29.86	27.52	11.89	12.49	10.65	27.81	11.6767	-1.25198	3.43627e-12	GLUD1	glutamate dehydrogenase 3 [Oncorhynchus mykiss]
ncbi_110531824	1.93	1.33	1.54	4.28	4.68	5.64	1.6	4.86667	1.60486	3.45503e-12	--	PREDICTED: cellular tumor antigen p53-like isoform X1 [Salmo salar]
ncbi_110498177	14.23	10.2	10.25	24.08	23.83	26.8	11.56	24.9033	1.1072	3.46071e-12	WARS	PREDICTED: tryptophan--tRNA ligase, cytoplasmic [Salmo salar]
ncbi_110492458	12.74	12.14	11.44	4.08	2.92	2.71	12.1067	3.23667	-1.90322	3.48866e-12	SULT1ST2	Cytosolic sulfotransferase 2 [Salmo salar]
MSTRG.799	6.5	11.51	12.76	0.54	0.13	0	10.2567	0.223333	-5.52122	3.53011e-12	--	-
ncbi_110521964	1.51	0.82	0.61	4.04	5.66	5.42	0.98	5.04	2.36257	3.56649e-12	GIMAP8	PREDICTED: GTPase IMAP family member 7-like, partial [Salmo salar]
ncbi_110495113	2.16	2.24	2.15	0.36	0.5	0.17	2.18333	0.343333	-2.66885	3.6226e-12	R3HDM4	CS022 protein [Salmo salar]
ncbi_110496739	0	0.04	0.04	4.88	4.68	8.87	0.0266667	6.14333	7.84784	3.62723e-12	HPRT1	PREDICTED: hypoxanthine-guanine phosphoribosyltransferase-like isoform X2 [Salmo salar]
ncbi_110501649	7.37	7.2	7.3	2.32	1.31	1.14	7.29	1.59	-2.19689	3.64806e-12	ASB9	PREDICTED: ankyrin repeat and SOCS box protein 9-like [Salmo salar]
ncbi_110522393	0.37	0.38	0.43	1.84	1.2	1.97	0.393333	1.67	2.08602	3.68175e-12	AKAP12	PREDICTED: A-kinase anchor protein 12 isoform X1 [Salmo salar]
ncbi_110530797	0.42	0.26	0.33	2.56	1.67	2.92	0.336667	2.38333	2.82359	3.74981e-12	KLF2	PREDICTED: Krueppel-like factor 2 isoform X1 [Salmo salar]
ncbi_110530532	11.4	10.82	11	3.96	4.24	3.67	11.0733	3.95667	-1.48473	3.75912e-12	JUN	PREDICTED: transcription factor AP-1-like [Salmo salar]
ncbi_110534238	2.8	3.8	3.32	0.62	0.55	0.51	3.30667	0.56	-2.56188	3.77345e-12	BCO2	PREDICTED: beta-carotene oxygenase 2b isoform X1 [Salmo salar]
ncbi_110488806	1.55	2.09	1.95	4.48	5.25	4.97	1.86333	4.9	1.3949	3.83155e-12	ELF2	PREDICTED: ETS-related transcription factor Elf-2-like isoform X3 [Salmo salar]
MSTRG.19729	0	0.08	0.22	4.82	7.44	4.49	0.1	5.58333	5.80305	3.96921e-12	--	unnamed protein product [Oncorhynchus mykiss]
ncbi_110535260	0.33	0.54	0.61	1.91	1.97	2.64	0.493333	2.17333	2.13927	3.97288e-12	L3MBTL4	PREDICTED: lethal(3)malignant brain tumor-like protein 4 isoform X1 [Salmo salar]
ncbi_110506426	0.66	1.67	1.12	4.16	4.5	7.58	1.15	5.41333	2.23488	4.05002e-12	TAAR13C	PREDICTED: trace amine-associated receptor 13c-like [Salmo salar]
ncbi_110509104	1885.16	2048.15	1858.3	934.95	759.8	557.08	1930.54	750.61	-1.36287	4.23809e-12	--	PREDICTED: cystatin-like protein [Ictalurus punctatus]
ncbi_110500653	34.85	21.11	22.16	58.01	56.66	68.95	26.04	61.2067	1.23296	4.2884e-12	CPTP	PREDICTED: ceramide-1-phosphate transfer protein-like isoform X1 [Salmo salar]
ncbi_110495566	4.13	3.88	6.54	1.4	0.86	0.96	4.85	1.07333	-2.17589	4.49125e-12	IHHB	PREDICTED: indian hedgehog B protein-like [Salmo salar]
ncbi_110492329	0.15	0.09	0.16	0.72	0.98	0.85	0.133333	0.85	2.67243	4.5326e-12	SEMA3B	PREDICTED: semaphorin-3B-like [Salmo salar]
ncbi_110499908	9.13	9.36	7.28	2.89	1.95	1.67	8.59	2.17	-1.98496	4.53829e-12	IKBIP	PREDICTED: inhibitor of nuclear factor kappa-B kinase-interacting protein-like [Salmo salar]
ncbi_110523711	53.54	65.93	66.8	28.36	26.75	24.74	62.09	26.6167	-1.22203	4.53863e-12	ANXA4	PREDICTED: annexin A4-like [Salmo salar]
ncbi_110489373	0.07	0.59	0	26.22	31.88	42.53	0.22	33.5433	7.25238	4.5655e-12	--	PREDICTED: receptor-transporting protein 3-like [Salmo salar]
ncbi_110502259	0.92	0.75	0.69	1.99	2.25	2.25	0.786667	2.16333	1.45943	4.69419e-12	FAM83H	PREDICTED: protein FAM83H-like [Salmo salar]
ncbi_110506398	51.04	71.24	68.76	23.27	26.42	28.41	63.68	26.0333	-1.29048	4.75947e-12	DHCR7	PREDICTED: 7-dehydrocholesterol reductase isoform X1 [Salmo salar]
ncbi_110527811	1.07	0.6	1.02	2.8	4.65	4.79	0.896667	4.08	2.18593	4.7833e-12	RASSF1	PREDICTED: ras association domain-containing protein 1-like isoform X2 [Salmo salar]
ncbi_110524200	2.37	3.08	2.86	0.33	0.47	0.16	2.77	0.32	-3.11374	4.90185e-12	RAD23B	PREDICTED: UV excision repair protein RAD23 homolog B-like [Salmo salar]
ncbi_110533272	0.07	0.19	0.19	0.84	1.21	1.45	0.15	1.16667	2.95936	5.04101e-12	--	PREDICTED: uncharacterized protein LOC106591845 [Salmo salar]
ncbi_110507364	2.92	3.76	3.55	0.68	0.31	0.55	3.41	0.513333	-2.7318	5.12202e-12	LAYN	PREDICTED: layilin [Salmo salar]
ncbi_110487001	9.7	8.89	9.92	3.4	3.87	2.41	9.50333	3.22667	-1.55839	5.17682e-12	HMOX2	PREDICTED: heme oxygenase 2-like [Salmo salar]
ncbi_110508908	0.03	0.1	0.17	1.11	0.73	0.68	0.1	0.84	3.07039	5.38315e-12	MAST3	PREDICTED: microtubule-associated serine/threonine-protein kinase 3-like isoform X1 [Salmo salar]
ncbi_110489752	0.56	0.55	0.51	1.88	2.2	2.43	0.54	2.17	2.00666	5.44559e-12	GNAL	PREDICTED: guanine nucleotide-binding protein G(olf) subunit alpha isoform X1 [Salmo salar]
ncbi_110527997	8.7	6.71	6.11	2.29	2.43	2.71	7.17333	2.47667	-1.53424	5.56479e-12	ECE1	PREDICTED: endothelin-converting enzyme 1-like [Salmo salar]
ncbi_110522864	1.89	0.9	0.8	5.64	5.19	5.36	1.19667	5.39667	2.17305	5.62507e-12	DHFR	PREDICTED: dihydrofolate reductase-like [Salmo salar]
ncbi_110492573	5.09	3.67	4.97	1.19	0.76	0.58	4.57667	0.843333	-2.44012	5.80515e-12	COMT	PREDICTED: catechol O-methyltransferase-like [Salmo salar]
ncbi_110535579	2.04	2.28	1.79	0.21	0.31	0.16	2.03667	0.226667	-3.16757	6.46467e-12	PPP1R3G	PREDICTED: protein phosphatase 1 regulatory subunit 3G-like [Salmo salar]
ncbi_110503507	7.02	8.24	7.61	3.52	3.35	2.82	7.62333	3.23	-1.23889	6.5973e-12	PPP1R37	PREDICTED: protein phosphatase 1 regulatory subunit 37 isoform X5 [Salmo salar]
ncbi_110491212	10.06	10.24	12.73	4.9	4.34	3.93	11.01	4.39	-1.32652	6.75632e-12	NID1	PREDICTED: nidogen-1-like isoform X1 [Salmo salar]
ncbi_110485650	47.4	51.09	53.48	20.79	23.28	16.48	50.6567	20.1833	-1.32759	6.96678e-12	TSPAN1	PREDICTED: tetraspanin-1-like [Salmo salar]
ncbi_100301653	6.07	8.23	6.24	2.28	1.58	2.53	6.84667	2.13	-1.68455	6.97813e-12	DCN	decorin precursor [Oncorhynchus mykiss]
ncbi_110509868	1.78	1.82	2.05	0.59	0.46	0.44	1.88333	0.496667	-1.92294	7.38125e-12	IGSF9	PREDICTED: protein turtle homolog A-like isoform X2 [Salmo salar]
MSTRG.5160	0	0	0.22	13.65	16.85	11.92	0.0733333	14.14	7.5911	7.46807e-12	--	PREDICTED: C-C motif chemokine 4-like [Salmo salar]
ncbi_110533317	20.59	14.14	15.55	33.95	33.9	36.75	16.76	34.8667	1.05683	7.47497e-12	HNRNPAB	PREDICTED: heterogeneous nuclear ribonucleoprotein A/B-like isoform X1 [Salmo salar]
ncbi_110492535	3.65	3.28	4.06	1.13	0.94	1.21	3.66333	1.09333	-1.74442	7.47497e-12	SAMHD1	PREDICTED: deoxynucleoside triphosphate triphosphohydrolase SAMHD1 isoform X1 [Salmo salar]
ncbi_110535020	2.54	1.78	2.05	5.43	6.64	7.78	2.12333	6.61667	1.63977	7.69971e-12	GRINA	PREDICTED: protein lifeguard 1-like isoform X2 [Salmo salar]
MSTRG.7196	5.04	3	3.71	1.05	0.93	0.35	3.91667	0.776667	-2.33426	7.71278e-12	--	unnamed protein product [Oncorhynchus mykiss]
ncbi_110524196	0.04	0.12	0.12	0.77	1.09	2.26	0.0933333	1.37333	3.87915	7.75584e-12	MATK	PREDICTED: megakaryocyte-associated tyrosine-protein kinase-like [Salmo salar]
MSTRG.23403	0.79	0.72	0.7	2.04	2.5	3.2	0.736667	2.58	1.80829	7.82281e-12	YME1L1	PREDICTED: ATP-dependent zinc metalloprotease YME1L1-like isoform X1 [Salmo salar]
MSTRG.8961	1.08	2.58	5.41	16.75	19.86	25.37	3.02333	20.66	2.77263	7.89284e-12	--	-
ncbi_100136098	2535.25	3176.38	3075.1	1498.5	1266.93	1343.2	2928.91	1369.54	-1.09667	7.95389e-12	SPP2	secreted phosphoprotein 24 precursor [Oncorhynchus mykiss]
[truncated: 4,846 more rows]
