# Supplementary material for: Integrated analysis of immune parameters, miRNA-mRNA interaction, and immune genes expression in the liver of rainbow trout following infectious hematopoietic necrosis virus infection
Source: Front Immunol. 2022 Sep 2;13:970321. doi: 10.3389/fimmu.2022.970321 (PMC9479325; doi:10.3389/fimmu.2022.970321)
Supplement: Supplementary Table 3 — Gene Ontology (GO) enrichment results of DEGs. [file Table_3.xlsx]

## Sheet: Table S3
Table S3. Gene Ontology (GO) enrichment results of DEGs.
GO_ID	GO_Term	GO_function	q-value	Gene_ID	Symbol	FDR	Description
GO:0003824	catalytic activity	Molecular Function	1.09e-16	MSTRG.10487	--	0.00401117	ATP synthase e chain, mitochondrial [Osmerus mordax]
GO:0003824	catalytic activity	Molecular Function	1.09e-16	MSTRG.10797	SLC27A4	0.000433209	PREDICTED: long-chain fatty acid transport protein 4-like [Salmo salar]
GO:0003824	catalytic activity	Molecular Function	1.09e-16	MSTRG.10798	SLC27A4	1.13e-06	PREDICTED: long-chain fatty acid transport protein 4-like [Salmo salar]
GO:0003824	catalytic activity	Molecular Function	1.09e-16	MSTRG.1156	ALDH2	1.55e-27	PREDICTED: aldehyde dehydrogenase, mitochondrial-like [Salmo salar]
GO:0003824	catalytic activity	Molecular Function	1.09e-16	MSTRG.12015	CARM1	0.00946846	PREDICTED: histone-arginine methyltransferase CARM1-like [Salmo salar]
GO:0003824	catalytic activity	Molecular Function	1.09e-16	MSTRG.12579	IFIH1	2.53e-11	PREDICTED: probable ATP-dependent RNA helicase DHX58 [Salmo salar]
GO:0003824	catalytic activity	Molecular Function	1.09e-16	MSTRG.13904	IDS	0.0081811	PREDICTED: iduronate 2-sulfatase isoform X2 [Salmo salar]
GO:0003824	catalytic activity	Molecular Function	1.09e-16	MSTRG.13915	--	0.0182379	PREDICTED: rod cGMP-specific 3',5'-cyclic phosphodiesterase subunit alpha [Salmo salar]
GO:0003824	catalytic activity	Molecular Function	1.09e-16	MSTRG.14402	MSRB2	0.00107966	PREDICTED: methionine-R-sulfoxide reductase B2, mitochondrial isoform X2 [Salmo salar]
GO:0003824	catalytic activity	Molecular Function	1.09e-16	MSTRG.15395	UGT2A2	1.19e-26	UDP-glucuronosyltransferase 2A2 [Salmo salar]
GO:0003824	catalytic activity	Molecular Function	1.09e-16	MSTRG.15655	NUDT3	6.57e-06	PREDICTED: diphosphoinositol polyphosphate phosphohydrolase 1-like [Salmo salar]
GO:0003824	catalytic activity	Molecular Function	1.09e-16	MSTRG.1592	TAT	1.91e-23	PREDICTED: tyrosine aminotransferase-like [Salmo salar]
GO:0003824	catalytic activity	Molecular Function	1.09e-16	MSTRG.1593	TAT	2.9e-08	PREDICTED: tyrosine aminotransferase-like [Salmo salar]
GO:0003824	catalytic activity	Molecular Function	1.09e-16	MSTRG.17377	ABCB11	0.000596971	PREDICTED: bile salt export pump-like isoform X2 [Salmo salar]
GO:0003824	catalytic activity	Molecular Function	1.09e-16	MSTRG.18080	MTAP	0.0259552	PREDICTED: S-methyl-5'-thioadenosine phosphorylase isoform X1 [Salmo salar]
GO:0003824	catalytic activity	Molecular Function	1.09e-16	MSTRG.21949	DIO2	0.000103946	deiodinase 2b [Salmo salar]
GO:0003824	catalytic activity	Molecular Function	1.09e-16	MSTRG.22185	UGT2A1	2.36e-13	PREDICTED: UDP-glucuronosyltransferase 2C1-like [Lates calcarifer]
GO:0003824	catalytic activity	Molecular Function	1.09e-16	MSTRG.3021	ST6GAL2	2.26e-06	PREDICTED: beta-galactoside alpha-2,6-sialyltransferase 2 [Salmo salar]
GO:0003824	catalytic activity	Molecular Function	1.09e-16	MSTRG.5964	PCSK5	6.47e-05	PREDICTED: proprotein convertase subtilisin/kexin type 6-like [Salmo salar]
GO:0003824	catalytic activity	Molecular Function	1.09e-16	MSTRG.8056	LIPE	1.15e-30	hormone-sensitive lipase subtype 2 [Oncorhynchus mykiss]
GO:0003824	catalytic activity	Molecular Function	1.09e-16	ncbi_100135793	MMP2	1.68e-05	matrix metalloproteinase-2 precursor [Oncorhynchus mykiss]
GO:0003824	catalytic activity	Molecular Function	1.09e-16	ncbi_100135813	GAPDH	2.83e-12	PREDICTED: glyceraldehyde-3-phosphate dehydrogenase-like [Panthera tigris altaica]
GO:0003824	catalytic activity	Molecular Function	1.09e-16	ncbi_100135821	ST6GALNAC2	0.00505006	GalNAc alpha 2,6-sialyltransferase [Oncorhynchus mykiss]
GO:0003824	catalytic activity	Molecular Function	1.09e-16	ncbi_100135837	CAPN2	0.00727589	m-calpain [Oncorhynchus mykiss]
GO:0003824	catalytic activity	Molecular Function	1.09e-16	ncbi_100135858	TAP2	1.42e-10	TAP2a protein [Oncorhynchus mykiss]
GO:0003824	catalytic activity	Molecular Function	1.09e-16	ncbi_100135860	CAD	2.1e-05	PREDICTED: CAD protein-like isoform X1 [Salmo salar]
GO:0003824	catalytic activity	Molecular Function	1.09e-16	ncbi_100135866	GCK	0.00339548	glucokinase [Oncorhynchus mykiss]
GO:0003824	catalytic activity	Molecular Function	1.09e-16	ncbi_100135870	INSR	0.0123081	PREDICTED: insulin receptor-like isoform X1 [Salmo salar]
GO:0003824	catalytic activity	Molecular Function	1.09e-16	ncbi_100135871	INSR	0.000179573	PREDICTED: insulin receptor-like [Salmo salar]
GO:0003824	catalytic activity	Molecular Function	1.09e-16	ncbi_100135879	CBR1	3.03e-20	carbonyl reductase/20beta-hydroxysteroid dehydrogenase B [Oncorhynchus mykiss]
GO:0003824	catalytic activity	Molecular Function	1.09e-16	ncbi_100135882	PSMB9	8.78e-80	proteasome subunit [Oncorhynchus mykiss]
GO:0003824	catalytic activity	Molecular Function	1.09e-16	ncbi_100135896	DIO2	2.48e-07	type II iodothyronine deiodinase [Oncorhynchus mykiss]
GO:0003824	catalytic activity	Molecular Function	1.09e-16	ncbi_100135973	GLUL	1.12e-12	glutamine synthetase [Oncorhynchus mykiss]
GO:0003824	catalytic activity	Molecular Function	1.09e-16	ncbi_100136017	MMP13	3.32e-55	Collagenase 3 precursor [Salmo salar]
GO:0003824	catalytic activity	Molecular Function	1.09e-16	ncbi_100136025	PTGS2	0.0399504	cyclooxygenase-2 precursor [Oncorhynchus mykiss]
GO:0003824	catalytic activity	Molecular Function	1.09e-16	ncbi_100136053	PLCG2	2.52e-25	PREDICTED: 1-phosphatidylinositol 4,5-bisphosphate phosphodiesterase gamma-2 [Salmo salar]
GO:0003824	catalytic activity	Molecular Function	1.09e-16	ncbi_100136060	MMP9	4.83e-05	matrix metalloproteinase-9 precursor [Oncorhynchus mykiss]
GO:0003824	catalytic activity	Molecular Function	1.09e-16	ncbi_100136067	GLUD1	1.02e-12	PREDICTED: glutamate dehydrogenase isoform X1 [Salmo salar]
GO:0003824	catalytic activity	Molecular Function	1.09e-16	ncbi_100136127	MAP2K2	1.15e-07	Dual specificity mitogen-activated protein kinase kinase 2 [Salmo salar]
GO:0003824	catalytic activity	Molecular Function	1.09e-16	ncbi_100136164	PKM	1.65e-23	pyruvate kinase PKM-like [Salmo salar]
GO:0003824	catalytic activity	Molecular Function	1.09e-16	ncbi_100136179	ARG1	1.35e-11	TPA_exp: arginase type I [Oncorhynchus mykiss]
GO:0003824	catalytic activity	Molecular Function	1.09e-16	ncbi_100136183	ATP1A1	4.24e-26	PREDICTED: sodium/potassium-transporting ATPase subunit alpha-1 [Salmo salar]
GO:0003824	catalytic activity	Molecular Function	1.09e-16	ncbi_100136196	YWHAE	1.7e-41	14-3-3E1 protein [Oncorhynchus mykiss]
GO:0003824	catalytic activity	Molecular Function	1.09e-16	ncbi_100136200	YWHAH	0.000205149	14-3-3A1 protein [Oncorhynchus mykiss]
GO:0003824	catalytic activity	Molecular Function	1.09e-16	ncbi_100136246	VCP	2.99e-14	PREDICTED: transitional endoplasmic reticulum ATPase-like [Salmo salar]
GO:0003824	catalytic activity	Molecular Function	1.09e-16	ncbi_100136256	JUNB	0.00199821	junB protein [Oncorhynchus mykiss]
GO:0003824	catalytic activity	Molecular Function	1.09e-16	ncbi_100136278	ABCB1	6.43e-38	P-glycoprotein, partial [Oncorhynchus mykiss]
GO:0003824	catalytic activity	Molecular Function	1.09e-16	ncbi_100136604	INSR	1.38e-09	PREDICTED: insulin receptor-like [Salmo salar]
GO:0003824	catalytic activity	Molecular Function	1.09e-16	ncbi_100136606	CBR1	4.14e-20	carbonyl reductase [NADPH] 1 [Oncorhynchus mykiss]
GO:0003824	catalytic activity	Molecular Function	1.09e-16	ncbi_100136624	GLUL	1.52e-21	glutamine synthetase [Oncorhynchus mykiss]
GO:0003824	catalytic activity	Molecular Function	1.09e-16	ncbi_100136654	IP6K2	6.86e-17	PREDICTED: inositol hexaphosphate kinase 2 isoform X1 [Salmo salar]
GO:0003824	catalytic activity	Molecular Function	1.09e-16	ncbi_100136661	CYP24A1	1.83e-11	PREDICTED: 1,25-dihydroxyvitamin D(3) 24-hydroxylase, mitochondrial-like [Salmo salar]
GO:0003824	catalytic activity	Molecular Function	1.09e-16	ncbi_100136665	ELOVL5	6.02e-07	elongation of very long chain fatty acids protein 2 [Oncorhynchus mykiss]
GO:0003824	catalytic activity	Molecular Function	1.09e-16	ncbi_100136687	ABCC2	9.27e-71	multidrug resistance associated protein 2 [Oncorhynchus mykiss]
GO:0003824	catalytic activity	Molecular Function	1.09e-16	ncbi_100136688	ABCB11	7.52e-45	PREDICTED: bile salt export pump-like isoform X2 [Salmo salar]
GO:0003824	catalytic activity	Molecular Function	1.09e-16	ncbi_100136724	MOS	0.00764277	v-mos Moloney murine sarcoma viral oncogene-like protein [Oncorhynchus mykiss]
GO:0003824	catalytic activity	Molecular Function	1.09e-16	ncbi_100136729	MAO	2.01e-12	PREDICTED: LOW QUALITY PROTEIN: amine oxidase [flavin-containing]-like [Xiphophorus maculatus]
GO:0003824	catalytic activity	Molecular Function	1.09e-16	ncbi_100136765	HMGB1	2.13e-06	High mobility group-T protein [Salmo salar]
GO:0003824	catalytic activity	Molecular Function	1.09e-16	ncbi_100136794	GCH1	1.1e-40	PREDICTED: LOW QUALITY PROTEIN: GTP cyclohydrolase 1 [Salmo salar]
GO:0003824	catalytic activity	Molecular Function	1.09e-16	ncbi_100136831	CPT1A	6.06e-15	carnitine palmitoyl transferase I [Oncorhynchus mykiss]
GO:0003824	catalytic activity	Molecular Function	1.09e-16	ncbi_100137012	CYP2K1	6.42e-36	cytochrome P450 2K5 [Oncorhynchus mykiss]
GO:0003824	catalytic activity	Molecular Function	1.09e-16	ncbi_100137062	MX2	2.69e-201	interferon-induced GTP-binding protein Mx2 [Oncorhynchus mykiss]
GO:0003824	catalytic activity	Molecular Function	1.09e-16	ncbi_100142632	CYP1A3	6.47e-48	cytochrome P450 1A3 [Oncorhynchus mykiss]
GO:0003824	catalytic activity	Molecular Function	1.09e-16	ncbi_100271898	EIF2AK2	2.92e-85	dsRNA-activated protein kinase R [Oncorhynchus mykiss]
GO:0003824	catalytic activity	Molecular Function	1.09e-16	ncbi_100286815	CHEK2	2.65e-05	checkpoint kinase 2 [Oncorhynchus mykiss]
GO:0003824	catalytic activity	Molecular Function	1.09e-16	ncbi_100301667	TK1	0.0224593	thymidine kinase [Oncorhynchus mykiss]
GO:0003824	catalytic activity	Molecular Function	1.09e-16	ncbi_100301680	UBE2B	3.7e-05	ubiquitin-conjugating enzyme E2 B [Salmo salar]
GO:0003824	catalytic activity	Molecular Function	1.09e-16	ncbi_100301685	DHRS13	0.00660942	retinol dehydrogenase 12 [Oncorhynchus mykiss]
GO:0003824	catalytic activity	Molecular Function	1.09e-16	ncbi_100301691	HSPA8	3.55e-13	heat shock cognate 70-kd protein [Oncorhynchus mykiss]
GO:0003824	catalytic activity	Molecular Function	1.09e-16	ncbi_100301703	UBE2C	0.0254471	ubiquitin-conjugating enzyme E2 C [Oncorhynchus mykiss]
GO:0003824	catalytic activity	Molecular Function	1.09e-16	ncbi_100301730	GST1	7.28e-30	Glutathione S-transferase A [Oncorhynchus mykiss]
GO:0003824	catalytic activity	Molecular Function	1.09e-16	ncbi_100301743	SAT1	6.27e-16	diamine N-acetyltransferase 1 [Oncorhynchus mykiss]
GO:0003824	catalytic activity	Molecular Function	1.09e-16	ncbi_100301789	GSTO1	8.77e-12	glutathione S-transferase omega 1 [Oncorhynchus mykiss]
GO:0003824	catalytic activity	Molecular Function	1.09e-16	ncbi_100301810	COMTD1	3.75e-07	Catechol-O-methyltransferase domain-containing protein 1 [Oncorhynchus mykiss]
GO:0003824	catalytic activity	Molecular Function	1.09e-16	ncbi_100301820	POLR2D	9.73e-07	DNA-directed RNA polymerase II subunit RPB4 [Salmo salar]
GO:0003824	catalytic activity	Molecular Function	1.09e-16	ncbi_100301871	STT3A	9.58e-09	PREDICTED: dolichyl-diphosphooligosaccharide--protein glycosyltransferase subunit STT3A isoform X1 [Salmo salar]
GO:0003824	catalytic activity	Molecular Function	1.09e-16	ncbi_100305151	STYX	1.28e-05	Serine/threonine/tyrosine-interacting protein [Oncorhynchus mykiss]
GO:0003824	catalytic activity	Molecular Function	1.09e-16	ncbi_100305229	GSTK1	7.88e-10	Glutathione S-transferase kappa 1 [Oncorhynchus mykiss]
GO:0003824	catalytic activity	Molecular Function	1.09e-16	ncbi_100305233	DCK	1.49e-138	deoxycytidine kinase [Oncorhynchus mykiss]
GO:0003824	catalytic activity	Molecular Function	1.09e-16	ncbi_100305292	UPB1	2.71e-07	Beta-ureidopropionase [Oncorhynchus mykiss]
GO:0003824	catalytic activity	Molecular Function	1.09e-16	ncbi_100305303	PPA1	9.05e-24	Inorganic pyrophosphatase [Oncorhynchus mykiss]
GO:0003824	catalytic activity	Molecular Function	1.09e-16	ncbi_100305311	PSMB8	6.32e-61	Proteasome subunit beta type 8 [Oncorhynchus mykiss]
GO:0003824	catalytic activity	Molecular Function	1.09e-16	ncbi_100305314	NUDT3	3.41e-23	PREDICTED: diphosphoinositol polyphosphate phosphohydrolase 1-like [Salmo salar]
GO:0003824	catalytic activity	Molecular Function	1.09e-16	ncbi_100305334	PNPO	0.0103891	PREDICTED: pyridoxine-5'-phosphate oxidase-like [Salmo salar]
GO:0003824	catalytic activity	Molecular Function	1.09e-16	ncbi_100313950	ABCC3	0.000225767	PREDICTED: canalicular multispecific organic anion transporter 2-like isoform X1 [Salmo salar]
GO:0003824	catalytic activity	Molecular Function	1.09e-16	ncbi_100329197	CPT1A	4.98e-05	carnitine palmitoyltransferase I-like [Oncorhynchus mykiss]
GO:0003824	catalytic activity	Molecular Function	1.09e-16	ncbi_100329212	GAPDH	1.91e-15	glyceraldehyde 3-phosphate dehydrogenase [Oncorhynchus mykiss]
GO:0003824	catalytic activity	Molecular Function	1.09e-16	ncbi_100335041	MX1	5.45e-226	interferon-induced GTP-binding protein Mx1 [Oncorhynchus mykiss]
GO:0003824	catalytic activity	Molecular Function	1.09e-16	ncbi_100379121	GLUD1	3.44e-12	glutamate dehydrogenase 3 [Oncorhynchus mykiss]
GO:0003824	catalytic activity	Molecular Function	1.09e-16	ncbi_100499612	IFIH1	1.32e-102	melanoma differentiation associated gene 5 [Oncorhynchus mykiss]
GO:0003824	catalytic activity	Molecular Function	1.09e-16	ncbi_100499613	DHX58	8.2e-272	DEXH (Asp-Glu-X-His) box polypeptide 58, partial [Oncorhynchus mykiss]
GO:0003824	catalytic activity	Molecular Function	1.09e-16	ncbi_100499620	ABCC5	0.0125532	PREDICTED: multidrug resistance-associated protein 5-like [Salmo salar]
GO:0003824	catalytic activity	Molecular Function	1.09e-16	ncbi_100505413	LIPE	3.52e-16	hormone-sensitive lipase subtype 1 [Oncorhynchus mykiss]
GO:0003824	catalytic activity	Molecular Function	1.09e-16	ncbi_100505414	LIPE	4.5e-50	hormone-sensitive lipase subtype 2 [Oncorhynchus mykiss]
GO:0003824	catalytic activity	Molecular Function	1.09e-16	ncbi_100653435	FKBP3	0.000773801	FK506-binding protein 3 [Oncorhynchus mykiss]
GO:0003824	catalytic activity	Molecular Function	1.09e-16	ncbi_100653443	CASP3	0.000461879	casp3 protein [Oncorhynchus mykiss]
GO:0003824	catalytic activity	Molecular Function	1.09e-16	ncbi_101268911	CASP8	2.21e-17	caspase 8 [Oncorhynchus mykiss]
GO:0003824	catalytic activity	Molecular Function	1.09e-16	ncbi_101268941	MUL1	0.00311331	mitochondrial ubiquitin ligase activator of NF-kB [Oncorhynchus mykiss]
GO:0003824	catalytic activity	Molecular Function	1.09e-16	ncbi_101268971	ELOVL2	1.44e-16	elongation of long chain fatty acids protein 2 [Oncorhynchus mykiss]
GO:0003824	catalytic activity	Molecular Function	1.09e-16	ncbi_110485098	MYH9	0.000861146	PREDICTED: myosin-9 isoform X1 [Cynoglossus semilaevis]
GO:0003824	catalytic activity	Molecular Function	1.09e-16	ncbi_110485189	SMARCA4	6e-05	PREDICTED: transcription activator BRG1-like [Salmo salar]
GO:0003824	catalytic activity	Molecular Function	1.09e-16	ncbi_110485230	FAHD1	0.000854214	PREDICTED: acylpyruvase FAHD1, mitochondrial-like [Salmo salar]
GO:0003824	catalytic activity	Molecular Function	1.09e-16	ncbi_110485251	F9	0.0169419	Coagulation factor X precursor [Salmo salar]
GO:0003824	catalytic activity	Molecular Function	1.09e-16	ncbi_110485435	RIPK4	8.94e-88	PREDICTED: serine/threonine-protein kinase 10-like isoform X1 [Salmo salar]
GO:0003824	catalytic activity	Molecular Function	1.09e-16	ncbi_110485480	GNAI2	1.43e-07	PREDICTED: guanine nucleotide-binding protein G(o) subunit alpha-like [Salmo salar]
GO:0003824	catalytic activity	Molecular Function	1.09e-16	ncbi_110485513	AFMID	2.42e-16	PREDICTED: kynurenine formamidase isoform X3 [Salmo salar]
GO:0003824	catalytic activity	Molecular Function	1.09e-16	ncbi_110485515	AFMID	1.34e-15	kynurenine formamidase [Salmo salar]
GO:0003824	catalytic activity	Molecular Function	1.09e-16	ncbi_110485541	XPNPEP1	5.76e-05	xaa-Pro aminopeptidase 1 [Salmo salar]
GO:0003824	catalytic activity	Molecular Function	1.09e-16	ncbi_110485681	GCDH	0.000310805	PREDICTED: glutaryl-CoA dehydrogenase, mitochondrial-like [Salmo salar]
GO:0003824	catalytic activity	Molecular Function	1.09e-16	ncbi_110485729	ABCC1	0.0139109	PREDICTED: multidrug resistance-associated protein 1-like [Salmo salar]
GO:0003824	catalytic activity	Molecular Function	1.09e-16	ncbi_110485758	WBP1L	1.91e-05	PREDICTED: WW domain binding protein 1-like isoform X1 [Salmo salar]
GO:0003824	catalytic activity	Molecular Function	1.09e-16	ncbi_110485775	DTD1	8.3e-43	D-tyrosyl-tRNATyr deacylase 1 [Salmo salar]
GO:0003824	catalytic activity	Molecular Function	1.09e-16	ncbi_110485809	USP43	6e-08	PREDICTED: ubiquitin carboxyl-terminal hydrolase 43-like isoform X2 [Salmo salar]
GO:0003824	catalytic activity	Molecular Function	1.09e-16	ncbi_110485810	USP43	3.5e-05	PREDICTED: ubiquitin carboxyl-terminal hydrolase 43-like isoform X2 [Salmo salar]
GO:0003824	catalytic activity	Molecular Function	1.09e-16	ncbi_110485839	DDX39A	2.85e-11	PREDICTED: ATP-dependent RNA helicase DDX39A [Salmo salar]
GO:0003824	catalytic activity	Molecular Function	1.09e-16	ncbi_110485875	PTP4A1	3.92e-06	tyrosine phosphatase type IVA 1 [Salmo salar]
GO:0003824	catalytic activity	Molecular Function	1.09e-16	ncbi_110485926	QPRT	9.52e-11	PREDICTED: nicotinate-nucleotide pyrophosphorylase [carboxylating]-like isoform X1 [Salmo salar]
GO:0003824	catalytic activity	Molecular Function	1.09e-16	ncbi_110485933	P4HB	1.3e-18	PREDICTED: protein disulfide-isomerase [Salmo salar]
GO:0003824	catalytic activity	Molecular Function	1.09e-16	ncbi_110485946	PRPSAP1	4.51e-09	PREDICTED: phosphoribosyl pyrophosphate synthase-associated protein 1-like isoform X1 [Salmo salar]
GO:0003824	catalytic activity	Molecular Function	1.09e-16	ncbi_110485968	DDC	6.47e-37	PREDICTED: aromatic-L-amino-acid decarboxylase-like [Salmo salar]
GO:0003824	catalytic activity	Molecular Function	1.09e-16	ncbi_110486011	UGP2	2.27e-08	PREDICTED: UTP--glucose-1-phosphate uridylyltransferase-like isoform X1 [Salmo salar]
GO:0003824	catalytic activity	Molecular Function	1.09e-16	ncbi_110486022	PPP3R1	5.73e-05	PREDICTED: calcineurin subunit B type 1 [Esox lucius]
GO:0003824	catalytic activity	Molecular Function	1.09e-16	ncbi_110486030	ERO1B	7.86e-09	PREDICTED: ERO1-like protein beta isoform X1 [Salmo salar]
GO:0003824	catalytic activity	Molecular Function	1.09e-16	ncbi_110486043	SPAST	0.00286137	PREDICTED: spastin-like isoform X1 [Salmo salar]
GO:0003824	catalytic activity	Molecular Function	1.09e-16	ncbi_110486061	EGLN1	0.000358698	PREDICTED: egl nine homolog 1-like isoform X2 [Salmo salar]
GO:0003824	catalytic activity	Molecular Function	1.09e-16	ncbi_110486103	ATP13A1	5.57e-06	PREDICTED: manganese-transporting ATPase 13A1-like isoform X1 [Salmo salar]
GO:0003824	catalytic activity	Molecular Function	1.09e-16	ncbi_110486196	UBE2M	3.65e-32	NEDD8-conjugating enzyme Ubc12 [Salmo salar]
GO:0003824	catalytic activity	Molecular Function	1.09e-16	ncbi_110486229	TLK2	0.00510038	PREDICTED: serine/threonine-protein kinase tousled-like 2 isoform X1 [Salmo salar]
GO:0003824	catalytic activity	Molecular Function	1.09e-16	ncbi_110486262	PLCL2	5.51e-10	PREDICTED: inactive phospholipase C-like protein 2 [Salmo salar]
GO:0003824	catalytic activity	Molecular Function	1.09e-16	ncbi_110486267	MYLK	5.78e-21	PREDICTED: myosin light chain kinase, smooth muscle-like isoform X1 [Salmo salar]
GO:0003824	catalytic activity	Molecular Function	1.09e-16	ncbi_110486277	EZH1	9.81e-18	PREDICTED: histone-lysine N-methyltransferase EZH1-like isoform X1 [Salmo salar]
GO:0003824	catalytic activity	Molecular Function	1.09e-16	ncbi_110486296	LFNG	1.07e-06	PREDICTED: beta-1,3-N-acetylglucosaminyltransferase lunatic fringe-like [Salmo salar]
GO:0003824	catalytic activity	Molecular Function	1.09e-16	ncbi_110486378	RDH8	0.00294613	PREDICTED: retinol dehydrogenase 8-like [Salmo salar]
GO:0003824	catalytic activity	Molecular Function	1.09e-16	ncbi_110486379	RDH8	3.4e-08	PREDICTED: retinol dehydrogenase 8-like [Salmo salar]
GO:0003824	catalytic activity	Molecular Function	1.09e-16	ncbi_110486537	GCAT	2.53e-07	PREDICTED: 2-amino-3-ketobutyrate coenzyme A ligase, mitochondrial [Salmo salar]
GO:0003824	catalytic activity	Molecular Function	1.09e-16	ncbi_110486542	ACOT1	0.00695735	PREDICTED: acyl-coenzyme A thioesterase 1-like isoform X2 [Salmo salar]
GO:0003824	catalytic activity	Molecular Function	1.09e-16	ncbi_110486543	USP43	0.00423067	PREDICTED: ubiquitin carboxyl-terminal hydrolase 43-like [Salmo salar]
GO:0003824	catalytic activity	Molecular Function	1.09e-16	ncbi_110486604	PNP	1.52e-13	PREDICTED: purine nucleoside phosphorylase-like [Salmo salar]
GO:0003824	catalytic activity	Molecular Function	1.09e-16	ncbi_110486618	SBK1	1.82e-10	PREDICTED: serine/threonine-protein kinase SBK1-like isoform X1 [Salmo salar]
GO:0003824	catalytic activity	Molecular Function	1.09e-16	ncbi_110486641	BCAT1	0.0272173	branched-chain-amino-acid aminotransferase, cytosolic [Salmo salar]
GO:0003824	catalytic activity	Molecular Function	1.09e-16	ncbi_110486686	MAP3K3	0.0207806	PREDICTED: mitogen-activated protein kinase kinase kinase 3 isoform X1 [Esox lucius]
GO:0003824	catalytic activity	Molecular Function	1.09e-16	ncbi_110486689	GBP	9.06e-13	GSK-3-binding protein [Oncorhynchus mykiss]
GO:0003824	catalytic activity	Molecular Function	1.09e-16	ncbi_110486714	TUBB4B	3.19e-05	PREDICTED: tubulin beta-4B chain-like [Salmo salar]
GO:0003824	catalytic activity	Molecular Function	1.09e-16	ncbi_110486737	SLC27A1	6.97e-22	PREDICTED: long-chain fatty acid transport protein 1-like [Salmo salar]
GO:0003824	catalytic activity	Molecular Function	1.09e-16	ncbi_110486843	FAHD1	1.74e-10	PREDICTED: acylpyruvase FAHD1, mitochondrial-like [Salmo salar]
GO:0003824	catalytic activity	Molecular Function	1.09e-16	ncbi_110486845	FAHD1	0.000992706	PREDICTED: acylpyruvase FAHD1, mitochondrial-like [Salmo salar]
GO:0003824	catalytic activity	Molecular Function	1.09e-16	ncbi_110486846	FAHD1	7.93e-05	PREDICTED: acylpyruvase FAHD1, mitochondrial-like [Salmo salar]
GO:0003824	catalytic activity	Molecular Function	1.09e-16	ncbi_110486862	NOXO1	2.7e-09	PREDICTED: NADPH oxidase organizer 1-like [Salmo salar]
GO:0003824	catalytic activity	Molecular Function	1.09e-16	ncbi_110486922	DHPS	0.0480173	PREDICTED: deoxyhypusine synthase-like [Salmo salar]
GO:0003824	catalytic activity	Molecular Function	1.09e-16	ncbi_110486945	F9	2.5e-07	Coagulation factor X precursor [Salmo salar]
GO:0003824	catalytic activity	Molecular Function	1.09e-16	ncbi_110487066	CANT1	2.19e-51	PREDICTED: soluble calcium-activated nucleotidase 1 isoform X1 [Salmo salar]
GO:0003824	catalytic activity	Molecular Function	1.09e-16	ncbi_110487067	CANT1	7.28e-46	PREDICTED: soluble calcium-activated nucleotidase 1 isoform X1 [Salmo salar]
GO:0003824	catalytic activity	Molecular Function	1.09e-16	ncbi_110487264	XPNPEP1	0.00389959	PREDICTED: xaa-Pro aminopeptidase 1-like, partial [Salmo salar]
GO:0003824	catalytic activity	Molecular Function	1.09e-16	ncbi_110487804	RNMT	1.75e-17	PREDICTED: mRNA cap guanine-N7 methyltransferase [Salmo salar]
GO:0003824	catalytic activity	Molecular Function	1.09e-16	ncbi_110487935	MYLIPA	0.00247445	PREDICTED: E3 ubiquitin-protein ligase MYLIP-A-like [Salmo salar]
GO:0003824	catalytic activity	Molecular Function	1.09e-16	ncbi_110487958	HIBADH	0.00106955	PREDICTED: 3-hydroxyisobutyrate dehydrogenase, mitochondrial-like [Salmo salar]
GO:0003824	catalytic activity	Molecular Function	1.09e-16	ncbi_110487984	KAT2B	0.00232961	PREDICTED: histone acetyltransferase KAT2B-like [Salmo salar]
GO:0003824	catalytic activity	Molecular Function	1.09e-16	ncbi_110488043	PTP4A3	1.35e-26	PREDICTED: protein tyrosine phosphatase type IVA 3-like isoform X1 [Salmo salar]
GO:0003824	catalytic activity	Molecular Function	1.09e-16	ncbi_110488083	--	0.000201262	PREDICTED: glutathione S-transferase A-like [Salmo salar]
GO:0003824	catalytic activity	Molecular Function	1.09e-16	ncbi_110488117	ABCF1	1.61e-15	PREDICTED: LOW QUALITY PROTEIN: ATP-binding cassette sub-family F member 1-like [Salmo salar]
GO:0003824	catalytic activity	Molecular Function	1.09e-16	ncbi_110488161	UBE2E1	3.56e-50	PREDICTED: ubiquitin-conjugating enzyme E2 E1 [Salmo salar]
GO:0003824	catalytic activity	Molecular Function	1.09e-16	ncbi_110488184	ZDHHC14	1.32e-10	PREDICTED: palmitoyltransferase ZDHHC18-like isoform X1 [Salmo salar]
GO:0003824	catalytic activity	Molecular Function	1.09e-16	ncbi_110488277	NPR1	0.0207424	PREDICTED: atrial natriuretic peptide receptor 1-like [Salmo salar]
GO:0003824	catalytic activity	Molecular Function	1.09e-16	ncbi_110488285	ILF2	3.1e-19	PREDICTED: interleukin enhancer-binding factor 2 homolog [Salmo salar]
GO:0003824	catalytic activity	Molecular Function	1.09e-16	ncbi_110488297	PI4KB	0.000699227	PREDICTED: phosphatidylinositol 4-kinase beta-like [Salmo salar]
GO:0003824	catalytic activity	Molecular Function	1.09e-16	ncbi_110488329	PSMB7	1.01e-25	Proteasome subunit beta type 7 precursor [Oncorhynchus mykiss]
GO:0003824	catalytic activity	Molecular Function	1.09e-16	ncbi_110488343	HSD17B8	0.00111574	PREDICTED: estradiol 17-beta-dehydrogenase 8 [Salmo salar]
GO:0003824	catalytic activity	Molecular Function	1.09e-16	ncbi_110488346	PSMB7	1.55e-50	proteasome subunit [Oncorhynchus mykiss]
GO:0003824	catalytic activity	Molecular Function	1.09e-16	ncbi_110488348	PSMB9-A	1.7e-96	proteasome subunit [Oncorhynchus mykiss]
GO:0003824	catalytic activity	Molecular Function	1.09e-16	ncbi_110488349	PSMB6L-B	4.52e-67	proteasome subunit [Oncorhynchus mykiss]
GO:0003824	catalytic activity	Molecular Function	1.09e-16	ncbi_110488370	GSK3B	8.22e-05	PREDICTED: glycogen synthase kinase-3 beta-like isoform X1 [Salmo salar]
GO:0003824	catalytic activity	Molecular Function	1.09e-16	ncbi_110488379	PREP	4.87e-47	Prolyl endopeptidase [Salmo salar]
GO:0003824	catalytic activity	Molecular Function	1.09e-16	ncbi_110488496	DDAH2	0.000613718	PREDICTED: N(G),N(G)-dimethylarginine dimethylaminohydrolase 2-like [Salmo salar]
GO:0003824	catalytic activity	Molecular Function	1.09e-16	ncbi_110488635	ALDOB	0.00918896	PREDICTED: fructose-bisphosphate aldolase B-like [Salmo salar]
GO:0003824	catalytic activity	Molecular Function	1.09e-16	ncbi_110488721	PRPF19	5.71e-06	pre-mRNA-processing factor 19 [Salmo salar]
GO:0003824	catalytic activity	Molecular Function	1.09e-16	ncbi_110488861	ABCA1	6.7e-76	PREDICTED: ATP-binding cassette sub-family A member 1-like [Salmo salar]
GO:0003824	catalytic activity	Molecular Function	1.09e-16	ncbi_110488929	TDO2A	1.39e-54	PREDICTED: tryptophan 2,3-dioxygenase isoform X1 [Salmo salar]
GO:0003824	catalytic activity	Molecular Function	1.09e-16	ncbi_110488930	CTSO	1.13e-05	Cathepsin O precursor [Salmo salar]
GO:0003824	catalytic activity	Molecular Function	1.09e-16	ncbi_110488957	GSTP1	3.62e-36	glutathione S-transferase pi [Oncorhynchus kisutch]
GO:0003824	catalytic activity	Molecular Function	1.09e-16	ncbi_110488959	ZDHHC9	0.000494194	PREDICTED: palmitoyltransferase ZDHHC9-like [Salmo salar]
GO:0003824	catalytic activity	Molecular Function	1.09e-16	ncbi_110488987	BTK	0.00535519	PREDICTED: tyrosine-protein kinase BTK isoform X1 [Salmo salar]
GO:0003824	catalytic activity	Molecular Function	1.09e-16	ncbi_110489022	MCM7	4.73e-05	PREDICTED: DNA replication licensing factor MCM7 isoform X1 [Salmo salar]
GO:0003824	catalytic activity	Molecular Function	1.09e-16	ncbi_110489088	STK40	5.07e-09	PREDICTED: serine/threonine-protein kinase 40 isoform X1 [Salmo salar]
GO:0003824	catalytic activity	Molecular Function	1.09e-16	ncbi_110489090	UBE2D2	4.96e-10	ubiquitin-conjugating enzyme E2 D2 isoform 1 [Homo sapiens]
GO:0003824	catalytic activity	Molecular Function	1.09e-16	ncbi_110489388	TINAGL1	3.27e-15	PREDICTED: tubulointerstitial nephritis antigen-like [Salmo salar]
GO:0003824	catalytic activity	Molecular Function	1.09e-16	ncbi_110489579	NAT2	9.23e-12	PREDICTED: arylamine N-acetyltransferase, pineal gland isozyme NAT-10-like [Salmo salar]
GO:0003824	catalytic activity	Molecular Function	1.09e-16	ncbi_110489691	SGK3	1.29e-10	PREDICTED: serine/threonine-protein kinase Sgk3 [Salmo salar]
GO:0003824	catalytic activity	Molecular Function	1.09e-16	ncbi_110489702	RBCK1	1.05e-26	PREDICTED: ranBP-type and C3HC4-type zinc finger-containing protein 1-like isoform X1 [Salmo salar]
GO:0003824	catalytic activity	Molecular Function	1.09e-16	ncbi_110489713	GGH	1.11e-08	PREDICTED: gamma-glutamyl hydrolase-like [Salmo salar]
GO:0003824	catalytic activity	Molecular Function	1.09e-16	ncbi_110489717	GALNT11	1.8e-06	PREDICTED: polypeptide N-acetylgalactosaminyltransferase 11-like [Salmo salar]
GO:0003824	catalytic activity	Molecular Function	1.09e-16	ncbi_110489784	MYH6	0.011489	PREDICTED: myosin-7-like isoform X1 [Salmo salar]
GO:0003824	catalytic activity	Molecular Function	1.09e-16	ncbi_110489821	MASTL	0.0185833	PREDICTED: serine/threonine-protein kinase greatwall-like isoform X1 [Salmo salar]
GO:0003824	catalytic activity	Molecular Function	1.09e-16	ncbi_110489891	CYP2G1	5.42e-15	PREDICTED: cytochrome P450 2F3-like [Salmo salar]
GO:0003824	catalytic activity	Molecular Function	1.09e-16	ncbi_110489928	LYPLA1	0.000221524	Acyl-protein thioesterase 1 [Salmo salar]
GO:0003824	catalytic activity	Molecular Function	1.09e-16	ncbi_110490005	TUBB6	6.36e-09	PREDICTED: tubulin beta-5 chain [Salmo salar]
GO:0003824	catalytic activity	Molecular Function	1.09e-16	ncbi_110490047	DGKD	1.39e-19	PREDICTED: diacylglycerol kinase delta isoform X2 [Salmo salar]
GO:0003824	catalytic activity	Molecular Function	1.09e-16	ncbi_110490081	ABCF3	9.96e-13	PREDICTED: ATP-binding cassette sub-family F member 3-like [Salmo salar]
GO:0003824	catalytic activity	Molecular Function	1.09e-16	ncbi_110490086	B3GLCT	6.93e-05	PREDICTED: beta-1,3-glucosyltransferase-like isoform X3 [Salmo salar]
GO:0003824	catalytic activity	Molecular Function	1.09e-16	ncbi_110490101	ALDH3A2	8.33e-20	PREDICTED: fatty aldehyde dehydrogenase-like [Salmo salar]
GO:0003824	catalytic activity	Molecular Function	1.09e-16	ncbi_110490105	ADCY3	0.00562324	PREDICTED: adenylate cyclase type 3-like isoform X1 [Salmo salar]
GO:0003824	catalytic activity	Molecular Function	1.09e-16	ncbi_110490168	ALG10	2.91e-17	PREDICTED: dol-P-Glc:Glc(2)Man(9)GlcNAc(2)-PP-Dol alpha-1,2-glucosyltransferase [Esox lucius]
GO:0003824	catalytic activity	Molecular Function	1.09e-16	ncbi_110490217	ACOT5	0.00554492	PREDICTED: acyl-coenzyme A thioesterase 5-like isoform X1 [Salmo salar]
GO:0003824	catalytic activity	Molecular Function	1.09e-16	ncbi_110490266	PIK3CG	1.14e-26	PREDICTED: phosphatidylinositol 4,5-bisphosphate 3-kinase catalytic subunit gamma isoform-like [Salmo salar]
GO:0003824	catalytic activity	Molecular Function	1.09e-16	ncbi_110490286	PDE3A	0.000239661	PREDICTED: cGMP-inhibited 3',5'-cyclic phosphodiesterase A-like isoform X1 [Salmo salar]
GO:0003824	catalytic activity	Molecular Function	1.09e-16	ncbi_110490305	ETNK1	0.00554799	PREDICTED: ethanolamine kinase 1-like [Salmo salar]
GO:0003824	catalytic activity	Molecular Function	1.09e-16	ncbi_110490338	CDK17	0.00129389	PREDICTED: cyclin-dependent kinase 17-like [Salmo salar]
GO:0003824	catalytic activity	Molecular Function	1.09e-16	ncbi_110490358	PFKFB3	6.62e-15	PREDICTED: 6-phosphofructo-2-kinase/fructose-2,6-bisphosphatase 3-like isoform X2 [Salmo salar]
GO:0003824	catalytic activity	Molecular Function	1.09e-16	ncbi_110490392	MAPK12	2.65e-09	PREDICTED: mitogen-activated protein kinase 12-like [Salmo salar]
GO:0003824	catalytic activity	Molecular Function	1.09e-16	ncbi_110490651	APEX1	0.0147788	DNA-(apurinic or apyrimidinic site) lyase [Salmo salar]
GO:0003824	catalytic activity	Molecular Function	1.09e-16	ncbi_110490702	--	0.00117118	PREDICTED: NUAK family SNF1-like kinase 1 [Salmo salar]
GO:0003824	catalytic activity	Molecular Function	1.09e-16	ncbi_110490736	FUK	1.84e-09	PREDICTED: L-fucose kinase [Salmo salar]
GO:0003824	catalytic activity	Molecular Function	1.09e-16	ncbi_110490756	NUDT5	0.0310359	PREDICTED: ADP-sugar pyrophosphatase isoform X1 [Salmo salar]
GO:0003824	catalytic activity	Molecular Function	1.09e-16	ncbi_110491129	SULT1ST3	0.000827308	PREDICTED: cytosolic sulfotransferase 3-like isoform X1 [Salmo salar]
GO:0003824	catalytic activity	Molecular Function	1.09e-16	ncbi_110491201	EIF2AK2	3.19e-146	protein kinase containing Z-DNA binding domains [Salmo salar]
GO:0003824	catalytic activity	Molecular Function	1.09e-16	ncbi_110491208	SAT2	0.0350108	diamine N-acetyltransferase 2 [Salmo salar]
GO:0003824	catalytic activity	Molecular Function	1.09e-16	ncbi_110491375	ATAD1B	1.77e-77	PREDICTED: ATPase family AAA domain-containing protein 1-B-like [Salmo salar]
GO:0003824	catalytic activity	Molecular Function	1.09e-16	ncbi_110491381	CH25H	1.89e-25	PREDICTED: cholesterol 25-hydroxylase-like protein [Salmo salar]
GO:0003824	catalytic activity	Molecular Function	1.09e-16	ncbi_110491396	PANK1	5.76e-11	PREDICTED: pantothenate kinase 3-like isoform X1 [Salmo salar]
GO:0003824	catalytic activity	Molecular Function	1.09e-16	ncbi_110491425	P4HA1	0.00219505	PREDICTED: prolyl 4-hydroxylase subunit alpha-1-like [Salmo salar]
GO:0003824	catalytic activity	Molecular Function	1.09e-16	ncbi_110491437	PSMA4	6.08e-16	PREDICTED: proteasome subunit alpha type-4 isoform X1 [Salmo salar]
GO:0003824	catalytic activity	Molecular Function	1.09e-16	ncbi_110491494	MYO1D	9.32e-15	PREDICTED: unconventional myosin-Id-like [Salmo salar]
GO:0003824	catalytic activity	Molecular Function	1.09e-16	ncbi_110491521	ACSF2	5.81e-08	PREDICTED: acyl-CoA synthetase family member 2, mitochondrial-like isoform X1 [Salmo salar]
GO:0003824	catalytic activity	Molecular Function	1.09e-16	ncbi_110491617	DECR2	3.6e-07	PREDICTED: peroxisomal 2,4-dienoyl-CoA reductase isoform X1 [Salmo salar]
GO:0003824	catalytic activity	Molecular Function	1.09e-16	ncbi_110491624	STUB1	5.08e-17	PREDICTED: E3 ubiquitin-protein ligase CHIP [Salmo salar]
GO:0003824	catalytic activity	Molecular Function	1.09e-16	ncbi_110491659	CPT1A	0.00329359	PREDICTED: carnitine O-palmitoyltransferase 1, liver isoform-like isoform X1 [Esox lucius]
GO:0003824	catalytic activity	Molecular Function	1.09e-16	ncbi_110491681	GPAM	1.71e-37	PREDICTED: glycerol-3-phosphate acyltransferase 1, mitochondrial [Salmo salar]
GO:0003824	catalytic activity	Molecular Function	1.09e-16	ncbi_110491767	ATP2A1	0.0424365	PREDICTED: sarcoplasmic/endoplasmic reticulum calcium ATPase 1 isoform X1 [Salmo salar]
GO:0003824	catalytic activity	Molecular Function	1.09e-16	ncbi_110491842	MTHFR	6.75e-10	PREDICTED: methylenetetrahydrofolate reductase [Salmo salar]
GO:0003824	catalytic activity	Molecular Function	1.09e-16	ncbi_110491858	STK35	0.00996458	PREDICTED: serine/threonine-protein kinase 35-like [Salmo salar]
GO:0003824	catalytic activity	Molecular Function	1.09e-16	ncbi_110491937	GALNT6	0.00350374	PREDICTED: polypeptide N-acetylgalactosaminyltransferase 6 [Salmo salar]
GO:0003824	catalytic activity	Molecular Function	1.09e-16	ncbi_110491966	ACVR1B	1.23e-07	PREDICTED: activin receptor type-1B-like isoform X1 [Salmo salar]
GO:0003824	catalytic activity	Molecular Function	1.09e-16	ncbi_110492046	ATP6AP1	1.16e-35	PREDICTED: V-type proton ATPase subunit S1-like [Salmo salar]
GO:0003824	catalytic activity	Molecular Function	1.09e-16	ncbi_110492082	TMEM269	0.000184002	PREDICTED: CDP-diacylglycerol--serine O-phosphatidyltransferase-like isoform X2 [Salmo salar]
GO:0003824	catalytic activity	Molecular Function	1.09e-16	ncbi_110492112	RNF41	0.0307279	E3 ubiquitin-protein ligase NRDP1 [Salmo salar]
GO:0003824	catalytic activity	Molecular Function	1.09e-16	ncbi_110492152	TDG	0.00291512	PREDICTED: G/T mismatch-specific thymine DNA glycosylase-like [Salmo salar]
GO:0003824	catalytic activity	Molecular Function	1.09e-16	ncbi_110492153	CDC42	3.56e-08	PREDICTED: cell division control protein 42 homolog isoform X1 [Salmo salar]
GO:0003824	catalytic activity	Molecular Function	1.09e-16	ncbi_110492214	B3GNT7	0.0405725	PREDICTED: UDP-GlcNAc:betaGal beta-1,3-N-acetylglucosaminyltransferase 7-like [Salmo salar]
GO:0003824	catalytic activity	Molecular Function	1.09e-16	ncbi_110492228	UBIAD1	0.00010818	PREDICTED: ubiA prenyltransferase domain-containing protein 1-like isoform X2 [Salmo salar]
GO:0003824	catalytic activity	Molecular Function	1.09e-16	ncbi_110492278	WEE1-B	0.000383434	PREDICTED: wee1-like protein kinase [Salmo salar]
GO:0003824	catalytic activity	Molecular Function	1.09e-16	ncbi_110492281	PCMTD2	0.0123081	PREDICTED: protein-L-isoaspartate O-methyltransferase domain-containing protein 2-like isoform X1 [Salmo salar]
GO:0003824	catalytic activity	Molecular Function	1.09e-16	ncbi_110492316	IMPDH2	1.64e-13	PREDICTED: inosine-5'-monophosphate dehydrogenase 2 isoform X1 [Salmo salar]
GO:0003824	catalytic activity	Molecular Function	1.09e-16	ncbi_110492324	AMT	9.09e-12	PREDICTED: aminomethyltransferase, mitochondrial-like [Salmo salar]
GO:0003824	catalytic activity	Molecular Function	1.09e-16	ncbi_110492369	G6PD	2.83e-15	PREDICTED: glucose-6-phosphate 1-dehydrogenase isoform X1 [Salmo salar]
GO:0003824	catalytic activity	Molecular Function	1.09e-16	ncbi_110492370	GPD1	7.71e-19	PREDICTED: glycerol-3-phosphate dehydrogenase [NAD(+)], cytoplasmic-like isoform X1 [Salmo salar]
GO:0003824	catalytic activity	Molecular Function	1.09e-16	ncbi_110492441	SULT1ST2	1.02e-10	PREDICTED: cytosolic sulfotransferase 2-like [Salmo salar]
GO:0003824	catalytic activity	Molecular Function	1.09e-16	ncbi_110492442	SULT1ST3	6.3e-08	PREDICTED: cytosolic sulfotransferase 3-like isoform X2 [Salmo salar]
GO:0003824	catalytic activity	Molecular Function	1.09e-16	ncbi_110492443	SULT1ST2	0.0475253	Cytosolic sulfotransferase 2 [Salmo salar]
GO:0003824	catalytic activity	Molecular Function	1.09e-16	ncbi_110492458	SULT1ST2	3.49e-12	Cytosolic sulfotransferase 2 [Salmo salar]
GO:0003824	catalytic activity	Molecular Function	1.09e-16	ncbi_110492465	REN	1.9e-07	PREDICTED: renin-like [Salmo salar]
GO:0003824	catalytic activity	Molecular Function	1.09e-16	ncbi_110492513	UCKL1	3.7e-41	PREDICTED: uridine-cytidine kinase-like 1 isoform X4 [Salmo salar]
GO:0003824	catalytic activity	Molecular Function	1.09e-16	ncbi_110492526	PLCG1	3.75e-13	PREDICTED: 1-phosphatidylinositol 4,5-bisphosphate phosphodiesterase gamma-1 isoform X1 [Salmo salar]
GO:0003824	catalytic activity	Molecular Function	1.09e-16	ncbi_110492562	CYP3A27	8.29e-18	PREDICTED: cytochrome P450 3A30-like [Salmo salar]
GO:0003824	catalytic activity	Molecular Function	1.09e-16	ncbi_110492571	CDK16	0.00302935	PREDICTED: cyclin-dependent kinase 16 isoform X2 [Salmo salar]
GO:0003824	catalytic activity	Molecular Function	1.09e-16	ncbi_110492591	PIM1	3.96e-05	PREDICTED: LOW QUALITY PROTEIN: serine/threonine-protein kinase pim-1-like [Salmo salar]
GO:0003824	catalytic activity	Molecular Function	1.09e-16	ncbi_110492601	GSTM3	7.31e-05	PREDICTED: glutathione S-transferase Mu 3-like [Salmo salar]
GO:0003824	catalytic activity	Molecular Function	1.09e-16	ncbi_110492631	DPM1	3.99e-08	PREDICTED: dolichol-phosphate mannosyltransferase subunit 1-like [Salmo salar]
GO:0003824	catalytic activity	Molecular Function	1.09e-16	ncbi_110492641	FKBP1A	0.00100684	PREDICTED: peptidyl-prolyl cis-trans isomerase FKBP1A-like isoform X1 [Esox lucius]
GO:0003824	catalytic activity	Molecular Function	1.09e-16	ncbi_110492657	HCK	6.85e-11	tyrosine-protein kinase HCK [Salmo salar]
GO:0003824	catalytic activity	Molecular Function	1.09e-16	ncbi_110492670	MMP9	1.35e-07	PREDICTED: matrix metalloproteinase-9-like [Salmo salar]
GO:0003824	catalytic activity	Molecular Function	1.09e-16	ncbi_110492843	G6PC	0.00335623	PREDICTED: glucose-6-phosphatase-like [Salmo salar]
GO:0003824	catalytic activity	Molecular Function	1.09e-16	ncbi_110493262	IKBKE	4.51e-64	PREDICTED: inhibitor of nuclear factor kappa-B kinase subunit epsilon-like [Salmo salar]
GO:0003824	catalytic activity	Molecular Function	1.09e-16	ncbi_110493296	MCM2	4.94e-05	PREDICTED: DNA replication licensing factor MCM2 [Maylandia zebra]
GO:0003824	catalytic activity	Molecular Function	1.09e-16	ncbi_110493397	PRKACA	0.0359844	PREDICTED: cAMP-dependent protein kinase catalytic subunit alpha-like, partial [Salmo salar]
GO:0003824	catalytic activity	Molecular Function	1.09e-16	ncbi_110493407	PGAM1	1.32e-22	PREDICTED: phosphoglycerate mutase 1 [Salmo salar]
GO:0003824	catalytic activity	Molecular Function	1.09e-16	ncbi_110493421	TK1	2.77e-07	PREDICTED: thymidine kinase, cytosolic [Larimichthys crocea]
GO:0003824	catalytic activity	Molecular Function	1.09e-16	ncbi_110493445	DDX17	0.000713299	PREDICTED: probable ATP-dependent RNA helicase DDX17 isoform X1 [Esox lucius]
GO:0003824	catalytic activity	Molecular Function	1.09e-16	ncbi_110493447	ASNA1	3.35e-07	PREDICTED: ATPase ASNA1 [Notothenia coriiceps]
GO:0003824	catalytic activity	Molecular Function	1.09e-16	ncbi_110493449	JUNB	0.0326039	PREDICTED: transcription factor jun-B-like isoform X1 [Salmo salar]
GO:0003824	catalytic activity	Molecular Function	1.09e-16	ncbi_110493506	PIK3R1	0.00275956	PREDICTED: phosphatidylinositol 3-kinase regulatory subunit gamma-like isoform X1 [Salmo salar]
GO:0003824	catalytic activity	Molecular Function	1.09e-16	ncbi_110493556	USP43	0.000297754	PREDICTED: ubiquitin carboxyl-terminal hydrolase 43-like isoform X1 [Salmo salar]
GO:0003824	catalytic activity	Molecular Function	1.09e-16	ncbi_110493646	IRAK4	5.91e-08	interleukin-1 receptor-associated kinase 4 [Oncorhynchus mykiss]
GO:0003824	catalytic activity	Molecular Function	1.09e-16	ncbi_110493651	QPRT	0.0109593	PREDICTED: nicotinate-nucleotide pyrophosphorylase [carboxylating]-like isoform X1 [Salmo salar]
GO:0003824	catalytic activity	Molecular Function	1.09e-16	ncbi_110493673	ACOX1	7e-15	PREDICTED: peroxisomal acyl-coenzyme A oxidase 1 isoform X2 [Salmo salar]
GO:0003824	catalytic activity	Molecular Function	1.09e-16	ncbi_110493726	UGP2	1.83e-13	PREDICTED: UTP--glucose-1-phosphate uridylyltransferase isoform X1 [Salmo salar]
GO:0003824	catalytic activity	Molecular Function	1.09e-16	ncbi_110493736	PPP3R1	0.00427269	PREDICTED: calcineurin subunit B type 1 [Esox lucius]
GO:0003824	catalytic activity	Molecular Function	1.09e-16	ncbi_110493757	SPAST	0.014071	PREDICTED: spastin-like isoform X1 [Salmo salar]
GO:0003824	catalytic activity	Molecular Function	1.09e-16	ncbi_110493769	PTK7	0.000132608	PREDICTED: inactive tyrosine-protein kinase 7-like [Salmo salar]
GO:0003824	catalytic activity	Molecular Function	1.09e-16	ncbi_110493820	CAPN2	0.0110342	PREDICTED: calpain-2 catalytic subunit-like [Salmo salar]
GO:0003824	catalytic activity	Molecular Function	1.09e-16	ncbi_110493838	SULT6B1	8.3e-25	PREDICTED: sulfotransferase 6B1-like isoform X1 [Salmo salar]
GO:0003824	catalytic activity	Molecular Function	1.09e-16	ncbi_110493880	PCK1	1.17e-11	phosphoenolpyruvate carboxykinase, cytosolic [GTP] [Salmo salar]
GO:0003824	catalytic activity	Molecular Function	1.09e-16	ncbi_110493894	GCNT7	6.3e-10	PREDICTED: beta-1,3-galactosyl-O-glycosyl-glycoprotein beta-1,6-N-acetylglucosaminyltransferase 7-like [Salmo salar]
GO:0003824	catalytic activity	Molecular Function	1.09e-16	ncbi_110493923	SULT6B1	0.000124275	PREDICTED: sulfotransferase 6B1-like isoform X3 [Salmo salar]
GO:0003824	catalytic activity	Molecular Function	1.09e-16	ncbi_110493941	TXNRD3	2.35e-15	thioredoxin reductase 3a [Oncorhynchus mykiss]
GO:0003824	catalytic activity	Molecular Function	1.09e-16	ncbi_110494017	ACY1	4.43e-19	PREDICTED: aminoacylase-1 isoform X1 [Salmo salar]
GO:0003824	catalytic activity	Molecular Function	1.09e-16	ncbi_110494037	ZNRF1	1.07e-07	PREDICTED: E3 ubiquitin-protein ligase ZNRF1 [Salmo salar]
GO:0003824	catalytic activity	Molecular Function	1.09e-16	ncbi_110494058	PIK3C2B	1.16e-11	PREDICTED: phosphatidylinositol 4-phosphate 3-kinase C2 domain-containing subunit beta-like [Salmo salar]
GO:0003824	catalytic activity	Molecular Function	1.09e-16	ncbi_110494109	SIRT4	0.00156836	PREDICTED: NAD-dependent protein lipoamidase sirtuin-4, mitochondrial isoform X1 [Salmo salar]
GO:0003824	catalytic activity	Molecular Function	1.09e-16	ncbi_110494209	CDK2	0.0125092	PREDICTED: cyclin-dependent kinase 2-like [Salmo salar]
GO:0003824	catalytic activity	Molecular Function	1.09e-16	ncbi_110494212	WWP2	5.77e-40	PREDICTED: NEDD4-like E3 ubiquitin-protein ligase WWP2 isoform X1 [Salmo salar]
GO:0003824	catalytic activity	Molecular Function	1.09e-16	ncbi_110494214	CDK4	1.05e-07	PREDICTED: cyclin-dependent kinase 4-like [Salmo salar]
GO:0003824	catalytic activity	Molecular Function	1.09e-16	ncbi_110494270	USP4	7.55e-78	Ubiquitin carboxyl-terminal hydrolase 4 [Salmo salar]
GO:0003824	catalytic activity	Molecular Function	1.09e-16	ncbi_110494281	GNAI2	2.62e-07	PREDICTED: guanine nucleotide-binding protein G(i) subunit alpha-2 isoform X1 [Salmo salar]
GO:0003824	catalytic activity	Molecular Function	1.09e-16	ncbi_110494302	PRKCD	1.44e-17	PREDICTED: protein kinase C delta type-like [Salmo salar]
GO:0003824	catalytic activity	Molecular Function	1.09e-16	ncbi_110494311	ERBB3	2.07e-06	PREDICTED: receptor tyrosine-protein kinase erbB-3-like isoform X4 [Salmo salar]
GO:0003824	catalytic activity	Molecular Function	1.09e-16	ncbi_110494321	C1GALT1B	6.97e-21	PREDICTED: glycoprotein-N-acetylgalactosamine 3-beta-galactosyltransferase 1-B-like [Salmo salar]
GO:0003824	catalytic activity	Molecular Function	1.09e-16	ncbi_110494344	GNAT2	0.00609102	PREDICTED: guanine nucleotide-binding protein G(t) subunit alpha-2-like isoform X1 [Salmo salar]
GO:0003824	catalytic activity	Molecular Function	1.09e-16	ncbi_110494379	P3H1	8.65e-05	PREDICTED: prolyl 3-hydroxylase 1 [Salmo salar]
GO:0003824	catalytic activity	Molecular Function	1.09e-16	ncbi_110494401	ALG1	0.0288745	PREDICTED: chitobiosyldiphosphodolichol beta-mannosyltransferase-like [Salmo salar]
GO:0003824	catalytic activity	Molecular Function	1.09e-16	ncbi_110494492	MX2	1.73e-143	interferon-induced GTP-binding protein Mx2 [Oncorhynchus mykiss]
GO:0003824	catalytic activity	Molecular Function	1.09e-16	ncbi_110494493	MX3	3.69e-61	RBTMx3 [Oncorhynchus mykiss]
GO:0003824	catalytic activity	Molecular Function	1.09e-16	ncbi_110494507	EOGT	0.021607	PREDICTED: EGF domain-specific O-linked N-acetylglucosamine transferase-like [Salmo salar]
GO:0003824	catalytic activity	Molecular Function	1.09e-16	ncbi_110494527	IP6K2	0.00044537	PREDICTED: inositol hexakisphosphate kinase 2-like [Salmo salar]
GO:0003824	catalytic activity	Molecular Function	1.09e-16	ncbi_110494651	HEMK1	0.00569845	PREDICTED: hemK methyltransferase family member 1 [Salmo salar]
GO:0003824	catalytic activity	Molecular Function	1.09e-16	ncbi_110494655	HYAL1	0.00859086	PREDICTED: hyaluronidase-1-like [Salmo salar]
GO:0003824	catalytic activity	Molecular Function	1.09e-16	ncbi_110494665	H6PD	1.37e-123	PREDICTED: GDH/6PGL endoplasmic bifunctional protein-like [Salmo salar]
GO:0003824	catalytic activity	Molecular Function	1.09e-16	ncbi_110494670	MST1R	0.0260973	PREDICTED: macrophage-stimulating protein receptor-like [Salmo salar]
GO:0003824	catalytic activity	Molecular Function	1.09e-16	ncbi_110494761	MAPK14B	0.024804	PREDICTED: mitogen-activated protein kinase 14A-like [Salmo salar]
GO:0003824	catalytic activity	Molecular Function	1.09e-16	ncbi_110494785	SOAT1	5.37e-10	PREDICTED: sterol O-acyltransferase 2-like isoform X2 [Salmo salar]
GO:0003824	catalytic activity	Molecular Function	1.09e-16	ncbi_110494812	GGH	8.81e-09	PREDICTED: gamma-glutamyl hydrolase-like [Salmo salar]
GO:0003824	catalytic activity	Molecular Function	1.09e-16	ncbi_110494817	GPD1	2.64e-09	glycerol-3-phosphate dehydrogenase [Salmo salar]
GO:0003824	catalytic activity	Molecular Function	1.09e-16	ncbi_110494915	MPST	2.43e-05	PREDICTED: 3-mercaptopyruvate sulfurtransferase-like [Salmo salar]
GO:0003824	catalytic activity	Molecular Function	1.09e-16	ncbi_110494916	MPST	0.00129389	PREDICTED: 3-mercaptopyruvate sulfurtransferase-like [Salmo salar]
GO:0003824	catalytic activity	Molecular Function	1.09e-16	ncbi_110495055	AFMID	0.0114929	kynurenine formamidase [Salmo salar]
GO:0003824	catalytic activity	Molecular Function	1.09e-16	ncbi_110495301	GOT2	1.96e-06	PREDICTED: aspartate aminotransferase, mitochondrial-like [Salmo salar]
GO:0003824	catalytic activity	Molecular Function	1.09e-16	ncbi_110495325	CHKA	0.00375711	PREDICTED: choline kinase alpha-like isoform X1 [Salmo salar]
GO:0003824	catalytic activity	Molecular Function	1.09e-16	ncbi_110495378	PHOSPHO2	0.0068933	PREDICTED: pyridoxal phosphate phosphatase PHOSPHO2-like [Salmo salar]
GO:0003824	catalytic activity	Molecular Function	1.09e-16	ncbi_110495433	PHOSPHO2	0.000752858	PREDICTED: pyridoxal phosphate phosphatase PHOSPHO2-like [Salmo salar]
GO:0003824	catalytic activity	Molecular Function	1.09e-16	ncbi_110495449	CTDSP1	3.33e-10	PREDICTED: carboxy-terminal domain RNA polymerase II polypeptide A small phosphatase 1-like [Salmo salar]
GO:0003824	catalytic activity	Molecular Function	1.09e-16	ncbi_110495537	GPD2	0.00717046	PREDICTED: glycerol-3-phosphate dehydrogenase, mitochondrial-like isoform X1 [Salmo salar]
GO:0003824	catalytic activity	Molecular Function	1.09e-16	ncbi_110495540	GK	0.000705695	PREDICTED: glycerol kinase, testis specific 1 isoform X1 [Salmo salar]
GO:0003824	catalytic activity	Molecular Function	1.09e-16	ncbi_110495551	IHHB	1.53e-14	PREDICTED: indian hedgehog B protein-like [Salmo salar]
GO:0003824	catalytic activity	Molecular Function	1.09e-16	ncbi_110495566	IHHB	4.49e-12	PREDICTED: indian hedgehog B protein-like [Salmo salar]
GO:0003824	catalytic activity	Molecular Function	1.09e-16	ncbi_110495621	ATG3	3.87e-31	PREDICTED: ubiquitin-like-conjugating enzyme ATG3 [Salmo salar]
GO:0003824	catalytic activity	Molecular Function	1.09e-16	ncbi_110495622	ATG3	1.68e-50	PREDICTED: ubiquitin-like-conjugating enzyme ATG3 [Salmo salar]
GO:0003824	catalytic activity	Molecular Function	1.09e-16	ncbi_110495657	ATP1A1	8.52e-49	PREDICTED: sodium/potassium-transporting ATPase subunit alpha-1 [Salmo salar]
GO:0003824	catalytic activity	Molecular Function	1.09e-16	ncbi_110495683	ATP11A	2.72e-07	PREDICTED: probable phospholipid-transporting ATPase IH [Salmo salar]
GO:0003824	catalytic activity	Molecular Function	1.09e-16	ncbi_110495748	ACVR1	8.85e-07	PREDICTED: activin receptor type-1-like [Salmo salar]
GO:0003824	catalytic activity	Molecular Function	1.09e-16	ncbi_110495858	WDSUB1	5.7e-09	PREDICTED: WD repeat, SAM and U-box domain-containing protein 1-like isoform X1 [Salmo salar]
GO:0003824	catalytic activity	Molecular Function	1.09e-16	ncbi_110495888	RALB-B	4.95e-10	v-ral simian leukemia viral oncogene homolog Bb (ras related) [Salmo salar]
GO:0003824	catalytic activity	Molecular Function	1.09e-16	ncbi_110495904	CTSH	3.11e-15	PREDICTED: pro-cathepsin H-like [Salmo salar]
GO:0003824	catalytic activity	Molecular Function	1.09e-16	ncbi_110495908	FTCD	4.99e-27	formimidoyltransferase-cyclodeaminase [Salmo salar]
GO:0003824	catalytic activity	Molecular Function	1.09e-16	ncbi_110495944	AGPAT3	2.77e-08	PREDICTED: 1-acyl-sn-glycerol-3-phosphate acyltransferase gamma-like [Salmo salar]
GO:0003824	catalytic activity	Molecular Function	1.09e-16	ncbi_110496042	DDAH2	0.000576394	N(G),N(G)-dimethylarginine dimethylaminohydrolase 2 [Salmo salar]
GO:0003824	catalytic activity	Molecular Function	1.09e-16	ncbi_110496092	ATP9B	0.00705333	ATPase class II, partial [Pagrus major]
GO:0003824	catalytic activity	Molecular Function	1.09e-16	ncbi_110496142	EEF1A	0.00940719	PREDICTED: elongation factor 1-alpha-like [Salmo salar]
GO:0003824	catalytic activity	Molecular Function	1.09e-16	ncbi_110496156	AK2	7.79e-11	PREDICTED: adenylate kinase 2, mitochondrial isoform X1 [Salmo salar]
GO:0003824	catalytic activity	Molecular Function	1.09e-16	ncbi_110496157	RNF19B	2.66e-28	PREDICTED: E3 ubiquitin-protein ligase RNF19B-like [Salmo salar]
GO:0003824	catalytic activity	Molecular Function	1.09e-16	ncbi_110496228	PSMB6L-B	3.5e-42	proteasome subunit [Oncorhynchus mykiss]
GO:0003824	catalytic activity	Molecular Function	1.09e-16	ncbi_110496229	PSMB8	1.03e-13	PREDICTED: proteasome subunit beta type-8-like isoform X1 [Salmo salar]
GO:0003824	catalytic activity	Molecular Function	1.09e-16	ncbi_110496294	PDIA3	0.000112881	PREDICTED: protein disulfide-isomerase A3-like isoform X1 [Salmo salar]
GO:0003824	catalytic activity	Molecular Function	1.09e-16	ncbi_110496299	ILF2	6.03e-08	PREDICTED: interleukin enhancer-binding factor 2 homolog [Salmo salar]
GO:0003824	catalytic activity	Molecular Function	1.09e-16	ncbi_110496365	JARID2B	6.32e-10	PREDICTED: protein Jumonji-like isoform X1 [Salmo salar]
GO:0003824	catalytic activity	Molecular Function	1.09e-16	ncbi_110496493	YRK	3.46e-09	PREDICTED: proto-oncogene tyrosine-protein kinase Yrk-like isoform X1 [Salmo salar]
GO:0003824	catalytic activity	Molecular Function	1.09e-16	ncbi_110496592	PLCL2	6.01e-07	PREDICTED: inactive phospholipase C-like protein 2 isoform X1 [Salmo salar]
GO:0003824	catalytic activity	Molecular Function	1.09e-16	ncbi_110496595	KAT2B	0.00554706	PREDICTED: histone acetyltransferase KAT2B-like isoform X1 [Salmo salar]
GO:0003824	catalytic activity	Molecular Function	1.09e-16	ncbi_110496622	ARSA	0.0363157	PREDICTED: arylsulfatase A [Salmo salar]
GO:0003824	catalytic activity	Molecular Function	1.09e-16	ncbi_110496630	PDK2	4.32e-13	PREDICTED: pyruvate dehydrogenase (acetyl-transferring) kinase isozyme 2, mitochondrial-like [Salmo salar]
GO:0003824	catalytic activity	Molecular Function	1.09e-16	ncbi_110496645	CDK6	0.0150099	PREDICTED: cyclin-dependent kinase 6-like [Salmo salar]
GO:0003824	catalytic activity	Molecular Function	1.09e-16	ncbi_110496739	HPRT1	3.63e-12	PREDICTED: hypoxanthine-guanine phosphoribosyltransferase-like isoform X2 [Salmo salar]
GO:0003824	catalytic activity	Molecular Function	1.09e-16	ncbi_110496768	TRIB1	0.0164262	PREDICTED: tribbles homolog 1-like [Salmo salar]
GO:0003824	catalytic activity	Molecular Function	1.09e-16	ncbi_110496969	PHOSPHO2	3.66e-07	PREDICTED: pyridoxal phosphate phosphatase PHOSPHO2-like [Salmo salar]
GO:0003824	catalytic activity	Molecular Function	1.09e-16	ncbi_110496976	HRAS	5.66e-05	PREDICTED: GTPase NRas [Ochotona princeps]
GO:0003824	catalytic activity	Molecular Function	1.09e-16	ncbi_110497223	FURIN	1.1e-06	PREDICTED: furin-like isoform X1 [Salmo salar]
GO:0003824	catalytic activity	Molecular Function	1.09e-16	ncbi_110497323	CYP2U1	2.03e-06	PREDICTED: cytochrome P450 2U1-like [Salmo salar]
GO:0003824	catalytic activity	Molecular Function	1.09e-16	ncbi_110497358	PPM1K	1.58e-07	PREDICTED: protein phosphatase 1K, mitochondrial-like [Salmo salar]
GO:0003824	catalytic activity	Molecular Function	1.09e-16	ncbi_110497365	ABCE1	9.35e-13	ATP-binding cassette sub-family E member 1 [Salmo salar]
GO:0003824	catalytic activity	Molecular Function	1.09e-16	ncbi_110497381	GATB	0.0291713	PREDICTED: glutamyl-tRNA(Gln) amidotransferase subunit B, mitochondrial isoform X1 [Salmo salar]
GO:0003824	catalytic activity	Molecular Function	1.09e-16	ncbi_110497453	LRAT	0.00138519	lecithin retinol acyltransferase [Salmo salar]
GO:0003824	catalytic activity	Molecular Function	1.09e-16	ncbi_110497470	ACY3.2	6.84e-11	PREDICTED: N-acyl-aromatic-L-amino acid amidohydrolase (carboxylate-forming) B-like [Salmo salar]
GO:0003824	catalytic activity	Molecular Function	1.09e-16	ncbi_110497495	ACSL1	0.00164915	PREDICTED: long-chain-fatty-acid--CoA ligase 1-like isoform X1 [Salmo salar]
GO:0003824	catalytic activity	Molecular Function	1.09e-16	ncbi_110497547	SPTLC2	0.00500418	PREDICTED: serine palmitoyltransferase 2 [Salmo salar]
GO:0003824	catalytic activity	Molecular Function	1.09e-16	ncbi_110497550	ADCK1	9.06e-34	PREDICTED: uncharacterized aarF domain-containing protein kinase 1 isoform X1 [Salmo salar]
GO:0003824	catalytic activity	Molecular Function	1.09e-16	ncbi_110497652	SETD3	3.91e-08	PREDICTED: histone-lysine N-methyltransferase setd3-like isoform X1 [Salmo salar]
GO:0003824	catalytic activity	Molecular Function	1.09e-16	ncbi_110497658	TYRO3	0.000103946	PREDICTED: tyrosine-protein kinase receptor TYRO3-like [Salmo salar]
GO:0003824	catalytic activity	Molecular Function	1.09e-16	ncbi_110497673	PSMA3	4.87e-22	Proteasome subunit alpha type 3 [Oncorhynchus mykiss]
GO:0003824	catalytic activity	Molecular Function	1.09e-16	ncbi_110497687	EGLN3	1.95e-05	PREDICTED: egl nine homolog 3 [Salmo salar]
GO:0003824	catalytic activity	Molecular Function	1.09e-16	ncbi_110497707	TRAF3	1.12e-39	PREDICTED: TNF receptor-associated factor 3-like [Salmo salar]
GO:0003824	catalytic activity	Molecular Function	1.09e-16	ncbi_110497718	SDS	8.99e-09	PREDICTED: L-serine dehydratase/L-threonine deaminase-like [Salmo salar]
GO:0003824	catalytic activity	Molecular Function	1.09e-16	ncbi_110497766	PSMC6	3.12e-05	proteasome (prosome, macropain) 26S subunit, ATPase, 6 [Esox lucius]
GO:0003824	catalytic activity	Molecular Function	1.09e-16	ncbi_110497890	MAPK12	5.97e-16	PREDICTED: mitogen-activated protein kinase 12-like [Salmo salar]
GO:0003824	catalytic activity	Molecular Function	1.09e-16	ncbi_110497967	ADSSL1C	3.78e-26	adenylosuccinate synthetase isozyme 1 C [Salmo salar]
GO:0003824	catalytic activity	Molecular Function	1.09e-16	ncbi_110497985	MTHFD1	2.74e-12	PREDICTED: C-1-tetrahydrofolate synthase, cytoplasmic [Salmo salar]
GO:0003824	catalytic activity	Molecular Function	1.09e-16	ncbi_110498086	NRBP1	0.00872119	PREDICTED: nuclear receptor-binding protein-like [Salmo salar]
GO:0003824	catalytic activity	Molecular Function	1.09e-16	ncbi_110498124	MYO6	0.00115745	PREDICTED: unconventional myosin-VI-like isoform X1 [Salmo salar]
GO:0003824	catalytic activity	Molecular Function	1.09e-16	ncbi_110498144	ZMPSTE24	5.99e-08	PREDICTED: CAAX prenyl protease 1 homolog [Salmo salar]
GO:0003824	catalytic activity	Molecular Function	1.09e-16	ncbi_110498158	--	0.000349562	CTLA-2-beta [Salmo salar]
GO:0003824	catalytic activity	Molecular Function	1.09e-16	ncbi_110498160	CTSV	4.86e-16	PREDICTED: cathepsin L1-like [Salmo salar]
GO:0003824	catalytic activity	Molecular Function	1.09e-16	ncbi_110498177	WARS	3.46e-12	PREDICTED: tryptophan--tRNA ligase, cytoplasmic [Salmo salar]
GO:0003824	catalytic activity	Molecular Function	1.09e-16	ncbi_110498191	LRR1	4.95e-05	Peptidylprolyl isomerase-like 5 [Salmo salar]
GO:0003824	catalytic activity	Molecular Function	1.09e-16	ncbi_110498206	IVD	5.42e-05	PREDICTED: isovaleryl-CoA dehydrogenase, mitochondrial-like [Salmo salar]
GO:0003824	catalytic activity	Molecular Function	1.09e-16	ncbi_110498264	PYGL	8.04e-09	PREDICTED: glycogen phosphorylase, liver form isoform X1 [Clupea harengus]
GO:0003824	catalytic activity	Molecular Function	1.09e-16	ncbi_110498289	ARG2	0.0092227	TPA_exp: arginase type II [Oncorhynchus mykiss]
GO:0003824	catalytic activity	Molecular Function	1.09e-16	ncbi_110498306	UBE2D2	0.000266843	PREDICTED: ubiquitin-conjugating enzyme E2 D2-like [Salmo salar]
GO:0003824	catalytic activity	Molecular Function	1.09e-16	ncbi_110498361	CTH	5.82e-09	PREDICTED: cystathionine gamma-lyase-like isoform X1 [Salmo salar]
GO:0003824	catalytic activity	Molecular Function	1.09e-16	ncbi_110498434	OVCH2	9.6e-08	PREDICTED: ovochymase-2-like isoform X2 [Salmo salar]
GO:0003824	catalytic activity	Molecular Function	1.09e-16	ncbi_110498628	PPA2	3.78e-05	Inorganic pyrophosphatase 2, mitochondrial precursor [Salmo salar]
GO:0003824	catalytic activity	Molecular Function	1.09e-16	ncbi_110498642	CUBN	4.73e-08	PREDICTED: ovochymase-2-like isoform X2 [Salmo salar]
GO:0003824	catalytic activity	Molecular Function	1.09e-16	ncbi_110498644	SMARCA5	1.94e-06	PREDICTED: SWI/SNF-related matrix-associated actin-dependent regulator of chromatin subfamily A member 5 [Esox lucius]
GO:0003824	catalytic activity	Molecular Function	1.09e-16	ncbi_110498893	MYH1B	0.0258338	PREDICTED: myosin heavy chain, fast skeletal muscle-like [Salmo salar]
GO:0003824	catalytic activity	Molecular Function	1.09e-16	ncbi_110498989	ACTA2	0.00544342	actin, aortic smooth muscle [Danio rerio]
GO:0003824	catalytic activity	Molecular Function	1.09e-16	ncbi_110498990	CH25H	3.08e-16	PREDICTED: cholesterol 25-hydroxylase-like protein [Salmo salar]
GO:0003824	catalytic activity	Molecular Function	1.09e-16	ncbi_110498991	CH25H	0.000795506	PREDICTED: cholesterol 25-hydroxylase-like protein [Salmo salar]
GO:0003824	catalytic activity	Molecular Function	1.09e-16	ncbi_110498993	PANK1	0.00317214	PREDICTED: pantothenate kinase 3-like isoform X1 [Salmo salar]
GO:0003824	catalytic activity	Molecular Function	1.09e-16	ncbi_110499022	P4HA1	6.47e-06	procollagen-proline, 2-oxoglutarate 4-dioxygenase (proline 4-hydroxylase), alpha 1 polypeptide precursor [Salmo salar]
GO:0003824	catalytic activity	Molecular Function	1.09e-16	ncbi_110499026	MPPED2	0.0227522	Metallophosphoesterase domain-containing protein 2 [Salmo salar]
GO:0003824	catalytic activity	Molecular Function	1.09e-16	ncbi_110499060	ALDH18A1	0.000547747	PREDICTED: delta-1-pyrroline-5-carboxylate synthase-like isoform X1 [Salmo salar]
GO:0003824	catalytic activity	Molecular Function	1.09e-16	ncbi_110499124	PNPO	0.000603572	PREDICTED: pyridoxine-5'-phosphate oxidase-like [Salmo salar]
GO:0003824	catalytic activity	Molecular Function	1.09e-16	ncbi_110499151	CHUK	1.5e-12	PREDICTED: inhibitor of nuclear factor kappa-B kinase subunit alpha-like [Salmo salar]
GO:0003824	catalytic activity	Molecular Function	1.09e-16	ncbi_110499199	USP42	4.95e-10	PREDICTED: ubiquitin carboxyl-terminal hydrolase 42 [Salmo salar]
GO:0003824	catalytic activity	Molecular Function	1.09e-16	ncbi_110499221	SNU13	4.89e-17	PREDICTED: NHP2-like protein 1 [Salmo salar]
GO:0003824	catalytic activity	Molecular Function	1.09e-16	ncbi_110499230	FASN	3.6e-10	PREDICTED: fatty acid synthase-like [Salmo salar]
GO:0003824	catalytic activity	Molecular Function	1.09e-16	ncbi_110499262	HLTF	8.39e-08	PREDICTED: helicase-like transcription factor [Salmo salar]
GO:0003824	catalytic activity	Molecular Function	1.09e-16	ncbi_110499269	PSMB1-A	7.63e-24	Proteasome subunit beta type 1-A [Oncorhynchus mykiss]
GO:0003824	catalytic activity	Molecular Function	1.09e-16	ncbi_110499295	AKT3	0.000831236	PREDICTED: RAC-gamma serine/threonine-protein kinase isoform X1 [Salmo salar]
GO:0003824	catalytic activity	Molecular Function	1.09e-16	ncbi_110499299	ABCG5	1.64e-15	PREDICTED: ATP-binding cassette sub-family G member 5 [Salmo salar]
GO:0003824	catalytic activity	Molecular Function	1.09e-16	ncbi_110499337	PI4K2A	3.4e-07	PREDICTED: phosphatidylinositol 4-kinase type 2-alpha-like isoform X2 [Salmo salar]
GO:0003824	catalytic activity	Molecular Function	1.09e-16	ncbi_110499344	GOT1	2.47e-12	PREDICTED: aspartate aminotransferase, cytoplasmic-like [Salmo salar]
GO:0003824	catalytic activity	Molecular Function	1.09e-16	ncbi_110499382	GCLC	1.61e-14	PREDICTED: glutamate--cysteine ligase catalytic subunit isoform X1 [Salmo salar]
GO:0003824	catalytic activity	Molecular Function	1.09e-16	ncbi_110499383	ELOVL5	1.37e-35	polyunsaturated fatty acid elongase elovl5b [Salmo salar]
GO:0003824	catalytic activity	Molecular Function	1.09e-16	ncbi_110499384	ICK	2.95e-06	PREDICTED: serine/threonine-protein kinase ICK-like isoform X1 [Salmo salar]
GO:0003824	catalytic activity	Molecular Function	1.09e-16	ncbi_110499387	GSTA2	1.15e-09	glutathione S-transferase alpha 3 [Salmo salar]
GO:0003824	catalytic activity	Molecular Function	1.09e-16	ncbi_110499407	HK1	0.00129227	PREDICTED: hexokinase-1-like isoform X1 [Salmo salar]
GO:0003824	catalytic activity	Molecular Function	1.09e-16	ncbi_110499417	PGS1	0.00171432	PREDICTED: CDP-diacylglycerol--glycerol-3-phosphate 3-phosphatidyltransferase, mitochondrial-like isoform X1 [Salmo salar]
GO:0003824	catalytic activity	Molecular Function	1.09e-16	ncbi_110499486	EPHX1	3.04e-08	PREDICTED: epoxide hydrolase 1 [Esox lucius]
GO:0003824	catalytic activity	Molecular Function	1.09e-16	ncbi_110499488	MTR	0.0242466	PREDICTED: methionine synthase [Salmo salar]
GO:0003824	catalytic activity	Molecular Function	1.09e-16	ncbi_110499741	IRAK3	3.04e-33	interleukin-1 receptor-associated kinase 3 [Oncorhynchus mykiss]
GO:0003824	catalytic activity	Molecular Function	1.09e-16	ncbi_110499793	TYMP	6.06e-22	Thymidine phosphorylase [Salmo salar]
GO:0003824	catalytic activity	Molecular Function	1.09e-16	ncbi_110499835	ST8SIA1	0.000593933	PREDICTED: alpha-N-acetylneuraminide alpha-2,8-sialyltransferase [Salmo salar]
GO:0003824	catalytic activity	Molecular Function	1.09e-16	ncbi_110499837	ST8SIA1	2.15e-07	PREDICTED: alpha-N-acetylneuraminide alpha-2,8-sialyltransferase [Salmo salar]
GO:0003824	catalytic activity	Molecular Function	1.09e-16	ncbi_110499874	HGF	0.0196035	PREDICTED: hepatocyte growth factor-like, partial [Salmo salar]
GO:0003824	catalytic activity	Molecular Function	1.09e-16	ncbi_110500042	AMDHD1	3.41e-24	PREDICTED: probable imidazolonepropionase [Salmo salar]
GO:0003824	catalytic activity	Molecular Function	1.09e-16	ncbi_110500067	ATP6V1E1	9.37e-07	PREDICTED: V-type proton ATPase subunit E 1-like [Salmo salar]
GO:0003824	catalytic activity	Molecular Function	1.09e-16	ncbi_110500133	PFKFB3	0.00199259	PREDICTED: 6-phosphofructo-2-kinase/fructose-2,6-bisphosphatase 3 isoform X3 [Salmo salar]
GO:0003824	catalytic activity	Molecular Function	1.09e-16	ncbi_110500138	NUDT5	1.62e-21	PREDICTED: ADP-sugar pyrophosphatase-like isoform X2 [Salmo salar]
GO:0003824	catalytic activity	Molecular Function	1.09e-16	ncbi_110500140	CAMK1D	2.06e-06	PREDICTED: calcium/calmodulin-dependent protein kinase type 1D-like isoform X2 [Salmo salar]
GO:0003824	catalytic activity	Molecular Function	1.09e-16	ncbi_110500197	BCAP29	6.03e-33	PREDICTED: B-cell receptor-associated protein 29-like [Salmo salar]
GO:0003824	catalytic activity	Molecular Function	1.09e-16	ncbi_110500207	NAMPT	1.1e-112	PREDICTED: nicotinamide phosphoribosyltransferase-like [Salmo salar]
GO:0003824	catalytic activity	Molecular Function	1.09e-16	ncbi_110500254	LTA4H	2.7e-11	PREDICTED: leukotriene A-4 hydrolase isoform X1 [Salmo salar]
GO:0003824	catalytic activity	Molecular Function	1.09e-16	ncbi_110500280	ALG10	3.16e-05	PREDICTED: dol-P-Glc:Glc(2)Man(9)GlcNAc(2)-PP-Dol alpha-1,2-glucosyltransferase [Esox lucius]
GO:0003824	catalytic activity	Molecular Function	1.09e-16	ncbi_110500290	PIM3	0.00257941	PREDICTED: serine/threonine-protein kinase pim-3 [Salmo salar]
GO:0003824	catalytic activity	Molecular Function	1.09e-16	ncbi_110500303	DHTKD1	4.31e-16	PREDICTED: probable 2-oxoglutarate dehydrogenase E1 component DHKTD1, mitochondrial [Salmo salar]
GO:0003824	catalytic activity	Molecular Function	1.09e-16	ncbi_110500351	HAL	8.12e-38	PREDICTED: histidine ammonia-lyase [Salmo salar]
GO:0003824	catalytic activity	Molecular Function	1.09e-16	ncbi_110500376	EIF4A1	6.77e-22	PREDICTED: eukaryotic initiation factor 4A-I [Salmo salar]
GO:0003824	catalytic activity	Molecular Function	1.09e-16	ncbi_110500378	ACOX3	5.64e-14	peroxisomal acyl-coenzyme A oxidase 3 [Salmo salar]
GO:0003824	catalytic activity	Molecular Function	1.09e-16	ncbi_110500395	LPCAT4	1.59e-23	1-acyl-sn-glycerol-3-phosphate acyltransferase eta [Salmo salar]
GO:0003824	catalytic activity	Molecular Function	1.09e-16	ncbi_110500424	PNP	1.47e-21	PREDICTED: purine nucleoside phosphorylase-like [Salmo salar]
GO:0003824	catalytic activity	Molecular Function	1.09e-16	ncbi_110500473	FAAH2A	1.3e-18	PREDICTED: fatty-acid amide hydrolase 2-A-like [Salmo salar]
GO:0003824	catalytic activity	Molecular Function	1.09e-16	ncbi_110500498	--	4.38e-206	Probable E3 ubiquitin-protein ligase RNF144A-A [Salmo salar]
GO:0003824	catalytic activity	Molecular Function	1.09e-16	ncbi_110500504	FRK	1.22e-178	Tyrosine-protein kinase SRK2 [Salmo salar]
GO:0003824	catalytic activity	Molecular Function	1.09e-16	ncbi_110500581	CDA	0.0227929	PREDICTED: cytidine deaminase-like [Salmo salar]
GO:0003824	catalytic activity	Molecular Function	1.09e-16	ncbi_110500684	POLR2A	1.72e-20	PREDICTED: DNA-directed RNA polymerase II subunit RPB1-like [Salmo salar]
GO:0003824	catalytic activity	Molecular Function	1.09e-16	ncbi_110500814	ENO3	1.41e-08	Eno3 protein, partial [Danio rerio]
GO:0003824	catalytic activity	Molecular Function	1.09e-16	ncbi_110500817	MOGAT1	1.45e-25	PREDICTED: 2-acylglycerol O-acyltransferase 2-A-like [Esox lucius]
GO:0003824	catalytic activity	Molecular Function	1.09e-16	ncbi_110501235	MYCBP2	0.0108441	PREDICTED: E3 ubiquitin-protein ligase MYCBP2 isoform X18 [Salmo salar]
GO:0003824	catalytic activity	Molecular Function	1.09e-16	ncbi_110501242	UCHL3	3.34e-46	ubiquitin carboxyl-terminal hydrolase isozyme L3 [Salmo salar]
GO:0003824	catalytic activity	Molecular Function	1.09e-16	ncbi_110501312	CREG2	1.98e-19	protein CREG2 precursor [Salmo salar]
GO:0003824	catalytic activity	Molecular Function	1.09e-16	ncbi_110501448	MAP3K20	6.66e-07	PREDICTED: mitogen-activated protein kinase kinase kinase MLT-like isoform X2 [Salmo salar]
GO:0003824	catalytic activity	Molecular Function	1.09e-16	ncbi_110501463	GAD1	0.00081907	PREDICTED: glutamate decarboxylase 1-like isoform X1 [Salmo salar]
GO:0003824	catalytic activity	Molecular Function	1.09e-16	ncbi_110501468	METTL5	1.7e-10	Methyltransferase-like protein 5 [Salmo salar]
GO:0003824	catalytic activity	Molecular Function	1.09e-16	ncbi_110501478	RDH7	4.92e-07	PREDICTED: retinol dehydrogenase 3-like [Salmo salar]
GO:0003824	catalytic activity	Molecular Function	1.09e-16	ncbi_110501523	GALNT5	0.0289693	PREDICTED: polypeptide N-acetylgalactosaminyltransferase 5 [Salmo salar]
GO:0003824	catalytic activity	Molecular Function	1.09e-16	ncbi_110501557	--	2.19e-07	PREDICTED: mannose-1-phosphate guanyltransferase-like [Stegastes partitus]
GO:0003824	catalytic activity	Molecular Function	1.09e-16	ncbi_110501666	HAO2	1.07e-08	PREDICTED: hydroxyacid oxidase 2 isoform X1 [Salmo salar]
GO:0003824	catalytic activity	Molecular Function	1.09e-16	ncbi_110501669	PLA1A	1.14e-15	PREDICTED: phospholipase A1 member A-like isoform X4 [Salmo salar]
GO:0003824	catalytic activity	Molecular Function	1.09e-16	ncbi_110501678	LATS2	0.00476472	PREDICTED: serine/threonine-protein kinase LATS2-like [Salmo salar]
GO:0003824	catalytic activity	Molecular Function	1.09e-16	ncbi_110501757	PDE1C	7.96e-18	PREDICTED: calcium/calmodulin-dependent 3',5'-cyclic nucleotide phosphodiesterase 1A-like isoform X2 [Salmo salar]
GO:0003824	catalytic activity	Molecular Function	1.09e-16	ncbi_110501792	MYO1B	2.26e-06	PREDICTED: unconventional myosin-Ib-like isoform X1 [Salmo salar]
GO:0003824	catalytic activity	Molecular Function	1.09e-16	ncbi_110501868	ACMSD	1.31e-57	PREDICTED: 2-amino-3-carboxymuconate-6-semialdehyde decarboxylase isoform X1 [Salmo salar]
GO:0003824	catalytic activity	Molecular Function	1.09e-16	ncbi_110501874	RND3	4.03e-13	PREDICTED: rho-related GTP-binding protein RhoE-like [Salmo salar]
GO:0003824	catalytic activity	Molecular Function	1.09e-16	ncbi_110501951	ERCC1	0.00284158	DNA excision repair protein ERCC-1 [Salmo salar]
GO:0003824	catalytic activity	Molecular Function	1.09e-16	ncbi_110501953	IHHB	6.28e-07	PREDICTED: indian hedgehog protein [Salmo salar]
GO:0003824	catalytic activity	Molecular Function	1.09e-16	ncbi_110501961	TUBA	4.61e-05	PREDICTED: tubulin alpha chain-like [Salmo salar]
GO:0003824	catalytic activity	Molecular Function	1.09e-16	ncbi_110501984	EHHADH	8.8e-15	peroxisomal bifunctional enzyme [Salmo salar]
GO:0003824	catalytic activity	Molecular Function	1.09e-16	ncbi_110501986	PFKL	5.82e-09	PREDICTED: ATP-dependent 6-phosphofructokinase, liver type [Sinocyclocheilus rhinocerous]
GO:0003824	catalytic activity	Molecular Function	1.09e-16	ncbi_110501993	EHHADH	1.9e-22	peroxisomal bifunctional enzyme [Salmo salar]
GO:0003824	catalytic activity	Molecular Function	1.09e-16	ncbi_110501995	HNMT	2.78e-14	PREDICTED: histamine N-methyltransferase isoform X2 [Salmo salar]
GO:0003824	catalytic activity	Molecular Function	1.09e-16	ncbi_110502237	--	0.00944251	PREDICTED: palmitoyltransferase akr1-like [Salmo salar]
GO:0003824	catalytic activity	Molecular Function	1.09e-16	ncbi_110502305	44625	3.23e-05	E3 ubiquitin-protein ligase MARCH5 [Salmo salar]
GO:0003824	catalytic activity	Molecular Function	1.09e-16	ncbi_110502320	CSAD	1.61e-18	cysteine sulfinate decarboxylase [Oncorhynchus mykiss]
GO:0003824	catalytic activity	Molecular Function	1.09e-16	ncbi_110502338	HAAO	2.1e-10	3-hydroxyanthranilate 3,4-dioxygenase [Salmo salar]
GO:0003824	catalytic activity	Molecular Function	1.09e-16	ncbi_110502346	PKDCC	0.0102684	PREDICTED: extracellular tyrosine-protein kinase PKDCC [Salmo salar]
GO:0003824	catalytic activity	Molecular Function	1.09e-16	ncbi_110502391	AGA	0.00434521	PREDICTED: N(4)-(Beta-N-acetylglucosaminyl)-L-asparaginase-like [Astyanax mexicanus]
GO:0003824	catalytic activity	Molecular Function	1.09e-16	ncbi_110502527	UBE2D4	2.05e-06	PREDICTED: ubiquitin-conjugating enzyme E2 D4-like isoform X1 [Salmo salar]
GO:0003824	catalytic activity	Molecular Function	1.09e-16	ncbi_110502637	ALOX5	0.0127391	PREDICTED: arachidonate 5-lipoxygenase-like [Salmo salar]
GO:0003824	catalytic activity	Molecular Function	1.09e-16	ncbi_110502673	GOT1	8.12e-05	aspartate aminotransferase, cytoplasmic [Salmo salar]
GO:0003824	catalytic activity	Molecular Function	1.09e-16	ncbi_110502703	GCLC	3.82e-05	PREDICTED: glutamate--cysteine ligase catalytic subunit-like isoform X2 [Salmo salar]
GO:0003824	catalytic activity	Molecular Function	1.09e-16	ncbi_110502730	HK1	1.86e-15	unnamed protein product [Oncorhynchus mykiss]
GO:0003824	catalytic activity	Molecular Function	1.09e-16	ncbi_110502807	ADK	0.00017218	Adenosine kinase [Salmo salar]
GO:0003824	catalytic activity	Molecular Function	1.09e-16	ncbi_110502843	DAGLB	2.1e-06	PREDICTED: sn1-specific diacylglycerol lipase beta-like [Salmo salar]
GO:0003824	catalytic activity	Molecular Function	1.09e-16	ncbi_110502847	METTL9	4.86e-14	Methyltransferase-like protein 9 [Salmo salar]
GO:0003824	catalytic activity	Molecular Function	1.09e-16	ncbi_110502854	THA2	1.98e-07	PREDICTED: probable low-specificity L-threonine aldolase 2 [Salmo salar]
GO:0003824	catalytic activity	Molecular Function	1.09e-16	ncbi_110502857	XRCC6	6.35e-06	ATP-dependent DNA helicase 2 subunit 1 [Salmo salar]
GO:0003824	catalytic activity	Molecular Function	1.09e-16	ncbi_110502946	FASN	9.73e-10	PREDICTED: fatty acid synthase-like [Salmo salar]
GO:0003824	catalytic activity	Molecular Function	1.09e-16	ncbi_110502957	HS3ST3B1	9.72e-21	PREDICTED: heparan sulfate glucosamine 3-O-sulfotransferase 3B1-like [Salmo salar]
GO:0003824	catalytic activity	Molecular Function	1.09e-16	ncbi_110502975	GALNT2	1.02e-10	Polypeptide N-acetylgalactosaminyltransferase 2 [Salmo salar]
GO:0003824	catalytic activity	Molecular Function	1.09e-16	ncbi_110503426	AADAC	0.020818	PREDICTED: arylacetamide deacetylase-like [Salmo salar]
GO:0003824	catalytic activity	Molecular Function	1.09e-16	ncbi_110503465	PGLYRP1	4.87e-07	DNA-directed RNA polymerase II subunit RPB9 [Salmo salar]
GO:0003824	catalytic activity	Molecular Function	1.09e-16	ncbi_110503496	EGLN2	1.2e-23	Egl nine homolog 2 [Salmo salar]
GO:0003824	catalytic activity	Molecular Function	1.09e-16	ncbi_110503515	PGM2L1	0.000163266	PREDICTED: glucose 1,6-bisphosphate synthase [Salmo salar]
GO:0003824	catalytic activity	Molecular Function	1.09e-16	ncbi_110503529	SIK2	0.00190415	PREDICTED: serine/threonine-protein kinase SIK2 [Salmo salar]
GO:0003824	catalytic activity	Molecular Function	1.09e-16	ncbi_110503550	GFM1	1.07e-09	PREDICTED: elongation factor G, mitochondrial isoform X1 [Salmo salar]
GO:0003824	catalytic activity	Molecular Function	1.09e-16	ncbi_110503560	MAP3K10	4.5e-06	PREDICTED: mitogen-activated protein kinase kinase kinase 10 [Salmo salar]
GO:0003824	catalytic activity	Molecular Function	1.09e-16	ncbi_110503582	CHD4	1.14e-07	PREDICTED: chromodomain-helicase-DNA-binding protein 4-like [Salmo salar]
GO:0003824	catalytic activity	Molecular Function	1.09e-16	ncbi_110503617	TIMM50	1.11e-14	PREDICTED: mitochondrial import inner membrane translocase subunit TIM50-like [Salmo salar]
GO:0003824	catalytic activity	Molecular Function	1.09e-16	ncbi_110503695	PSMA6	5e-63	PREDICTED: proteasome subunit alpha type-6-like [Salmo salar]
GO:0003824	catalytic activity	Molecular Function	1.09e-16	ncbi_110503794	ALDH2	4.31e-13	PREDICTED: aldehyde dehydrogenase, mitochondrial-like [Salmo salar]
GO:0003824	catalytic activity	Molecular Function	1.09e-16	ncbi_110503829	DDR1	0.016562	PREDICTED: epithelial discoidin domain-containing receptor 1-like, partial [Salmo salar]
GO:0003824	catalytic activity	Molecular Function	1.09e-16	ncbi_110504050	DHRS13	2.16e-06	PREDICTED: dehydrogenase/reductase SDR family member 13-like [Salmo salar]
GO:0003824	catalytic activity	Molecular Function	1.09e-16	ncbi_110504053	PIPOX	5.76e-22	PREDICTED: peroxisomal sarcosine oxidase [Salmo salar]
GO:0003824	catalytic activity	Molecular Function	1.09e-16	ncbi_110504105	DHRS12	9.15e-05	PREDICTED: dehydrogenase/reductase SDR family member 12-like isoform X1 [Salmo salar]
GO:0003824	catalytic activity	Molecular Function	1.09e-16	ncbi_110504256	EPHX2	3.02e-26	PREDICTED: bifunctional epoxide hydrolase 2-like isoform X1 [Salmo salar]
GO:0003824	catalytic activity	Molecular Function	1.09e-16	ncbi_110504365	ERBB4	1.95e-05	PREDICTED: receptor tyrosine-protein kinase erbB-4-like isoform X1 [Salmo salar]
GO:0003824	catalytic activity	Molecular Function	1.09e-16	ncbi_110504465	DUSP1	1.2e-30	PREDICTED: dual specificity protein phosphatase 1-like [Salmo salar]
GO:0003824	catalytic activity	Molecular Function	1.09e-16	ncbi_110504479	NMT3	9.41e-17	phosphoethanolamine N-methyltransferase 3 [Salmo salar]
GO:0003824	catalytic activity	Molecular Function	1.09e-16	ncbi_110504558	PRPS1	5.36e-08	PREDICTED: ribose-phosphate pyrophosphokinase 1-like isoform X2 [Salmo salar]
GO:0003824	catalytic activity	Molecular Function	1.09e-16	ncbi_110504684	UBE2D2	3.38e-14	ubiquitin-conjugating enzyme E2 D2 isoform 1 [Homo sapiens]
GO:0003824	catalytic activity	Molecular Function	1.09e-16	ncbi_110504699	HPRT1	1.02e-18	PREDICTED: hypoxanthine-guanine phosphoribosyltransferase isoform X1 [Salmo salar]
GO:0003824	catalytic activity	Molecular Function	1.09e-16	ncbi_110504710	MTMR7	7.07e-11	PREDICTED: myotubularin-related protein 7-like isoform X1 [Salmo salar]
GO:0003824	catalytic activity	Molecular Function	1.09e-16	ncbi_110504717	CYP4V2	9.23e-09	PREDICTED: cytochrome P450 4V2 isoform X1 [Salmo salar]
GO:0003824	catalytic activity	Molecular Function	1.09e-16	ncbi_110504769	HDAC3	1.04e-05	Histone deacetylase 3 [Salmo salar]
GO:0003824	catalytic activity	Molecular Function	1.09e-16	ncbi_110504814	--	0.000649041	unnamed protein product [Oncorhynchus mykiss]
GO:0003824	catalytic activity	Molecular Function	1.09e-16	ncbi_110504840	ALDOB	1.58e-36	fructose-bisphosphate aldolase B [Salmo salar]
GO:0003824	catalytic activity	Molecular Function	1.09e-16	ncbi_110504969	LNX2	6.27e-09	PREDICTED: ligand of Numb protein X 2-like [Salmo salar]
GO:0003824	catalytic activity	Molecular Function	1.09e-16	ncbi_110505006	MLS	2.73e-18	PREDICTED: malate synthase-like isoform X1 [Salmo salar]
GO:0003824	catalytic activity	Molecular Function	1.09e-16	ncbi_110505064	ABCA1	0.0405449	PREDICTED: ATP-binding cassette sub-family A member 1-like [Salmo salar]
GO:0003824	catalytic activity	Molecular Function	1.09e-16	ncbi_110505105	MGAT4B	0.0066859	PREDICTED: alpha-1,3-mannosyl-glycoprotein 4-beta-N-acetylglucosaminyltransferase B [Salmo salar]
GO:0003824	catalytic activity	Molecular Function	1.09e-16	ncbi_110505116	ELOVL6	0.00897273	PREDICTED: elongation of very long chain fatty acids protein 6 [Salmo salar]
GO:0003824	catalytic activity	Molecular Function	1.09e-16	ncbi_110505140	QDPR	2.04e-46	PREDICTED: dihydropteridine reductase-like isoform X1 [Salmo salar]
GO:0003824	catalytic activity	Molecular Function	1.09e-16	ncbi_110505157	GSTP1	6.12e-11	PREDICTED: glutathione S-transferase P-like isoform X1 [Salmo salar]
GO:0003824	catalytic activity	Molecular Function	1.09e-16	ncbi_110505160	ZDHHC9	0.00229082	PREDICTED: palmitoyltransferase ZDHHC9 [Salmo salar]
GO:0003824	catalytic activity	Molecular Function	1.09e-16	ncbi_110505163	XPNPEP2	8.75e-15	PREDICTED: xaa-Pro aminopeptidase 2 [Salmo salar]
GO:0003824	catalytic activity	Molecular Function	1.09e-16	ncbi_110505215	PCMT1	0.00275153	Protein-L-isoaspartateD-aspartate O-methyltransferase precursor [Salmo salar]
GO:0003824	catalytic activity	Molecular Function	1.09e-16	ncbi_110505275	MSRA	0.0334422	PREDICTED: peptide methionine sulfoxide reductase MsrA 1-like [Salmo salar]
GO:0003824	catalytic activity	Molecular Function	1.09e-16	ncbi_110505291	ZMPSTE24	9.58e-13	CAAX prenyl protease 1 homolog [Salmo salar]
GO:0003824	catalytic activity	Molecular Function	1.09e-16	ncbi_110505301	PM20D2	0.0362305	PREDICTED: peptidase M20 domain-containing protein 2-like [Salmo salar]
GO:0003824	catalytic activity	Molecular Function	1.09e-16	ncbi_110505412	PRKD3	0.0034808	PREDICTED: serine/threonine-protein kinase D3-like isoform X1 [Salmo salar]
GO:0003824	catalytic activity	Molecular Function	1.09e-16	ncbi_110505503	MYLIPA	0.00360704	PREDICTED: E3 ubiquitin-protein ligase MYLIP-A-like isoform X5 [Salmo salar]
GO:0003824	catalytic activity	Molecular Function	1.09e-16	ncbi_110505530	POMT2	0.000935246	PREDICTED: protein O-mannosyl-transferase 2 isoform X1 [Salmo salar]
GO:0003824	catalytic activity	Molecular Function	1.09e-16	ncbi_110505539	DLST	8.21e-09	PREDICTED: dihydrolipoyllysine-residue succinyltransferase component of 2-oxoglutarate dehydrogenase complex, mitochondrial isoform X1 [Salmo salar]
GO:0003824	catalytic activity	Molecular Function	1.09e-16	ncbi_110505580	ARF6	2.17e-18	PREDICTED: ADP-ribosylation factor 6 [Salmo salar]
GO:0003824	catalytic activity	Molecular Function	1.09e-16	ncbi_110505665	METAP1	3.43e-21	PREDICTED: methionine aminopeptidase 1 isoform X1 [Salmo salar]
GO:0003824	catalytic activity	Molecular Function	1.09e-16	ncbi_110505668	ENPEP	0.000260163	PREDICTED: glutamyl aminopeptidase-like isoform X1 [Salmo salar]
GO:0003824	catalytic activity	Molecular Function	1.09e-16	ncbi_110505778	EGLN3	2.41e-09	PREDICTED: egl nine homolog 3-like isoform X1 [Salmo salar]
GO:0003824	catalytic activity	Molecular Function	1.09e-16	ncbi_110505802	TYRO3	0.0120724	PREDICTED: tyrosine-protein kinase receptor TYRO3-like isoform X1 [Salmo salar]
GO:0003824	catalytic activity	Molecular Function	1.09e-16	ncbi_110505804	HHIPL1	3.5e-08	PREDICTED: HHIP-like protein 1 [Salmo salar]
GO:0003824	catalytic activity	Molecular Function	1.09e-16	ncbi_110505964	PYGL	5.06e-26	PREDICTED: glycogen phosphorylase, liver form-like [Protobothrops mucrosquamatus]
GO:0003824	catalytic activity	Molecular Function	1.09e-16	ncbi_110506133	NNT	6.01e-05	PREDICTED: NAD(P) transhydrogenase, mitochondrial-like [Salmo salar]
GO:0003824	catalytic activity	Molecular Function	1.09e-16	ncbi_110506198	GLCEB	0.0488514	PREDICTED: D-glucuronyl C5-epimerase [Salmo salar]
GO:0003824	catalytic activity	Molecular Function	1.09e-16	ncbi_110506251	GNMT	5.97e-39	PREDICTED: glycine N-methyltransferase [Salmo salar]
GO:0003824	catalytic activity	Molecular Function	1.09e-16	ncbi_110506282	LARGE2	0.00504274	PREDICTED: glycosyltransferase-like protein LARGE2 [Salmo salar]
GO:0003824	catalytic activity	Molecular Function	1.09e-16	ncbi_110506346	TK2	0.0338567	PREDICTED: thymidine kinase 2, mitochondrial-like [Salmo salar]
GO:0003824	catalytic activity	Molecular Function	1.09e-16	ncbi_110506397	MMP15	2.52e-15	PREDICTED: matrix metalloproteinase-15 [Esox lucius]
GO:0003824	catalytic activity	Molecular Function	1.09e-16	ncbi_110506398	DHCR7	4.76e-12	PREDICTED: 7-dehydrocholesterol reductase isoform X1 [Salmo salar]
GO:0003824	catalytic activity	Molecular Function	1.09e-16	ncbi_110506435	SORD	6.29e-17	PREDICTED: sorbitol dehydrogenase-like isoform X1 [Salmo salar]
GO:0003824	catalytic activity	Molecular Function	1.09e-16	ncbi_110506441	CTDSPL2B	0.0108723	PREDICTED: CTD small phosphatase-like protein 2-B isoform X2 [Salmo salar]
GO:0003824	catalytic activity	Molecular Function	1.09e-16	ncbi_110506538	ALDH1A2	1.35e-26	retinal dehydrogenase 2 [Salmo salar]
GO:0003824	catalytic activity	Molecular Function	1.09e-16	ncbi_110506599	TUBB3	0.00283803	PREDICTED: tubulin beta-3 chain isoform X1 [Salmo salar]
GO:0003824	catalytic activity	Molecular Function	1.09e-16	ncbi_110506735	CYLD	0.000101222	PREDICTED: ubiquitin carboxyl-terminal hydrolase CYLD-like isoform X1 [Salmo salar]
GO:0003824	catalytic activity	Molecular Function	1.09e-16	ncbi_110506880	FAH	1.57e-14	PREDICTED: fumarylacetoacetase-like [Salmo salar]
GO:0003824	catalytic activity	Molecular Function	1.09e-16	ncbi_110506887	MTHFS	1.74e-09	PREDICTED: 5-formyltetrahydrofolate cyclo-ligase [Salmo salar]
GO:0003824	catalytic activity	Molecular Function	1.09e-16	ncbi_110506888	MTHFS	0.000446771	PREDICTED: 5-formyltetrahydrofolate cyclo-ligase [Salmo salar]
GO:0003824	catalytic activity	Molecular Function	1.09e-16	ncbi_110506892	MTHFS	0.00147091	PREDICTED: 5-formyltetrahydrofolate cyclo-ligase [Salmo salar]
GO:0003824	catalytic activity	Molecular Function	1.09e-16	ncbi_110507118	LIMK1	0.00270987	PREDICTED: LIM domain kinase 1-like isoform X1 [Salmo salar]
GO:0003824	catalytic activity	Molecular Function	1.09e-16	ncbi_110507162	ADAMTS8	1.42e-09	PREDICTED: A disintegrin and metalloproteinase with thrombospondin motifs 8-like isoform X1 [Salmo salar]
GO:0003824	catalytic activity	Molecular Function	1.09e-16	ncbi_110507251	PSMA2	1.17e-17	PREDICTED: proteasome subunit alpha type-2-like [Salmo salar]
GO:0003824	catalytic activity	Molecular Function	1.09e-16	ncbi_110507290	ECE2	0.0029637	PREDICTED: endothelin-converting enzyme 2-like isoform X1 [Salmo salar]
GO:0003824	catalytic activity	Molecular Function	1.09e-16	ncbi_110507328	ABCF3	7.68e-41	PREDICTED: ATP-binding cassette sub-family F member 3-like [Salmo salar]
GO:0003824	catalytic activity	Molecular Function	1.09e-16	ncbi_110507353	MMP28	6.08e-22	PREDICTED: matrix metalloproteinase-28-like isoform X1 [Salmo salar]
GO:0003824	catalytic activity	Molecular Function	1.09e-16	ncbi_110507361	SIK2	2.02e-05	PREDICTED: serine/threonine-protein kinase SIK2 [Salmo salar]
GO:0003824	catalytic activity	Molecular Function	1.09e-16	ncbi_110507499	TIMM50	1.42e-05	PREDICTED: mitochondrial import inner membrane translocase subunit TIM50-like [Salmo salar]
GO:0003824	catalytic activity	Molecular Function	1.09e-16	ncbi_110507572	PSMA6	5.15e-69	PREDICTED: proteasome subunit alpha type-6-like isoform X1 [Salmo salar]
GO:0003824	catalytic activity	Molecular Function	1.09e-16	ncbi_110507604	CKM	0.0028724	PREDICTED: creatine kinase M-type-like [Salmo salar]
GO:0003824	catalytic activity	Molecular Function	1.09e-16	ncbi_110507677	AS3MT	5.99e-13	PREDICTED: arsenite methyltransferase-like [Salmo salar]
GO:0003824	catalytic activity	Molecular Function	1.09e-16	ncbi_110507713	PSPH	0.000862147	PREDICTED: phosphoserine phosphatase isoform X2 [Salmo salar]
GO:0003824	catalytic activity	Molecular Function	1.09e-16	ncbi_110507750	DHRS11	5.01e-08	Dehydrogenase/reductase SDR family member 11 [Salmo salar]
GO:0003824	catalytic activity	Molecular Function	1.09e-16	ncbi_110507755	NEK8	0.00553368	PREDICTED: serine/threonine-protein kinase Nek8 [Salmo salar]
GO:0003824	catalytic activity	Molecular Function	1.09e-16	ncbi_110507788	ABCB1	3.12e-19	PREDICTED: multidrug resistance protein 1 [Clupea harengus]
GO:0003824	catalytic activity	Molecular Function	1.09e-16	ncbi_110507826	CROT	2.64e-12	PREDICTED: peroxisomal carnitine O-octanoyltransferase-like isoform X2 [Salmo salar]
GO:0003824	catalytic activity	Molecular Function	1.09e-16	ncbi_110507919	DHRS12	6.81e-09	PREDICTED: dehydrogenase/reductase SDR family member 12-like isoform X2 [Salmo salar]
GO:0003824	catalytic activity	Molecular Function	1.09e-16	ncbi_110508087	SULT3A1	5.58e-14	PREDICTED: amine sulfotransferase-like [Salmo salar]
GO:0003824	catalytic activity	Molecular Function	1.09e-16	ncbi_110508219	PKN2	9.7e-05	PREDICTED: serine/threonine-protein kinase N2-like [Salmo salar]
GO:0003824	catalytic activity	Molecular Function	1.09e-16	ncbi_110508310	INSR	0.0343838	PREDICTED: insulin receptor-like [Salmo salar]
GO:0003824	catalytic activity	Molecular Function	1.09e-16	ncbi_110508468	TGM1	0.0131157	PREDICTED: protein-glutamine gamma-glutamyltransferase K-like [Salmo salar]
GO:0003824	catalytic activity	Molecular Function	1.09e-16	ncbi_110508474	PRMT5	6.16e-43	PREDICTED: protein arginine N-methyltransferase 5 isoform X1 [Salmo salar]
GO:0003824	catalytic activity	Molecular Function	1.09e-16	ncbi_110508546	GPT2L	3.93e-11	PREDICTED: alanine aminotransferase 2-like isoform X1 [Salmo salar]
GO:0003824	catalytic activity	Molecular Function	1.09e-16	ncbi_110508547	PTER	1.26e-06	phosphotriesterase-related protein [Salmo salar]
GO:0003824	catalytic activity	Molecular Function	1.09e-16	ncbi_110508562	USP14	3.23e-14	PREDICTED: ubiquitin carboxyl-terminal hydrolase 14-like isoform X1 [Salmo salar]
GO:0003824	catalytic activity	Molecular Function	1.09e-16	ncbi_110508581	GUK1	1.2e-19	PREDICTED: guanylate kinase isoform X1 [Salmo salar]
GO:0003824	catalytic activity	Molecular Function	1.09e-16	ncbi_110508586	CDK5	0.00117118	PREDICTED: cyclin-dependent-like kinase 5 [Salmo salar]
GO:0003824	catalytic activity	Molecular Function	1.09e-16	ncbi_110508753	DHX9	8.11e-17	PREDICTED: ATP-dependent RNA helicase A isoform X1 [Salmo salar]
GO:0003824	catalytic activity	Molecular Function	1.09e-16	ncbi_110508810	XRN1	0.0032554	PREDICTED: 5'-3' exoribonuclease 1 [Notothenia coriiceps]
GO:0003824	catalytic activity	Molecular Function	1.09e-16	ncbi_110508811	XRN1	5.99e-05	PREDICTED: 5'-3' exoribonuclease 1-like isoform X3 [Salmo salar]
GO:0003824	catalytic activity	Molecular Function	1.09e-16	ncbi_110508823	JOSD2	0.00282996	PREDICTED: josephin-2 [Esox lucius]
GO:0003824	catalytic activity	Molecular Function	1.09e-16	ncbi_110508825	CYP7A1	1.01e-40	cytochrome P450 family 7 subfamily a polypeptide 1-2 [Oncorhynchus mykiss]
GO:0003824	catalytic activity	Molecular Function	1.09e-16	ncbi_110508832	CRYZ	4.15e-09	quinone oxidoreductase [Salmo salar]
GO:0003824	catalytic activity	Molecular Function	1.09e-16	ncbi_110508855	AGL	1.2e-46	PREDICTED: glycogen debranching enzyme-like isoform X1 [Salmo salar]
GO:0003824	catalytic activity	Molecular Function	1.09e-16	ncbi_110508958	HS2ST1	7.98e-10	PREDICTED: heparan sulfate 2-O-sulfotransferase 1 [Salmo salar]
GO:0003824	catalytic activity	Molecular Function	1.09e-16	ncbi_110509108	ABCF2	4.74e-39	ATP-binding cassette sub-family F member 2 [Salmo salar]
GO:0003824	catalytic activity	Molecular Function	1.09e-16	ncbi_110509503	UCK1	1.16e-47	PREDICTED: uridine-cytidine kinase 1-like [Salmo salar]
GO:0003824	catalytic activity	Molecular Function	1.09e-16	ncbi_110509522	GSTT3	1.84e-10	PREDICTED: glutathione S-transferase theta-2B [Salmo salar]
GO:0003824	catalytic activity	Molecular Function	1.09e-16	ncbi_110509539	MAP3K1	3.29e-08	PREDICTED: mitogen-activated protein kinase kinase kinase 1 isoform X2 [Salmo salar]
GO:0003824	catalytic activity	Molecular Function	1.09e-16	ncbi_110509549	PPIA	3.24e-31	2-peptidylprolyl isomerase A [Salmo salar]
GO:0003824	catalytic activity	Molecular Function	1.09e-16	ncbi_110509550	OGDH	4.3e-09	PREDICTED: 2-oxoglutarate dehydrogenase, mitochondrial isoform X3 [Stegastes partitus]
GO:0003824	catalytic activity	Molecular Function	1.09e-16	ncbi_110509745	SMPD4	2.64e-12	PREDICTED: sphingomyelin phosphodiesterase 4-like isoform X1 [Salmo salar]
GO:0003824	catalytic activity	Molecular Function	1.09e-16	ncbi_110509774	ALAD	4.26e-05	PREDICTED: delta-aminolevulinic acid dehydratase-like [Salmo salar]
GO:0003824	catalytic activity	Molecular Function	1.09e-16	ncbi_110509797	EXOSC2	4.3e-08	Exosome complex exonuclease RRP4 [Salmo salar]
GO:0003824	catalytic activity	Molecular Function	1.09e-16	ncbi_110509849	ENTPD2	0.000760068	Ectonucleoside triphosphate diphosphohydrolase 2 [Salmo salar]
GO:0003824	catalytic activity	Molecular Function	1.09e-16	ncbi_110509850	PHPT1	0.00485571	PREDICTED: 14 kDa phosphohistidine phosphatase [Salmo salar]
GO:0003824	catalytic activity	Molecular Function	1.09e-16	ncbi_110509899	LOX	0.0377446	Protein-lysine 6-oxidase precursor [Salmo salar]
GO:0003824	catalytic activity	Molecular Function	1.09e-16	ncbi_110509902	MAT2A	0.00071211	PREDICTED: S-adenosylmethionine synthase isoform type-2 [Salmo salar]
GO:0003824	catalytic activity	Molecular Function	1.09e-16	ncbi_110509941	BRCC3	0.0161675	lys-63-specific deubiquitinase BRCC36 [Salmo salar]
GO:0003824	catalytic activity	Molecular Function	1.09e-16	ncbi_110510051	CBR1	0.00568796	carbonyl reductase/20beta-hydroxysteroid dehydrogenase B [Oncorhynchus mykiss]
GO:0003824	catalytic activity	Molecular Function	1.09e-16	ncbi_110510052	SMS	1.15e-08	PREDICTED: spermine synthase isoform X1 [Salmo salar]
GO:0003824	catalytic activity	Molecular Function	1.09e-16	ncbi_110510064	LIPH	0.000760059	Lipase member H precursor [Salmo salar]
GO:0003824	catalytic activity	Molecular Function	1.09e-16	ncbi_110510071	PRDX4	9.9e-08	PREDICTED: peroxiredoxin-4-like [Salmo salar]
GO:0003824	catalytic activity	Molecular Function	1.09e-16	ncbi_110510088	LIPE	6e-14	PREDICTED: hormone-sensitive lipase-like isoform X2 [Salmo salar]
GO:0003824	catalytic activity	Molecular Function	1.09e-16	ncbi_110510110	UBE2D2	2.56e-15	ubiquitin-conjugating enzyme E2 D2 isoform 1 [Homo sapiens]
GO:0003824	catalytic activity	Molecular Function	1.09e-16	ncbi_110510175	DDX6	1.42e-14	PREDICTED: probable ATP-dependent RNA helicase ddx6 [Salmo salar]
GO:0003824	catalytic activity	Molecular Function	1.09e-16	ncbi_110510471	ST14	0.00760265	PREDICTED: suppressor of tumorigenicity 14 protein homolog isoform X1 [Salmo salar]
GO:0003824	catalytic activity	Molecular Function	1.09e-16	ncbi_110512261	PPOX	0.000298212	PREDICTED: protoporphyrinogen oxidase-like [Salmo salar]
GO:0003824	catalytic activity	Molecular Function	1.09e-16	ncbi_110512399	DPYS	2.06e-14	PREDICTED: dihydropyrimidinase isoform X1 [Salmo salar]
GO:0003824	catalytic activity	Molecular Function	1.09e-16	ncbi_110512912	POMGNT2	1.04e-39	PREDICTED: protein O-linked-mannose beta-1,4-N-acetylglucosaminyltransferase 2 [Salmo salar]
GO:0003824	catalytic activity	Molecular Function	1.09e-16	ncbi_110513818	GBP	3.42e-13	GSK-3-binding protein [Salmo salar]
GO:0003824	catalytic activity	Molecular Function	1.09e-16	ncbi_110514335	DPY19L1	1.1e-32	PREDICTED: probable C-mannosyltransferase DPY19L1 [Salmo salar]
GO:0003824	catalytic activity	Molecular Function	1.09e-16	ncbi_110514697	CTSK	2.09e-37	PREDICTED: cathepsin K-like [Salmo salar]
GO:0003824	catalytic activity	Molecular Function	1.09e-16	ncbi_110515597	UBE2E2	0.00467623	PREDICTED: ubiquitin-conjugating enzyme E2 E2 [Salmo salar]
GO:0003824	catalytic activity	Molecular Function	1.09e-16	ncbi_110515971	WWP2	1.69e-11	PREDICTED: NEDD4-like E3 ubiquitin-protein ligase WWP2 isoform X2 [Salmo salar]
GO:0003824	catalytic activity	Molecular Function	1.09e-16	ncbi_110515972	AGMO	2.3e-22	PREDICTED: alkylglycerol monooxygenase-like [Salmo salar]
GO:0003824	catalytic activity	Molecular Function	1.09e-16	ncbi_110516080	MGAT1	4.58e-36	PREDICTED: alpha-1,3-mannosyl-glycoprotein 2-beta-N-acetylglucosaminyltransferase-like [Salmo salar]
GO:0003824	catalytic activity	Molecular Function	1.09e-16	ncbi_110517442	STK40	2.31e-13	PREDICTED: serine/threonine-protein kinase 40 isoform X1 [Salmo salar]
GO:0003824	catalytic activity	Molecular Function	1.09e-16	ncbi_110518017	P3H1	1.04e-10	PREDICTED: prolyl 3-hydroxylase 3-like [Salmo salar]
GO:0003824	catalytic activity	Molecular Function	1.09e-16	ncbi_110518030	USP5	5.1e-18	PREDICTED: ubiquitin carboxyl-terminal hydrolase 5-like isoform X1 [Salmo salar]
GO:0003824	catalytic activity	Molecular Function	1.09e-16	ncbi_110518336	ZADH2	1.37e-17	PREDICTED: zinc-binding alcohol dehydrogenase domain-containing protein 2 [Salmo salar]
GO:0003824	catalytic activity	Molecular Function	1.09e-16	ncbi_110518464	AKR1B1	1.84e-09	PREDICTED: aldose reductase-like [Salmo salar]
GO:0003824	catalytic activity	Molecular Function	1.09e-16	ncbi_110519356	LYPLAL1	7.11e-06	lysophospholipase-like protein 1 [Salmo salar]
GO:0003824	catalytic activity	Molecular Function	1.09e-16	ncbi_110520011	HIBCH	5.38e-05	PREDICTED: 3-hydroxyisobutyryl-CoA hydrolase, mitochondrial [Salmo salar]
GO:0003824	catalytic activity	Molecular Function	1.09e-16	ncbi_110520013	ADAT3	0.04803	PREDICTED: probable inactive tRNA-specific adenosine deaminase-like protein 3 [Salmo salar]
GO:0003824	catalytic activity	Molecular Function	1.09e-16	ncbi_110520048	GALNT5	1.73e-40	PREDICTED: polypeptide N-acetylgalactosaminyltransferase 5-like isoform X2 [Salmo salar]
GO:0003824	catalytic activity	Molecular Function	1.09e-16	ncbi_110520051	ACVR1C	4.26e-10	PREDICTED: activin receptor type-1C isoform X2 [Apteryx australis mantelli]
GO:0003824	catalytic activity	Molecular Function	1.09e-16	ncbi_110520091	PHGDH	2.61e-15	PREDICTED: D-3-phosphoglycerate dehydrogenase-like [Salmo salar]
GO:0003824	catalytic activity	Molecular Function	1.09e-16	ncbi_110520114	MAP3K20	1.81e-41	PREDICTED: mitogen-activated protein kinase kinase kinase MLT-like [Salmo salar]
GO:0003824	catalytic activity	Molecular Function	1.09e-16	ncbi_110520162	ABCC4	0.00184801	PREDICTED: multidrug resistance-associated protein 4-like isoform X1 [Salmo salar]
GO:0003824	catalytic activity	Molecular Function	1.09e-16	ncbi_110520181	ADPRH	7.12e-72	[Protein ADP-ribosylarginine] hydrolase [Salmo salar]
GO:0003824	catalytic activity	Molecular Function	1.09e-16	ncbi_110520184	GTDC1	0.00224473	PREDICTED: glycosyltransferase-like domain-containing protein 1 isoform X1 [Salmo salar]
GO:0003824	catalytic activity	Molecular Function	1.09e-16	ncbi_110520213	UBE2F	7.37e-05	NEDD8-conjugating enzyme UBE2F [Salmo salar]
GO:0003824	catalytic activity	Molecular Function	1.09e-16	ncbi_110520228	IDH1	3.71e-06	PREDICTED: isocitrate dehydrogenase [NADP] cytoplasmic-like [Salmo salar]
GO:0003824	catalytic activity	Molecular Function	1.09e-16	ncbi_110520277	CYP27A1	1.19e-18	PREDICTED: sterol 26-hydroxylase, mitochondrial-like [Salmo salar]
GO:0003824	catalytic activity	Molecular Function	1.09e-16	ncbi_110520290	MYO1B	7.07e-18	PREDICTED: unconventional myosin-Ib-like isoform X1 [Salmo salar]
GO:0003824	catalytic activity	Molecular Function	1.09e-16	ncbi_110520303	LCAT	0.00498125	PREDICTED: phosphatidylcholine-sterol acyltransferase-like [Salmo salar]
GO:0003824	catalytic activity	Molecular Function	1.09e-16	ncbi_110520320	PDE1A	0.00130536	PREDICTED: calcium/calmodulin-dependent 3',5'-cyclic nucleotide phosphodiesterase 1A-like isoform X1 [Salmo salar]
GO:0003824	catalytic activity	Molecular Function	1.09e-16	ncbi_110520403	CRYL1	1.01e-10	PREDICTED: lambda-crystallin homolog isoform X1 [Salmo salar]
GO:0003824	catalytic activity	Molecular Function	1.09e-16	ncbi_110520405	EEF1AKMT1	0.000850202	protein-lysine N-methyltransferase N6AMT2 [Salmo salar]
GO:0003824	catalytic activity	Molecular Function	1.09e-16	ncbi_110520406	LATS2	0.0181684	PREDICTED: serine/threonine-protein kinase LATS2-like isoform X1 [Salmo salar]
GO:0003824	catalytic activity	Molecular Function	1.09e-16	ncbi_110520409	PLA1A	2.28e-06	phospholipase A1 member A precursor [Salmo salar]
GO:0003824	catalytic activity	Molecular Function	1.09e-16	ncbi_110520415	WARS2	0.0267619	PREDICTED: tryptophan--tRNA ligase, mitochondrial isoform X1 [Salmo salar]
GO:0003824	catalytic activity	Molecular Function	1.09e-16	ncbi_110520419	MAN1A2	0.013839	PREDICTED: mannosyl-oligosaccharide 1,2-alpha-mannosidase IB [Salmo salar]
GO:0003824	catalytic activity	Molecular Function	1.09e-16	ncbi_110520559	GOT2	0.003391	PREDICTED: aspartate aminotransferase, mitochondrial-like [Salmo salar]
GO:0003824	catalytic activity	Molecular Function	1.09e-16	ncbi_110520584	CHKA	5.6e-28	PREDICTED: choline kinase alpha-like [Salmo salar]
GO:0003824	catalytic activity	Molecular Function	1.09e-16	ncbi_110520645	GZMB	0.000302598	PREDICTED: mast cell protease 1A-like [Salmo salar]
GO:0003824	catalytic activity	Molecular Function	1.09e-16	ncbi_110520655	GZMB	9.61e-05	PREDICTED: mast cell protease 1A-like [Salmo salar]
GO:0003824	catalytic activity	Molecular Function	1.09e-16	ncbi_110520656	GK	1.75e-29	PREDICTED: glycerol kinase-like isoform X2 [Salmo salar]
GO:0003824	catalytic activity	Molecular Function	1.09e-16	ncbi_110520718	MYLIPA	0.000403593	PREDICTED: E3 ubiquitin-protein ligase MYLIP-A-like isoform X5 [Salmo salar]
GO:0003824	catalytic activity	Molecular Function	1.09e-16	ncbi_110520845	ACAD10	0.0118682	Acyl-CoA dehydrogenase family member 10 [Salmo salar]
GO:0003824	catalytic activity	Molecular Function	1.09e-16	ncbi_110520853	FDPS	3.67e-05	PREDICTED: farnesyl pyrophosphate synthase-like isoform X1 [Salmo salar]
GO:0003824	catalytic activity	Molecular Function	1.09e-16	ncbi_110520866	PSMA2	1.02e-41	PREDICTED: proteasome subunit alpha type-2-like [Salmo salar]
GO:0003824	catalytic activity	Molecular Function	1.09e-16	ncbi_110520874	MRPL32	7.73e-05	39S ribosomal protein L32, mitochondrial precursor [Oncorhynchus mykiss]
GO:0003824	catalytic activity	Molecular Function	1.09e-16	ncbi_110521032	MARK3	0.00456275	PREDICTED: MAP/microtubule affinity-regulating kinase 3 isoform X6 [Ceratotherium simum simum]
GO:0003824	catalytic activity	Molecular Function	1.09e-16	ncbi_110521183	TPH	0.00342808	PREDICTED: tryptophan 5-hydroxylase 1-like [Salmo salar]
GO:0003824	catalytic activity	Molecular Function	1.09e-16	ncbi_110521303	DUSP8	0.00639827	PREDICTED: dual specificity protein phosphatase 8-like isoform X2 [Salmo salar]
GO:0003824	catalytic activity	Molecular Function	1.09e-16	ncbi_110521371	URAH	0.0102152	5-hydroxyisourate hydrolase [Salmo salar]
GO:0003824	catalytic activity	Molecular Function	1.09e-16	ncbi_110521374	MLKL	2.14e-28	PREDICTED: mixed lineage kinase domain-like protein [Salmo salar]
GO:0003824	catalytic activity	Molecular Function	1.09e-16	ncbi_110521408	ADCK2	0.0147601	PREDICTED: uncharacterized aarF domain-containing protein kinase 2 [Salmo salar]
GO:0003824	catalytic activity	Molecular Function	1.09e-16	ncbi_110521416	NUAK1	0.00136506	PREDICTED: NUAK family SNF1-like kinase 1 [Salmo salar]
GO:0003824	catalytic activity	Molecular Function	1.09e-16	ncbi_110521454	RIPK3	1.83e-07	PREDICTED: receptor-interacting serine/threonine-protein kinase 3-like [Salmo salar]
GO:0003824	catalytic activity	Molecular Function	1.09e-16	ncbi_110521510	MOB3A	1.53e-12	PREDICTED: MOB kinase activator 3A-like [Salmo salar]
GO:0003824	catalytic activity	Molecular Function	1.09e-16	ncbi_110521586	B3GNT5A	3.24e-05	PREDICTED: lactosylceramide 1,3-N-acetyl-beta-D-glucosaminyltransferase A-like [Salmo salar]
GO:0003824	catalytic activity	Molecular Function	1.09e-16	ncbi_110521620	FMO5	1.71e-10	PREDICTED: dimethylaniline monooxygenase [N-oxide-forming] 5-like [Salmo salar]
GO:0003824	catalytic activity	Molecular Function	1.09e-16	ncbi_110521639	TMEM27	1.98e-06	Collectrin precursor [Salmo salar]
GO:0003824	catalytic activity	Molecular Function	1.09e-16	ncbi_110521654	CBR4	1.43e-08	carbonyl reductase family member 4 [Salmo salar]
GO:0003824	catalytic activity	Molecular Function	1.09e-16	ncbi_110521673	KDR	8.65e-07	PREDICTED: vascular endothelial growth factor receptor 2 isoform X1 [Salmo salar]
GO:0003824	catalytic activity	Molecular Function	1.09e-16	ncbi_110521690	UAP1	0.00421727	PREDICTED: UDP-N-acetylhexosamine pyrophosphorylase-like isoform X1 [Salmo salar]
GO:0003824	catalytic activity	Molecular Function	1.09e-16	ncbi_110521740	PSMA7	8.9e-05	PREDICTED: proteasome subunit alpha type-7-like [Salmo salar]
GO:0003824	catalytic activity	Molecular Function	1.09e-16	ncbi_110521745	B4GALT6	0.0170097	PREDICTED: beta-1,4-galactosyltransferase 6-like [Salmo salar]
GO:0003824	catalytic activity	Molecular Function	1.09e-16	ncbi_110521751	MYLK4	0.0308117	PREDICTED: myosin light chain kinase 2, skeletal/cardiac muscle-like isoform X1 [Salmo salar]
GO:0003824	catalytic activity	Molecular Function	1.09e-16	ncbi_110521768	SIRT5	0.00697475	PREDICTED: NAD-dependent protein deacylase sirtuin-5, mitochondrial isoform X1 [Salmo salar]
GO:0003824	catalytic activity	Molecular Function	1.09e-16	ncbi_110521805	PGM1	1.56e-22	phosphoglucomutase-1 [Salmo salar]
GO:0003824	catalytic activity	Molecular Function	1.09e-16	ncbi_110521824	PIK3R1	0.0432016	PREDICTED: phosphatidylinositol 3-kinase regulatory subunit gamma isoform X1 [Salmo salar]
GO:0003824	catalytic activity	Molecular Function	1.09e-16	ncbi_110521905	PPP4CB	8.06e-15	PREDICTED: serine/threonine-protein phosphatase 4 catalytic subunit [Oreochromis niloticus]
GO:0003824	catalytic activity	Molecular Function	1.09e-16	ncbi_110521911	SEPHS1	5.08e-07	PREDICTED: selenide, water dikinase 1-like [Salmo salar]
GO:0003824	catalytic activity	Molecular Function	1.09e-16	ncbi_110521916	PRMT1	1.96e-22	protein arginine N-methyltransferase 1 [Salmo salar]
GO:0003824	catalytic activity	Molecular Function	1.09e-16	ncbi_110521955	UOX	1.72e-16	PREDICTED: uricase [Salmo salar]
GO:0003824	catalytic activity	Molecular Function	1.09e-16	ncbi_110522099	NT5E	0.0124212	PREDICTED: 5'-nucleotidase-like isoform X1 [Salmo salar]
GO:0003824	catalytic activity	Molecular Function	1.09e-16	ncbi_110522122	MAP3K7	0.00587892	PREDICTED: mitogen-activated protein kinase kinase kinase 7 isoform X1 [Salmo salar]
GO:0003824	catalytic activity	Molecular Function	1.09e-16	ncbi_110522173	MECR	3.3e-05	PREDICTED: trans-2-enoyl-CoA reductase, mitochondrial-like [Salmo salar]
GO:0003824	catalytic activity	Molecular Function	1.09e-16	ncbi_110522417	CMTR1	1.16e-73	PREDICTED: cap-specific mRNA (nucleoside-2'-O-)-methyltransferase 1 isoform X2 [Salmo salar]
GO:0003824	catalytic activity	Molecular Function	1.09e-16	ncbi_110522422	PARP1	1.19e-05	PREDICTED: poly [ADP-ribose] polymerase 1 isoform X1 [Salmo salar]
GO:0003824	catalytic activity	Molecular Function	1.09e-16	ncbi_110522458	ALDH6A1	2.39e-08	Methylmalonate-semialdehyde dehydrogenase [Salmo salar]
GO:0003824	catalytic activity	Molecular Function	1.09e-16	ncbi_110522491	DIO3	9.28e-29	PREDICTED: type III iodothyronine deiodinase-like [Salmo salar]
GO:0003824	catalytic activity	Molecular Function	1.09e-16	ncbi_110522560	PSMC1	1.71e-11	PREDICTED: 26S protease regulatory subunit 4-like [Salmo salar]
GO:0003824	catalytic activity	Molecular Function	1.09e-16	ncbi_110522589	ACOT1	3.85e-09	PREDICTED: acyl-coenzyme A thioesterase 1-like [Salmo salar]
GO:0003824	catalytic activity	Molecular Function	1.09e-16	ncbi_110522951	MAPK12	0.00142604	PREDICTED: mitogen-activated protein kinase 12-like [Salmo salar]
GO:0003824	catalytic activity	Molecular Function	1.09e-16	ncbi_110523014	GMDS	0.000956511	PREDICTED: GDP-mannose 4,6 dehydratase isoform X1 [Salmo salar]
GO:0003824	catalytic activity	Molecular Function	1.09e-16	ncbi_110523119	NARS	1.38e-25	syncoilin [Salmo salar]
GO:0003824	catalytic activity	Molecular Function	1.09e-16	ncbi_110523180	WRN	0.000254772	PREDICTED: Werner syndrome ATP-dependent helicase isoform X1 [Salmo salar]
GO:0003824	catalytic activity	Molecular Function	1.09e-16	ncbi_110523192	PLK2	0.000148714	PREDICTED: serine/threonine-protein kinase PLK2 [Salmo salar]
GO:0003824	catalytic activity	Molecular Function	1.09e-16	ncbi_110523240	FPGS	9.81e-25	PREDICTED: folylpolyglutamate synthase, mitochondrial isoform X2 [Salmo salar]
GO:0003824	catalytic activity	Molecular Function	1.09e-16	ncbi_110523263	UAP1L1	0.000246033	PREDICTED: UDP-N-acetylhexosamine pyrophosphorylase-like protein 1 isoform X1 [Salmo salar]
GO:0003824	catalytic activity	Molecular Function	1.09e-16	ncbi_110523266	PKN2	6.92e-08	PREDICTED: serine/threonine-protein kinase N3 [Salmo salar]
GO:0003824	catalytic activity	Molecular Function	1.09e-16	ncbi_110523291	UCK1	2.43e-37	PREDICTED: uridine-cytidine kinase 1-like [Salmo salar]
GO:0003824	catalytic activity	Molecular Function	1.09e-16	ncbi_110523402	TPST2	0.00334048	PREDICTED: protein-tyrosine sulfotransferase 2-like [Salmo salar]
GO:0003824	catalytic activity	Molecular Function	1.09e-16	ncbi_110523519	PUS1	7.01e-09	tRNA pseudouridine synthase A [Salmo salar]
GO:0003824	catalytic activity	Molecular Function	1.09e-16	ncbi_110523537	TRM7	1.16e-05	FtsJ homolog 1 (E. coli) [Danio rerio]
GO:0003824	catalytic activity	Molecular Function	1.09e-16	ncbi_110523596	CYP2C3	4.72e-11	PREDICTED: cytochrome P450 2F2-like isoform X1 [Salmo salar]
GO:0003824	catalytic activity	Molecular Function	1.09e-16	ncbi_110523639	MMP14	0.000461198	PREDICTED: matrix metalloproteinase-15-like [Salmo salar]
GO:0003824	catalytic activity	Molecular Function	1.09e-16	ncbi_110523680	NIT2	2.4e-13	omega-amidase NIT2 [Salmo salar]
GO:0003824	catalytic activity	Molecular Function	1.09e-16	ncbi_110523789	GPAT3	5.3e-16	PREDICTED: glycerol-3-phosphate acyltransferase 3 [Salmo salar]
GO:0003824	catalytic activity	Molecular Function	1.09e-16	ncbi_110523793	HPSE	7.58e-22	PREDICTED: heparanase [Salmo salar]
GO:0003824	catalytic activity	Molecular Function	1.09e-16	ncbi_110523806	DUSP4	8.91e-05	PREDICTED: dual specificity protein phosphatase 4-like [Salmo salar]
GO:0003824	catalytic activity	Molecular Function	1.09e-16	ncbi_110523824	UBE2L3	1.8e-52	PREDICTED: ubiquitin-conjugating enzyme E2 L3 isoform X1 [Esox lucius]
GO:0003824	catalytic activity	Molecular Function	1.09e-16	ncbi_110523825	CYB5R2	2.22e-26	NADH-cytochrome b5 reductase 2 [Salmo salar]
GO:0003824	catalytic activity	Molecular Function	1.09e-16	ncbi_110523868	CWC27	0.00694561	PREDICTED: peptidyl-prolyl cis-trans isomerase CWC27 homolog isoform X1 [Salmo salar]
GO:0003824	catalytic activity	Molecular Function	1.09e-16	ncbi_110523893	CTSL	0.000142931	PREDICTED: cathepsin L1-like [Salmo salar]
GO:0003824	catalytic activity	Molecular Function	1.09e-16	ncbi_110523896	CTSL	0.00215844	PREDICTED: cathepsin L1-like [Salmo salar]
GO:0003824	catalytic activity	Molecular Function	1.09e-16	ncbi_110523920	MOCS2	0.00246766	PREDICTED: molybdopterin synthase catalytic subunit-like [Salmo salar]
GO:0003824	catalytic activity	Molecular Function	1.09e-16	ncbi_110524034	P3H2	0.000776974	PREDICTED: prolyl 3-hydroxylase 2-like [Salmo salar]
GO:0003824	catalytic activity	Molecular Function	1.09e-16	ncbi_110524051	ELOVL4	7.38e-13	PREDICTED: elongation of very long chain fatty acids protein 4-like isoform X1 [Salmo salar]
GO:0003824	catalytic activity	Molecular Function	1.09e-16	ncbi_110524052	DIO1	0.000592647	PREDICTED: type I iodothyronine deiodinase [Salmo salar]
GO:0003824	catalytic activity	Molecular Function	1.09e-16	ncbi_110524057	FPGT	0.000158451	fucose-1-phosphate guanylyltransferase [Salmo salar]
GO:0003824	catalytic activity	Molecular Function	1.09e-16	ncbi_110524165	GAMT	8.36e-14	guanidinoacetate N-methyltransferase [Oncorhynchus mykiss]
GO:0003824	catalytic activity	Molecular Function	1.09e-16	ncbi_110524196	MATK	7.76e-12	PREDICTED: megakaryocyte-associated tyrosine-protein kinase-like [Salmo salar]
GO:0003824	catalytic activity	Molecular Function	1.09e-16	ncbi_110524274	CFD	2.41e-10	PREDICTED: complement factor D-like [Salmo salar]
GO:0003824	catalytic activity	Molecular Function	1.09e-16	ncbi_110524393	PAK2	0.0015399	PREDICTED: serine/threonine-protein kinase PAK 2 [Salmo salar]
GO:0003824	catalytic activity	Molecular Function	1.09e-16	ncbi_110524440	SOAT1	2.73e-21	PREDICTED: sterol O-acyltransferase 1 isoform X1 [Salmo salar]
GO:0003824	catalytic activity	Molecular Function	1.09e-16	ncbi_110524457	B3GNT5A	1.23e-30	PREDICTED: lactosylceramide 1,3-N-acetyl-beta-D-glucosaminyltransferase A-like [Salmo salar]
GO:0003824	catalytic activity	Molecular Function	1.09e-16	ncbi_110524477	DAD1	2.89e-07	PREDICTED: dolichyl-diphosphooligosaccharide--protein glycosyltransferase subunit DAD1-like [Salmo salar]
GO:0003824	catalytic activity	Molecular Function	1.09e-16	ncbi_110524501	FMO5	4.33e-11	PREDICTED: dimethylaniline monooxygenase [N-oxide-forming] 5-like isoform X2 [Salmo salar]
GO:0003824	catalytic activity	Molecular Function	1.09e-16	ncbi_110524574	UAP1	2.44e-24	PREDICTED: UDP-N-acetylhexosamine pyrophosphorylase-like isoform X1 [Salmo salar]
GO:0003824	catalytic activity	Molecular Function	1.09e-16	ncbi_110524626	OTNI	7.33e-09	hydroxypyruvate isomerase [Salmo salar]
GO:0003824	catalytic activity	Molecular Function	1.09e-16	ncbi_110524642	B4GALT6	2.44e-07	PREDICTED: beta-1,4-galactosyltransferase 6-like isoform X1 [Salmo salar]
GO:0003824	catalytic activity	Molecular Function	1.09e-16	ncbi_110524674	NAPRT	1.63e-08	PREDICTED: nicotinate phosphoribosyltransferase [Salmo salar]
GO:0003824	catalytic activity	Molecular Function	1.09e-16	ncbi_110524695	ALDH9A1A	1.29e-10	4-trimethylaminobutyraldehyde dehydrogenase [Salmo salar]
GO:0003824	catalytic activity	Molecular Function	1.09e-16	ncbi_110524712	DDAH1	1.22e-11	PREDICTED: N(G),N(G)-dimethylarginine dimethylaminohydrolase 1 [Salmo salar]
GO:0003824	catalytic activity	Molecular Function	1.09e-16	ncbi_110524723	PDE4B	1.14e-13	PREDICTED: cAMP-specific 3',5'-cyclic phosphodiesterase 4B isoform X2 [Salmo salar]
GO:0003824	catalytic activity	Molecular Function	1.09e-16	ncbi_110524729	JAK1	7.08e-15	PREDICTED: tyrosine-protein kinase JAK1 [Salmo salar]
GO:0003824	catalytic activity	Molecular Function	1.09e-16	ncbi_110524802	GTPBP3	6.44e-15	PREDICTED: tRNA modification GTPase GTPBP3, mitochondrial isoform X2 [Salmo salar]
GO:0003824	catalytic activity	Molecular Function	1.09e-16	ncbi_110524875	ALN	1.83e-09	PREDICTED: allantoinase, mitochondrial-like [Salmo salar]
GO:0003824	catalytic activity	Molecular Function	1.09e-16	ncbi_110524881	LDHC	0.000498375	PREDICTED: L-lactate dehydrogenase B-A chain isoform X1 [Salmo salar]
GO:0003824	catalytic activity	Molecular Function	1.09e-16	ncbi_110524885	PKN2	3.21e-27	PREDICTED: serine/threonine-protein kinase N2-like isoform X1 [Salmo salar]
GO:0003824	catalytic activity	Molecular Function	1.09e-16	ncbi_110524920	RP2	0.00576737	PREDICTED: protein XRP2-like [Salmo salar]
GO:0003824	catalytic activity	Molecular Function	1.09e-16	ncbi_110524999	DHTKD1	9.06e-21	PREDICTED: probable 2-oxoglutarate dehydrogenase E1 component DHKTD1, mitochondrial [Salmo salar]
GO:0003824	catalytic activity	Molecular Function	1.09e-16	ncbi_110525022	CDK17	0.0124812	PREDICTED: cyclin-dependent kinase 17-like isoform X1 [Salmo salar]
GO:0003824	catalytic activity	Molecular Function	1.09e-16	ncbi_110525169	LIPG	0.000354819	PREDICTED: endothelial lipase-like [Salmo salar]
GO:0003824	catalytic activity	Molecular Function	1.09e-16	ncbi_110525192	UBE2L3	1.34e-12	PREDICTED: ubiquitin-conjugating enzyme E2 L3 [Clupea harengus]
GO:0003824	catalytic activity	Molecular Function	1.09e-16	ncbi_110525260	CDO1	2.01e-60	cysteine dioxygenase type 1 [Salmo salar]
GO:0003824	catalytic activity	Molecular Function	1.09e-16	ncbi_110525411	ABHD17B	0.0011657	Abhydrolase domain-containing protein FAM108B1 [Salmo salar]
GO:0003824	catalytic activity	Molecular Function	1.09e-16	ncbi_110525447	GLDC	1.82e-51	PREDICTED: glycine dehydrogenase (decarboxylating), mitochondrial-like [Salmo salar]
GO:0003824	catalytic activity	Molecular Function	1.09e-16	ncbi_110525525	ATP2A2	8.03e-20	PREDICTED: sarcoplasmic/endoplasmic reticulum calcium ATPase 2-like isoform X2 [Salmo salar]
GO:0003824	catalytic activity	Molecular Function	1.09e-16	ncbi_110525532	ATP2A2	0.00102636	PREDICTED: sarcoplasmic/endoplasmic reticulum calcium ATPase 2-like isoform X2 [Salmo salar]
GO:0003824	catalytic activity	Molecular Function	1.09e-16	ncbi_110525663	--	1.29e-07	E3 ubiquitin-protein ligase LINCR [Salmo salar]
GO:0003824	catalytic activity	Molecular Function	1.09e-16	ncbi_110525708	MAT2A	1.06e-15	PREDICTED: S-adenosylmethionine synthase isoform type-2-like [Salmo salar]
GO:0003824	catalytic activity	Molecular Function	1.09e-16	ncbi_110525771	VCP	3.14e-21	PREDICTED: transitional endoplasmic reticulum ATPase [Salmo salar]
GO:0003824	catalytic activity	Molecular Function	1.09e-16	ncbi_110525781	PLK2	0.0380656	PREDICTED: serine/threonine-protein kinase PLK2-like [Salmo salar]
GO:0003824	catalytic activity	Molecular Function	1.09e-16	ncbi_110525808	ACAA2	0.000173582	PREDICTED: 3-ketoacyl-CoA thiolase, mitochondrial-like [Salmo salar]
GO:0003824	catalytic activity	Molecular Function	1.09e-16	ncbi_110525830	PEPA	1.01e-06	unnamed protein product [Oncorhynchus mykiss]
GO:0003824	catalytic activity	Molecular Function	1.09e-16	ncbi_110525853	TXNRD2	7.08e-05	PREDICTED: thioredoxin reductase 2, mitochondrial [Salmo salar]
GO:0003824	catalytic activity	Molecular Function	1.09e-16	ncbi_110525880	CASP3	2.74e-21	Caspase-3 [Salmo salar]
GO:0003824	catalytic activity	Molecular Function	1.09e-16	ncbi_110525913	AGXT	1.96e-106	PREDICTED: serine--pyruvate aminotransferase, mitochondrial-like isoform X1 [Esox lucius]
GO:0003824	catalytic activity	Molecular Function	1.09e-16	ncbi_110525917	--	0.00448745	PREDICTED: testosterone 17-beta-dehydrogenase 3 isoform X2 [Salmo salar]
GO:0003824	catalytic activity	Molecular Function	1.09e-16	ncbi_110526022	TAOK3	5.11e-05	serine/threonine-protein kinase TAO3 [Salmo salar]
GO:0003824	catalytic activity	Molecular Function	1.09e-16	ncbi_110526034	RDH11	9.88e-17	PREDICTED: retinol dehydrogenase 11-like isoform X1 [Salmo salar]
GO:0003824	catalytic activity	Molecular Function	1.09e-16	ncbi_110526135	NUDT12	1.61e-13	PREDICTED: peroxisomal NADH pyrophosphatase NUDT12 [Salmo salar]
GO:0003824	catalytic activity	Molecular Function	1.09e-16	ncbi_110526145	PAPD4	0.00465691	PREDICTED: poly(A) RNA polymerase GLD2 [Salmo salar]
GO:0003824	catalytic activity	Molecular Function	1.09e-16	ncbi_110526154	PRMT3	6.69e-07	arginine N-methyltransferase 3 [Salmo salar]
GO:0003824	catalytic activity	Molecular Function	1.09e-16	ncbi_110526161	LARGE2	0.0061138	PREDICTED: glycosyltransferase-like protein LARGE2 [Salmo salar]
GO:0003824	catalytic activity	Molecular Function	1.09e-16	ncbi_110526189	PTPMT1	0.0252017	PREDICTED: phosphatidylglycerophosphatase and protein-tyrosine phosphatase 1 isoform X1 [Salmo salar]
GO:0003824	catalytic activity	Molecular Function	1.09e-16	ncbi_110526270	PHKB	7.16e-07	PREDICTED: phosphorylase b kinase regulatory subunit beta-like isoform X3 [Salmo salar]
GO:0003824	catalytic activity	Molecular Function	1.09e-16	ncbi_110526274	ADAMTS18	0.00783594	PREDICTED: A disintegrin and metalloproteinase with thrombospondin motifs 18-like [Salmo salar]
GO:0003824	catalytic activity	Molecular Function	1.09e-16	ncbi_110526325	CTDSPL2A	0.0132167	PREDICTED: CTD small phosphatase-like protein 2 [Salmo salar]
GO:0003824	catalytic activity	Molecular Function	1.09e-16	ncbi_110526389	KARS	3.23e-45	PREDICTED: lysine--tRNA ligase isoform X1 [Salmo salar]
GO:0003824	catalytic activity	Molecular Function	1.09e-16	ncbi_110526410	MYO1E	0.00017885	PREDICTED: unconventional myosin-Ie isoform X1 [Salmo salar]
GO:0003824	catalytic activity	Molecular Function	1.09e-16	ncbi_110526428	PIGB	0.0224868	PREDICTED: GPI mannosyltransferase 3 isoform X1 [Salmo salar]
GO:0003824	catalytic activity	Molecular Function	1.09e-16	ncbi_110526443	VRK3	3.34e-09	PREDICTED: inactive serine/threonine-protein kinase VRK3-like [Salmo salar]
GO:0003824	catalytic activity	Molecular Function	1.09e-16	ncbi_110526471	TUBB3	2.33e-07	PREDICTED: tubulin beta-3 chain isoform X1 [Salmo salar]
GO:0003824	catalytic activity	Molecular Function	1.09e-16	ncbi_110526545	PDE3B	2.02e-05	PREDICTED: cGMP-inhibited 3',5'-cyclic phosphodiesterase B isoform X1 [Salmo salar]
GO:0003824	catalytic activity	Molecular Function	1.09e-16	ncbi_110526546	CYP2R1	0.00497053	PREDICTED: vitamin D 25-hydroxylase-like [Salmo salar]
GO:0003824	catalytic activity	Molecular Function	1.09e-16	ncbi_110526570	CYP1A1	6.98e-166	cytochrome P450 1A2 [Oncorhynchus mykiss]
GO:0003824	catalytic activity	Molecular Function	1.09e-16	ncbi_110526599	CYLD	5.54e-21	PREDICTED: ubiquitin carboxyl-terminal hydrolase CYLD isoform X1 [Salmo salar]
GO:0003824	catalytic activity	Molecular Function	1.09e-16	ncbi_110526604	CHD9	3.38e-09	PREDICTED: chromodomain-helicase-DNA-binding protein 9 [Salmo salar]
GO:0003824	catalytic activity	Molecular Function	1.09e-16	ncbi_110526614	MMP2	8.51e-08	matrix metalloproteinase-2 [Salvelinus alpinus]
GO:0003824	catalytic activity	Molecular Function	1.09e-16	ncbi_110526615	LPCAT2	0.0144037	Lysophosphatidylcholine acyltransferase 2 [Salmo salar]
GO:0003824	catalytic activity	Molecular Function	1.09e-16	ncbi_110526679	--	9.97e-06	PREDICTED: uncharacterized protein LOC106562630 [Salmo salar]
GO:0003824	catalytic activity	Molecular Function	1.09e-16	ncbi_110526797	CARS	1.4e-52	PREDICTED: cysteine--tRNA ligase, cytoplasmic [Salmo salar]
GO:0003824	catalytic activity	Molecular Function	1.09e-16	ncbi_110526805	CARS	2.56e-25	PREDICTED: cysteine--tRNA ligase, cytoplasmic-like [Salmo salar]
GO:0003824	catalytic activity	Molecular Function	1.09e-16	ncbi_110526845	SIRT3	0.0189104	PREDICTED: NAD-dependent protein deacetylase sirtuin-3-like [Salmo salar]
GO:0003824	catalytic activity	Molecular Function	1.09e-16	ncbi_110526886	ERAP2	3.55e-10	PREDICTED: endoplasmic reticulum aminopeptidase 2-like [Poecilia latipinna]
GO:0003824	catalytic activity	Molecular Function	1.09e-16	ncbi_110526997	GLCEB	0.00193432	PREDICTED: D-glucuronyl C5-epimerase [Salmo salar]
GO:0003824	catalytic activity	Molecular Function	1.09e-16	ncbi_110527102	GYG1	7.97e-36	PREDICTED: glycogenin-2 [Esox lucius]
GO:0003824	catalytic activity	Molecular Function	1.09e-16	ncbi_110527216	NUDT15	0.000239661	Probable 7,8-dihydro-8-oxoguanine triphosphatase NUDT15 [Salmo salar]
GO:0003824	catalytic activity	Molecular Function	1.09e-16	ncbi_110527219	CPO	0.0394612	PREDICTED: carboxypeptidase O-like isoform X1 [Salmo salar]
GO:0003824	catalytic activity	Molecular Function	1.09e-16	ncbi_110527223	NUDT15	0.0117287	Probable 7,8-dihydro-8-oxoguanine triphosphatase NUDT15 [Salmo salar]
GO:0003824	catalytic activity	Molecular Function	1.09e-16	ncbi_110527273	--	9.17e-37	PREDICTED: uncharacterized methyltransferase Mb3374-like [Sinocyclocheilus rhinocerous]
GO:0003824	catalytic activity	Molecular Function	1.09e-16	ncbi_110527280	ACADL	2.18e-06	Long-chain specific acyl-CoA dehydrogenase, mitochondrial precursor [Salmo salar]
GO:0003824	catalytic activity	Molecular Function	1.09e-16	ncbi_110527282	ACADL	4.83e-09	PREDICTED: long-chain specific acyl-CoA dehydrogenase, mitochondrial [Salmo salar]
GO:0003824	catalytic activity	Molecular Function	1.09e-16	ncbi_110527291	CBS	5.29e-21	PREDICTED: cystathionine beta-synthase-like [Salmo salar]
GO:0003824	catalytic activity	Molecular Function	1.09e-16	ncbi_110527351	ATP11A	0.0106488	PREDICTED: probable phospholipid-transporting ATPase IH [Salmo salar]
GO:0003824	catalytic activity	Molecular Function	1.09e-16	ncbi_110527395	USP40	3.12e-09	PREDICTED: ubiquitin carboxyl-terminal hydrolase 40-like isoform X1 [Salmo salar]
GO:0003824	catalytic activity	Molecular Function	1.09e-16	ncbi_110527462	GPD1	1.99e-11	PREDICTED: glycerol-3-phosphate dehydrogenase [NAD(+)], cytoplasmic-like [Salmo salar]
GO:0003824	catalytic activity	Molecular Function	1.09e-16	ncbi_110527505	APMAP	3.81e-10	PREDICTED: adipocyte plasma membrane-associated protein [Salmo salar]
GO:0003824	catalytic activity	Molecular Function	1.09e-16	ncbi_110527513	ACSS1	4.39e-18	PREDICTED: acetyl-coenzyme A synthetase 2-like, mitochondrial [Salmo salar]
GO:0003824	catalytic activity	Molecular Function	1.09e-16	ncbi_110527537	AOX1	5.91e-46	PREDICTED: aldehyde oxidase 1-like [Salmo salar]
GO:0003824	catalytic activity	Molecular Function	1.09e-16	ncbi_110527550	PYGB	3.89e-05	glycogen phosphorylase, brain form [Salmo salar]
GO:0003824	catalytic activity	Molecular Function	1.09e-16	ncbi_110527559	AGPAT3	1.28e-25	1-acyl-sn-glycerol-3-phosphate acyltransferase gamma [Salmo salar]
GO:0003824	catalytic activity	Molecular Function	1.09e-16	ncbi_110527644	AHCY-B	3.17e-15	Adenosylhomocysteinase B [Salmo salar]
GO:0003824	catalytic activity	Molecular Function	1.09e-16	ncbi_110527664	ST3GAL2	1.17e-11	PREDICTED: CMP-N-acetylneuraminate-beta-galactosamide-alpha-2,3-sialyltransferase 2-like isoform X1 [Salmo salar]
GO:0003824	catalytic activity	Molecular Function	1.09e-16	ncbi_110527709	CDA	1.87e-20	Cytidine deaminase [Salmo salar]
GO:0003824	catalytic activity	Molecular Function	1.09e-16	ncbi_110527712	B3GALT6	0.0150901	PREDICTED: beta-1,3-galactosyltransferase 6-like isoform X1 [Salmo salar]
GO:0003824	catalytic activity	Molecular Function	1.09e-16	ncbi_110527786	MST1R	3.11e-111	PREDICTED: macrophage-stimulating protein receptor-like [Salmo salar]
GO:0003824	catalytic activity	Molecular Function	1.09e-16	ncbi_110527808	ABHD14B	1.86e-06	Abhydrolase domain-containing protein 14B [Salmo salar]
GO:0003824	catalytic activity	Molecular Function	1.09e-16	ncbi_110527936	IP6K2	0.0196397	PREDICTED: inositol hexakisphosphate kinase 2-like [Salmo salar]
GO:0003824	catalytic activity	Molecular Function	1.09e-16	ncbi_110527942	PFKFB4	1.84e-06	PREDICTED: 6-phosphofructo-2-kinase/fructose-2,6-biphosphatase 4 isoform X2 [Salmo salar]
GO:0003824	catalytic activity	Molecular Function	1.09e-16	ncbi_110527981	GLT8D1	2.88e-07	PREDICTED: glycosyltransferase 8 domain-containing protein 1 isoform X1 [Salmo salar]
GO:0003824	catalytic activity	Molecular Function	1.09e-16	ncbi_110527998	ALPL	3.1e-05	Alkaline phosphatase [Salmo salar]
GO:0003824	catalytic activity	Molecular Function	1.09e-16	ncbi_110528017	ALDH4A1	9.01e-15	PREDICTED: delta-1-pyrroline-5-carboxylate dehydrogenase, mitochondrial-like [Salmo salar]
GO:0003824	catalytic activity	Molecular Function	1.09e-16	ncbi_110528021	PARK7	0.000360993	DJ-1 protein [Salmo salar]
GO:0003824	catalytic activity	Molecular Function	1.09e-16	ncbi_110528058	P3H1	5.29e-08	PREDICTED: prolyl 3-hydroxylase 1-like [Salmo salar]
GO:0003824	catalytic activity	Molecular Function	1.09e-16	ncbi_110528062	SDHB	0.000163875	PREDICTED: succinate dehydrogenase [ubiquinone] iron-sulfur subunit, mitochondrial-like isoform X1 [Salmo salar]
GO:0003824	catalytic activity	Molecular Function	1.09e-16	ncbi_110528134	PRKCD	1.73e-05	PREDICTED: protein kinase C delta type-like [Salmo salar]
GO:0003824	catalytic activity	Molecular Function	1.09e-16	ncbi_110528147	UROC1	8.8e-13	PREDICTED: urocanate hydratase [Salmo salar]
GO:0003824	catalytic activity	Molecular Function	1.09e-16	ncbi_110528223	SUOX	7.06e-28	PREDICTED: sulfite oxidase, mitochondrial isoform X1 [Salmo salar]
GO:0003824	catalytic activity	Molecular Function	1.09e-16	ncbi_110528231	CDK2	1.06e-09	cyclin-dependent kinase 2 [Salmo salar]
GO:0003824	catalytic activity	Molecular Function	1.09e-16	ncbi_110528306	PPIL1	0.00130158	PREDICTED: peptidyl-prolyl cis-trans isomerase-like 1 isoform X1 [Salmo salar]
GO:0003824	catalytic activity	Molecular Function	1.09e-16	ncbi_110528376	DEGS1	7.03e-06	PREDICTED: sphingolipid delta(4)-desaturase DES1-like [Salmo salar]
GO:0003824	catalytic activity	Molecular Function	1.09e-16	ncbi_110528386	STK38	0.000102873	PREDICTED: serine/threonine-protein kinase 38-like isoform X2 [Salmo salar]
GO:0003824	catalytic activity	Molecular Function	1.09e-16	ncbi_110528485	TGM2	1.32e-10	transglutaminase 2 [Salmo salar]
GO:0003824	catalytic activity	Molecular Function	1.09e-16	ncbi_110528507	ALDH1L1	9.79e-19	PREDICTED: cytosolic 10-formyltetrahydrofolate dehydrogenase-like isoform X1 [Salmo salar]
GO:0003824	catalytic activity	Molecular Function	1.09e-16	ncbi_110528748	ACADL	0.00139328	PREDICTED: long-chain specific acyl-CoA dehydrogenase, mitochondrial [Salmo salar]
GO:0003824	catalytic activity	Molecular Function	1.09e-16	ncbi_110528799	ABCC4	3.13e-14	PREDICTED: multidrug resistance-associated protein 4-like isoform X1 [Salmo salar]
GO:0003824	catalytic activity	Molecular Function	1.09e-16	ncbi_110528876	ACVR1	0.00046026	PREDICTED: activin receptor type-1-like [Salmo salar]
GO:0003824	catalytic activity	Molecular Function	1.09e-16	ncbi_110528975	PAPSS2	8.18e-10	PREDICTED: bifunctional 3'-phosphoadenosine 5'-phosphosulfate synthase 2-like [Salmo salar]
GO:0003824	catalytic activity	Molecular Function	1.09e-16	ncbi_110529015	CH25H	0.00330947	PREDICTED: cholesterol 25-hydroxylase-like protein [Salmo salar]
GO:0003824	catalytic activity	Molecular Function	1.09e-16	ncbi_110529033	STK35	0.000602427	PREDICTED: serine/threonine-protein kinase 35-like [Salmo salar]
GO:0003824	catalytic activity	Molecular Function	1.09e-16	ncbi_110529243	SELENOI	1.67e-07	PREDICTED: ethanolaminephosphotransferase 1-like, partial [Salmo salar]
GO:0003824	catalytic activity	Molecular Function	1.09e-16	ncbi_110529428	RNF8	2.41e-65	PREDICTED: E3 ubiquitin-protein ligase RNF8 isoform X1 [Salmo salar]
GO:0003824	catalytic activity	Molecular Function	1.09e-16	ncbi_110529479	NT5E	0.0204162	PREDICTED: 5'-nucleotidase [Salmo salar]
GO:0003824	catalytic activity	Molecular Function	1.09e-16	ncbi_110529486	TMPRSS9	0.000434569	PREDICTED: transmembrane protease serine 9-like [Salmo salar]
GO:0003824	catalytic activity	Molecular Function	1.09e-16	ncbi_110529509	MAP3K7	0.0321442	PREDICTED: mitogen-activated protein kinase kinase kinase 7-like isoform X2 [Salmo salar]
GO:0003824	catalytic activity	Molecular Function	1.09e-16	ncbi_110529528	AMD1	5.63e-10	PREDICTED: S-adenosylmethionine decarboxylase proenzyme-like [Salmo salar]
GO:0003824	catalytic activity	Molecular Function	1.09e-16	ncbi_110529638	GALNT14	5.22e-06	PREDICTED: polypeptide N-acetylgalactosaminyltransferase 14-like isoform X1 [Salmo salar]
GO:0003824	catalytic activity	Molecular Function	1.09e-16	ncbi_110529658	EPHX1	1.66e-06	PREDICTED: epoxide hydrolase 1-like [Salmo salar]
GO:0003824	catalytic activity	Molecular Function	1.09e-16	ncbi_110529730	XRCC3	3.87e-05	PREDICTED: DNA repair protein XRCC3 [Salmo salar]
GO:0003824	catalytic activity	Molecular Function	1.09e-16	ncbi_110529776	EXTL3	0.000170534	PREDICTED: exostosin-like 3 [Salmo salar]
GO:0003824	catalytic activity	Molecular Function	1.09e-16	ncbi_110529818	RNASEH1	1.11e-11	Ribonuclease H1 [Salmo salar]
GO:0003824	catalytic activity	Molecular Function	1.09e-16	ncbi_110529838	SCCPDH	1.45e-06	PREDICTED: saccharopine dehydrogenase-like oxidoreductase [Salmo salar]
GO:0003824	catalytic activity	Molecular Function	1.09e-16	ncbi_110529862	ALDH6A1	1.07e-05	PREDICTED: methylmalonate-semialdehyde dehydrogenase [acylating], mitochondrial-like isoform X1 [Salmo salar]
GO:0003824	catalytic activity	Molecular Function	1.09e-16	ncbi_110529876	GPCPD1	0.00054907	PREDICTED: glycerophosphocholine phosphodiesterase GPCPD1-like isoform X1 [Salmo salar]
GO:0003824	catalytic activity	Molecular Function	1.09e-16	ncbi_110529943	KIF11	0.0196392	PREDICTED: kinesin-like protein KIF11-B [Salmo salar]
GO:0003824	catalytic activity	Molecular Function	1.09e-16	ncbi_110529977	ABCF2	4.91e-37	PREDICTED: ATP-binding cassette sub-family F member 2-like [Salmo salar]
GO:0003824	catalytic activity	Molecular Function	1.09e-16	ncbi_110529993	TNK2	2.92e-28	PREDICTED: activated CDC42 kinase 1 isoform X1 [Salmo salar]
GO:0003824	catalytic activity	Molecular Function	1.09e-16	ncbi_110530019	PGM1	0.00035134	PREDICTED: phosphoglucomutase-1-like [Salmo salar]
GO:0003824	catalytic activity	Molecular Function	1.09e-16	ncbi_110530058	EIF4A2	4.39e-08	PREDICTED: eukaryotic initiation factor 4A-II isoform X1 [Salmo salar]
GO:0003824	catalytic activity	Molecular Function	1.09e-16	ncbi_110530082	AGXT	9.79e-49	PREDICTED: serine--pyruvate aminotransferase [Salmo salar]
GO:0003824	catalytic activity	Molecular Function	1.09e-16	ncbi_110530142	44622	0.0225503	PREDICTED: E3 ubiquitin-protein ligase MARCH2-like isoform X2 [Salmo salar]
GO:0003824	catalytic activity	Molecular Function	1.09e-16	ncbi_110530167	SULT6B1	1.55e-11	Sulfotransferase 6B1 [Salmo salar]
GO:0003824	catalytic activity	Molecular Function	1.09e-16	ncbi_110530174	AGL	3.38e-12	PREDICTED: glycogen debranching enzyme-like isoform X2 [Salmo salar]
GO:0003824	catalytic activity	Molecular Function	1.09e-16	ncbi_110530204	CYP7A1	0.0321533	cytochrome P450 family 7 subfamily a polypeptide 1-1 [Oncorhynchus mykiss]
GO:0003824	catalytic activity	Molecular Function	1.09e-16	ncbi_110530280	CYP7B1	8.35e-23	PREDICTED: 25-hydroxycholesterol 7-alpha-hydroxylase [Salmo salar]
GO:0003824	catalytic activity	Molecular Function	1.09e-16	ncbi_110530332	LYN	9.33e-16	PREDICTED: tyrosine-protein kinase Lyn-like [Salmo salar]
GO:0003824	catalytic activity	Molecular Function	1.09e-16	ncbi_110530334	TMEM68	5.05e-10	PREDICTED: transmembrane protein 68-like isoform X1 [Salmo salar]
GO:0003824	catalytic activity	Molecular Function	1.09e-16	ncbi_110530384	BLVRA	7.2e-28	PREDICTED: biliverdin reductase A [Salmo salar]
GO:0003824	catalytic activity	Molecular Function	1.09e-16	ncbi_110530406	KDSR	0.000641956	PREDICTED: 3-ketodihydrosphingosine reductase-like [Salmo salar]
GO:0003824	catalytic activity	Molecular Function	1.09e-16	ncbi_110530458	TYSND1	1.79e-45	PREDICTED: peroxisomal leader peptide-processing protease [Salmo salar]
GO:0003824	catalytic activity	Molecular Function	1.09e-16	ncbi_110530465	MCM4	0.000185608	PREDICTED: DNA replication licensing factor mcm4-like [Salmo salar]
GO:0003824	catalytic activity	Molecular Function	1.09e-16	ncbi_110530478	CDK5	0.000976782	PREDICTED: cyclin-dependent-like kinase 5 [Salmo salar]
GO:0003824	catalytic activity	Molecular Function	1.09e-16	ncbi_110530480	ABCB8	1.8e-10	ATP-binding cassette sub-family B member 8, mitochondrial precursor [Salmo salar]
GO:0003824	catalytic activity	Molecular Function	1.09e-16	ncbi_110530492	CYP8B1	5.88e-52	cytochrome P450 family 8 subfamily b polypeptide 1-1 [Oncorhynchus mykiss]
GO:0003824	catalytic activity	Molecular Function	1.09e-16	ncbi_110530534	MGST3	4.18e-40	Microsomal glutathione S-transferase 3 [Oncorhynchus mykiss]
GO:0003824	catalytic activity	Molecular Function	1.09e-16	ncbi_110530599	MMP14	2.47e-21	PREDICTED: matrix metalloproteinase-14-like [Salmo salar]
GO:0003824	catalytic activity	Molecular Function	1.09e-16	ncbi_110530625	TGM1	0.0120122	transglutaminase 1 (K polypeptide epidermal type I, protein-glutamine-gamma-glutamyltransferase) [Salmo salar]
GO:0003824	catalytic activity	Molecular Function	1.09e-16	ncbi_110530628	ZMCM6-A	0.000429672	PREDICTED: zygotic DNA replication licensing factor mcm6-B-like [Salmo salar]
GO:0003824	catalytic activity	Molecular Function	1.09e-16	ncbi_110530641	POLR2E	4.69e-23	PREDICTED: DNA-directed RNA polymerases I, II, and III subunit RPABC1 [Salmo salar]
GO:0003824	catalytic activity	Molecular Function	1.09e-16	ncbi_110530687	UBE2R2	5.14e-24	PREDICTED: ubiquitin-conjugating enzyme E2 R1-like isoform X1 [Salmo salar]
GO:0003824	catalytic activity	Molecular Function	1.09e-16	ncbi_110530761	TMEM55BA	0.0146385	PREDICTED: transmembrane protein 55B-A-like [Salmo salar]
GO:0003824	catalytic activity	Molecular Function	1.09e-16	ncbi_110530769	PNP	5.66e-05	PREDICTED: purine nucleoside phosphorylase-like [Salmo salar]
GO:0003824	catalytic activity	Molecular Function	1.09e-16	ncbi_110530779	DAPK3	1.07e-08	death-associated protein kinase 3 [Salmo salar]
GO:0003824	catalytic activity	Molecular Function	1.09e-16	ncbi_110530834	NFI1	0.00740535	PREDICTED: CTD small phosphatase-like protein isoform X3 [Salmo salar]
GO:0003824	catalytic activity	Molecular Function	1.09e-16	ncbi_110530859	USP33	0.0385021	PREDICTED: ubiquitin carboxyl-terminal hydrolase 33 isoform X2 [Poecilia formosa]
GO:0003824	catalytic activity	Molecular Function	1.09e-16	ncbi_110530894	MKNK2	0.000668267	PREDICTED: MAP kinase-interacting serine/threonine-protein kinase 2-like [Salmo salar]
GO:0003824	catalytic activity	Molecular Function	1.09e-16	ncbi_110530927	MAT1A	3.91e-15	PREDICTED: S-adenosylmethionine synthase isoform type-1 [Salmo salar]
GO:0003824	catalytic activity	Molecular Function	1.09e-16	ncbi_110531045	ACVR2B	0.0424198	PREDICTED: activin receptor type-2B-like [Salmo salar]
GO:0003824	catalytic activity	Molecular Function	1.09e-16	ncbi_110531246	ADCY6	0.0499431	PREDICTED: adenylate cyclase type 6-like isoform X2 [Salmo salar]
GO:0003824	catalytic activity	Molecular Function	1.09e-16	ncbi_110531292	UBE2D4	2.75e-05	PREDICTED: ubiquitin-conjugating enzyme E2 D4 [Esox lucius]
GO:0003824	catalytic activity	Molecular Function	1.09e-16	ncbi_110531329	ENO3	0.0055044	enolase 3-1 [Salmo salar]
GO:0003824	catalytic activity	Molecular Function	1.09e-16	ncbi_110531334	ABCG2	0.0224766	breast cancer resistance protein [Oncorhynchus mykiss]
GO:0003824	catalytic activity	Molecular Function	1.09e-16	ncbi_110531356	CYP26B1	0.0333125	PREDICTED: cytochrome P450 26B1 [Salmo salar]
GO:0003824	catalytic activity	Molecular Function	1.09e-16	ncbi_110531442	MTM1	4.99e-11	PREDICTED: myotubularin-like [Sinocyclocheilus grahami]
GO:0003824	catalytic activity	Molecular Function	1.09e-16	ncbi_110531501	RIPK4	3.19e-12	receptor-interacting serine/threonine-protein kinase 4 [Salmo salar]
GO:0003824	catalytic activity	Molecular Function	1.09e-16	ncbi_110531584	PNP	0.00762949	PREDICTED: purine nucleoside phosphorylase-like [Salmo salar]
GO:0003824	catalytic activity	Molecular Function	1.09e-16	ncbi_110531614	GBA2	0.00317718	PREDICTED: non-lysosomal glucosylceramidase [Salmo salar]
GO:0003824	catalytic activity	Molecular Function	1.09e-16	ncbi_110531631	DHRS4	3.09e-10	PREDICTED: dehydrogenase/reductase SDR family member 4 isoform X1 [Salmo salar]
GO:0003824	catalytic activity	Molecular Function	1.09e-16	ncbi_110531828	POLR2A	3.09e-10	PREDICTED: DNA-directed RNA polymerase II subunit RPB1 [Salmo salar]
GO:0003824	catalytic activity	Molecular Function	1.09e-16	ncbi_110531931	ETNPPL	7.32e-08	PREDICTED: ethanolamine-phosphate phospho-lyase-like [Salmo salar]
GO:0003824	catalytic activity	Molecular Function	1.09e-16	ncbi_110532009	PSMA7	1.52e-18	PREDICTED: proteasome subunit alpha type-7-like [Salmo salar]
GO:0003824	catalytic activity	Molecular Function	1.09e-16	ncbi_110532036	GPD1	5.63e-18	PREDICTED: glycerol-3-phosphate dehydrogenase [NAD(+)], cytoplasmic isoform X1 [Salmo salar]
GO:0003824	catalytic activity	Molecular Function	1.09e-16	ncbi_110532064	SGK2	8.25e-12	PREDICTED: serine/threonine-protein kinase Sgk2-like [Salmo salar]
GO:0003824	catalytic activity	Molecular Function	1.09e-16	ncbi_110532065	CHDH	5.68e-07	PREDICTED: choline dehydrogenase, mitochondrial [Salmo salar]
GO:0003824	catalytic activity	Molecular Function	1.09e-16	ncbi_110532127	EPHB2	0.0165582	PREDICTED: ephrin type-B receptor 2-like isoform X1 [Salmo salar]
GO:0003824	catalytic activity	Molecular Function	1.09e-16	ncbi_110532141	SUV39H1	0.0123545	PREDICTED: histone-lysine N-methyltransferase SUV39H1-like isoform X1 [Salmo salar]
GO:0003824	catalytic activity	Molecular Function	1.09e-16	ncbi_110532155	SP_1686	0.018511	PREDICTED: 4,5-dihydroxyphthalate dehydrogenase isoform X1 [Salmo salar]
GO:0003824	catalytic activity	Molecular Function	1.09e-16	ncbi_110532174	MAPK13	0.00230195	PREDICTED: mitogen-activated protein kinase 13 isoform X1 [Salmo salar]
GO:0003824	catalytic activity	Molecular Function	1.09e-16	ncbi_110532194	STK38	5.61e-19	PREDICTED: serine/threonine-protein kinase 38-like isoform X1 [Salmo salar]
GO:0003824	catalytic activity	Molecular Function	1.09e-16	ncbi_110532243	MTHFR	2.52e-05	PREDICTED: methylenetetrahydrofolate reductase [Salmo salar]
GO:0003824	catalytic activity	Molecular Function	1.09e-16	ncbi_110532244	HCK	9.4e-06	PREDICTED: tyrosine-protein kinase HCK-like isoform X1 [Salmo salar]
GO:0003824	catalytic activity	Molecular Function	1.09e-16	ncbi_110532295	EDEM2	3.09e-09	PREDICTED: ER degradation-enhancing alpha-mannosidase-like protein 2 [Salmo salar]
GO:0003824	catalytic activity	Molecular Function	1.09e-16	ncbi_110532299	PIM1	5.74e-10	PREDICTED: serine/threonine-protein kinase pim-1-like [Salmo salar]
GO:0003824	catalytic activity	Molecular Function	1.09e-16	ncbi_110532326	HIPK2	0.0307739	PREDICTED: homeodomain-interacting protein kinase 2 isoform X2 [Danio rerio]
GO:0003824	catalytic activity	Molecular Function	1.09e-16	ncbi_110532330	NMNAT1	4.49e-42	Nicotinamide mononucleotide adenylyltransferase 1 [Salmo salar]
GO:0003824	catalytic activity	Molecular Function	1.09e-16	ncbi_110532338	NUDT20	0.00725635	PREDICTED: nudix hydrolase 20, chloroplastic-like [Salmo salar]
GO:0003824	catalytic activity	Molecular Function	1.09e-16	ncbi_110532382	MET	9.25e-05	PREDICTED: hepatocyte growth factor receptor-like [Salmo salar]
GO:0003824	catalytic activity	Molecular Function	1.09e-16	ncbi_110532526	TUBA1A	9.44e-12	PREDICTED: tubulin alpha-8 chain-like [Salmo salar]
GO:0003824	catalytic activity	Molecular Function	1.09e-16	ncbi_110532582	PINK1	9.13e-11	PREDICTED: serine/threonine-protein kinase PINK1, mitochondrial [Salmo salar]
GO:0003824	catalytic activity	Molecular Function	1.09e-16	ncbi_110532583	AGMAT	0.00107826	PREDICTED: agmatinase, mitochondrial isoform X2 [Salmo salar]
GO:0003824	catalytic activity	Molecular Function	1.09e-16	ncbi_110532750	CYP2K1	8.78e-10	cytochrome P450 2K5 [Oncorhynchus mykiss]
GO:0003824	catalytic activity	Molecular Function	1.09e-16	ncbi_110532757	SARS	1.34e-25	PREDICTED: serine--tRNA ligase, cytoplasmic-like [Salmo salar]
GO:0003824	catalytic activity	Molecular Function	1.09e-16	ncbi_110533352	RNF14	0.0137518	PREDICTED: E3 ubiquitin-protein ligase RNF14 isoform X1 [Salmo salar]
GO:0003824	catalytic activity	Molecular Function	1.09e-16	ncbi_110533383	SKP1	1e-13	PREDICTED: S-phase kinase-associated protein 1 isoform X1 [Xenopus laevis]
GO:0003824	catalytic activity	Molecular Function	1.09e-16	ncbi_110533392	CTBP1	0.000126472	PREDICTED: C-terminal-binding protein 2-like isoform X2 [Salmo salar]
GO:0003824	catalytic activity	Molecular Function	1.09e-16	ncbi_110533428	DCPS	6.47e-23	PREDICTED: m7GpppX diphosphatase [Salmo salar]
GO:0003824	catalytic activity	Molecular Function	1.09e-16	ncbi_110533447	NCF1	3.1e-06	PREDICTED: SH3 and PX domain-containing protein 2B isoform X1 [Salmo salar]
GO:0003824	catalytic activity	Molecular Function	1.09e-16	ncbi_110533491	CKM	0.0146306	creatine kinase-2 [Salmo salar]
GO:0003824	catalytic activity	Molecular Function	1.09e-16	ncbi_110533606	GRK6	0.00108325	PREDICTED: G protein-coupled receptor kinase 6-like [Salmo salar]
GO:0003824	catalytic activity	Molecular Function	1.09e-16	ncbi_110533611	RARS	8.43e-114	Arginyl-tRNA synthetase, cytoplasmic [Salmo salar]
GO:0003824	catalytic activity	Molecular Function	1.09e-16	ncbi_110533639	ASPA	0.000327284	PREDICTED: aspartoacylase isoform X8 [Salmo salar]
GO:0003824	catalytic activity	Molecular Function	1.09e-16	ncbi_110533646	RPS6KB1	9.03e-17	PREDICTED: ribosomal protein S6 kinase beta-1-like isoform X1 [Salmo salar]
GO:0003824	catalytic activity	Molecular Function	1.09e-16	ncbi_110533674	USP25	2.46e-61	PREDICTED: ubiquitin carboxyl-terminal hydrolase 25-like isoform X1 [Salmo salar]
GO:0003824	catalytic activity	Molecular Function	1.09e-16	ncbi_110533703	HSD17B12	0.0126982	20beta-hydroxysteroid dehydrogenase type 2 [Oncorhynchus mykiss]
GO:0003824	catalytic activity	Molecular Function	1.09e-16	ncbi_110533824	SMARCA5	0.000118196	PREDICTED: SWI/SNF-related matrix-associated actin-dependent regulator of chromatin subfamily A member 5-like isoform X1 [Salmo salar]
GO:0003824	catalytic activity	Molecular Function	1.09e-16	ncbi_110533829	MTMR8	1e-55	PREDICTED: myotubularin-related protein 8-like isoform X1 [Salmo salar]
GO:0003824	catalytic activity	Molecular Function	1.09e-16	ncbi_110533882	PPM1D	0.0424849	PREDICTED: protein phosphatase 1D-like isoform X1 [Salmo salar]
GO:0003824	catalytic activity	Molecular Function	1.09e-16	ncbi_110534059	SMS	0.0196347	PREDICTED: spermine synthase-like [Salmo salar]
GO:0003824	catalytic activity	Molecular Function	1.09e-16	ncbi_110534064	ZDHHC2	0.000396003	PREDICTED: probable palmitoyltransferase ZDHHC20 isoform X1 [Salmo salar]
GO:0003824	catalytic activity	Molecular Function	1.09e-16	ncbi_110534092	ZDHHC23	0.020837	PREDICTED: palmitoyltransferase ZDHHC23-like isoform X2 [Salmo salar]
GO:0003824	catalytic activity	Molecular Function	1.09e-16	ncbi_110534117	UBE2D2	1.73e-58	ubiquitin-conjugating enzyme E2 D2 isoform 1 [Homo sapiens]
GO:0003824	catalytic activity	Molecular Function	1.09e-16	ncbi_110534183	CROT	4.93e-10	PREDICTED: peroxisomal carnitine O-octanoyltransferase-like [Salmo salar]
GO:0003824	catalytic activity	Molecular Function	1.09e-16	ncbi_110534261	RUVBL2	3.53e-08	PREDICTED: ruvB-like 2 [Salmo salar]
GO:0003824	catalytic activity	Molecular Function	1.09e-16	ncbi_110534272	ACER2	0.0199934	PREDICTED: alkaline ceramidase 2-like [Salmo salar]
GO:0003824	catalytic activity	Molecular Function	1.09e-16	ncbi_110534279	SOD3	0.0115223	extracellular superoxide dismutase [Cu-Zn] precursor [Salmo salar]
GO:0003824	catalytic activity	Molecular Function	1.09e-16	ncbi_110534285	CASP3	0.00246766	caspase 3 gene variant 2, partial [Oncorhynchus mykiss]
GO:0003824	catalytic activity	Molecular Function	1.09e-16	ncbi_110534444	PRPF19	0.000116802	PREDICTED: pre-mRNA-processing factor 19-like [Salmo salar]
GO:0003824	catalytic activity	Molecular Function	1.09e-16	ncbi_110534462	B4GALT1	1.33e-10	PREDICTED: beta-1,4-galactosyltransferase 1-like isoform X1 [Salmo salar]
GO:0003824	catalytic activity	Molecular Function	1.09e-16	ncbi_110534481	DCTD	0.0156829	PREDICTED: deoxycytidylate deaminase-like isoform X1 [Salmo salar]
GO:0003824	catalytic activity	Molecular Function	1.09e-16	ncbi_110534498	GALNT7	7.97e-15	PREDICTED: N-acetylgalactosaminyltransferase 7-like isoform X1 [Salmo salar]
GO:0003824	catalytic activity	Molecular Function	1.09e-16	ncbi_110534844	ATP2A1	0.041727	PREDICTED: sarcoplasmic/endoplasmic reticulum calcium ATPase 1-like isoform X1 [Salmo salar]
GO:0003824	catalytic activity	Molecular Function	1.09e-16	ncbi_110535123	ERAP1	2.85e-53	PREDICTED: endoplasmic reticulum aminopeptidase 1-like [Salmo salar]
GO:0003824	catalytic activity	Molecular Function	1.09e-16	ncbi_110535144	SMARCA2	1.76e-06	PREDICTED: probable global transcription activator SNF2L2 isoform X2 [Rhinolophus sinicus]
GO:0003824	catalytic activity	Molecular Function	1.09e-16	ncbi_110535146	ACAA1B	3.57e-21	PREDICTED: 3-ketoacyl-CoA thiolase B, peroxisomal-like [Salmo salar]
GO:0003824	catalytic activity	Molecular Function	1.09e-16	ncbi_110535176	UBE2W	0.00612953	PREDICTED: probable ubiquitin-conjugating enzyme E2 W-B [Salmo salar]
GO:0003824	catalytic activity	Molecular Function	1.09e-16	ncbi_110535204	TGFBR1	0.0309909	TGF receptor-1 precursor [Oncorhynchus mykiss]
GO:0003824	catalytic activity	Molecular Function	1.09e-16	ncbi_110535249	GNAS	0.022309	PREDICTED: guanine nucleotide-binding protein G(olf) subunit alpha-like isoform X3 [Salmo salar]
GO:0003824	catalytic activity	Molecular Function	1.09e-16	ncbi_110535250	MPPE1	1.16e-08	PREDICTED: metallophosphoesterase 1 isoform X2 [Salmo salar]
GO:0003824	catalytic activity	Molecular Function	1.09e-16	ncbi_110535270	NUB1	0.0133377	NEDD8 ultimate buster 1 [Salmo salar]
GO:0003824	catalytic activity	Molecular Function	1.09e-16	ncbi_110535281	RIOK3	3.01e-09	serine/threonine-protein kinase RIO3 [Salmo salar]
GO:0003824	catalytic activity	Molecular Function	1.09e-16	ncbi_110535293	GALNT11	0.00071211	PREDICTED: polypeptide N-acetylgalactosaminyltransferase 11-like [Salmo salar]
GO:0003824	catalytic activity	Molecular Function	1.09e-16	ncbi_110535297	GGH	3.56e-10	PREDICTED: gamma-glutamyl hydrolase-like [Salmo salar]
GO:0003824	catalytic activity	Molecular Function	1.09e-16	ncbi_110535309	OPLAH	2.5e-05	PREDICTED: 5-oxoprolinase [Salmo salar]
GO:0003824	catalytic activity	Molecular Function	1.09e-16	ncbi_110535323	SGK3	3.65e-06	PREDICTED: serine/threonine-protein kinase Sgk3-like isoform X1 [Salmo salar]
GO:0003824	catalytic activity	Molecular Function	1.09e-16	ncbi_110535403	MSRB2	2.32e-05	PREDICTED: methionine-R-sulfoxide reductase B2, mitochondrial-like [Salmo salar]
GO:0003824	catalytic activity	Molecular Function	1.09e-16	ncbi_110535501	AGL	5.12e-10	PREDICTED: glycogen debranching enzyme-like isoform X2 [Salmo salar]
GO:0003824	catalytic activity	Molecular Function	1.09e-16	ncbi_110535511	PDE1C	0.000804	PREDICTED: calcium/calmodulin-dependent 3',5'-cyclic nucleotide phosphodiesterase 1C isoform X4 [Salmo salar]
GO:0003824	catalytic activity	Molecular Function	1.09e-16	ncbi_110535550	MAP3K8	9.92e-46	PREDICTED: mitogen-activated protein kinase kinase kinase 8-like [Salmo salar]
GO:0003824	catalytic activity	Molecular Function	1.09e-16	ncbi_110535689	CDO1	2.48e-43	PREDICTED: cysteine dioxygenase type 1-like [Salmo salar]
GO:0003824	catalytic activity	Molecular Function	1.09e-16	ncbi_110535697	MAPK4	0.000267245	PREDICTED: mitogen-activated protein kinase 4-like isoform X1 [Salmo salar]
GO:0003824	catalytic activity	Molecular Function	1.09e-16	ncbi_110535832	GLDC	2.17e-40	PREDICTED: glycine dehydrogenase (decarboxylating), mitochondrial-like [Salmo salar]
GO:0003824	catalytic activity	Molecular Function	1.09e-16	ncbi_110535856	FPGS	4.38e-20	PREDICTED: folylpolyglutamate synthase, mitochondrial-like isoform X1 [Salmo salar]
GO:0003824	catalytic activity	Molecular Function	1.09e-16	ncbi_110535858	ENTPD2	6.67e-05	PREDICTED: ectonucleoside triphosphate diphosphohydrolase 2-like [Salmo salar]
GO:0003824	catalytic activity	Molecular Function	1.09e-16	ncbi_110535903	UBE2G1	0.000995993	PREDICTED: ubiquitin-conjugating enzyme E2 G1-like isoform X3 [Salmo salar]
GO:0003824	catalytic activity	Molecular Function	1.09e-16	ncbi_110536042	UBE2D4	0.00035297	ubiquitin-conjugating enzyme E2 D4 [Homo sapiens]
GO:0003824	catalytic activity	Molecular Function	1.09e-16	ncbi_110536060	B3GNT4	0.0153734	PREDICTED: N-acetyllactosaminide beta-1,3-N-acetylglucosaminyltransferase 4 isoform X1 [Salmo salar]
GO:0003824	catalytic activity	Molecular Function	1.09e-16	ncbi_110536158	PLK2	2.92e-05	PREDICTED: serine/threonine-protein kinase PLK2-like isoform X1 [Salmo salar]
GO:0003824	catalytic activity	Molecular Function	1.09e-16	ncbi_110536175	F2R	0.00656466	PREDICTED: proteinase-activated receptor 1-like [Salmo salar]
GO:0003824	catalytic activity	Molecular Function	1.09e-16	ncbi_110536185	IKBKB	5.99e-08	PREDICTED: inhibitor of nuclear factor kappa-B kinase subunit beta [Salmo salar]
GO:0003824	catalytic activity	Molecular Function	1.09e-16	ncbi_110536209	PEPA	6.93e-09	unnamed protein product [Oncorhynchus mykiss]
GO:0003824	catalytic activity	Molecular Function	1.09e-16	ncbi_110536214	DUSP2	3.76e-09	PREDICTED: LOW QUALITY PROTEIN: dual specificity protein phosphatase 2-like [Lates calcarifer]
GO:0003824	catalytic activity	Molecular Function	1.09e-16	ncbi_110536221	ATAD1A	4.64e-09	PREDICTED: ATPase family AAA domain-containing protein 1-A-like [Salmo salar]
GO:0003824	catalytic activity	Molecular Function	1.09e-16	ncbi_110536297	PGM5	0.0302877	PREDICTED: phosphoglucomutase-like protein 5 [Salmo salar]
GO:0003824	catalytic activity	Molecular Function	1.09e-16	ncbi_110536308	ADAMTS12	1.43e-08	PREDICTED: A disintegrin and metalloproteinase with thrombospondin motifs 12-like isoform X1 [Salmo salar]
GO:0003824	catalytic activity	Molecular Function	1.09e-16	ncbi_110536435	ATP8B2	0.00109289	PREDICTED: phospholipid-transporting ATPase ID-like [Sinocyclocheilus rhinocerous]
GO:0003824	catalytic activity	Molecular Function	1.09e-16	ncbi_110536452	UBE2L3	1.17e-52	PREDICTED: ubiquitin-conjugating enzyme E2 L3 [Esox lucius]
GO:0003824	catalytic activity	Molecular Function	1.09e-16	ncbi_110536463	GZMA	1e-06	Granzyme A precursor [Salmo salar]
GO:0003824	catalytic activity	Molecular Function	1.09e-16	ncbi_110536468	LIPG	3.8e-09	endothelial lipase 1 [Oncorhynchus clarkii]
GO:0003824	catalytic activity	Molecular Function	1.09e-16	ncbi_110536519	PKM	8.33e-19	PREDICTED: pyruvate kinase PKM-like [Salmo salar]
GO:0003824	catalytic activity	Molecular Function	1.09e-16	ncbi_110536771	TIE2	0.00207613	PREDICTED: angiopoietin-1 receptor [Salmo salar]
GO:0003824	catalytic activity	Molecular Function	1.09e-16	ncbi_110536793	MTREX	8.39e-10	PREDICTED: superkiller viralicidic activity 2-like 2 isoform X1 [Salmo salar]
GO:0003824	catalytic activity	Molecular Function	1.09e-16	ncbi_110536799	MAN2A1	7.83e-29	PREDICTED: LOW QUALITY PROTEIN: alpha-mannosidase 2-like [Salmo salar]
GO:0003824	catalytic activity	Molecular Function	1.09e-16	ncbi_110536871	UGT2A1	5.03e-10	PREDICTED: UDP-glucuronosyltransferase 2A1-like [Salmo salar]
GO:0003824	catalytic activity	Molecular Function	1.09e-16	ncbi_110536977	AK3	0.0372876	PREDICTED: GTP:AMP phosphotransferase AK3, mitochondrial-like isoform X1 [Salmo salar]
GO:0003824	catalytic activity	Molecular Function	1.09e-16	ncbi_110537042	GNA14	0.0145895	PREDICTED: guanine nucleotide-binding protein subunit alpha-14-like [Salmo salar]
GO:0003824	catalytic activity	Molecular Function	1.09e-16	ncbi_110537053	GCNT4	4.82e-25	PREDICTED: beta-1,3-galactosyl-O-glycosyl-glycoprotein beta-1,6-N-acetylglucosaminyltransferase 4-like [Salmo salar]
GO:0003824	catalytic activity	Molecular Function	1.09e-16	ncbi_110537101	UBE2L3	2.43e-35	Ubiquitin-conjugating enzyme E2 L3 [Salmo salar]
GO:0003824	catalytic activity	Molecular Function	1.09e-16	ncbi_110537118	DUSP4	0.00023025	PREDICTED: dual specificity protein phosphatase 4-like [Salmo salar]
GO:0003824	catalytic activity	Molecular Function	1.09e-16	ncbi_110537131	GPAT3	0.00207301	1-acyl-sn-glycerol-3-phosphate acyltransferase theta-B [Salmo salar]
GO:0003824	catalytic activity	Molecular Function	1.09e-16	ncbi_110537138	ERI1	0.0449953	Histone mRNA 3-exonuclease 1 [Salmo salar]
GO:0003824	catalytic activity	Molecular Function	1.09e-16	ncbi_110537182	CRY1	2.78e-08	Cryptochrome-1 [Salmo salar]
GO:0003824	catalytic activity	Molecular Function	1.09e-16	ncbi_110537206	GGT5	1.93e-10	PREDICTED: gamma-glutamyltransferase 5-like [Salmo salar]
GO:0003824	catalytic activity	Molecular Function	1.09e-16	ncbi_110537216	BMP1	0.0445752	Bone morphogenetic protein 1 precursor [Salmo salar]
GO:0003824	catalytic activity	Molecular Function	1.09e-16	ncbi_110537234	USP32	9.16e-05	PREDICTED: ubiquitin carboxyl-terminal hydrolase 32-like isoform X1 [Salmo salar]
GO:0003824	catalytic activity	Molecular Function	1.09e-16	ncbi_110537269	RNF128	3.87e-09	PREDICTED: E3 ubiquitin-protein ligase RNF128 isoform X2 [Esox lucius]
GO:0003824	catalytic activity	Molecular Function	1.09e-16	ncbi_110537302	SMARCA1	1.13e-12	PREDICTED: SWI/SNF-related matrix-associated actin-dependent regulator of chromatin subfamily A member 5-like isoform X1 [Salmo salar]
GO:0003824	catalytic activity	Molecular Function	1.09e-16	ncbi_110537325	RAB4B	0.0473983	PREDICTED: ras-related protein Rab-4B-like [Salmo salar]
GO:0003824	catalytic activity	Molecular Function	1.09e-16	ncbi_110537327	PPME1	0.0452613	PREDICTED: protein phosphatase methylesterase 1 isoform X2 [Salmo salar]
GO:0003824	catalytic activity	Molecular Function	1.09e-16	ncbi_110537373	PRPS1	0.00568603	PREDICTED: ribose-phosphate pyrophosphokinase 1 isoform X1 [Esox lucius]
GO:0003824	catalytic activity	Molecular Function	1.09e-16	ncbi_110537414	CHD4	4.28e-07	PREDICTED: chromodomain-helicase-DNA-binding protein 4-like [Salmo salar]
GO:0003824	catalytic activity	Molecular Function	1.09e-16	ncbi_110537429	MIPEP	0.0176014	PREDICTED: mitochondrial intermediate peptidase-like isoform X2 [Salmo salar]
GO:0003824	catalytic activity	Molecular Function	1.09e-16	ncbi_110537438	ACER3	0.000606393	PREDICTED: alkaline ceramidase 3-like [Salmo salar]
GO:0003824	catalytic activity	Molecular Function	1.09e-16	ncbi_110537448	USP25	2.5e-27	PREDICTED: ubiquitin carboxyl-terminal hydrolase 25-like isoform X5 [Salmo salar]
GO:0003824	catalytic activity	Molecular Function	1.09e-16	ncbi_110537485	ZGC:85789	2.31e-17	Ester hydrolase C11orf54 homolog [Salmo salar]
GO:0003824	catalytic activity	Molecular Function	1.09e-16	ncbi_110537546	PPM1E	1.44e-17	PREDICTED: protein phosphatase 1E-like [Salmo salar]
GO:0003824	catalytic activity	Molecular Function	1.09e-16	ncbi_110537568	DYRK1A	2.93e-14	PREDICTED: dual specificity tyrosine-phosphorylation-regulated kinase 1A isoform X1 [Salmo salar]
GO:0003824	catalytic activity	Molecular Function	1.09e-16	ncbi_110537657	ALKBH6	0.00226686	PREDICTED: alpha-ketoglutarate-dependent dioxygenase alkB homolog 6 isoform X1 [Salmo salar]
GO:0003824	catalytic activity	Molecular Function	1.09e-16	ncbi_110537696	NCF1	0.0104469	neutrophil cytosol factor 1 [Salmo salar]
GO:0003824	catalytic activity	Molecular Function	1.09e-16	ncbi_110537727	UBE2B	0.00772272	PREDICTED: ubiquitin-conjugating enzyme E2 B isoform X1 [Salmo salar]
GO:0003824	catalytic activity	Molecular Function	1.09e-16	ncbi_110537740	P4HA2	7.41e-09	PREDICTED: prolyl 4-hydroxylase subunit alpha-2 isoform X3 [Salmo salar]
GO:0003824	catalytic activity	Molecular Function	1.09e-16	ncbi_110537744	DPYSL3	0.0292374	PREDICTED: dihydropyrimidinase-related protein 3-like isoform X2 [Salmo salar]
GO:0003824	catalytic activity	Molecular Function	1.09e-16	ncbi_110537773	LARS	2.75e-16	Leucyl-tRNA synthetase, cytoplasmic [Salmo salar]
GO:0003824	catalytic activity	Molecular Function	1.09e-16	ncbi_110537826	ATP2A1	0.00117896	PREDICTED: sarcoplasmic/endoplasmic reticulum calcium ATPase 1-like isoform X2 [Salmo salar]
GO:0003824	catalytic activity	Molecular Function	1.09e-16	ncbi_110537887	NME3	0.00931267	Nucleoside diphosphate kinase 3 precursor [Salmo salar]
GO:0003824	catalytic activity	Molecular Function	1.09e-16	ncbi_110537929	NLK.2	8.93e-15	PREDICTED: serine/threonine-protein kinase NLK2-like [Salmo salar]
GO:0003824	catalytic activity	Molecular Function	1.09e-16	ncbi_110537989	ATP13A1	3.89e-10	PREDICTED: manganese-transporting ATPase 13A1-like [Salmo salar]
GO:0003824	catalytic activity	Molecular Function	1.09e-16	ncbi_110538024	MPST	3.77e-06	PREDICTED: 3-mercaptopyruvate sulfurtransferase-like [Salmo salar]
GO:0003824	catalytic activity	Molecular Function	1.09e-16	ncbi_110538124	UBE2M	9.58e-40	NEDD8-conjugating enzyme Ubc12 [Salmo salar]
GO:0003824	catalytic activity	Molecular Function	1.09e-16	ncbi_110538152	PHOSPHO1	1.01e-13	Probable phosphatase phospho1 [Salmo salar]
GO:0003824	catalytic activity	Molecular Function	1.09e-16	ncbi_110538182	CNP	2.44e-67	PREDICTED: 2',3'-cyclic-nucleotide 3'-phosphodiesterase-like isoform X1 [Salmo salar]
GO:0003824	catalytic activity	Molecular Function	1.09e-16	ncbi_110538212	EZH2	8.72e-08	PREDICTED: histone-lysine N-methyltransferase EZH1-like isoform X1 [Salmo salar]
GO:0003824	catalytic activity	Molecular Function	1.09e-16	ncbi_110538231	LFNG	0.00155875	PREDICTED: beta-1,3-N-acetylglucosaminyltransferase lunatic fringe-like [Salmo salar]
GO:0003824	catalytic activity	Molecular Function	1.09e-16	ncbi_110538352	POLR2F	4.32e-19	PREDICTED: DNA-directed RNA polymerases I, II, and III subunit RPABC2 [Salmo salar]
GO:0003824	catalytic activity	Molecular Function	1.09e-16	ncbi_110538365	GUCY2C	9.26e-07	PREDICTED: heat-stable enterotoxin receptor-like [Salmo salar]
GO:0003824	catalytic activity	Molecular Function	1.09e-16	ncbi_110538414	RDH8	6.55e-15	PREDICTED: retinol dehydrogenase 8-like [Salmo salar]
GO:0003824	catalytic activity	Molecular Function	1.09e-16	ncbi_110538507	USP43	0.00538094	PREDICTED: ubiquitin carboxyl-terminal hydrolase 43 isoform X2 [Esox lucius]
GO:0003824	catalytic activity	Molecular Function	1.09e-16	ncbi_110538585	SBK1	0.000692041	PREDICTED: serine/threonine-protein kinase SBK1-like isoform X1 [Salmo salar]
GO:0003824	catalytic activity	Molecular Function	1.09e-16	ncbi_110538641	MAP3K3	0.000749702	PREDICTED: mitogen-activated protein kinase kinase kinase 3 isoform X1 [Esox lucius]
GO:0003824	catalytic activity	Molecular Function	1.09e-16	ncbi_110538666	TUBB4B	4.24e-06	PREDICTED: tubulin beta-4B chain-like [Salmo salar]
GO:0003824	catalytic activity	Molecular Function	1.09e-16	ncbi_110538686	SLC27A1	8.69e-25	PREDICTED: long-chain fatty acid transport protein 1-like [Salmo salar]
GO:0003824	catalytic activity	Molecular Function	1.09e-16	ncbi_110538764	FAM20C	0.0377223	PREDICTED: extracellular serine/threonine protein kinase FAM20C [Pygoscelis adeliae]
GO:0003824	catalytic activity	Molecular Function	1.09e-16	ncbi_110538768	ERN1	0.000161379	PREDICTED: serine/threonine-protein kinase/endoribonuclease IRE1 [Esox lucius]
GO:0003824	catalytic activity	Molecular Function	1.09e-16	ncbi_110538775	ERN1	1.49e-26	PREDICTED: serine/threonine-protein kinase/endoribonuclease IRE1-like isoform X1 [Salmo salar]
GO:0003824	catalytic activity	Molecular Function	1.09e-16	ncbi_110538803	DYRK1A	0.00222555	PREDICTED: dual specificity tyrosine-phosphorylation-regulated kinase 1A-like isoform X6 [Salmo salar]
GO:0003824	catalytic activity	Molecular Function	1.09e-16	ncbi_110538951	PLCD3A	1.06e-35	PREDICTED: 1-phosphatidylinositol 4,5-bisphosphate phosphodiesterase delta-3-A-like isoform X2 [Salmo salar]
GO:0003824	catalytic activity	Molecular Function	1.09e-16	ncbi_110538954	--	5.8e-28	PREDICTED: 2',3'-cyclic-nucleotide 3'-phosphodiesterase-like isoform X2 [Salmo salar]
GO:0003824	catalytic activity	Molecular Function	1.09e-16	ncbi_110539038	GAA	0.00279469	PREDICTED: lysosomal alpha-glucosidase-like [Salmo salar]
GO:0003824	catalytic activity	Molecular Function	1.09e-16	ncbi_110539093	ALDOA	1.82e-06	fructose-bisphosphate aldolase A [Salmo salar]
GO:0003824	catalytic activity	Molecular Function	1.09e-16	ncbi_110539126	CDK14	0.0248166	PREDICTED: cyclin-dependent kinase 14 isoform X1 [Salmo salar]
GO:0003824	catalytic activity	Molecular Function	1.09e-16	ncbi_807972	MT-ND3	0.000141141	NADH dehydrogenase subunit 3 (mitochondrion) [Salvelinus leucomaenis]
GO:0036094	small molecule binding	Molecular Function	0.000814629	MSTRG.12579	IFIH1	2.53e-11	PREDICTED: probable ATP-dependent RNA helicase DHX58 [Salmo salar]
GO:0036094	small molecule binding	Molecular Function	0.000814629	MSTRG.17377	ABCB11	0.000596971	PREDICTED: bile salt export pump-like isoform X2 [Salmo salar]
GO:0036094	small molecule binding	Molecular Function	0.000814629	MSTRG.20439	RAB1A	2.21e-19	PREDICTED: ras-related protein ORAB-1 [Esox lucius]
GO:0036094	small molecule binding	Molecular Function	0.000814629	MSTRG.23403	YME1L1	7.82e-12	PREDICTED: ATP-dependent zinc metalloprotease YME1L1-like isoform X1 [Salmo salar]
GO:0036094	small molecule binding	Molecular Function	0.000814629	ncbi_100135813	GAPDH	2.83e-12	PREDICTED: glyceraldehyde-3-phosphate dehydrogenase-like [Panthera tigris altaica]
GO:0036094	small molecule binding	Molecular Function	0.000814629	ncbi_100135836	HSP70	1.75e-36	heat shock protein 70a [Oncorhynchus mykiss]
GO:0036094	small molecule binding	Molecular Function	0.000814629	ncbi_100135840	HSPA5	5.34e-22	78 kDa glucose-regulated protein precursor [Salmo salar]
GO:0036094	small molecule binding	Molecular Function	0.000814629	ncbi_100135843	CCT8	4.46e-15	T-complex protein 1 subunit theta [Oncorhynchus mykiss]
GO:0036094	small molecule binding	Molecular Function	0.000814629	ncbi_100135858	TAP2	1.42e-10	TAP2a protein [Oncorhynchus mykiss]
GO:0036094	small molecule binding	Molecular Function	0.000814629	ncbi_100135860	CAD	2.1e-05	PREDICTED: CAD protein-like isoform X1 [Salmo salar]
GO:0036094	small molecule binding	Molecular Function	0.000814629	ncbi_100135866	GCK	0.00339548	glucokinase [Oncorhynchus mykiss]
GO:0036094	small molecule binding	Molecular Function	0.000814629	ncbi_100135870	INSR	0.0123081	PREDICTED: insulin receptor-like isoform X1 [Salmo salar]
GO:0036094	small molecule binding	Molecular Function	0.000814629	ncbi_100135871	INSR	0.000179573	PREDICTED: insulin receptor-like [Salmo salar]
GO:0036094	small molecule binding	Molecular Function	0.000814629	ncbi_100135973	GLUL	1.12e-12	glutamine synthetase [Oncorhynchus mykiss]
GO:0036094	small molecule binding	Molecular Function	0.000814629	ncbi_100136127	MAP2K2	1.15e-07	Dual specificity mitogen-activated protein kinase kinase 2 [Salmo salar]
GO:0036094	small molecule binding	Molecular Function	0.000814629	ncbi_100136183	ATP1A1	4.24e-26	PREDICTED: sodium/potassium-transporting ATPase subunit alpha-1 [Salmo salar]
GO:0036094	small molecule binding	Molecular Function	0.000814629	ncbi_100136246	VCP	2.99e-14	PREDICTED: transitional endoplasmic reticulum ATPase-like [Salmo salar]
GO:0036094	small molecule binding	Molecular Function	0.000814629	ncbi_100136278	ABCB1	6.43e-38	P-glycoprotein, partial [Oncorhynchus mykiss]
GO:0036094	small molecule binding	Molecular Function	0.000814629	ncbi_100136604	INSR	1.38e-09	PREDICTED: insulin receptor-like [Salmo salar]
GO:0036094	small molecule binding	Molecular Function	0.000814629	ncbi_100136624	GLUL	1.52e-21	glutamine synthetase [Oncorhynchus mykiss]
GO:0036094	small molecule binding	Molecular Function	0.000814629	ncbi_100136687	ABCC2	9.27e-71	multidrug resistance associated protein 2 [Oncorhynchus mykiss]
GO:0036094	small molecule binding	Molecular Function	0.000814629	ncbi_100136688	ABCB11	7.52e-45	PREDICTED: bile salt export pump-like isoform X2 [Salmo salar]
GO:0036094	small molecule binding	Molecular Function	0.000814629	ncbi_100136724	MOS	0.00764277	v-mos Moloney murine sarcoma viral oncogene-like protein [Oncorhynchus mykiss]
GO:0036094	small molecule binding	Molecular Function	0.000814629	ncbi_100136794	GCH1	1.1e-40	PREDICTED: LOW QUALITY PROTEIN: GTP cyclohydrolase 1 [Salmo salar]
GO:0036094	small molecule binding	Molecular Function	0.000814629	ncbi_100137015	HSP70	8.41e-14	heat shock protein 70b [Oncorhynchus mykiss]
GO:0036094	small molecule binding	Molecular Function	0.000814629	ncbi_100137062	MX2	2.69e-201	interferon-induced GTP-binding protein Mx2 [Oncorhynchus mykiss]
GO:0036094	small molecule binding	Molecular Function	0.000814629	ncbi_100170208	KRAS	1.83e-12	GTPase KRas [Salmo salar]
GO:0036094	small molecule binding	Molecular Function	0.000814629	ncbi_100286815	CHEK2	2.65e-05	checkpoint kinase 2 [Oncorhynchus mykiss]
GO:0036094	small molecule binding	Molecular Function	0.000814629	ncbi_100301691	HSPA8	3.55e-13	heat shock cognate 70-kd protein [Oncorhynchus mykiss]
GO:0036094	small molecule binding	Molecular Function	0.000814629	ncbi_100301820	POLR2D	9.73e-07	DNA-directed RNA polymerase II subunit RPB4 [Salmo salar]
GO:0036094	small molecule binding	Molecular Function	0.000814629	ncbi_100305233	DCK	1.49e-138	deoxycytidine kinase [Oncorhynchus mykiss]
GO:0036094	small molecule binding	Molecular Function	0.000814629	ncbi_100305334	PNPO	0.0103891	PREDICTED: pyridoxine-5'-phosphate oxidase-like [Salmo salar]
GO:0036094	small molecule binding	Molecular Function	0.000814629	ncbi_100313950	ABCC3	0.000225767	PREDICTED: canalicular multispecific organic anion transporter 2-like isoform X1 [Salmo salar]
GO:0036094	small molecule binding	Molecular Function	0.000814629	ncbi_100329212	GAPDH	1.91e-15	glyceraldehyde 3-phosphate dehydrogenase [Oncorhynchus mykiss]
GO:0036094	small molecule binding	Molecular Function	0.000814629	ncbi_100335041	MX1	5.45e-226	interferon-induced GTP-binding protein Mx1 [Oncorhynchus mykiss]
GO:0036094	small molecule binding	Molecular Function	0.000814629	ncbi_100499612	IFIH1	1.32e-102	melanoma differentiation associated gene 5 [Oncorhynchus mykiss]
GO:0036094	small molecule binding	Molecular Function	0.000814629	ncbi_100499613	DHX58	8.2e-272	DEXH (Asp-Glu-X-His) box polypeptide 58, partial [Oncorhynchus mykiss]
GO:0036094	small molecule binding	Molecular Function	0.000814629	ncbi_100499620	ABCC5	0.0125532	PREDICTED: multidrug resistance-associated protein 5-like [Salmo salar]
GO:0036094	small molecule binding	Molecular Function	0.000814629	ncbi_110485098	MYH9	0.000861146	PREDICTED: myosin-9 isoform X1 [Cynoglossus semilaevis]
GO:0036094	small molecule binding	Molecular Function	0.000814629	ncbi_110485160	HSP70	5.42e-34	heat shock protein 70, partial [Salmo salar]
GO:0036094	small molecule binding	Molecular Function	0.000814629	ncbi_110485435	RIPK4	8.94e-88	PREDICTED: serine/threonine-protein kinase 10-like isoform X1 [Salmo salar]
GO:0036094	small molecule binding	Molecular Function	0.000814629	ncbi_110485480	GNAI2	1.43e-07	PREDICTED: guanine nucleotide-binding protein G(o) subunit alpha-like [Salmo salar]
GO:0036094	small molecule binding	Molecular Function	0.000814629	ncbi_110485652	RAB3D	0.00122184	Ras-related protein Rab-3D [Salmo salar]
GO:0036094	small molecule binding	Molecular Function	0.000814629	ncbi_110485655	RAB3D	0.00376453	Ras-related protein Rab-3D [Salmo salar]
GO:0036094	small molecule binding	Molecular Function	0.000814629	ncbi_110485672	GNL1	0.0043239	PREDICTED: guanine nucleotide-binding protein-like 1 [Salmo salar]
GO:0036094	small molecule binding	Molecular Function	0.000814629	ncbi_110485681	GCDH	0.000310805	PREDICTED: glutaryl-CoA dehydrogenase, mitochondrial-like [Salmo salar]
GO:0036094	small molecule binding	Molecular Function	0.000814629	ncbi_110485729	ABCC1	0.0139109	PREDICTED: multidrug resistance-associated protein 1-like [Salmo salar]
GO:0036094	small molecule binding	Molecular Function	0.000814629	ncbi_110485839	DDX39A	2.85e-11	PREDICTED: ATP-dependent RNA helicase DDX39A [Salmo salar]
GO:0036094	small molecule binding	Molecular Function	0.000814629	ncbi_110486043	SPAST	0.00286137	PREDICTED: spastin-like isoform X1 [Salmo salar]
GO:0036094	small molecule binding	Molecular Function	0.000814629	ncbi_110486061	EGLN1	0.000358698	PREDICTED: egl nine homolog 1-like isoform X2 [Salmo salar]
GO:0036094	small molecule binding	Molecular Function	0.000814629	ncbi_110486103	ATP13A1	5.57e-06	PREDICTED: manganese-transporting ATPase 13A1-like isoform X1 [Salmo salar]
GO:0036094	small molecule binding	Molecular Function	0.000814629	ncbi_110486178	IGF2BP1	5.27e-08	PREDICTED: insulin-like growth factor 2 mRNA-binding protein 1 isoform X1 [Salmo salar]
GO:0036094	small molecule binding	Molecular Function	0.000814629	ncbi_110486217	ARL5B	0.000120995	PREDICTED: ADP-ribosylation factor-like protein 5B isoform X2 [Salmo salar]
GO:0036094	small molecule binding	Molecular Function	0.000814629	ncbi_110486229	TLK2	0.00510038	PREDICTED: serine/threonine-protein kinase tousled-like 2 isoform X1 [Salmo salar]
GO:0036094	small molecule binding	Molecular Function	0.000814629	ncbi_110486254	HSP70	2.26e-34	heat shock protein 70 [Oncorhynchus tshawytscha]
GO:0036094	small molecule binding	Molecular Function	0.000814629	ncbi_110486256	HSP70	0.000345261	heat shock protein 70 [Oncorhynchus tshawytscha]
GO:0036094	small molecule binding	Molecular Function	0.000814629	ncbi_110486267	MYLK	5.78e-21	PREDICTED: myosin light chain kinase, smooth muscle-like isoform X1 [Salmo salar]
GO:0036094	small molecule binding	Molecular Function	0.000814629	ncbi_110486278	PLEKHH3	7.47e-06	PREDICTED: unconventional myosin-X-like isoform X2 [Salmo salar]
GO:0036094	small molecule binding	Molecular Function	0.000814629	ncbi_110486618	SBK1	1.82e-10	PREDICTED: serine/threonine-protein kinase SBK1-like isoform X1 [Salmo salar]
GO:0036094	small molecule binding	Molecular Function	0.000814629	ncbi_110486686	MAP3K3	0.0207806	PREDICTED: mitogen-activated protein kinase kinase kinase 3 isoform X1 [Esox lucius]
GO:0036094	small molecule binding	Molecular Function	0.000814629	ncbi_110486714	TUBB4B	3.19e-05	PREDICTED: tubulin beta-4B chain-like [Salmo salar]
GO:0036094	small molecule binding	Molecular Function	0.000814629	ncbi_110487486	RAB25	0.0303565	PREDICTED: ras-related protein RABA2a isoform X1 [Salmo salar]
GO:0036094	small molecule binding	Molecular Function	0.000814629	ncbi_110487784	HSPA4	1.66e-63	PREDICTED: heat shock 70 kDa protein 4 isoform X2 [Salmo salar]
GO:0036094	small molecule binding	Molecular Function	0.000814629	ncbi_110487958	HIBADH	0.00106955	PREDICTED: 3-hydroxyisobutyrate dehydrogenase, mitochondrial-like [Salmo salar]
GO:0036094	small molecule binding	Molecular Function	0.000814629	ncbi_110487975	IGF2BP3	0.000360993	PREDICTED: insulin-like growth factor 2 mRNA-binding protein 3 isoform X1 [Salmo salar]
GO:0036094	small molecule binding	Molecular Function	0.000814629	ncbi_110488005	RAB5A	2.31e-05	Ras-related protein Rab-5A [Salmo salar]
GO:0036094	small molecule binding	Molecular Function	0.000814629	ncbi_110488117	ABCF1	1.61e-15	PREDICTED: LOW QUALITY PROTEIN: ATP-binding cassette sub-family F member 1-like [Salmo salar]
GO:0036094	small molecule binding	Molecular Function	0.000814629	ncbi_110488150	ARL4A	1.47e-18	PREDICTED: ADP-ribosylation factor-like protein 4A [Salmo salar]
GO:0036094	small molecule binding	Molecular Function	0.000814629	ncbi_110488170	RAB39B	0.0080478	PREDICTED: ras-related protein Rab-39B-like [Salmo salar]
GO:0036094	small molecule binding	Molecular Function	0.000814629	ncbi_110488277	NPR1	0.0207424	PREDICTED: atrial natriuretic peptide receptor 1-like [Salmo salar]
GO:0036094	small molecule binding	Molecular Function	0.000814629	ncbi_110488282	CCT3	8.99e-09	PREDICTED: T-complex protein 1 subunit gamma-like [Salmo salar]
GO:0036094	small molecule binding	Molecular Function	0.000814629	ncbi_110488285	ILF2	3.1e-19	PREDICTED: interleukin enhancer-binding factor 2 homolog [Salmo salar]
GO:0036094	small molecule binding	Molecular Function	0.000814629	ncbi_110488297	PI4KB	0.000699227	PREDICTED: phosphatidylinositol 4-kinase beta-like [Salmo salar]
GO:0036094	small molecule binding	Molecular Function	0.000814629	ncbi_110488370	GSK3B	8.22e-05	PREDICTED: glycogen synthase kinase-3 beta-like isoform X1 [Salmo salar]
GO:0036094	small molecule binding	Molecular Function	0.000814629	ncbi_110488558	HSPA9	3.64e-14	PREDICTED: stress-70 protein, mitochondrial [Salmo salar]
GO:0036094	small molecule binding	Molecular Function	0.000814629	ncbi_110488735	ARL13B	0.00376772	PREDICTED: ADP-ribosylation factor-like protein 13B [Salmo salar]
GO:0036094	small molecule binding	Molecular Function	0.000814629	ncbi_110488765	RAB6A	0.00239263	PREDICTED: ras-related protein Rab-6A-like isoform X2 [Salmo salar]
GO:0036094	small molecule binding	Molecular Function	0.000814629	ncbi_110488794	RAP2C	0.000115546	ras-related protein Rap-2c [Salmo salar]
GO:0036094	small molecule binding	Molecular Function	0.000814629	ncbi_110488861	ABCA1	6.7e-76	PREDICTED: ATP-binding cassette sub-family A member 1-like [Salmo salar]
GO:0036094	small molecule binding	Molecular Function	0.000814629	ncbi_110488987	BTK	0.00535519	PREDICTED: tyrosine-protein kinase BTK isoform X1 [Salmo salar]
GO:0036094	small molecule binding	Molecular Function	0.000814629	ncbi_110489022	MCM7	4.73e-05	PREDICTED: DNA replication licensing factor MCM7 isoform X1 [Salmo salar]
GO:0036094	small molecule binding	Molecular Function	0.000814629	ncbi_110489088	STK40	5.07e-09	PREDICTED: serine/threonine-protein kinase 40 isoform X1 [Salmo salar]
GO:0036094	small molecule binding	Molecular Function	0.000814629	ncbi_110489090	UBE2D2	4.96e-10	ubiquitin-conjugating enzyme E2 D2 isoform 1 [Homo sapiens]
GO:0036094	small molecule binding	Molecular Function	0.000814629	ncbi_110489214	G3BP1	4.73e-15	PREDICTED: ras GTPase-activating protein-binding protein 1-like [Salmo salar]
GO:0036094	small molecule binding	Molecular Function	0.000814629	ncbi_110489569	CCT5	1.18e-25	PREDICTED: T-complex protein 1 subunit epsilon-like [Salmo salar]
GO:0036094	small molecule binding	Molecular Function	0.000814629	ncbi_110489691	SGK3	1.29e-10	PREDICTED: serine/threonine-protein kinase Sgk3 [Salmo salar]
GO:0036094	small molecule binding	Molecular Function	0.000814629	ncbi_110489692	MCMDC2	1.17e-08	PREDICTED: MCM domain-containing protein 2 isoform X1 [Salmo salar]
GO:0036094	small molecule binding	Molecular Function	0.000814629	ncbi_110489784	MYH6	0.011489	PREDICTED: myosin-7-like isoform X1 [Salmo salar]
GO:0036094	small molecule binding	Molecular Function	0.000814629	ncbi_110490005	TUBB6	6.36e-09	PREDICTED: tubulin beta-5 chain [Salmo salar]
GO:0036094	small molecule binding	Molecular Function	0.000814629	ncbi_110490047	DGKD	1.39e-19	PREDICTED: diacylglycerol kinase delta isoform X2 [Salmo salar]
GO:0036094	small molecule binding	Molecular Function	0.000814629	ncbi_110490081	ABCF3	9.96e-13	PREDICTED: ATP-binding cassette sub-family F member 3-like [Salmo salar]
GO:0036094	small molecule binding	Molecular Function	0.000814629	ncbi_110490121	RHOG	3.89e-13	PREDICTED: rho-related GTP-binding protein RhoG-like [Salmo salar]
GO:0036094	small molecule binding	Molecular Function	0.000814629	ncbi_110490266	PIK3CG	1.14e-26	PREDICTED: phosphatidylinositol 4,5-bisphosphate 3-kinase catalytic subunit gamma isoform-like [Salmo salar]
GO:0036094	small molecule binding	Molecular Function	0.000814629	ncbi_110490338	CDK17	0.00129389	PREDICTED: cyclin-dependent kinase 17-like [Salmo salar]
GO:0036094	small molecule binding	Molecular Function	0.000814629	ncbi_110490358	PFKFB3	6.62e-15	PREDICTED: 6-phosphofructo-2-kinase/fructose-2,6-bisphosphatase 3-like isoform X2 [Salmo salar]
GO:0036094	small molecule binding	Molecular Function	0.000814629	ncbi_110490392	MAPK12	2.65e-09	PREDICTED: mitogen-activated protein kinase 12-like [Salmo salar]
GO:0036094	small molecule binding	Molecular Function	0.000814629	ncbi_110490702	--	0.00117118	PREDICTED: NUAK family SNF1-like kinase 1 [Salmo salar]
GO:0036094	small molecule binding	Molecular Function	0.000814629	ncbi_110490736	FUK	1.84e-09	PREDICTED: L-fucose kinase [Salmo salar]
GO:0036094	small molecule binding	Molecular Function	0.000814629	ncbi_110490807	RERGL	0.0257497	PREDICTED: ras-related and estrogen-regulated growth inhibitor-like protein [Salmo salar]
GO:0036094	small molecule binding	Molecular Function	0.000814629	ncbi_110491201	EIF2AK2	3.19e-146	protein kinase containing Z-DNA binding domains [Salmo salar]
GO:0036094	small molecule binding	Molecular Function	0.000814629	ncbi_110491289	PANK1	4.82e-05	PREDICTED: pantothenate kinase 1-like isoform X4 [Salmo salar]
GO:0036094	small molecule binding	Molecular Function	0.000814629	ncbi_110491375	ATAD1B	1.77e-77	PREDICTED: ATPase family AAA domain-containing protein 1-B-like [Salmo salar]
GO:0036094	small molecule binding	Molecular Function	0.000814629	ncbi_110491396	PANK1	5.76e-11	PREDICTED: pantothenate kinase 3-like isoform X1 [Salmo salar]
GO:0036094	small molecule binding	Molecular Function	0.000814629	ncbi_110491425	P4HA1	0.00219505	PREDICTED: prolyl 4-hydroxylase subunit alpha-1-like [Salmo salar]
GO:0036094	small molecule binding	Molecular Function	0.000814629	ncbi_110491479	ARL4D	0.0423714	PREDICTED: ADP-ribosylation factor-like protein 4D [Salmo salar]
GO:0036094	small molecule binding	Molecular Function	0.000814629	ncbi_110491494	MYO1D	9.32e-15	PREDICTED: unconventional myosin-Id-like [Salmo salar]
GO:0036094	small molecule binding	Molecular Function	0.000814629	ncbi_110491521	ACSF2	5.81e-08	PREDICTED: acyl-CoA synthetase family member 2, mitochondrial-like isoform X1 [Salmo salar]
GO:0036094	small molecule binding	Molecular Function	0.000814629	ncbi_110491702	DCAKD	0.000120351	PREDICTED: dephospho-CoA kinase domain-containing protein [Salmo salar]
GO:0036094	small molecule binding	Molecular Function	0.000814629	ncbi_110491767	ATP2A1	0.0424365	PREDICTED: sarcoplasmic/endoplasmic reticulum calcium ATPase 1 isoform X1 [Salmo salar]
GO:0036094	small molecule binding	Molecular Function	0.000814629	ncbi_110491858	STK35	0.00996458	PREDICTED: serine/threonine-protein kinase 35-like [Salmo salar]
GO:0036094	small molecule binding	Molecular Function	0.000814629	ncbi_110491966	ACVR1B	1.23e-07	PREDICTED: activin receptor type-1B-like isoform X1 [Salmo salar]
GO:0036094	small molecule binding	Molecular Function	0.000814629	ncbi_110492153	CDC42	3.56e-08	PREDICTED: cell division control protein 42 homolog isoform X1 [Salmo salar]
GO:0036094	small molecule binding	Molecular Function	0.000814629	ncbi_110492278	WEE1-B	0.000383434	PREDICTED: wee1-like protein kinase [Salmo salar]
GO:0036094	small molecule binding	Molecular Function	0.000814629	ncbi_110492312	RHOAB	2.53e-15	PREDICTED: transforming protein RhoA-like [Salmo salar]
GO:0036094	small molecule binding	Molecular Function	0.000814629	ncbi_110492369	G6PD	2.83e-15	PREDICTED: glucose-6-phosphate 1-dehydrogenase isoform X1 [Salmo salar]
GO:0036094	small molecule binding	Molecular Function	0.000814629	ncbi_110492370	GPD1	7.71e-19	PREDICTED: glycerol-3-phosphate dehydrogenase [NAD(+)], cytoplasmic-like isoform X1 [Salmo salar]
GO:0036094	small molecule binding	Molecular Function	0.000814629	ncbi_110492513	UCKL1	3.7e-41	PREDICTED: uridine-cytidine kinase-like 1 isoform X4 [Salmo salar]
GO:0036094	small molecule binding	Molecular Function	0.000814629	ncbi_110492571	CDK16	0.00302935	PREDICTED: cyclin-dependent kinase 16 isoform X2 [Salmo salar]
GO:0036094	small molecule binding	Molecular Function	0.000814629	ncbi_110492591	PIM1	3.96e-05	PREDICTED: LOW QUALITY PROTEIN: serine/threonine-protein kinase pim-1-like [Salmo salar]
GO:0036094	small molecule binding	Molecular Function	0.000814629	ncbi_110492657	HCK	6.85e-11	tyrosine-protein kinase HCK [Salmo salar]
GO:0036094	small molecule binding	Molecular Function	0.000814629	ncbi_110493296	MCM2	4.94e-05	PREDICTED: DNA replication licensing factor MCM2 [Maylandia zebra]
GO:0036094	small molecule binding	Molecular Function	0.000814629	ncbi_110493397	PRKACA	0.0359844	PREDICTED: cAMP-dependent protein kinase catalytic subunit alpha-like, partial [Salmo salar]
GO:0036094	small molecule binding	Molecular Function	0.000814629	ncbi_110493421	TK1	2.77e-07	PREDICTED: thymidine kinase, cytosolic [Larimichthys crocea]
GO:0036094	small molecule binding	Molecular Function	0.000814629	ncbi_110493445	DDX17	0.000713299	PREDICTED: probable ATP-dependent RNA helicase DDX17 isoform X1 [Esox lucius]
GO:0036094	small molecule binding	Molecular Function	0.000814629	ncbi_110493447	ASNA1	3.35e-07	PREDICTED: ATPase ASNA1 [Notothenia coriiceps]
GO:0036094	small molecule binding	Molecular Function	0.000814629	ncbi_110493646	IRAK4	5.91e-08	interleukin-1 receptor-associated kinase 4 [Oncorhynchus mykiss]
GO:0036094	small molecule binding	Molecular Function	0.000814629	ncbi_110493673	ACOX1	7e-15	PREDICTED: peroxisomal acyl-coenzyme A oxidase 1 isoform X2 [Salmo salar]
GO:0036094	small molecule binding	Molecular Function	0.000814629	ncbi_110493757	SPAST	0.014071	PREDICTED: spastin-like isoform X1 [Salmo salar]
GO:0036094	small molecule binding	Molecular Function	0.000814629	ncbi_110493769	PTK7	0.000132608	PREDICTED: inactive tyrosine-protein kinase 7-like [Salmo salar]
GO:0036094	small molecule binding	Molecular Function	0.000814629	ncbi_110493880	PCK1	1.17e-11	phosphoenolpyruvate carboxykinase, cytosolic [GTP] [Salmo salar]
GO:0036094	small molecule binding	Molecular Function	0.000814629	ncbi_110493941	TXNRD3	2.35e-15	thioredoxin reductase 3a [Oncorhynchus mykiss]
GO:0036094	small molecule binding	Molecular Function	0.000814629	ncbi_110494058	PIK3C2B	1.16e-11	PREDICTED: phosphatidylinositol 4-phosphate 3-kinase C2 domain-containing subunit beta-like [Salmo salar]
GO:0036094	small molecule binding	Molecular Function	0.000814629	ncbi_110494209	CDK2	0.0125092	PREDICTED: cyclin-dependent kinase 2-like [Salmo salar]
GO:0036094	small molecule binding	Molecular Function	0.000814629	ncbi_110494214	CDK4	1.05e-07	PREDICTED: cyclin-dependent kinase 4-like [Salmo salar]
GO:0036094	small molecule binding	Molecular Function	0.000814629	ncbi_110494281	GNAI2	2.62e-07	PREDICTED: guanine nucleotide-binding protein G(i) subunit alpha-2 isoform X1 [Salmo salar]
GO:0036094	small molecule binding	Molecular Function	0.000814629	ncbi_110494302	PRKCD	1.44e-17	PREDICTED: protein kinase C delta type-like [Salmo salar]
GO:0036094	small molecule binding	Molecular Function	0.000814629	ncbi_110494311	ERBB3	2.07e-06	PREDICTED: receptor tyrosine-protein kinase erbB-3-like isoform X4 [Salmo salar]
GO:0036094	small molecule binding	Molecular Function	0.000814629	ncbi_110494344	GNAT2	0.00609102	PREDICTED: guanine nucleotide-binding protein G(t) subunit alpha-2-like isoform X1 [Salmo salar]
GO:0036094	small molecule binding	Molecular Function	0.000814629	ncbi_110494379	P3H1	8.65e-05	PREDICTED: prolyl 3-hydroxylase 1 [Salmo salar]
GO:0036094	small molecule binding	Molecular Function	0.000814629	ncbi_110494492	MX2	1.73e-143	interferon-induced GTP-binding protein Mx2 [Oncorhynchus mykiss]
GO:0036094	small molecule binding	Molecular Function	0.000814629	ncbi_110494493	MX3	3.69e-61	RBTMx3 [Oncorhynchus mykiss]
GO:0036094	small molecule binding	Molecular Function	0.000814629	ncbi_110494665	H6PD	1.37e-123	PREDICTED: GDH/6PGL endoplasmic bifunctional protein-like [Salmo salar]
GO:0036094	small molecule binding	Molecular Function	0.000814629	ncbi_110494670	MST1R	0.0260973	PREDICTED: macrophage-stimulating protein receptor-like [Salmo salar]
GO:0036094	small molecule binding	Molecular Function	0.000814629	ncbi_110494761	MAPK14B	0.024804	PREDICTED: mitogen-activated protein kinase 14A-like [Salmo salar]
GO:0036094	small molecule binding	Molecular Function	0.000814629	ncbi_110494817	GPD1	2.64e-09	glycerol-3-phosphate dehydrogenase [Salmo salar]
GO:0036094	small molecule binding	Molecular Function	0.000814629	ncbi_110495657	ATP1A1	8.52e-49	PREDICTED: sodium/potassium-transporting ATPase subunit alpha-1 [Salmo salar]
GO:0036094	small molecule binding	Molecular Function	0.000814629	ncbi_110495679	ARL11	0.0089593	PREDICTED: ADP-ribosylation factor-like protein 11 [Salmo salar]
GO:0036094	small molecule binding	Molecular Function	0.000814629	ncbi_110495683	ATP11A	2.72e-07	PREDICTED: probable phospholipid-transporting ATPase IH [Salmo salar]
GO:0036094	small molecule binding	Molecular Function	0.000814629	ncbi_110495748	ACVR1	8.85e-07	PREDICTED: activin receptor type-1-like [Salmo salar]
GO:0036094	small molecule binding	Molecular Function	0.000814629	ncbi_110495838	ACTR3	0.0111057	PREDICTED: actin-related protein 3-like [Salmo salar]
GO:0036094	small molecule binding	Molecular Function	0.000814629	ncbi_110495888	RALB-B	4.95e-10	v-ral simian leukemia viral oncogene homolog Bb (ras related) [Salmo salar]
GO:0036094	small molecule binding	Molecular Function	0.000814629	ncbi_110495908	FTCD	4.99e-27	formimidoyltransferase-cyclodeaminase [Salmo salar]
GO:0036094	small molecule binding	Molecular Function	0.000814629	ncbi_110496007	ARF4	6.23e-65	PREDICTED: ADP-ribosylation factor 4-like [Salmo salar]
GO:0036094	small molecule binding	Molecular Function	0.000814629	ncbi_110496092	ATP9B	0.00705333	ATPase class II, partial [Pagrus major]
GO:0036094	small molecule binding	Molecular Function	0.000814629	ncbi_110496142	EEF1A	0.00940719	PREDICTED: elongation factor 1-alpha-like [Salmo salar]
GO:0036094	small molecule binding	Molecular Function	0.000814629	ncbi_110496156	AK2	7.79e-11	PREDICTED: adenylate kinase 2, mitochondrial isoform X1 [Salmo salar]
GO:0036094	small molecule binding	Molecular Function	0.000814629	ncbi_110496299	ILF2	6.03e-08	PREDICTED: interleukin enhancer-binding factor 2 homolog [Salmo salar]
GO:0036094	small molecule binding	Molecular Function	0.000814629	ncbi_110496447	ARL4A	2.42e-06	PREDICTED: ADP-ribosylation factor-like protein 4A [Salmo salar]
GO:0036094	small molecule binding	Molecular Function	0.000814629	ncbi_110496493	YRK	3.46e-09	PREDICTED: proto-oncogene tyrosine-protein kinase Yrk-like isoform X1 [Salmo salar]
GO:0036094	small molecule binding	Molecular Function	0.000814629	ncbi_110496587	IGF2BP3	0.0189813	PREDICTED: insulin-like growth factor 2 mRNA-binding protein 3 isoform X1 [Salmo salar]
GO:0036094	small molecule binding	Molecular Function	0.000814629	ncbi_110496645	CDK6	0.0150099	PREDICTED: cyclin-dependent kinase 6-like [Salmo salar]
GO:0036094	small molecule binding	Molecular Function	0.000814629	ncbi_110496768	TRIB1	0.0164262	PREDICTED: tribbles homolog 1-like [Salmo salar]
GO:0036094	small molecule binding	Molecular Function	0.000814629	ncbi_110496976	HRAS	5.66e-05	PREDICTED: GTPase NRas [Ochotona princeps]
GO:0036094	small molecule binding	Molecular Function	0.000814629	ncbi_110497365	ABCE1	9.35e-13	ATP-binding cassette sub-family E member 1 [Salmo salar]
GO:0036094	small molecule binding	Molecular Function	0.000814629	ncbi_110497381	GATB	0.0291713	PREDICTED: glutamyl-tRNA(Gln) amidotransferase subunit B, mitochondrial isoform X1 [Salmo salar]
GO:0036094	small molecule binding	Molecular Function	0.000814629	ncbi_110497658	TYRO3	0.000103946	PREDICTED: tyrosine-protein kinase receptor TYRO3-like [Salmo salar]
GO:0036094	small molecule binding	Molecular Function	0.000814629	ncbi_110497687	EGLN3	1.95e-05	PREDICTED: egl nine homolog 3 [Salmo salar]
GO:0036094	small molecule binding	Molecular Function	0.000814629	ncbi_110497766	PSMC6	3.12e-05	proteasome (prosome, macropain) 26S subunit, ATPase, 6 [Esox lucius]
GO:0036094	small molecule binding	Molecular Function	0.000814629	ncbi_110497890	MAPK12	5.97e-16	PREDICTED: mitogen-activated protein kinase 12-like [Salmo salar]
GO:0036094	small molecule binding	Molecular Function	0.000814629	ncbi_110497943	RAB15	2.51e-06	PREDICTED: ras-related protein Rab-15-like isoform X1 [Salmo salar]
GO:0036094	small molecule binding	Molecular Function	0.000814629	ncbi_110497967	ADSSL1C	3.78e-26	adenylosuccinate synthetase isozyme 1 C [Salmo salar]
GO:0036094	small molecule binding	Molecular Function	0.000814629	ncbi_110497985	MTHFD1	2.74e-12	PREDICTED: C-1-tetrahydrofolate synthase, cytoplasmic [Salmo salar]
GO:0036094	small molecule binding	Molecular Function	0.000814629	ncbi_110498086	NRBP1	0.00872119	PREDICTED: nuclear receptor-binding protein-like [Salmo salar]
GO:0036094	small molecule binding	Molecular Function	0.000814629	ncbi_110498122	COLEC11	0.0172632	PREDICTED: collectin-11-like isoform X1 [Salmo salar]
GO:0036094	small molecule binding	Molecular Function	0.000814629	ncbi_110498124	MYO6	0.00115745	PREDICTED: unconventional myosin-VI-like isoform X1 [Salmo salar]
GO:0036094	small molecule binding	Molecular Function	0.000814629	ncbi_110498177	WARS	3.46e-12	PREDICTED: tryptophan--tRNA ligase, cytoplasmic [Salmo salar]
GO:0036094	small molecule binding	Molecular Function	0.000814629	ncbi_110498206	IVD	5.42e-05	PREDICTED: isovaleryl-CoA dehydrogenase, mitochondrial-like [Salmo salar]
GO:0036094	small molecule binding	Molecular Function	0.000814629	ncbi_110498306	UBE2D2	0.000266843	PREDICTED: ubiquitin-conjugating enzyme E2 D2-like [Salmo salar]
GO:0036094	small molecule binding	Molecular Function	0.000814629	ncbi_110498644	SMARCA5	1.94e-06	PREDICTED: SWI/SNF-related matrix-associated actin-dependent regulator of chromatin subfamily A member 5 [Esox lucius]
GO:0036094	small molecule binding	Molecular Function	0.000814629	ncbi_110498893	MYH1B	0.0258338	PREDICTED: myosin heavy chain, fast skeletal muscle-like [Salmo salar]
GO:0036094	small molecule binding	Molecular Function	0.000814629	ncbi_110498989	ACTA2	0.00544342	actin, aortic smooth muscle [Danio rerio]
GO:0036094	small molecule binding	Molecular Function	0.000814629	ncbi_110498993	PANK1	0.00317214	PREDICTED: pantothenate kinase 3-like isoform X1 [Salmo salar]
GO:0036094	small molecule binding	Molecular Function	0.000814629	ncbi_110499022	P4HA1	6.47e-06	procollagen-proline, 2-oxoglutarate 4-dioxygenase (proline 4-hydroxylase), alpha 1 polypeptide precursor [Salmo salar]
GO:0036094	small molecule binding	Molecular Function	0.000814629	ncbi_110499062	ARF1	1.24e-26	ADP-ribosylation factor 1 like [Salmo salar]
GO:0036094	small molecule binding	Molecular Function	0.000814629	ncbi_110499124	PNPO	0.000603572	PREDICTED: pyridoxine-5'-phosphate oxidase-like [Salmo salar]
GO:0036094	small molecule binding	Molecular Function	0.000814629	ncbi_110499151	CHUK	1.5e-12	PREDICTED: inhibitor of nuclear factor kappa-B kinase subunit alpha-like [Salmo salar]
GO:0036094	small molecule binding	Molecular Function	0.000814629	ncbi_110499295	AKT3	0.000831236	PREDICTED: RAC-gamma serine/threonine-protein kinase isoform X1 [Salmo salar]
GO:0036094	small molecule binding	Molecular Function	0.000814629	ncbi_110499299	ABCG5	1.64e-15	PREDICTED: ATP-binding cassette sub-family G member 5 [Salmo salar]
GO:0036094	small molecule binding	Molecular Function	0.000814629	ncbi_110499321	MSH6	0.0125996	PREDICTED: DNA mismatch repair protein Msh6 [Salmo salar]
GO:0036094	small molecule binding	Molecular Function	0.000814629	ncbi_110499384	ICK	2.95e-06	PREDICTED: serine/threonine-protein kinase ICK-like isoform X1 [Salmo salar]
GO:0036094	small molecule binding	Molecular Function	0.000814629	ncbi_110499407	HK1	0.00129227	PREDICTED: hexokinase-1-like isoform X1 [Salmo salar]
GO:0036094	small molecule binding	Molecular Function	0.000814629	ncbi_110499433	RAB40B	0.0182862	PREDICTED: ras-related protein Rab-40B-like [Salmo salar]
GO:0036094	small molecule binding	Molecular Function	0.000814629	ncbi_110499488	MTR	0.0242466	PREDICTED: methionine synthase [Salmo salar]
GO:0036094	small molecule binding	Molecular Function	0.000814629	ncbi_110499696	ZCRB1	2.25e-05	zinc finger CCHC-type and RNA-binding motif-containing protein 1 [Salmo salar]
GO:0036094	small molecule binding	Molecular Function	0.000814629	ncbi_110499741	IRAK3	3.04e-33	interleukin-1 receptor-associated kinase 3 [Oncorhynchus mykiss]
GO:0036094	small molecule binding	Molecular Function	0.000814629	ncbi_110500133	PFKFB3	0.00199259	PREDICTED: 6-phosphofructo-2-kinase/fructose-2,6-bisphosphatase 3 isoform X3 [Salmo salar]
GO:0036094	small molecule binding	Molecular Function	0.000814629	ncbi_110500140	CAMK1D	2.06e-06	PREDICTED: calcium/calmodulin-dependent protein kinase type 1D-like isoform X2 [Salmo salar]
GO:0036094	small molecule binding	Molecular Function	0.000814629	ncbi_110500197	BCAP29	6.03e-33	PREDICTED: B-cell receptor-associated protein 29-like [Salmo salar]
GO:0036094	small molecule binding	Molecular Function	0.000814629	ncbi_110500290	PIM3	0.00257941	PREDICTED: serine/threonine-protein kinase pim-3 [Salmo salar]
GO:0036094	small molecule binding	Molecular Function	0.000814629	ncbi_110500303	DHTKD1	4.31e-16	PREDICTED: probable 2-oxoglutarate dehydrogenase E1 component DHKTD1, mitochondrial [Salmo salar]
GO:0036094	small molecule binding	Molecular Function	0.000814629	ncbi_110500312	RAB32	0.00672234	PREDICTED: ras-related protein Rab-38-like isoform X1 [Salmo salar]
GO:0036094	small molecule binding	Molecular Function	0.000814629	ncbi_110500376	EIF4A1	6.77e-22	PREDICTED: eukaryotic initiation factor 4A-I [Salmo salar]
GO:0036094	small molecule binding	Molecular Function	0.000814629	ncbi_110500378	ACOX3	5.64e-14	peroxisomal acyl-coenzyme A oxidase 3 [Salmo salar]
GO:0036094	small molecule binding	Molecular Function	0.000814629	ncbi_110500504	FRK	1.22e-178	Tyrosine-protein kinase SRK2 [Salmo salar]
GO:0036094	small molecule binding	Molecular Function	0.000814629	ncbi_110501312	CREG2	1.98e-19	protein CREG2 precursor [Salmo salar]
GO:0036094	small molecule binding	Molecular Function	0.000814629	ncbi_110501448	MAP3K20	6.66e-07	PREDICTED: mitogen-activated protein kinase kinase kinase MLT-like isoform X2 [Salmo salar]
GO:0036094	small molecule binding	Molecular Function	0.000814629	ncbi_110501666	HAO2	1.07e-08	PREDICTED: hydroxyacid oxidase 2 isoform X1 [Salmo salar]
GO:0036094	small molecule binding	Molecular Function	0.000814629	ncbi_110501678	LATS2	0.00476472	PREDICTED: serine/threonine-protein kinase LATS2-like [Salmo salar]
GO:0036094	small molecule binding	Molecular Function	0.000814629	ncbi_110501792	MYO1B	2.26e-06	PREDICTED: unconventional myosin-Ib-like isoform X1 [Salmo salar]
GO:0036094	small molecule binding	Molecular Function	0.000814629	ncbi_110501838	HSPD1	8.82e-09	PREDICTED: 60 kDa heat shock protein, mitochondrial isoform X1 [Salmo salar]
GO:0036094	small molecule binding	Molecular Function	0.000814629	ncbi_110501847	RAB5B	1.56e-09	PREDICTED: ras-related protein Rab-5B-like [Salmo salar]
GO:0036094	small molecule binding	Molecular Function	0.000814629	ncbi_110501874	RND3	4.03e-13	PREDICTED: rho-related GTP-binding protein RhoE-like [Salmo salar]
GO:0036094	small molecule binding	Molecular Function	0.000814629	ncbi_110501961	TUBA	4.61e-05	PREDICTED: tubulin alpha chain-like [Salmo salar]
GO:0036094	small molecule binding	Molecular Function	0.000814629	ncbi_110501986	PFKL	5.82e-09	PREDICTED: ATP-dependent 6-phosphofructokinase, liver type [Sinocyclocheilus rhinocerous]
GO:0036094	small molecule binding	Molecular Function	0.000814629	ncbi_110502730	HK1	1.86e-15	unnamed protein product [Oncorhynchus mykiss]
GO:0036094	small molecule binding	Molecular Function	0.000814629	ncbi_110503496	EGLN2	1.2e-23	Egl nine homolog 2 [Salmo salar]
GO:0036094	small molecule binding	Molecular Function	0.000814629	ncbi_110503529	SIK2	0.00190415	PREDICTED: serine/threonine-protein kinase SIK2 [Salmo salar]
GO:0036094	small molecule binding	Molecular Function	0.000814629	ncbi_110503550	GFM1	1.07e-09	PREDICTED: elongation factor G, mitochondrial isoform X1 [Salmo salar]
GO:0036094	small molecule binding	Molecular Function	0.000814629	ncbi_110503560	MAP3K10	4.5e-06	PREDICTED: mitogen-activated protein kinase kinase kinase 10 [Salmo salar]
GO:0036094	small molecule binding	Molecular Function	0.000814629	ncbi_110503582	CHD4	1.14e-07	PREDICTED: chromodomain-helicase-DNA-binding protein 4-like [Salmo salar]
GO:0036094	small molecule binding	Molecular Function	0.000814629	ncbi_110504079	HSPA13	1.79e-17	PREDICTED: heat shock 70 kDa protein 13-like [Salmo salar]
GO:0036094	small molecule binding	Molecular Function	0.000814629	ncbi_110504365	ERBB4	1.95e-05	PREDICTED: receptor tyrosine-protein kinase erbB-4-like isoform X1 [Salmo salar]
GO:0036094	small molecule binding	Molecular Function	0.000814629	ncbi_110504537	HSPA4	2.05e-31	PREDICTED: heat shock 70 kDa protein 4 isoform X2 [Salmo salar]
GO:0036094	small molecule binding	Molecular Function	0.000814629	ncbi_110504538	G3BP1	1.96e-09	ras GTPase-activating protein-binding protein 1 [Salmo salar]
GO:0036094	small molecule binding	Molecular Function	0.000814629	ncbi_110504558	PRPS1	5.36e-08	PREDICTED: ribose-phosphate pyrophosphokinase 1-like isoform X2 [Salmo salar]
GO:0036094	small molecule binding	Molecular Function	0.000814629	ncbi_110504684	UBE2D2	3.38e-14	ubiquitin-conjugating enzyme E2 D2 isoform 1 [Homo sapiens]
GO:0036094	small molecule binding	Molecular Function	0.000814629	ncbi_110504995	RAP2A	0.00317171	PREDICTED: ras-related protein Rap-2c [Notothenia coriiceps]
GO:0036094	small molecule binding	Molecular Function	0.000814629	ncbi_110505064	ABCA1	0.0405449	PREDICTED: ATP-binding cassette sub-family A member 1-like [Salmo salar]
GO:0036094	small molecule binding	Molecular Function	0.000814629	ncbi_110505313	COLEC11	3.88e-17	PREDICTED: collectin-11 isoform X1 [Salmo salar]
GO:0036094	small molecule binding	Molecular Function	0.000814629	ncbi_110505412	PRKD3	0.0034808	PREDICTED: serine/threonine-protein kinase D3-like isoform X1 [Salmo salar]
GO:0036094	small molecule binding	Molecular Function	0.000814629	ncbi_110505435	RUNX3	0.0179575	PREDICTED: runt-related transcription factor 3-like isoform X1 [Salmo salar]
GO:0036094	small molecule binding	Molecular Function	0.000814629	ncbi_110505580	ARF6	2.17e-18	PREDICTED: ADP-ribosylation factor 6 [Salmo salar]
GO:0036094	small molecule binding	Molecular Function	0.000814629	ncbi_110505778	EGLN3	2.41e-09	PREDICTED: egl nine homolog 3-like isoform X1 [Salmo salar]
GO:0036094	small molecule binding	Molecular Function	0.000814629	ncbi_110505802	TYRO3	0.0120724	PREDICTED: tyrosine-protein kinase receptor TYRO3-like isoform X1 [Salmo salar]
GO:0036094	small molecule binding	Molecular Function	0.000814629	ncbi_110506123	ESRP2	3e-07	PREDICTED: LOW QUALITY PROTEIN: epithelial splicing regulatory protein 2 [Esox lucius]
GO:0036094	small molecule binding	Molecular Function	0.000814629	ncbi_110506133	NNT	6.01e-05	PREDICTED: NAD(P) transhydrogenase, mitochondrial-like [Salmo salar]
GO:0036094	small molecule binding	Molecular Function	0.000814629	ncbi_110506346	TK2	0.0338567	PREDICTED: thymidine kinase 2, mitochondrial-like [Salmo salar]
GO:0036094	small molecule binding	Molecular Function	0.000814629	ncbi_110506555	RAB27A	1.79e-05	PREDICTED: ras-related protein Rab-27A-like [Salmo salar]
GO:0036094	small molecule binding	Molecular Function	0.000814629	ncbi_110506599	TUBB3	0.00283803	PREDICTED: tubulin beta-3 chain isoform X1 [Salmo salar]
GO:0036094	small molecule binding	Molecular Function	0.000814629	ncbi_110506681	RRAS2	5.15e-08	PREDICTED: ras-related protein R-Ras2 [Stegastes partitus]
GO:0036094	small molecule binding	Molecular Function	0.000814629	ncbi_110506806	MYEF2	0.00520707	myelin expression factor 2 [Salmo salar]
GO:0036094	small molecule binding	Molecular Function	0.000814629	ncbi_110506887	MTHFS	1.74e-09	PREDICTED: 5-formyltetrahydrofolate cyclo-ligase [Salmo salar]
GO:0036094	small molecule binding	Molecular Function	0.000814629	ncbi_110506888	MTHFS	0.000446771	PREDICTED: 5-formyltetrahydrofolate cyclo-ligase [Salmo salar]
GO:0036094	small molecule binding	Molecular Function	0.000814629	ncbi_110506892	MTHFS	0.00147091	PREDICTED: 5-formyltetrahydrofolate cyclo-ligase [Salmo salar]
GO:0036094	small molecule binding	Molecular Function	0.000814629	ncbi_110507118	LIMK1	0.00270987	PREDICTED: LIM domain kinase 1-like isoform X1 [Salmo salar]
GO:0036094	small molecule binding	Molecular Function	0.000814629	ncbi_110507328	ABCF3	7.68e-41	PREDICTED: ATP-binding cassette sub-family F member 3-like [Salmo salar]
GO:0036094	small molecule binding	Molecular Function	0.000814629	ncbi_110507430	RHOU	2.76e-15	PREDICTED: rho-related GTP-binding protein RhoU-like [Salmo salar]
GO:0036094	small molecule binding	Molecular Function	0.000814629	ncbi_110507604	CKM	0.0028724	PREDICTED: creatine kinase M-type-like [Salmo salar]
GO:0036094	small molecule binding	Molecular Function	0.000814629	ncbi_110507755	NEK8	0.00553368	PREDICTED: serine/threonine-protein kinase Nek8 [Salmo salar]
GO:0036094	small molecule binding	Molecular Function	0.000814629	ncbi_110507788	ABCB1	3.12e-19	PREDICTED: multidrug resistance protein 1 [Clupea harengus]
GO:0036094	small molecule binding	Molecular Function	0.000814629	ncbi_110507865	ILVBL	0.0016126	acetolactate synthase-like protein [Salmo salar]
GO:0036094	small molecule binding	Molecular Function	0.000814629	ncbi_110508219	PKN2	9.7e-05	PREDICTED: serine/threonine-protein kinase N2-like [Salmo salar]
GO:0036094	small molecule binding	Molecular Function	0.000814629	ncbi_110508224	KCNT2	0.0206709	PREDICTED: potassium channel subfamily T member 2 isoform X7 [Chrysemys picta bellii]
GO:0036094	small molecule binding	Molecular Function	0.000814629	ncbi_110508310	INSR	0.0343838	PREDICTED: insulin receptor-like [Salmo salar]
GO:0036094	small molecule binding	Molecular Function	0.000814629	ncbi_110508586	CDK5	0.00117118	PREDICTED: cyclin-dependent-like kinase 5 [Salmo salar]
GO:0036094	small molecule binding	Molecular Function	0.000814629	ncbi_110508649	VPS4B	8.36e-24	PREDICTED: vacuolar protein sorting-associated protein 4B isoform X1 [Salmo salar]
GO:0036094	small molecule binding	Molecular Function	0.000814629	ncbi_110508753	DHX9	8.11e-17	PREDICTED: ATP-dependent RNA helicase A isoform X1 [Salmo salar]
GO:0036094	small molecule binding	Molecular Function	0.000814629	ncbi_110508894	RAB11B	0.000189759	PREDICTED: ras-related protein Rab-11B-like [Salmo salar]
GO:0036094	small molecule binding	Molecular Function	0.000814629	ncbi_110509108	ABCF2	4.74e-39	ATP-binding cassette sub-family F member 2 [Salmo salar]
GO:0036094	small molecule binding	Molecular Function	0.000814629	ncbi_110509143	M6PR	2.73e-10	Cation-dependent mannose-6-phosphate receptor precursor [Salmo salar]
GO:0036094	small molecule binding	Molecular Function	0.000814629	ncbi_110509503	UCK1	1.16e-47	PREDICTED: uridine-cytidine kinase 1-like [Salmo salar]
GO:0036094	small molecule binding	Molecular Function	0.000814629	ncbi_110509539	MAP3K1	3.29e-08	PREDICTED: mitogen-activated protein kinase kinase kinase 1 isoform X2 [Salmo salar]
GO:0036094	small molecule binding	Molecular Function	0.000814629	ncbi_110509550	OGDH	4.3e-09	PREDICTED: 2-oxoglutarate dehydrogenase, mitochondrial isoform X3 [Stegastes partitus]
GO:0036094	small molecule binding	Molecular Function	0.000814629	ncbi_110509608	CDC42	1.16e-68	PREDICTED: cell division control protein 42 homolog [Esox lucius]
GO:0036094	small molecule binding	Molecular Function	0.000814629	ncbi_110509643	RAB7	1.06e-13	PREDICTED: ras-related protein Rab-7a-like isoform X1 [Esox lucius]
GO:0036094	small molecule binding	Molecular Function	0.000814629	ncbi_110509902	MAT2A	0.00071211	PREDICTED: S-adenosylmethionine synthase isoform type-2 [Salmo salar]
GO:0036094	small molecule binding	Molecular Function	0.000814629	ncbi_110510110	UBE2D2	2.56e-15	ubiquitin-conjugating enzyme E2 D2 isoform 1 [Homo sapiens]
GO:0036094	small molecule binding	Molecular Function	0.000814629	ncbi_110510175	DDX6	1.42e-14	PREDICTED: probable ATP-dependent RNA helicase ddx6 [Salmo salar]
GO:0036094	small molecule binding	Molecular Function	0.000814629	ncbi_110511923	NOD1	2.44e-47	PREDICTED: nucleotide-binding oligomerization domain-containing protein 1-like [Salmo salar]
GO:0036094	small molecule binding	Molecular Function	0.000814629	ncbi_110513517	CCT3	3.09e-10	PREDICTED: T-complex protein 1 subunit gamma [Salmo salar]
GO:0036094	small molecule binding	Molecular Function	0.000814629	ncbi_110514944	RAB11A	1.72e-09	PREDICTED: ras-related protein Rab-11A-like [Salmo salar]
GO:0036094	small molecule binding	Molecular Function	0.000814629	ncbi_110515923	ARL4A	6.47e-05	PREDICTED: ADP-ribosylation factor-like protein 4A [Salmo salar]
GO:0036094	small molecule binding	Molecular Function	0.000814629	ncbi_110517442	STK40	2.31e-13	PREDICTED: serine/threonine-protein kinase 40 isoform X1 [Salmo salar]
GO:0036094	small molecule binding	Molecular Function	0.000814629	ncbi_110518017	P3H1	1.04e-10	PREDICTED: prolyl 3-hydroxylase 3-like [Salmo salar]
GO:0036094	small molecule binding	Molecular Function	0.000814629	ncbi_110519965	UPF3A	0.0196398	PREDICTED: regulator of nonsense transcripts 3A-like isoform X1 [Salmo salar]
GO:0036094	small molecule binding	Molecular Function	0.000814629	ncbi_110520051	ACVR1C	4.26e-10	PREDICTED: activin receptor type-1C isoform X2 [Apteryx australis mantelli]
GO:0036094	small molecule binding	Molecular Function	0.000814629	ncbi_110520091	PHGDH	2.61e-15	PREDICTED: D-3-phosphoglycerate dehydrogenase-like [Salmo salar]
GO:0036094	small molecule binding	Molecular Function	0.000814629	ncbi_110520114	MAP3K20	1.81e-41	PREDICTED: mitogen-activated protein kinase kinase kinase MLT-like [Salmo salar]
GO:0036094	small molecule binding	Molecular Function	0.000814629	ncbi_110520162	ABCC4	0.00184801	PREDICTED: multidrug resistance-associated protein 4-like isoform X1 [Salmo salar]
GO:0036094	small molecule binding	Molecular Function	0.000814629	ncbi_110520213	UBE2F	7.37e-05	NEDD8-conjugating enzyme UBE2F [Salmo salar]
GO:0036094	small molecule binding	Molecular Function	0.000814629	ncbi_110520228	IDH1	3.71e-06	PREDICTED: isocitrate dehydrogenase [NADP] cytoplasmic-like [Salmo salar]
GO:0036094	small molecule binding	Molecular Function	0.000814629	ncbi_110520290	MYO1B	7.07e-18	PREDICTED: unconventional myosin-Ib-like isoform X1 [Salmo salar]
GO:0036094	small molecule binding	Molecular Function	0.000814629	ncbi_110520406	LATS2	0.0181684	PREDICTED: serine/threonine-protein kinase LATS2-like isoform X1 [Salmo salar]
GO:0036094	small molecule binding	Molecular Function	0.000814629	ncbi_110520415	WARS2	0.0267619	PREDICTED: tryptophan--tRNA ligase, mitochondrial isoform X1 [Salmo salar]
GO:0036094	small molecule binding	Molecular Function	0.000814629	ncbi_110520477	RAB20	2.32e-41	PREDICTED: ras-related protein Rab-20-like [Salmo salar]
GO:0036094	small molecule binding	Molecular Function	0.000814629	ncbi_110521032	MARK3	0.00456275	PREDICTED: MAP/microtubule affinity-regulating kinase 3 isoform X6 [Ceratotherium simum simum]
GO:0036094	small molecule binding	Molecular Function	0.000814629	ncbi_110521183	TPH	0.00342808	PREDICTED: tryptophan 5-hydroxylase 1-like [Salmo salar]
GO:0036094	small molecule binding	Molecular Function	0.000814629	ncbi_110521374	MLKL	2.14e-28	PREDICTED: mixed lineage kinase domain-like protein [Salmo salar]
GO:0036094	small molecule binding	Molecular Function	0.000814629	ncbi_110521416	NUAK1	0.00136506	PREDICTED: NUAK family SNF1-like kinase 1 [Salmo salar]
GO:0036094	small molecule binding	Molecular Function	0.000814629	ncbi_110521620	FMO5	1.71e-10	PREDICTED: dimethylaniline monooxygenase [N-oxide-forming] 5-like [Salmo salar]
GO:0036094	small molecule binding	Molecular Function	0.000814629	ncbi_110521673	KDR	8.65e-07	PREDICTED: vascular endothelial growth factor receptor 2 isoform X1 [Salmo salar]
GO:0036094	small molecule binding	Molecular Function	0.000814629	ncbi_110521911	SEPHS1	5.08e-07	PREDICTED: selenide, water dikinase 1-like [Salmo salar]
GO:0036094	small molecule binding	Molecular Function	0.000814629	ncbi_110522099	NT5E	0.0124212	PREDICTED: 5'-nucleotidase-like isoform X1 [Salmo salar]
GO:0036094	small molecule binding	Molecular Function	0.000814629	ncbi_110522122	MAP3K7	0.00587892	PREDICTED: mitogen-activated protein kinase kinase kinase 7 isoform X1 [Salmo salar]
GO:0036094	small molecule binding	Molecular Function	0.000814629	ncbi_110522318	TMEM63A	7.43e-18	PREDICTED: CSC1-like protein 1 [Salmo salar]
GO:0036094	small molecule binding	Molecular Function	0.000814629	ncbi_110522422	PARP1	1.19e-05	PREDICTED: poly [ADP-ribose] polymerase 1 isoform X1 [Salmo salar]
GO:0036094	small molecule binding	Molecular Function	0.000814629	ncbi_110522488	HSP90A.1	9.57e-39	PREDICTED: heat shock protein HSP 90-alpha-like [Salmo salar]
GO:0036094	small molecule binding	Molecular Function	0.000814629	ncbi_110522560	PSMC1	1.71e-11	PREDICTED: 26S protease regulatory subunit 4-like [Salmo salar]
GO:0036094	small molecule binding	Molecular Function	0.000814629	ncbi_110522951	MAPK12	0.00142604	PREDICTED: mitogen-activated protein kinase 12-like [Salmo salar]
GO:0036094	small molecule binding	Molecular Function	0.000814629	ncbi_110523119	NARS	1.38e-25	syncoilin [Salmo salar]
GO:0036094	small molecule binding	Molecular Function	0.000814629	ncbi_110523180	WRN	0.000254772	PREDICTED: Werner syndrome ATP-dependent helicase isoform X1 [Salmo salar]
GO:0036094	small molecule binding	Molecular Function	0.000814629	ncbi_110523192	PLK2	0.000148714	PREDICTED: serine/threonine-protein kinase PLK2 [Salmo salar]
GO:0036094	small molecule binding	Molecular Function	0.000814629	ncbi_110523240	FPGS	9.81e-25	PREDICTED: folylpolyglutamate synthase, mitochondrial isoform X2 [Salmo salar]
GO:0036094	small molecule binding	Molecular Function	0.000814629	ncbi_110523266	PKN2	6.92e-08	PREDICTED: serine/threonine-protein kinase N3 [Salmo salar]
GO:0036094	small molecule binding	Molecular Function	0.000814629	ncbi_110523291	UCK1	2.43e-37	PREDICTED: uridine-cytidine kinase 1-like [Salmo salar]
GO:0036094	small molecule binding	Molecular Function	0.000814629	ncbi_110523600	HSPA5	9.79e-33	PREDICTED: 78 kDa glucose-regulated protein-like [Salmo salar]
GO:0036094	small molecule binding	Molecular Function	0.000814629	ncbi_110523684	DRG1	4.06e-09	PREDICTED: developmentally-regulated GTP-binding protein 1 [Salmo salar]
GO:0036094	small molecule binding	Molecular Function	0.000814629	ncbi_110523728	RHOF	2.05e-16	Rho-related GTP-binding protein RhoF [Oncorhynchus mykiss]
GO:0036094	small molecule binding	Molecular Function	0.000814629	ncbi_110523920	MOCS2	0.00246766	PREDICTED: molybdopterin synthase catalytic subunit-like [Salmo salar]
GO:0036094	small molecule binding	Molecular Function	0.000814629	ncbi_110523924	ARL15	0.000152619	PREDICTED: ADP-ribosylation factor-like 15 isoform X1 [Salmo salar]
GO:0036094	small molecule binding	Molecular Function	0.000814629	ncbi_110524034	P3H2	0.000776974	PREDICTED: prolyl 3-hydroxylase 2-like [Salmo salar]
GO:0036094	small molecule binding	Molecular Function	0.000814629	ncbi_110524117	DIRAS1	0.00357095	PREDICTED: GTP-binding protein Di-Ras1-like [Salmo salar]
GO:0036094	small molecule binding	Molecular Function	0.000814629	ncbi_110524196	MATK	7.76e-12	PREDICTED: megakaryocyte-associated tyrosine-protein kinase-like [Salmo salar]
GO:0036094	small molecule binding	Molecular Function	0.000814629	ncbi_110524393	PAK2	0.0015399	PREDICTED: serine/threonine-protein kinase PAK 2 [Salmo salar]
GO:0036094	small molecule binding	Molecular Function	0.000814629	ncbi_110524501	FMO5	4.33e-11	PREDICTED: dimethylaniline monooxygenase [N-oxide-forming] 5-like isoform X2 [Salmo salar]
GO:0036094	small molecule binding	Molecular Function	0.000814629	ncbi_110524802	GTPBP3	6.44e-15	PREDICTED: tRNA modification GTPase GTPBP3, mitochondrial isoform X2 [Salmo salar]
GO:0036094	small molecule binding	Molecular Function	0.000814629	ncbi_110524885	PKN2	3.21e-27	PREDICTED: serine/threonine-protein kinase N2-like isoform X1 [Salmo salar]
GO:0036094	small molecule binding	Molecular Function	0.000814629	ncbi_110524920	RP2	0.00576737	PREDICTED: protein XRP2-like [Salmo salar]
GO:0036094	small molecule binding	Molecular Function	0.000814629	ncbi_110524999	DHTKD1	9.06e-21	PREDICTED: probable 2-oxoglutarate dehydrogenase E1 component DHKTD1, mitochondrial [Salmo salar]
GO:0036094	small molecule binding	Molecular Function	0.000814629	ncbi_110525022	CDK17	0.0124812	PREDICTED: cyclin-dependent kinase 17-like isoform X1 [Salmo salar]
GO:0036094	small molecule binding	Molecular Function	0.000814629	ncbi_110525428	RAB27B	0.00617774	PREDICTED: ras-related protein Rab-27B-like [Salmo salar]
GO:0036094	small molecule binding	Molecular Function	0.000814629	ncbi_110525525	ATP2A2	8.03e-20	PREDICTED: sarcoplasmic/endoplasmic reticulum calcium ATPase 2-like isoform X2 [Salmo salar]
GO:0036094	small molecule binding	Molecular Function	0.000814629	ncbi_110525532	ATP2A2	0.00102636	PREDICTED: sarcoplasmic/endoplasmic reticulum calcium ATPase 2-like isoform X2 [Salmo salar]
GO:0036094	small molecule binding	Molecular Function	0.000814629	ncbi_110525708	MAT2A	1.06e-15	PREDICTED: S-adenosylmethionine synthase isoform type-2-like [Salmo salar]
GO:0036094	small molecule binding	Molecular Function	0.000814629	ncbi_110525771	VCP	3.14e-21	PREDICTED: transitional endoplasmic reticulum ATPase [Salmo salar]
GO:0036094	small molecule binding	Molecular Function	0.000814629	ncbi_110525781	PLK2	0.0380656	PREDICTED: serine/threonine-protein kinase PLK2-like [Salmo salar]
GO:0036094	small molecule binding	Molecular Function	0.000814629	ncbi_110525853	TXNRD2	7.08e-05	PREDICTED: thioredoxin reductase 2, mitochondrial [Salmo salar]
GO:0036094	small molecule binding	Molecular Function	0.000814629	ncbi_110526022	TAOK3	5.11e-05	serine/threonine-protein kinase TAO3 [Salmo salar]
GO:0036094	small molecule binding	Molecular Function	0.000814629	ncbi_110526050	MSH3	0.00029396	PREDICTED: LOW QUALITY PROTEIN: DNA mismatch repair protein Msh3 [Lates calcarifer]
GO:0036094	small molecule binding	Molecular Function	0.000814629	ncbi_110526145	PAPD4	0.00465691	PREDICTED: poly(A) RNA polymerase GLD2 [Salmo salar]
GO:0036094	small molecule binding	Molecular Function	0.000814629	ncbi_110526273	DNAJA2	8.13e-27	PREDICTED: dnaJ homolog subfamily A member 2 [Salmo salar]
GO:0036094	small molecule binding	Molecular Function	0.000814629	ncbi_110526305	SPG7	1.09e-10	PREDICTED: paraplegin-like isoform X1 [Salmo salar]
GO:0036094	small molecule binding	Molecular Function	0.000814629	ncbi_110526389	KARS	3.23e-45	PREDICTED: lysine--tRNA ligase isoform X1 [Salmo salar]
GO:0036094	small molecule binding	Molecular Function	0.000814629	ncbi_110526410	MYO1E	0.00017885	PREDICTED: unconventional myosin-Ie isoform X1 [Salmo salar]
GO:0036094	small molecule binding	Molecular Function	0.000814629	ncbi_110526443	VRK3	3.34e-09	PREDICTED: inactive serine/threonine-protein kinase VRK3-like [Salmo salar]
GO:0036094	small molecule binding	Molecular Function	0.000814629	ncbi_110526471	TUBB3	2.33e-07	PREDICTED: tubulin beta-3 chain isoform X1 [Salmo salar]
GO:0036094	small molecule binding	Molecular Function	0.000814629	ncbi_110526550	RRAS2	1.98e-06	PREDICTED: ras-related protein R-Ras2 [Stegastes partitus]
GO:0036094	small molecule binding	Molecular Function	0.000814629	ncbi_110526604	CHD9	3.38e-09	PREDICTED: chromodomain-helicase-DNA-binding protein 9 [Salmo salar]
GO:0036094	small molecule binding	Molecular Function	0.000814629	ncbi_110526621	ESRP2	3.99e-09	PREDICTED: LOW QUALITY PROTEIN: epithelial splicing regulatory protein 2 [Esox lucius]
GO:0036094	small molecule binding	Molecular Function	0.000814629	ncbi_110526797	CARS	1.4e-52	PREDICTED: cysteine--tRNA ligase, cytoplasmic [Salmo salar]
GO:0036094	small molecule binding	Molecular Function	0.000814629	ncbi_110526805	CARS	2.56e-25	PREDICTED: cysteine--tRNA ligase, cytoplasmic-like [Salmo salar]
GO:0036094	small molecule binding	Molecular Function	0.000814629	ncbi_110526845	SIRT3	0.0189104	PREDICTED: NAD-dependent protein deacetylase sirtuin-3-like [Salmo salar]
GO:0036094	small molecule binding	Molecular Function	0.000814629	ncbi_110527280	ACADL	2.18e-06	Long-chain specific acyl-CoA dehydrogenase, mitochondrial precursor [Salmo salar]
GO:0036094	small molecule binding	Molecular Function	0.000814629	ncbi_110527282	ACADL	4.83e-09	PREDICTED: long-chain specific acyl-CoA dehydrogenase, mitochondrial [Salmo salar]
GO:0036094	small molecule binding	Molecular Function	0.000814629	ncbi_110527351	ATP11A	0.0106488	PREDICTED: probable phospholipid-transporting ATPase IH [Salmo salar]
GO:0036094	small molecule binding	Molecular Function	0.000814629	ncbi_110527462	GPD1	1.99e-11	PREDICTED: glycerol-3-phosphate dehydrogenase [NAD(+)], cytoplasmic-like [Salmo salar]
GO:0036094	small molecule binding	Molecular Function	0.000814629	ncbi_110527513	ACSS1	4.39e-18	PREDICTED: acetyl-coenzyme A synthetase 2-like, mitochondrial [Salmo salar]
GO:0036094	small molecule binding	Molecular Function	0.000814629	ncbi_110527537	AOX1	5.91e-46	PREDICTED: aldehyde oxidase 1-like [Salmo salar]
GO:0036094	small molecule binding	Molecular Function	0.000814629	ncbi_110527786	MST1R	3.11e-111	PREDICTED: macrophage-stimulating protein receptor-like [Salmo salar]
GO:0036094	small molecule binding	Molecular Function	0.000814629	ncbi_110527916	HELLS	9.44e-05	PREDICTED: lymphocyte-specific helicase-like isoform X1 [Salmo salar]
GO:0036094	small molecule binding	Molecular Function	0.000814629	ncbi_110527942	PFKFB4	1.84e-06	PREDICTED: 6-phosphofructo-2-kinase/fructose-2,6-biphosphatase 4 isoform X2 [Salmo salar]
GO:0036094	small molecule binding	Molecular Function	0.000814629	ncbi_110528009	PANK4	4.31e-13	PREDICTED: pantothenate kinase 4-like isoform X1 [Salmo salar]
GO:0036094	small molecule binding	Molecular Function	0.000814629	ncbi_110528058	P3H1	5.29e-08	PREDICTED: prolyl 3-hydroxylase 1-like [Salmo salar]
GO:0036094	small molecule binding	Molecular Function	0.000814629	ncbi_110528134	PRKCD	1.73e-05	PREDICTED: protein kinase C delta type-like [Salmo salar]
GO:0036094	small molecule binding	Molecular Function	0.000814629	ncbi_110528142	RAB7	6.01e-07	PREDICTED: ras-related protein Rab-7a-like isoform X1 [Salmo salar]
GO:0036094	small molecule binding	Molecular Function	0.000814629	ncbi_110528231	CDK2	1.06e-09	cyclin-dependent kinase 2 [Salmo salar]
GO:0036094	small molecule binding	Molecular Function	0.000814629	ncbi_110528386	STK38	0.000102873	PREDICTED: serine/threonine-protein kinase 38-like isoform X2 [Salmo salar]
GO:0036094	small molecule binding	Molecular Function	0.000814629	ncbi_110528630	--	0.0288761	24 kDa egg lectin [Oncorhynchus tshawytscha]
GO:0036094	small molecule binding	Molecular Function	0.000814629	ncbi_110528748	ACADL	0.00139328	PREDICTED: long-chain specific acyl-CoA dehydrogenase, mitochondrial [Salmo salar]
GO:0036094	small molecule binding	Molecular Function	0.000814629	ncbi_110528799	ABCC4	3.13e-14	PREDICTED: multidrug resistance-associated protein 4-like isoform X1 [Salmo salar]
GO:0036094	small molecule binding	Molecular Function	0.000814629	ncbi_110528876	ACVR1	0.00046026	PREDICTED: activin receptor type-1-like [Salmo salar]
GO:0036094	small molecule binding	Molecular Function	0.000814629	ncbi_110528975	PAPSS2	8.18e-10	PREDICTED: bifunctional 3'-phosphoadenosine 5'-phosphosulfate synthase 2-like [Salmo salar]
GO:0036094	small molecule binding	Molecular Function	0.000814629	ncbi_110529033	STK35	0.000602427	PREDICTED: serine/threonine-protein kinase 35-like [Salmo salar]
GO:0036094	small molecule binding	Molecular Function	0.000814629	ncbi_110529387	RHOB	2.56e-13	Rho-related GTP-binding protein RhoB [Salmo salar]
GO:0036094	small molecule binding	Molecular Function	0.000814629	ncbi_110529479	NT5E	0.0204162	PREDICTED: 5'-nucleotidase [Salmo salar]
GO:0036094	small molecule binding	Molecular Function	0.000814629	ncbi_110529509	MAP3K7	0.0321442	PREDICTED: mitogen-activated protein kinase kinase kinase 7-like isoform X2 [Salmo salar]
GO:0036094	small molecule binding	Molecular Function	0.000814629	ncbi_110529639	EHD3	4.22e-06	PREDICTED: EH domain-containing protein 3-like isoform X3 [Salmo salar]
GO:0036094	small molecule binding	Molecular Function	0.000814629	ncbi_110529730	XRCC3	3.87e-05	PREDICTED: DNA repair protein XRCC3 [Salmo salar]
GO:0036094	small molecule binding	Molecular Function	0.000814629	ncbi_110529844	HSP90A.1	4.47e-20	Heat shock protein HSP 90-alpha [Salmo salar]
GO:0036094	small molecule binding	Molecular Function	0.000814629	ncbi_110529943	KIF11	0.0196392	PREDICTED: kinesin-like protein KIF11-B [Salmo salar]
GO:0036094	small molecule binding	Molecular Function	0.000814629	ncbi_110529977	ABCF2	4.91e-37	PREDICTED: ATP-binding cassette sub-family F member 2-like [Salmo salar]
GO:0036094	small molecule binding	Molecular Function	0.000814629	ncbi_110529993	TNK2	2.92e-28	PREDICTED: activated CDC42 kinase 1 isoform X1 [Salmo salar]
GO:0036094	small molecule binding	Molecular Function	0.000814629	ncbi_110530058	EIF4A2	4.39e-08	PREDICTED: eukaryotic initiation factor 4A-II isoform X1 [Salmo salar]
GO:0036094	small molecule binding	Molecular Function	0.000814629	ncbi_110530183	PTBP2	0.0188539	PREDICTED: polypyrimidine tract-binding protein 2-like [Salmo salar]
GO:0036094	small molecule binding	Molecular Function	0.000814629	ncbi_110530332	LYN	9.33e-16	PREDICTED: tyrosine-protein kinase Lyn-like [Salmo salar]
GO:0036094	small molecule binding	Molecular Function	0.000814629	ncbi_110530465	MCM4	0.000185608	PREDICTED: DNA replication licensing factor mcm4-like [Salmo salar]
GO:0036094	small molecule binding	Molecular Function	0.000814629	ncbi_110530473	SAR1B	2.57e-08	PREDICTED: GTP-binding protein SAR1b-like [Salmo salar]
GO:0036094	small molecule binding	Molecular Function	0.000814629	ncbi_110530478	CDK5	0.000976782	PREDICTED: cyclin-dependent-like kinase 5 [Salmo salar]
GO:0036094	small molecule binding	Molecular Function	0.000814629	ncbi_110530480	ABCB8	1.8e-10	ATP-binding cassette sub-family B member 8, mitochondrial precursor [Salmo salar]
GO:0036094	small molecule binding	Molecular Function	0.000814629	ncbi_110530628	ZMCM6-A	0.000429672	PREDICTED: zygotic DNA replication licensing factor mcm6-B-like [Salmo salar]
GO:0036094	small molecule binding	Molecular Function	0.000814629	ncbi_110530750	RAP2A	0.00117967	PREDICTED: ras-related protein Rap-2b-like [Salmo salar]
GO:0036094	small molecule binding	Molecular Function	0.000814629	ncbi_110530779	DAPK3	1.07e-08	death-associated protein kinase 3 [Salmo salar]
GO:0036094	small molecule binding	Molecular Function	0.000814629	ncbi_110530894	MKNK2	0.000668267	PREDICTED: MAP kinase-interacting serine/threonine-protein kinase 2-like [Salmo salar]
GO:0036094	small molecule binding	Molecular Function	0.000814629	ncbi_110530927	MAT1A	3.91e-15	PREDICTED: S-adenosylmethionine synthase isoform type-1 [Salmo salar]
GO:0036094	small molecule binding	Molecular Function	0.000814629	ncbi_110531045	ACVR2B	0.0424198	PREDICTED: activin receptor type-2B-like [Salmo salar]
GO:0036094	small molecule binding	Molecular Function	0.000814629	ncbi_110531334	ABCG2	0.0224766	breast cancer resistance protein [Oncorhynchus mykiss]
GO:0036094	small molecule binding	Molecular Function	0.000814629	ncbi_110531501	RIPK4	3.19e-12	receptor-interacting serine/threonine-protein kinase 4 [Salmo salar]
GO:0036094	small molecule binding	Molecular Function	0.000814629	ncbi_110531849	RBM4.1	0.000331408	PREDICTED: RNA-binding protein 4.1-like isoform X1 [Salmo salar]
GO:0036094	small molecule binding	Molecular Function	0.000814629	ncbi_110532036	GPD1	5.63e-18	PREDICTED: glycerol-3-phosphate dehydrogenase [NAD(+)], cytoplasmic isoform X1 [Salmo salar]
GO:0036094	small molecule binding	Molecular Function	0.000814629	ncbi_110532064	SGK2	8.25e-12	PREDICTED: serine/threonine-protein kinase Sgk2-like [Salmo salar]
GO:0036094	small molecule binding	Molecular Function	0.000814629	ncbi_110532065	CHDH	5.68e-07	PREDICTED: choline dehydrogenase, mitochondrial [Salmo salar]
GO:0036094	small molecule binding	Molecular Function	0.000814629	ncbi_110532127	EPHB2	0.0165582	PREDICTED: ephrin type-B receptor 2-like isoform X1 [Salmo salar]
GO:0036094	small molecule binding	Molecular Function	0.000814629	ncbi_110532174	MAPK13	0.00230195	PREDICTED: mitogen-activated protein kinase 13 isoform X1 [Salmo salar]
GO:0036094	small molecule binding	Molecular Function	0.000814629	ncbi_110532194	STK38	5.61e-19	PREDICTED: serine/threonine-protein kinase 38-like isoform X1 [Salmo salar]
GO:0036094	small molecule binding	Molecular Function	0.000814629	ncbi_110532244	HCK	9.4e-06	PREDICTED: tyrosine-protein kinase HCK-like isoform X1 [Salmo salar]
GO:0036094	small molecule binding	Molecular Function	0.000814629	ncbi_110532299	PIM1	5.74e-10	PREDICTED: serine/threonine-protein kinase pim-1-like [Salmo salar]
GO:0036094	small molecule binding	Molecular Function	0.000814629	ncbi_110532382	MET	9.25e-05	PREDICTED: hepatocyte growth factor receptor-like [Salmo salar]
GO:0036094	small molecule binding	Molecular Function	0.000814629	ncbi_110532526	TUBA1A	9.44e-12	PREDICTED: tubulin alpha-8 chain-like [Salmo salar]
GO:0036094	small molecule binding	Molecular Function	0.000814629	ncbi_110532582	PINK1	9.13e-11	PREDICTED: serine/threonine-protein kinase PINK1, mitochondrial [Salmo salar]
GO:0036094	small molecule binding	Molecular Function	0.000814629	ncbi_110532757	SARS	1.34e-25	PREDICTED: serine--tRNA ligase, cytoplasmic-like [Salmo salar]
GO:0036094	small molecule binding	Molecular Function	0.000814629	ncbi_110533392	CTBP1	0.000126472	PREDICTED: C-terminal-binding protein 2-like isoform X2 [Salmo salar]
GO:0036094	small molecule binding	Molecular Function	0.000814629	ncbi_110533491	CKM	0.0146306	creatine kinase-2 [Salmo salar]
GO:0036094	small molecule binding	Molecular Function	0.000814629	ncbi_110533505	HYOU1	7.86e-16	PREDICTED: hypoxia up-regulated protein 1 [Salmo salar]
GO:0036094	small molecule binding	Molecular Function	0.000814629	ncbi_110533508	HSC71	0.00423318	PREDICTED: heat shock cognate 70 kDa protein [Salmo salar]
GO:0036094	small molecule binding	Molecular Function	0.000814629	ncbi_110533606	GRK6	0.00108325	PREDICTED: G protein-coupled receptor kinase 6-like [Salmo salar]
GO:0036094	small molecule binding	Molecular Function	0.000814629	ncbi_110533611	RARS	8.43e-114	Arginyl-tRNA synthetase, cytoplasmic [Salmo salar]
GO:0036094	small molecule binding	Molecular Function	0.000814629	ncbi_110533646	RPS6KB1	9.03e-17	PREDICTED: ribosomal protein S6 kinase beta-1-like isoform X1 [Salmo salar]
GO:0036094	small molecule binding	Molecular Function	0.000814629	ncbi_110533824	SMARCA5	0.000118196	PREDICTED: SWI/SNF-related matrix-associated actin-dependent regulator of chromatin subfamily A member 5-like isoform X1 [Salmo salar]
GO:0036094	small molecule binding	Molecular Function	0.000814629	ncbi_110533990	EHD1	6.8e-30	PREDICTED: EH domain-containing protein 1-like [Salmo salar]
GO:0036094	small molecule binding	Molecular Function	0.000814629	ncbi_110534117	UBE2D2	1.73e-58	ubiquitin-conjugating enzyme E2 D2 isoform 1 [Homo sapiens]
GO:0036094	small molecule binding	Molecular Function	0.000814629	ncbi_110534261	RUVBL2	3.53e-08	PREDICTED: ruvB-like 2 [Salmo salar]
GO:0036094	small molecule binding	Molecular Function	0.000814629	ncbi_110534844	ATP2A1	0.041727	PREDICTED: sarcoplasmic/endoplasmic reticulum calcium ATPase 1-like isoform X1 [Salmo salar]
GO:0036094	small molecule binding	Molecular Function	0.000814629	ncbi_110535176	UBE2W	0.00612953	PREDICTED: probable ubiquitin-conjugating enzyme E2 W-B [Salmo salar]
GO:0036094	small molecule binding	Molecular Function	0.000814629	ncbi_110535204	TGFBR1	0.0309909	TGF receptor-1 precursor [Oncorhynchus mykiss]
GO:0036094	small molecule binding	Molecular Function	0.000814629	ncbi_110535249	GNAS	0.022309	PREDICTED: guanine nucleotide-binding protein G(olf) subunit alpha-like isoform X3 [Salmo salar]
GO:0036094	small molecule binding	Molecular Function	0.000814629	ncbi_110535281	RIOK3	3.01e-09	serine/threonine-protein kinase RIO3 [Salmo salar]
GO:0036094	small molecule binding	Molecular Function	0.000814629	ncbi_110535323	SGK3	3.65e-06	PREDICTED: serine/threonine-protein kinase Sgk3-like isoform X1 [Salmo salar]
GO:0036094	small molecule binding	Molecular Function	0.000814629	ncbi_110535550	MAP3K8	9.92e-46	PREDICTED: mitogen-activated protein kinase kinase kinase 8-like [Salmo salar]
GO:0036094	small molecule binding	Molecular Function	0.000814629	ncbi_110535697	MAPK4	0.000267245	PREDICTED: mitogen-activated protein kinase 4-like isoform X1 [Salmo salar]
GO:0036094	small molecule binding	Molecular Function	0.000814629	ncbi_110535856	FPGS	4.38e-20	PREDICTED: folylpolyglutamate synthase, mitochondrial-like isoform X1 [Salmo salar]
GO:0036094	small molecule binding	Molecular Function	0.000814629	ncbi_110535996	ACTR1B	0.000161754	PREDICTED: beta-centractin-like [Salmo salar]
GO:0036094	small molecule binding	Molecular Function	0.000814629	ncbi_110536042	UBE2D4	0.00035297	ubiquitin-conjugating enzyme E2 D4 [Homo sapiens]
GO:0036094	small molecule binding	Molecular Function	0.000814629	ncbi_110536158	PLK2	2.92e-05	PREDICTED: serine/threonine-protein kinase PLK2-like isoform X1 [Salmo salar]
GO:0036094	small molecule binding	Molecular Function	0.000814629	ncbi_110536185	IKBKB	5.99e-08	PREDICTED: inhibitor of nuclear factor kappa-B kinase subunit beta [Salmo salar]
GO:0036094	small molecule binding	Molecular Function	0.000814629	ncbi_110536221	ATAD1A	4.64e-09	PREDICTED: ATPase family AAA domain-containing protein 1-A-like [Salmo salar]
GO:0036094	small molecule binding	Molecular Function	0.000814629	ncbi_110536435	ATP8B2	0.00109289	PREDICTED: phospholipid-transporting ATPase ID-like [Sinocyclocheilus rhinocerous]
GO:0036094	small molecule binding	Molecular Function	0.000814629	ncbi_110536793	MTREX	8.39e-10	PREDICTED: superkiller viralicidic activity 2-like 2 isoform X1 [Salmo salar]
GO:0036094	small molecule binding	Molecular Function	0.000814629	ncbi_110536977	AK3	0.0372876	PREDICTED: GTP:AMP phosphotransferase AK3, mitochondrial-like isoform X1 [Salmo salar]
GO:0036094	small molecule binding	Molecular Function	0.000814629	ncbi_110537042	GNA14	0.0145895	PREDICTED: guanine nucleotide-binding protein subunit alpha-14-like [Salmo salar]
GO:0036094	small molecule binding	Molecular Function	0.000814629	ncbi_110537302	SMARCA1	1.13e-12	PREDICTED: SWI/SNF-related matrix-associated actin-dependent regulator of chromatin subfamily A member 5-like isoform X1 [Salmo salar]
GO:0036094	small molecule binding	Molecular Function	0.000814629	ncbi_110537325	RAB4B	0.0473983	PREDICTED: ras-related protein Rab-4B-like [Salmo salar]
GO:0036094	small molecule binding	Molecular Function	0.000814629	ncbi_110537414	CHD4	4.28e-07	PREDICTED: chromodomain-helicase-DNA-binding protein 4-like [Salmo salar]
GO:0036094	small molecule binding	Molecular Function	0.000814629	ncbi_110537568	DYRK1A	2.93e-14	PREDICTED: dual specificity tyrosine-phosphorylation-regulated kinase 1A isoform X1 [Salmo salar]
GO:0036094	small molecule binding	Molecular Function	0.000814629	ncbi_110537640	HYOU1	6.29e-13	PREDICTED: hypoxia up-regulated protein 1-like isoform X1 [Salmo salar]
GO:0036094	small molecule binding	Molecular Function	0.000814629	ncbi_110537650	SRSF7	7.97e-11	PREDICTED: serine/arginine-rich splicing factor 7-like [Salmo salar]
GO:0036094	small molecule binding	Molecular Function	0.000814629	ncbi_110537740	P4HA2	7.41e-09	PREDICTED: prolyl 4-hydroxylase subunit alpha-2 isoform X3 [Salmo salar]
GO:0036094	small molecule binding	Molecular Function	0.000814629	ncbi_110537769	NR3C1	0.0495919	PREDICTED: glucocorticoid receptor-like isoform X1 [Salmo salar]
GO:0036094	small molecule binding	Molecular Function	0.000814629	ncbi_110537773	LARS	2.75e-16	Leucyl-tRNA synthetase, cytoplasmic [Salmo salar]
GO:0036094	small molecule binding	Molecular Function	0.000814629	ncbi_110537826	ATP2A1	0.00117896	PREDICTED: sarcoplasmic/endoplasmic reticulum calcium ATPase 1-like isoform X2 [Salmo salar]
GO:0036094	small molecule binding	Molecular Function	0.000814629	ncbi_110537887	NME3	0.00931267	Nucleoside diphosphate kinase 3 precursor [Salmo salar]
GO:0036094	small molecule binding	Molecular Function	0.000814629	ncbi_110537929	NLK.2	8.93e-15	PREDICTED: serine/threonine-protein kinase NLK2-like [Salmo salar]
GO:0036094	small molecule binding	Molecular Function	0.000814629	ncbi_110537989	ATP13A1	3.89e-10	PREDICTED: manganese-transporting ATPase 13A1-like [Salmo salar]
GO:0036094	small molecule binding	Molecular Function	0.000814629	ncbi_110538182	CNP	2.44e-67	PREDICTED: 2',3'-cyclic-nucleotide 3'-phosphodiesterase-like isoform X1 [Salmo salar]
GO:0036094	small molecule binding	Molecular Function	0.000814629	ncbi_110538221	ARF2	5.71e-13	PREDICTED: ADP-ribosylation factor 2 [Esox lucius]
GO:0036094	small molecule binding	Molecular Function	0.000814629	ncbi_110538365	GUCY2C	9.26e-07	PREDICTED: heat-stable enterotoxin receptor-like [Salmo salar]
GO:0036094	small molecule binding	Molecular Function	0.000814629	ncbi_110538585	SBK1	0.000692041	PREDICTED: serine/threonine-protein kinase SBK1-like isoform X1 [Salmo salar]
GO:0036094	small molecule binding	Molecular Function	0.000814629	ncbi_110538641	MAP3K3	0.000749702	PREDICTED: mitogen-activated protein kinase kinase kinase 3 isoform X1 [Esox lucius]
GO:0036094	small molecule binding	Molecular Function	0.000814629	ncbi_110538666	TUBB4B	4.24e-06	PREDICTED: tubulin beta-4B chain-like [Salmo salar]
GO:0036094	small molecule binding	Molecular Function	0.000814629	ncbi_110538768	ERN1	0.000161379	PREDICTED: serine/threonine-protein kinase/endoribonuclease IRE1 [Esox lucius]
GO:0036094	small molecule binding	Molecular Function	0.000814629	ncbi_110538803	DYRK1A	0.00222555	PREDICTED: dual specificity tyrosine-phosphorylation-regulated kinase 1A-like isoform X6 [Salmo salar]
GO:0036094	small molecule binding	Molecular Function	0.000814629	ncbi_110538954	--	5.8e-28	PREDICTED: 2',3'-cyclic-nucleotide 3'-phosphodiesterase-like isoform X2 [Salmo salar]
GO:0036094	small molecule binding	Molecular Function	0.000814629	ncbi_110539126	CDK14	0.0248166	PREDICTED: cyclin-dependent kinase 14 isoform X1 [Salmo salar]
GO:0036094	small molecule binding	Molecular Function	0.000814629	ncbi_110539162	NOD1	3.53e-27	nucleotide-binding oligomerization domain-containing protein 1 [Oncorhynchus mykiss]
GO:0016740	transferase activity	Molecular Function	0.00128707	MSTRG.12015	CARM1	0.00946846	PREDICTED: histone-arginine methyltransferase CARM1-like [Salmo salar]
GO:0016740	transferase activity	Molecular Function	0.00128707	MSTRG.15395	UGT2A2	1.19e-26	UDP-glucuronosyltransferase 2A2 [Salmo salar]
GO:0016740	transferase activity	Molecular Function	0.00128707	MSTRG.1592	TAT	1.91e-23	PREDICTED: tyrosine aminotransferase-like [Salmo salar]
GO:0016740	transferase activity	Molecular Function	0.00128707	MSTRG.1593	TAT	2.9e-08	PREDICTED: tyrosine aminotransferase-like [Salmo salar]
GO:0016740	transferase activity	Molecular Function	0.00128707	MSTRG.18080	MTAP	0.0259552	PREDICTED: S-methyl-5'-thioadenosine phosphorylase isoform X1 [Salmo salar]
GO:0016740	transferase activity	Molecular Function	0.00128707	MSTRG.22185	UGT2A1	2.36e-13	PREDICTED: UDP-glucuronosyltransferase 2C1-like [Lates calcarifer]
GO:0016740	transferase activity	Molecular Function	0.00128707	MSTRG.3021	ST6GAL2	2.26e-06	PREDICTED: beta-galactoside alpha-2,6-sialyltransferase 2 [Salmo salar]
GO:0016740	transferase activity	Molecular Function	0.00128707	ncbi_100135821	ST6GALNAC2	0.00505006	GalNAc alpha 2,6-sialyltransferase [Oncorhynchus mykiss]
GO:0016740	transferase activity	Molecular Function	0.00128707	ncbi_100135860	CAD	2.1e-05	PREDICTED: CAD protein-like isoform X1 [Salmo salar]
GO:0016740	transferase activity	Molecular Function	0.00128707	ncbi_100135866	GCK	0.00339548	glucokinase [Oncorhynchus mykiss]
GO:0016740	transferase activity	Molecular Function	0.00128707	ncbi_100135870	INSR	0.0123081	PREDICTED: insulin receptor-like isoform X1 [Salmo salar]
GO:0016740	transferase activity	Molecular Function	0.00128707	ncbi_100135871	INSR	0.000179573	PREDICTED: insulin receptor-like [Salmo salar]
GO:0016740	transferase activity	Molecular Function	0.00128707	ncbi_100136127	MAP2K2	1.15e-07	Dual specificity mitogen-activated protein kinase kinase 2 [Salmo salar]
GO:0016740	transferase activity	Molecular Function	0.00128707	ncbi_100136164	PKM	1.65e-23	pyruvate kinase PKM-like [Salmo salar]
GO:0016740	transferase activity	Molecular Function	0.00128707	ncbi_100136604	INSR	1.38e-09	PREDICTED: insulin receptor-like [Salmo salar]
GO:0016740	transferase activity	Molecular Function	0.00128707	ncbi_100136654	IP6K2	6.86e-17	PREDICTED: inositol hexaphosphate kinase 2 isoform X1 [Salmo salar]
GO:0016740	transferase activity	Molecular Function	0.00128707	ncbi_100136724	MOS	0.00764277	v-mos Moloney murine sarcoma viral oncogene-like protein [Oncorhynchus mykiss]
GO:0016740	transferase activity	Molecular Function	0.00128707	ncbi_100136831	CPT1A	6.06e-15	carnitine palmitoyl transferase I [Oncorhynchus mykiss]
GO:0016740	transferase activity	Molecular Function	0.00128707	ncbi_100271898	EIF2AK2	2.92e-85	dsRNA-activated protein kinase R [Oncorhynchus mykiss]
GO:0016740	transferase activity	Molecular Function	0.00128707	ncbi_100286815	CHEK2	2.65e-05	checkpoint kinase 2 [Oncorhynchus mykiss]
GO:0016740	transferase activity	Molecular Function	0.00128707	ncbi_100301667	TK1	0.0224593	thymidine kinase [Oncorhynchus mykiss]
GO:0016740	transferase activity	Molecular Function	0.00128707	ncbi_100301743	SAT1	6.27e-16	diamine N-acetyltransferase 1 [Oncorhynchus mykiss]
GO:0016740	transferase activity	Molecular Function	0.00128707	ncbi_100301810	COMTD1	3.75e-07	Catechol-O-methyltransferase domain-containing protein 1 [Oncorhynchus mykiss]
GO:0016740	transferase activity	Molecular Function	0.00128707	ncbi_100301820	POLR2D	9.73e-07	DNA-directed RNA polymerase II subunit RPB4 [Salmo salar]
GO:0016740	transferase activity	Molecular Function	0.00128707	ncbi_100305233	DCK	1.49e-138	deoxycytidine kinase [Oncorhynchus mykiss]
GO:0016740	transferase activity	Molecular Function	0.00128707	ncbi_100329197	CPT1A	4.98e-05	carnitine palmitoyltransferase I-like [Oncorhynchus mykiss]
GO:0016740	transferase activity	Molecular Function	0.00128707	ncbi_101268971	ELOVL2	1.44e-16	elongation of long chain fatty acids protein 2 [Oncorhynchus mykiss]
GO:0016740	transferase activity	Molecular Function	0.00128707	ncbi_110485435	RIPK4	8.94e-88	PREDICTED: serine/threonine-protein kinase 10-like isoform X1 [Salmo salar]
GO:0016740	transferase activity	Molecular Function	0.00128707	ncbi_110485758	WBP1L	1.91e-05	PREDICTED: WW domain binding protein 1-like isoform X1 [Salmo salar]
GO:0016740	transferase activity	Molecular Function	0.00128707	ncbi_110485926	QPRT	9.52e-11	PREDICTED: nicotinate-nucleotide pyrophosphorylase [carboxylating]-like isoform X1 [Salmo salar]
GO:0016740	transferase activity	Molecular Function	0.00128707	ncbi_110485946	PRPSAP1	4.51e-09	PREDICTED: phosphoribosyl pyrophosphate synthase-associated protein 1-like isoform X1 [Salmo salar]
GO:0016740	transferase activity	Molecular Function	0.00128707	ncbi_110486011	UGP2	2.27e-08	PREDICTED: UTP--glucose-1-phosphate uridylyltransferase-like isoform X1 [Salmo salar]
GO:0016740	transferase activity	Molecular Function	0.00128707	ncbi_110486196	UBE2M	3.65e-32	NEDD8-conjugating enzyme Ubc12 [Salmo salar]
GO:0016740	transferase activity	Molecular Function	0.00128707	ncbi_110486229	TLK2	0.00510038	PREDICTED: serine/threonine-protein kinase tousled-like 2 isoform X1 [Salmo salar]
GO:0016740	transferase activity	Molecular Function	0.00128707	ncbi_110486267	MYLK	5.78e-21	PREDICTED: myosin light chain kinase, smooth muscle-like isoform X1 [Salmo salar]
GO:0016740	transferase activity	Molecular Function	0.00128707	ncbi_110486277	EZH1	9.81e-18	PREDICTED: histone-lysine N-methyltransferase EZH1-like isoform X1 [Salmo salar]
GO:0016740	transferase activity	Molecular Function	0.00128707	ncbi_110486296	LFNG	1.07e-06	PREDICTED: beta-1,3-N-acetylglucosaminyltransferase lunatic fringe-like [Salmo salar]
GO:0016740	transferase activity	Molecular Function	0.00128707	ncbi_110486537	GCAT	2.53e-07	PREDICTED: 2-amino-3-ketobutyrate coenzyme A ligase, mitochondrial [Salmo salar]
GO:0016740	transferase activity	Molecular Function	0.00128707	ncbi_110486604	PNP	1.52e-13	PREDICTED: purine nucleoside phosphorylase-like [Salmo salar]
GO:0016740	transferase activity	Molecular Function	0.00128707	ncbi_110486618	SBK1	1.82e-10	PREDICTED: serine/threonine-protein kinase SBK1-like isoform X1 [Salmo salar]
GO:0016740	transferase activity	Molecular Function	0.00128707	ncbi_110486641	BCAT1	0.0272173	branched-chain-amino-acid aminotransferase, cytosolic [Salmo salar]
GO:0016740	transferase activity	Molecular Function	0.00128707	ncbi_110486686	MAP3K3	0.0207806	PREDICTED: mitogen-activated protein kinase kinase kinase 3 isoform X1 [Esox lucius]
GO:0016740	transferase activity	Molecular Function	0.00128707	ncbi_110486689	GBP	9.06e-13	GSK-3-binding protein [Oncorhynchus mykiss]
GO:0016740	transferase activity	Molecular Function	0.00128707	ncbi_110486922	DHPS	0.0480173	PREDICTED: deoxyhypusine synthase-like [Salmo salar]
GO:0016740	transferase activity	Molecular Function	0.00128707	ncbi_110487804	RNMT	1.75e-17	PREDICTED: mRNA cap guanine-N7 methyltransferase [Salmo salar]
GO:0016740	transferase activity	Molecular Function	0.00128707	ncbi_110487984	KAT2B	0.00232961	PREDICTED: histone acetyltransferase KAT2B-like [Salmo salar]
GO:0016740	transferase activity	Molecular Function	0.00128707	ncbi_110488184	ZDHHC14	1.32e-10	PREDICTED: palmitoyltransferase ZDHHC18-like isoform X1 [Salmo salar]
GO:0016740	transferase activity	Molecular Function	0.00128707	ncbi_110488277	NPR1	0.0207424	PREDICTED: atrial natriuretic peptide receptor 1-like [Salmo salar]
GO:0016740	transferase activity	Molecular Function	0.00128707	ncbi_110488297	PI4KB	0.000699227	PREDICTED: phosphatidylinositol 4-kinase beta-like [Salmo salar]
GO:0016740	transferase activity	Molecular Function	0.00128707	ncbi_110488370	GSK3B	8.22e-05	PREDICTED: glycogen synthase kinase-3 beta-like isoform X1 [Salmo salar]
GO:0016740	transferase activity	Molecular Function	0.00128707	ncbi_110488957	GSTP1	3.62e-36	glutathione S-transferase pi [Oncorhynchus kisutch]
GO:0016740	transferase activity	Molecular Function	0.00128707	ncbi_110488959	ZDHHC9	0.000494194	PREDICTED: palmitoyltransferase ZDHHC9-like [Salmo salar]
GO:0016740	transferase activity	Molecular Function	0.00128707	ncbi_110488987	BTK	0.00535519	PREDICTED: tyrosine-protein kinase BTK isoform X1 [Salmo salar]
GO:0016740	transferase activity	Molecular Function	0.00128707	ncbi_110489088	STK40	5.07e-09	PREDICTED: serine/threonine-protein kinase 40 isoform X1 [Salmo salar]
GO:0016740	transferase activity	Molecular Function	0.00128707	ncbi_110489090	UBE2D2	4.96e-10	ubiquitin-conjugating enzyme E2 D2 isoform 1 [Homo sapiens]
GO:0016740	transferase activity	Molecular Function	0.00128707	ncbi_110489579	NAT2	9.23e-12	PREDICTED: arylamine N-acetyltransferase, pineal gland isozyme NAT-10-like [Salmo salar]
GO:0016740	transferase activity	Molecular Function	0.00128707	ncbi_110489691	SGK3	1.29e-10	PREDICTED: serine/threonine-protein kinase Sgk3 [Salmo salar]
GO:0016740	transferase activity	Molecular Function	0.00128707	ncbi_110489702	RBCK1	1.05e-26	PREDICTED: ranBP-type and C3HC4-type zinc finger-containing protein 1-like isoform X1 [Salmo salar]
GO:0016740	transferase activity	Molecular Function	0.00128707	ncbi_110489717	GALNT11	1.8e-06	PREDICTED: polypeptide N-acetylgalactosaminyltransferase 11-like [Salmo salar]
GO:0016740	transferase activity	Molecular Function	0.00128707	ncbi_110489821	MASTL	0.0185833	PREDICTED: serine/threonine-protein kinase greatwall-like isoform X1 [Salmo salar]
GO:0016740	transferase activity	Molecular Function	0.00128707	ncbi_110490047	DGKD	1.39e-19	PREDICTED: diacylglycerol kinase delta isoform X2 [Salmo salar]
GO:0016740	transferase activity	Molecular Function	0.00128707	ncbi_110490086	B3GLCT	6.93e-05	PREDICTED: beta-1,3-glucosyltransferase-like isoform X3 [Salmo salar]
GO:0016740	transferase activity	Molecular Function	0.00128707	ncbi_110490168	ALG10	2.91e-17	PREDICTED: dol-P-Glc:Glc(2)Man(9)GlcNAc(2)-PP-Dol alpha-1,2-glucosyltransferase [Esox lucius]
GO:0016740	transferase activity	Molecular Function	0.00128707	ncbi_110490266	PIK3CG	1.14e-26	PREDICTED: phosphatidylinositol 4,5-bisphosphate 3-kinase catalytic subunit gamma isoform-like [Salmo salar]
GO:0016740	transferase activity	Molecular Function	0.00128707	ncbi_110490305	ETNK1	0.00554799	PREDICTED: ethanolamine kinase 1-like [Salmo salar]
GO:0016740	transferase activity	Molecular Function	0.00128707	ncbi_110490338	CDK17	0.00129389	PREDICTED: cyclin-dependent kinase 17-like [Salmo salar]
GO:0016740	transferase activity	Molecular Function	0.00128707	ncbi_110490358	PFKFB3	6.62e-15	PREDICTED: 6-phosphofructo-2-kinase/fructose-2,6-bisphosphatase 3-like isoform X2 [Salmo salar]
GO:0016740	transferase activity	Molecular Function	0.00128707	ncbi_110490392	MAPK12	2.65e-09	PREDICTED: mitogen-activated protein kinase 12-like [Salmo salar]
GO:0016740	transferase activity	Molecular Function	0.00128707	ncbi_110490702	--	0.00117118	PREDICTED: NUAK family SNF1-like kinase 1 [Salmo salar]
GO:0016740	transferase activity	Molecular Function	0.00128707	ncbi_110490736	FUK	1.84e-09	PREDICTED: L-fucose kinase [Salmo salar]
GO:0016740	transferase activity	Molecular Function	0.00128707	ncbi_110491201	EIF2AK2	3.19e-146	protein kinase containing Z-DNA binding domains [Salmo salar]
GO:0016740	transferase activity	Molecular Function	0.00128707	ncbi_110491396	PANK1	5.76e-11	PREDICTED: pantothenate kinase 3-like isoform X1 [Salmo salar]
GO:0016740	transferase activity	Molecular Function	0.00128707	ncbi_110491659	CPT1A	0.00329359	PREDICTED: carnitine O-palmitoyltransferase 1, liver isoform-like isoform X1 [Esox lucius]
GO:0016740	transferase activity	Molecular Function	0.00128707	ncbi_110491681	GPAM	1.71e-37	PREDICTED: glycerol-3-phosphate acyltransferase 1, mitochondrial [Salmo salar]
GO:0016740	transferase activity	Molecular Function	0.00128707	ncbi_110491858	STK35	0.00996458	PREDICTED: serine/threonine-protein kinase 35-like [Salmo salar]
GO:0016740	transferase activity	Molecular Function	0.00128707	ncbi_110491937	GALNT6	0.00350374	PREDICTED: polypeptide N-acetylgalactosaminyltransferase 6 [Salmo salar]
GO:0016740	transferase activity	Molecular Function	0.00128707	ncbi_110491966	ACVR1B	1.23e-07	PREDICTED: activin receptor type-1B-like isoform X1 [Salmo salar]
GO:0016740	transferase activity	Molecular Function	0.00128707	ncbi_110492082	TMEM269	0.000184002	PREDICTED: CDP-diacylglycerol--serine O-phosphatidyltransferase-like isoform X2 [Salmo salar]
GO:0016740	transferase activity	Molecular Function	0.00128707	ncbi_110492112	RNF41	0.0307279	E3 ubiquitin-protein ligase NRDP1 [Salmo salar]
GO:0016740	transferase activity	Molecular Function	0.00128707	ncbi_110492214	B3GNT7	0.0405725	PREDICTED: UDP-GlcNAc:betaGal beta-1,3-N-acetylglucosaminyltransferase 7-like [Salmo salar]
GO:0016740	transferase activity	Molecular Function	0.00128707	ncbi_110492228	UBIAD1	0.00010818	PREDICTED: ubiA prenyltransferase domain-containing protein 1-like isoform X2 [Salmo salar]
GO:0016740	transferase activity	Molecular Function	0.00128707	ncbi_110492278	WEE1-B	0.000383434	PREDICTED: wee1-like protein kinase [Salmo salar]
GO:0016740	transferase activity	Molecular Function	0.00128707	ncbi_110492281	PCMTD2	0.0123081	PREDICTED: protein-L-isoaspartate O-methyltransferase domain-containing protein 2-like isoform X1 [Salmo salar]
GO:0016740	transferase activity	Molecular Function	0.00128707	ncbi_110492324	AMT	9.09e-12	PREDICTED: aminomethyltransferase, mitochondrial-like [Salmo salar]
GO:0016740	transferase activity	Molecular Function	0.00128707	ncbi_110492513	UCKL1	3.7e-41	PREDICTED: uridine-cytidine kinase-like 1 isoform X4 [Salmo salar]
GO:0016740	transferase activity	Molecular Function	0.00128707	ncbi_110492571	CDK16	0.00302935	PREDICTED: cyclin-dependent kinase 16 isoform X2 [Salmo salar]
GO:0016740	transferase activity	Molecular Function	0.00128707	ncbi_110492591	PIM1	3.96e-05	PREDICTED: LOW QUALITY PROTEIN: serine/threonine-protein kinase pim-1-like [Salmo salar]
GO:0016740	transferase activity	Molecular Function	0.00128707	ncbi_110492601	GSTM3	7.31e-05	PREDICTED: glutathione S-transferase Mu 3-like [Salmo salar]
GO:0016740	transferase activity	Molecular Function	0.00128707	ncbi_110492631	DPM1	3.99e-08	PREDICTED: dolichol-phosphate mannosyltransferase subunit 1-like [Salmo salar]
GO:0016740	transferase activity	Molecular Function	0.00128707	ncbi_110492657	HCK	6.85e-11	tyrosine-protein kinase HCK [Salmo salar]
GO:0016740	transferase activity	Molecular Function	0.00128707	ncbi_110493262	IKBKE	4.51e-64	PREDICTED: inhibitor of nuclear factor kappa-B kinase subunit epsilon-like [Salmo salar]
GO:0016740	transferase activity	Molecular Function	0.00128707	ncbi_110493397	PRKACA	0.0359844	PREDICTED: cAMP-dependent protein kinase catalytic subunit alpha-like, partial [Salmo salar]
GO:0016740	transferase activity	Molecular Function	0.00128707	ncbi_110493421	TK1	2.77e-07	PREDICTED: thymidine kinase, cytosolic [Larimichthys crocea]
GO:0016740	transferase activity	Molecular Function	0.00128707	ncbi_110493506	PIK3R1	0.00275956	PREDICTED: phosphatidylinositol 3-kinase regulatory subunit gamma-like isoform X1 [Salmo salar]
GO:0016740	transferase activity	Molecular Function	0.00128707	ncbi_110493646	IRAK4	5.91e-08	interleukin-1 receptor-associated kinase 4 [Oncorhynchus mykiss]
GO:0016740	transferase activity	Molecular Function	0.00128707	ncbi_110493651	QPRT	0.0109593	PREDICTED: nicotinate-nucleotide pyrophosphorylase [carboxylating]-like isoform X1 [Salmo salar]
GO:0016740	transferase activity	Molecular Function	0.00128707	ncbi_110493726	UGP2	1.83e-13	PREDICTED: UTP--glucose-1-phosphate uridylyltransferase isoform X1 [Salmo salar]
GO:0016740	transferase activity	Molecular Function	0.00128707	ncbi_110493769	PTK7	0.000132608	PREDICTED: inactive tyrosine-protein kinase 7-like [Salmo salar]
GO:0016740	transferase activity	Molecular Function	0.00128707	ncbi_110493838	SULT6B1	8.3e-25	PREDICTED: sulfotransferase 6B1-like isoform X1 [Salmo salar]
GO:0016740	transferase activity	Molecular Function	0.00128707	ncbi_110493880	PCK1	1.17e-11	phosphoenolpyruvate carboxykinase, cytosolic [GTP] [Salmo salar]
GO:0016740	transferase activity	Molecular Function	0.00128707	ncbi_110493894	GCNT7	6.3e-10	PREDICTED: beta-1,3-galactosyl-O-glycosyl-glycoprotein beta-1,6-N-acetylglucosaminyltransferase 7-like [Salmo salar]
GO:0016740	transferase activity	Molecular Function	0.00128707	ncbi_110493923	SULT6B1	0.000124275	PREDICTED: sulfotransferase 6B1-like isoform X3 [Salmo salar]
GO:0016740	transferase activity	Molecular Function	0.00128707	ncbi_110494058	PIK3C2B	1.16e-11	PREDICTED: phosphatidylinositol 4-phosphate 3-kinase C2 domain-containing subunit beta-like [Salmo salar]
GO:0016740	transferase activity	Molecular Function	0.00128707	ncbi_110494209	CDK2	0.0125092	PREDICTED: cyclin-dependent kinase 2-like [Salmo salar]
GO:0016740	transferase activity	Molecular Function	0.00128707	ncbi_110494214	CDK4	1.05e-07	PREDICTED: cyclin-dependent kinase 4-like [Salmo salar]
GO:0016740	transferase activity	Molecular Function	0.00128707	ncbi_110494302	PRKCD	1.44e-17	PREDICTED: protein kinase C delta type-like [Salmo salar]
GO:0016740	transferase activity	Molecular Function	0.00128707	ncbi_110494311	ERBB3	2.07e-06	PREDICTED: receptor tyrosine-protein kinase erbB-3-like isoform X4 [Salmo salar]
GO:0016740	transferase activity	Molecular Function	0.00128707	ncbi_110494321	C1GALT1B	6.97e-21	PREDICTED: glycoprotein-N-acetylgalactosamine 3-beta-galactosyltransferase 1-B-like [Salmo salar]
GO:0016740	transferase activity	Molecular Function	0.00128707	ncbi_110494401	ALG1	0.0288745	PREDICTED: chitobiosyldiphosphodolichol beta-mannosyltransferase-like [Salmo salar]
GO:0016740	transferase activity	Molecular Function	0.00128707	ncbi_110494507	EOGT	0.021607	PREDICTED: EGF domain-specific O-linked N-acetylglucosamine transferase-like [Salmo salar]
GO:0016740	transferase activity	Molecular Function	0.00128707	ncbi_110494527	IP6K2	0.00044537	PREDICTED: inositol hexakisphosphate kinase 2-like [Salmo salar]
GO:0016740	transferase activity	Molecular Function	0.00128707	ncbi_110494651	HEMK1	0.00569845	PREDICTED: hemK methyltransferase family member 1 [Salmo salar]
GO:0016740	transferase activity	Molecular Function	0.00128707	ncbi_110494670	MST1R	0.0260973	PREDICTED: macrophage-stimulating protein receptor-like [Salmo salar]
GO:0016740	transferase activity	Molecular Function	0.00128707	ncbi_110494761	MAPK14B	0.024804	PREDICTED: mitogen-activated protein kinase 14A-like [Salmo salar]
GO:0016740	transferase activity	Molecular Function	0.00128707	ncbi_110494785	SOAT1	5.37e-10	PREDICTED: sterol O-acyltransferase 2-like isoform X2 [Salmo salar]
GO:0016740	transferase activity	Molecular Function	0.00128707	ncbi_110495301	GOT2	1.96e-06	PREDICTED: aspartate aminotransferase, mitochondrial-like [Salmo salar]
GO:0016740	transferase activity	Molecular Function	0.00128707	ncbi_110495325	CHKA	0.00375711	PREDICTED: choline kinase alpha-like isoform X1 [Salmo salar]
GO:0016740	transferase activity	Molecular Function	0.00128707	ncbi_110495540	GK	0.000705695	PREDICTED: glycerol kinase, testis specific 1 isoform X1 [Salmo salar]
GO:0016740	transferase activity	Molecular Function	0.00128707	ncbi_110495621	ATG3	3.87e-31	PREDICTED: ubiquitin-like-conjugating enzyme ATG3 [Salmo salar]
GO:0016740	transferase activity	Molecular Function	0.00128707	ncbi_110495622	ATG3	1.68e-50	PREDICTED: ubiquitin-like-conjugating enzyme ATG3 [Salmo salar]
GO:0016740	transferase activity	Molecular Function	0.00128707	ncbi_110495748	ACVR1	8.85e-07	PREDICTED: activin receptor type-1-like [Salmo salar]
GO:0016740	transferase activity	Molecular Function	0.00128707	ncbi_110495858	WDSUB1	5.7e-09	PREDICTED: WD repeat, SAM and U-box domain-containing protein 1-like isoform X1 [Salmo salar]
GO:0016740	transferase activity	Molecular Function	0.00128707	ncbi_110495944	AGPAT3	2.77e-08	PREDICTED: 1-acyl-sn-glycerol-3-phosphate acyltransferase gamma-like [Salmo salar]
GO:0016740	transferase activity	Molecular Function	0.00128707	ncbi_110496156	AK2	7.79e-11	PREDICTED: adenylate kinase 2, mitochondrial isoform X1 [Salmo salar]
GO:0016740	transferase activity	Molecular Function	0.00128707	ncbi_110496493	YRK	3.46e-09	PREDICTED: proto-oncogene tyrosine-protein kinase Yrk-like isoform X1 [Salmo salar]
GO:0016740	transferase activity	Molecular Function	0.00128707	ncbi_110496595	KAT2B	0.00554706	PREDICTED: histone acetyltransferase KAT2B-like isoform X1 [Salmo salar]
GO:0016740	transferase activity	Molecular Function	0.00128707	ncbi_110496630	PDK2	4.32e-13	PREDICTED: pyruvate dehydrogenase (acetyl-transferring) kinase isozyme 2, mitochondrial-like [Salmo salar]
GO:0016740	transferase activity	Molecular Function	0.00128707	ncbi_110496645	CDK6	0.0150099	PREDICTED: cyclin-dependent kinase 6-like [Salmo salar]
GO:0016740	transferase activity	Molecular Function	0.00128707	ncbi_110496739	HPRT1	3.63e-12	PREDICTED: hypoxanthine-guanine phosphoribosyltransferase-like isoform X2 [Salmo salar]
GO:0016740	transferase activity	Molecular Function	0.00128707	ncbi_110496768	TRIB1	0.0164262	PREDICTED: tribbles homolog 1-like [Salmo salar]
GO:0016740	transferase activity	Molecular Function	0.00128707	ncbi_110497453	LRAT	0.00138519	lecithin retinol acyltransferase [Salmo salar]
GO:0016740	transferase activity	Molecular Function	0.00128707	ncbi_110497550	ADCK1	9.06e-34	PREDICTED: uncharacterized aarF domain-containing protein kinase 1 isoform X1 [Salmo salar]
GO:0016740	transferase activity	Molecular Function	0.00128707	ncbi_110497652	SETD3	3.91e-08	PREDICTED: histone-lysine N-methyltransferase setd3-like isoform X1 [Salmo salar]
GO:0016740	transferase activity	Molecular Function	0.00128707	ncbi_110497658	TYRO3	0.000103946	PREDICTED: tyrosine-protein kinase receptor TYRO3-like [Salmo salar]
GO:0016740	transferase activity	Molecular Function	0.00128707	ncbi_110497707	TRAF3	1.12e-39	PREDICTED: TNF receptor-associated factor 3-like [Salmo salar]
GO:0016740	transferase activity	Molecular Function	0.00128707	ncbi_110497890	MAPK12	5.97e-16	PREDICTED: mitogen-activated protein kinase 12-like [Salmo salar]
GO:0016740	transferase activity	Molecular Function	0.00128707	ncbi_110498086	NRBP1	0.00872119	PREDICTED: nuclear receptor-binding protein-like [Salmo salar]
GO:0016740	transferase activity	Molecular Function	0.00128707	ncbi_110498264	PYGL	8.04e-09	PREDICTED: glycogen phosphorylase, liver form isoform X1 [Clupea harengus]
GO:0016740	transferase activity	Molecular Function	0.00128707	ncbi_110498306	UBE2D2	0.000266843	PREDICTED: ubiquitin-conjugating enzyme E2 D2-like [Salmo salar]
GO:0016740	transferase activity	Molecular Function	0.00128707	ncbi_110498993	PANK1	0.00317214	PREDICTED: pantothenate kinase 3-like isoform X1 [Salmo salar]
GO:0016740	transferase activity	Molecular Function	0.00128707	ncbi_110499060	ALDH18A1	0.000547747	PREDICTED: delta-1-pyrroline-5-carboxylate synthase-like isoform X1 [Salmo salar]
GO:0016740	transferase activity	Molecular Function	0.00128707	ncbi_110499151	CHUK	1.5e-12	PREDICTED: inhibitor of nuclear factor kappa-B kinase subunit alpha-like [Salmo salar]
GO:0016740	transferase activity	Molecular Function	0.00128707	ncbi_110499230	FASN	3.6e-10	PREDICTED: fatty acid synthase-like [Salmo salar]
GO:0016740	transferase activity	Molecular Function	0.00128707	ncbi_110499295	AKT3	0.000831236	PREDICTED: RAC-gamma serine/threonine-protein kinase isoform X1 [Salmo salar]
GO:0016740	transferase activity	Molecular Function	0.00128707	ncbi_110499337	PI4K2A	3.4e-07	PREDICTED: phosphatidylinositol 4-kinase type 2-alpha-like isoform X2 [Salmo salar]
GO:0016740	transferase activity	Molecular Function	0.00128707	ncbi_110499344	GOT1	2.47e-12	PREDICTED: aspartate aminotransferase, cytoplasmic-like [Salmo salar]
GO:0016740	transferase activity	Molecular Function	0.00128707	ncbi_110499384	ICK	2.95e-06	PREDICTED: serine/threonine-protein kinase ICK-like isoform X1 [Salmo salar]
GO:0016740	transferase activity	Molecular Function	0.00128707	ncbi_110499407	HK1	0.00129227	PREDICTED: hexokinase-1-like isoform X1 [Salmo salar]
GO:0016740	transferase activity	Molecular Function	0.00128707	ncbi_110499417	PGS1	0.00171432	PREDICTED: CDP-diacylglycerol--glycerol-3-phosphate 3-phosphatidyltransferase, mitochondrial-like isoform X1 [Salmo salar]
GO:0016740	transferase activity	Molecular Function	0.00128707	ncbi_110499488	MTR	0.0242466	PREDICTED: methionine synthase [Salmo salar]
GO:0016740	transferase activity	Molecular Function	0.00128707	ncbi_110499741	IRAK3	3.04e-33	interleukin-1 receptor-associated kinase 3 [Oncorhynchus mykiss]
GO:0016740	transferase activity	Molecular Function	0.00128707	ncbi_110499793	TYMP	6.06e-22	Thymidine phosphorylase [Salmo salar]
GO:0016740	transferase activity	Molecular Function	0.00128707	ncbi_110499835	ST8SIA1	0.000593933	PREDICTED: alpha-N-acetylneuraminide alpha-2,8-sialyltransferase [Salmo salar]
GO:0016740	transferase activity	Molecular Function	0.00128707	ncbi_110499837	ST8SIA1	2.15e-07	PREDICTED: alpha-N-acetylneuraminide alpha-2,8-sialyltransferase [Salmo salar]
GO:0016740	transferase activity	Molecular Function	0.00128707	ncbi_110500133	PFKFB3	0.00199259	PREDICTED: 6-phosphofructo-2-kinase/fructose-2,6-bisphosphatase 3 isoform X3 [Salmo salar]
GO:0016740	transferase activity	Molecular Function	0.00128707	ncbi_110500140	CAMK1D	2.06e-06	PREDICTED: calcium/calmodulin-dependent protein kinase type 1D-like isoform X2 [Salmo salar]
GO:0016740	transferase activity	Molecular Function	0.00128707	ncbi_110500207	NAMPT	1.1e-112	PREDICTED: nicotinamide phosphoribosyltransferase-like [Salmo salar]
GO:0016740	transferase activity	Molecular Function	0.00128707	ncbi_110500280	ALG10	3.16e-05	PREDICTED: dol-P-Glc:Glc(2)Man(9)GlcNAc(2)-PP-Dol alpha-1,2-glucosyltransferase [Esox lucius]
GO:0016740	transferase activity	Molecular Function	0.00128707	ncbi_110500290	PIM3	0.00257941	PREDICTED: serine/threonine-protein kinase pim-3 [Salmo salar]
GO:0016740	transferase activity	Molecular Function	0.00128707	ncbi_110500395	LPCAT4	1.59e-23	1-acyl-sn-glycerol-3-phosphate acyltransferase eta [Salmo salar]
GO:0016740	transferase activity	Molecular Function	0.00128707	ncbi_110500424	PNP	1.47e-21	PREDICTED: purine nucleoside phosphorylase-like [Salmo salar]
GO:0016740	transferase activity	Molecular Function	0.00128707	ncbi_110500504	FRK	1.22e-178	Tyrosine-protein kinase SRK2 [Salmo salar]
GO:0016740	transferase activity	Molecular Function	0.00128707	ncbi_110500684	POLR2A	1.72e-20	PREDICTED: DNA-directed RNA polymerase II subunit RPB1-like [Salmo salar]
GO:0016740	transferase activity	Molecular Function	0.00128707	ncbi_110500817	MOGAT1	1.45e-25	PREDICTED: 2-acylglycerol O-acyltransferase 2-A-like [Esox lucius]
GO:0016740	transferase activity	Molecular Function	0.00128707	ncbi_110501235	MYCBP2	0.0108441	PREDICTED: E3 ubiquitin-protein ligase MYCBP2 isoform X18 [Salmo salar]
GO:0016740	transferase activity	Molecular Function	0.00128707	ncbi_110501448	MAP3K20	6.66e-07	PREDICTED: mitogen-activated protein kinase kinase kinase MLT-like isoform X2 [Salmo salar]
GO:0016740	transferase activity	Molecular Function	0.00128707	ncbi_110501468	METTL5	1.7e-10	Methyltransferase-like protein 5 [Salmo salar]
GO:0016740	transferase activity	Molecular Function	0.00128707	ncbi_110501523	GALNT5	0.0289693	PREDICTED: polypeptide N-acetylgalactosaminyltransferase 5 [Salmo salar]
GO:0016740	transferase activity	Molecular Function	0.00128707	ncbi_110501557	--	2.19e-07	PREDICTED: mannose-1-phosphate guanyltransferase-like [Stegastes partitus]
GO:0016740	transferase activity	Molecular Function	0.00128707	ncbi_110501678	LATS2	0.00476472	PREDICTED: serine/threonine-protein kinase LATS2-like [Salmo salar]
GO:0016740	transferase activity	Molecular Function	0.00128707	ncbi_110501986	PFKL	5.82e-09	PREDICTED: ATP-dependent 6-phosphofructokinase, liver type [Sinocyclocheilus rhinocerous]
GO:0016740	transferase activity	Molecular Function	0.00128707	ncbi_110501995	HNMT	2.78e-14	PREDICTED: histamine N-methyltransferase isoform X2 [Salmo salar]
GO:0016740	transferase activity	Molecular Function	0.00128707	ncbi_110502237	--	0.00944251	PREDICTED: palmitoyltransferase akr1-like [Salmo salar]
GO:0016740	transferase activity	Molecular Function	0.00128707	ncbi_110502346	PKDCC	0.0102684	PREDICTED: extracellular tyrosine-protein kinase PKDCC [Salmo salar]
GO:0016740	transferase activity	Molecular Function	0.00128707	ncbi_110502673	GOT1	8.12e-05	aspartate aminotransferase, cytoplasmic [Salmo salar]
GO:0016740	transferase activity	Molecular Function	0.00128707	ncbi_110502730	HK1	1.86e-15	unnamed protein product [Oncorhynchus mykiss]
GO:0016740	transferase activity	Molecular Function	0.00128707	ncbi_110502807	ADK	0.00017218	Adenosine kinase [Salmo salar]
GO:0016740	transferase activity	Molecular Function	0.00128707	ncbi_110502946	FASN	9.73e-10	PREDICTED: fatty acid synthase-like [Salmo salar]
GO:0016740	transferase activity	Molecular Function	0.00128707	ncbi_110502957	HS3ST3B1	9.72e-21	PREDICTED: heparan sulfate glucosamine 3-O-sulfotransferase 3B1-like [Salmo salar]
GO:0016740	transferase activity	Molecular Function	0.00128707	ncbi_110502975	GALNT2	1.02e-10	Polypeptide N-acetylgalactosaminyltransferase 2 [Salmo salar]
GO:0016740	transferase activity	Molecular Function	0.00128707	ncbi_110503529	SIK2	0.00190415	PREDICTED: serine/threonine-protein kinase SIK2 [Salmo salar]
GO:0016740	transferase activity	Molecular Function	0.00128707	ncbi_110503560	MAP3K10	4.5e-06	PREDICTED: mitogen-activated protein kinase kinase kinase 10 [Salmo salar]
GO:0016740	transferase activity	Molecular Function	0.00128707	ncbi_110503829	DDR1	0.016562	PREDICTED: epithelial discoidin domain-containing receptor 1-like, partial [Salmo salar]
GO:0016740	transferase activity	Molecular Function	0.00128707	ncbi_110504365	ERBB4	1.95e-05	PREDICTED: receptor tyrosine-protein kinase erbB-4-like isoform X1 [Salmo salar]
GO:0016740	transferase activity	Molecular Function	0.00128707	ncbi_110504479	NMT3	9.41e-17	phosphoethanolamine N-methyltransferase 3 [Salmo salar]
GO:0016740	transferase activity	Molecular Function	0.00128707	ncbi_110504558	PRPS1	5.36e-08	PREDICTED: ribose-phosphate pyrophosphokinase 1-like isoform X2 [Salmo salar]
GO:0016740	transferase activity	Molecular Function	0.00128707	ncbi_110504684	UBE2D2	3.38e-14	ubiquitin-conjugating enzyme E2 D2 isoform 1 [Homo sapiens]
GO:0016740	transferase activity	Molecular Function	0.00128707	ncbi_110504699	HPRT1	1.02e-18	PREDICTED: hypoxanthine-guanine phosphoribosyltransferase isoform X1 [Salmo salar]
GO:0016740	transferase activity	Molecular Function	0.00128707	ncbi_110504969	LNX2	6.27e-09	PREDICTED: ligand of Numb protein X 2-like [Salmo salar]
GO:0016740	transferase activity	Molecular Function	0.00128707	ncbi_110505006	MLS	2.73e-18	PREDICTED: malate synthase-like isoform X1 [Salmo salar]
GO:0016740	transferase activity	Molecular Function	0.00128707	ncbi_110505105	MGAT4B	0.0066859	PREDICTED: alpha-1,3-mannosyl-glycoprotein 4-beta-N-acetylglucosaminyltransferase B [Salmo salar]
GO:0016740	transferase activity	Molecular Function	0.00128707	ncbi_110505157	GSTP1	6.12e-11	PREDICTED: glutathione S-transferase P-like isoform X1 [Salmo salar]
GO:0016740	transferase activity	Molecular Function	0.00128707	ncbi_110505160	ZDHHC9	0.00229082	PREDICTED: palmitoyltransferase ZDHHC9 [Salmo salar]
GO:0016740	transferase activity	Molecular Function	0.00128707	ncbi_110505215	PCMT1	0.00275153	Protein-L-isoaspartateD-aspartate O-methyltransferase precursor [Salmo salar]
GO:0016740	transferase activity	Molecular Function	0.00128707	ncbi_110505412	PRKD3	0.0034808	PREDICTED: serine/threonine-protein kinase D3-like isoform X1 [Salmo salar]
GO:0016740	transferase activity	Molecular Function	0.00128707	ncbi_110505530	POMT2	0.000935246	PREDICTED: protein O-mannosyl-transferase 2 isoform X1 [Salmo salar]
GO:0016740	transferase activity	Molecular Function	0.00128707	ncbi_110505539	DLST	8.21e-09	PREDICTED: dihydrolipoyllysine-residue succinyltransferase component of 2-oxoglutarate dehydrogenase complex, mitochondrial isoform X1 [Salmo salar]
GO:0016740	transferase activity	Molecular Function	0.00128707	ncbi_110505802	TYRO3	0.0120724	PREDICTED: tyrosine-protein kinase receptor TYRO3-like isoform X1 [Salmo salar]
GO:0016740	transferase activity	Molecular Function	0.00128707	ncbi_110505964	PYGL	5.06e-26	PREDICTED: glycogen phosphorylase, liver form-like [Protobothrops mucrosquamatus]
GO:0016740	transferase activity	Molecular Function	0.00128707	ncbi_110506251	GNMT	5.97e-39	PREDICTED: glycine N-methyltransferase [Salmo salar]
GO:0016740	transferase activity	Molecular Function	0.00128707	ncbi_110506282	LARGE2	0.00504274	PREDICTED: glycosyltransferase-like protein LARGE2 [Salmo salar]
GO:0016740	transferase activity	Molecular Function	0.00128707	ncbi_110506346	TK2	0.0338567	PREDICTED: thymidine kinase 2, mitochondrial-like [Salmo salar]
GO:0016740	transferase activity	Molecular Function	0.00128707	ncbi_110507118	LIMK1	0.00270987	PREDICTED: LIM domain kinase 1-like isoform X1 [Salmo salar]
GO:0016740	transferase activity	Molecular Function	0.00128707	ncbi_110507361	SIK2	2.02e-05	PREDICTED: serine/threonine-protein kinase SIK2 [Salmo salar]
GO:0016740	transferase activity	Molecular Function	0.00128707	ncbi_110507604	CKM	0.0028724	PREDICTED: creatine kinase M-type-like [Salmo salar]
GO:0016740	transferase activity	Molecular Function	0.00128707	ncbi_110507677	AS3MT	5.99e-13	PREDICTED: arsenite methyltransferase-like [Salmo salar]
GO:0016740	transferase activity	Molecular Function	0.00128707	ncbi_110507755	NEK8	0.00553368	PREDICTED: serine/threonine-protein kinase Nek8 [Salmo salar]
GO:0016740	transferase activity	Molecular Function	0.00128707	ncbi_110507826	CROT	2.64e-12	PREDICTED: peroxisomal carnitine O-octanoyltransferase-like isoform X2 [Salmo salar]
GO:0016740	transferase activity	Molecular Function	0.00128707	ncbi_110508087	SULT3A1	5.58e-14	PREDICTED: amine sulfotransferase-like [Salmo salar]
GO:0016740	transferase activity	Molecular Function	0.00128707	ncbi_110508219	PKN2	9.7e-05	PREDICTED: serine/threonine-protein kinase N2-like [Salmo salar]
GO:0016740	transferase activity	Molecular Function	0.00128707	ncbi_110508310	INSR	0.0343838	PREDICTED: insulin receptor-like [Salmo salar]
GO:0016740	transferase activity	Molecular Function	0.00128707	ncbi_110508474	PRMT5	6.16e-43	PREDICTED: protein arginine N-methyltransferase 5 isoform X1 [Salmo salar]
GO:0016740	transferase activity	Molecular Function	0.00128707	ncbi_110508546	GPT2L	3.93e-11	PREDICTED: alanine aminotransferase 2-like isoform X1 [Salmo salar]
GO:0016740	transferase activity	Molecular Function	0.00128707	ncbi_110508581	GUK1	1.2e-19	PREDICTED: guanylate kinase isoform X1 [Salmo salar]
GO:0016740	transferase activity	Molecular Function	0.00128707	ncbi_110508586	CDK5	0.00117118	PREDICTED: cyclin-dependent-like kinase 5 [Salmo salar]
GO:0016740	transferase activity	Molecular Function	0.00128707	ncbi_110509503	UCK1	1.16e-47	PREDICTED: uridine-cytidine kinase 1-like [Salmo salar]
GO:0016740	transferase activity	Molecular Function	0.00128707	ncbi_110509539	MAP3K1	3.29e-08	PREDICTED: mitogen-activated protein kinase kinase kinase 1 isoform X2 [Salmo salar]
GO:0016740	transferase activity	Molecular Function	0.00128707	ncbi_110509902	MAT2A	0.00071211	PREDICTED: S-adenosylmethionine synthase isoform type-2 [Salmo salar]
GO:0016740	transferase activity	Molecular Function	0.00128707	ncbi_110510052	SMS	1.15e-08	PREDICTED: spermine synthase isoform X1 [Salmo salar]
GO:0016740	transferase activity	Molecular Function	0.00128707	ncbi_110510110	UBE2D2	2.56e-15	ubiquitin-conjugating enzyme E2 D2 isoform 1 [Homo sapiens]
GO:0016740	transferase activity	Molecular Function	0.00128707	ncbi_110512912	POMGNT2	1.04e-39	PREDICTED: protein O-linked-mannose beta-1,4-N-acetylglucosaminyltransferase 2 [Salmo salar]
GO:0016740	transferase activity	Molecular Function	0.00128707	ncbi_110513818	GBP	3.42e-13	GSK-3-binding protein [Salmo salar]
GO:0016740	transferase activity	Molecular Function	0.00128707	ncbi_110514335	DPY19L1	1.1e-32	PREDICTED: probable C-mannosyltransferase DPY19L1 [Salmo salar]
GO:0016740	transferase activity	Molecular Function	0.00128707	ncbi_110516080	MGAT1	4.58e-36	PREDICTED: alpha-1,3-mannosyl-glycoprotein 2-beta-N-acetylglucosaminyltransferase-like [Salmo salar]
GO:0016740	transferase activity	Molecular Function	0.00128707	ncbi_110517442	STK40	2.31e-13	PREDICTED: serine/threonine-protein kinase 40 isoform X1 [Salmo salar]
GO:0016740	transferase activity	Molecular Function	0.00128707	ncbi_110520048	GALNT5	1.73e-40	PREDICTED: polypeptide N-acetylgalactosaminyltransferase 5-like isoform X2 [Salmo salar]
GO:0016740	transferase activity	Molecular Function	0.00128707	ncbi_110520051	ACVR1C	4.26e-10	PREDICTED: activin receptor type-1C isoform X2 [Apteryx australis mantelli]
GO:0016740	transferase activity	Molecular Function	0.00128707	ncbi_110520114	MAP3K20	1.81e-41	PREDICTED: mitogen-activated protein kinase kinase kinase MLT-like [Salmo salar]
GO:0016740	transferase activity	Molecular Function	0.00128707	ncbi_110520184	GTDC1	0.00224473	PREDICTED: glycosyltransferase-like domain-containing protein 1 isoform X1 [Salmo salar]
GO:0016740	transferase activity	Molecular Function	0.00128707	ncbi_110520213	UBE2F	7.37e-05	NEDD8-conjugating enzyme UBE2F [Salmo salar]
GO:0016740	transferase activity	Molecular Function	0.00128707	ncbi_110520303	LCAT	0.00498125	PREDICTED: phosphatidylcholine-sterol acyltransferase-like [Salmo salar]
GO:0016740	transferase activity	Molecular Function	0.00128707	ncbi_110520405	EEF1AKMT1	0.000850202	protein-lysine N-methyltransferase N6AMT2 [Salmo salar]
GO:0016740	transferase activity	Molecular Function	0.00128707	ncbi_110520406	LATS2	0.0181684	PREDICTED: serine/threonine-protein kinase LATS2-like isoform X1 [Salmo salar]
GO:0016740	transferase activity	Molecular Function	0.00128707	ncbi_110520419	MAN1A2	0.013839	PREDICTED: mannosyl-oligosaccharide 1,2-alpha-mannosidase IB [Salmo salar]
GO:0016740	transferase activity	Molecular Function	0.00128707	ncbi_110520559	GOT2	0.003391	PREDICTED: aspartate aminotransferase, mitochondrial-like [Salmo salar]
GO:0016740	transferase activity	Molecular Function	0.00128707	ncbi_110520584	CHKA	5.6e-28	PREDICTED: choline kinase alpha-like [Salmo salar]
GO:0016740	transferase activity	Molecular Function	0.00128707	ncbi_110520656	GK	1.75e-29	PREDICTED: glycerol kinase-like isoform X2 [Salmo salar]
GO:0016740	transferase activity	Molecular Function	0.00128707	ncbi_110520845	ACAD10	0.0118682	Acyl-CoA dehydrogenase family member 10 [Salmo salar]
GO:0016740	transferase activity	Molecular Function	0.00128707	ncbi_110521032	MARK3	0.00456275	PREDICTED: MAP/microtubule affinity-regulating kinase 3 isoform X6 [Ceratotherium simum simum]
GO:0016740	transferase activity	Molecular Function	0.00128707	ncbi_110521374	MLKL	2.14e-28	PREDICTED: mixed lineage kinase domain-like protein [Salmo salar]
GO:0016740	transferase activity	Molecular Function	0.00128707	ncbi_110521408	ADCK2	0.0147601	PREDICTED: uncharacterized aarF domain-containing protein kinase 2 [Salmo salar]
GO:0016740	transferase activity	Molecular Function	0.00128707	ncbi_110521416	NUAK1	0.00136506	PREDICTED: NUAK family SNF1-like kinase 1 [Salmo salar]
GO:0016740	transferase activity	Molecular Function	0.00128707	ncbi_110521454	RIPK3	1.83e-07	PREDICTED: receptor-interacting serine/threonine-protein kinase 3-like [Salmo salar]
GO:0016740	transferase activity	Molecular Function	0.00128707	ncbi_110521510	MOB3A	1.53e-12	PREDICTED: MOB kinase activator 3A-like [Salmo salar]
GO:0016740	transferase activity	Molecular Function	0.00128707	ncbi_110521586	B3GNT5A	3.24e-05	PREDICTED: lactosylceramide 1,3-N-acetyl-beta-D-glucosaminyltransferase A-like [Salmo salar]
GO:0016740	transferase activity	Molecular Function	0.00128707	ncbi_110521673	KDR	8.65e-07	PREDICTED: vascular endothelial growth factor receptor 2 isoform X1 [Salmo salar]
GO:0016740	transferase activity	Molecular Function	0.00128707	ncbi_110521690	UAP1	0.00421727	PREDICTED: UDP-N-acetylhexosamine pyrophosphorylase-like isoform X1 [Salmo salar]
GO:0016740	transferase activity	Molecular Function	0.00128707	ncbi_110521745	B4GALT6	0.0170097	PREDICTED: beta-1,4-galactosyltransferase 6-like [Salmo salar]
GO:0016740	transferase activity	Molecular Function	0.00128707	ncbi_110521751	MYLK4	0.0308117	PREDICTED: myosin light chain kinase 2, skeletal/cardiac muscle-like isoform X1 [Salmo salar]
GO:0016740	transferase activity	Molecular Function	0.00128707	ncbi_110521768	SIRT5	0.00697475	PREDICTED: NAD-dependent protein deacylase sirtuin-5, mitochondrial isoform X1 [Salmo salar]
GO:0016740	transferase activity	Molecular Function	0.00128707	ncbi_110521824	PIK3R1	0.0432016	PREDICTED: phosphatidylinositol 3-kinase regulatory subunit gamma isoform X1 [Salmo salar]
GO:0016740	transferase activity	Molecular Function	0.00128707	ncbi_110521905	PPP4CB	8.06e-15	PREDICTED: serine/threonine-protein phosphatase 4 catalytic subunit [Oreochromis niloticus]
GO:0016740	transferase activity	Molecular Function	0.00128707	ncbi_110521911	SEPHS1	5.08e-07	PREDICTED: selenide, water dikinase 1-like [Salmo salar]
GO:0016740	transferase activity	Molecular Function	0.00128707	ncbi_110521916	PRMT1	1.96e-22	protein arginine N-methyltransferase 1 [Salmo salar]
GO:0016740	transferase activity	Molecular Function	0.00128707	ncbi_110522122	MAP3K7	0.00587892	PREDICTED: mitogen-activated protein kinase kinase kinase 7 isoform X1 [Salmo salar]
GO:0016740	transferase activity	Molecular Function	0.00128707	ncbi_110522417	CMTR1	1.16e-73	PREDICTED: cap-specific mRNA (nucleoside-2'-O-)-methyltransferase 1 isoform X2 [Salmo salar]
GO:0016740	transferase activity	Molecular Function	0.00128707	ncbi_110522422	PARP1	1.19e-05	PREDICTED: poly [ADP-ribose] polymerase 1 isoform X1 [Salmo salar]
GO:0016740	transferase activity	Molecular Function	0.00128707	ncbi_110522951	MAPK12	0.00142604	PREDICTED: mitogen-activated protein kinase 12-like [Salmo salar]
GO:0016740	transferase activity	Molecular Function	0.00128707	ncbi_110523014	GMDS	0.000956511	PREDICTED: GDP-mannose 4,6 dehydratase isoform X1 [Salmo salar]
GO:0016740	transferase activity	Molecular Function	0.00128707	ncbi_110523192	PLK2	0.000148714	PREDICTED: serine/threonine-protein kinase PLK2 [Salmo salar]
GO:0016740	transferase activity	Molecular Function	0.00128707	ncbi_110523263	UAP1L1	0.000246033	PREDICTED: UDP-N-acetylhexosamine pyrophosphorylase-like protein 1 isoform X1 [Salmo salar]
GO:0016740	transferase activity	Molecular Function	0.00128707	ncbi_110523266	PKN2	6.92e-08	PREDICTED: serine/threonine-protein kinase N3 [Salmo salar]
GO:0016740	transferase activity	Molecular Function	0.00128707	ncbi_110523291	UCK1	2.43e-37	PREDICTED: uridine-cytidine kinase 1-like [Salmo salar]
GO:0016740	transferase activity	Molecular Function	0.00128707	ncbi_110523402	TPST2	0.00334048	PREDICTED: protein-tyrosine sulfotransferase 2-like [Salmo salar]
GO:0016740	transferase activity	Molecular Function	0.00128707	ncbi_110523537	TRM7	1.16e-05	FtsJ homolog 1 (E. coli) [Danio rerio]
GO:0016740	transferase activity	Molecular Function	0.00128707	ncbi_110523789	GPAT3	5.3e-16	PREDICTED: glycerol-3-phosphate acyltransferase 3 [Salmo salar]
GO:0016740	transferase activity	Molecular Function	0.00128707	ncbi_110524057	FPGT	0.000158451	fucose-1-phosphate guanylyltransferase [Salmo salar]
GO:0016740	transferase activity	Molecular Function	0.00128707	ncbi_110524165	GAMT	8.36e-14	guanidinoacetate N-methyltransferase [Oncorhynchus mykiss]
GO:0016740	transferase activity	Molecular Function	0.00128707	ncbi_110524196	MATK	7.76e-12	PREDICTED: megakaryocyte-associated tyrosine-protein kinase-like [Salmo salar]
GO:0016740	transferase activity	Molecular Function	0.00128707	ncbi_110524393	PAK2	0.0015399	PREDICTED: serine/threonine-protein kinase PAK 2 [Salmo salar]
GO:0016740	transferase activity	Molecular Function	0.00128707	ncbi_110524440	SOAT1	2.73e-21	PREDICTED: sterol O-acyltransferase 1 isoform X1 [Salmo salar]
GO:0016740	transferase activity	Molecular Function	0.00128707	ncbi_110524457	B3GNT5A	1.23e-30	PREDICTED: lactosylceramide 1,3-N-acetyl-beta-D-glucosaminyltransferase A-like [Salmo salar]
GO:0016740	transferase activity	Molecular Function	0.00128707	ncbi_110524574	UAP1	2.44e-24	PREDICTED: UDP-N-acetylhexosamine pyrophosphorylase-like isoform X1 [Salmo salar]
GO:0016740	transferase activity	Molecular Function	0.00128707	ncbi_110524642	B4GALT6	2.44e-07	PREDICTED: beta-1,4-galactosyltransferase 6-like isoform X1 [Salmo salar]
GO:0016740	transferase activity	Molecular Function	0.00128707	ncbi_110524674	NAPRT	1.63e-08	PREDICTED: nicotinate phosphoribosyltransferase [Salmo salar]
GO:0016740	transferase activity	Molecular Function	0.00128707	ncbi_110524729	JAK1	7.08e-15	PREDICTED: tyrosine-protein kinase JAK1 [Salmo salar]
GO:0016740	transferase activity	Molecular Function	0.00128707	ncbi_110524885	PKN2	3.21e-27	PREDICTED: serine/threonine-protein kinase N2-like isoform X1 [Salmo salar]
GO:0016740	transferase activity	Molecular Function	0.00128707	ncbi_110524920	RP2	0.00576737	PREDICTED: protein XRP2-like [Salmo salar]
GO:0016740	transferase activity	Molecular Function	0.00128707	ncbi_110525022	CDK17	0.0124812	PREDICTED: cyclin-dependent kinase 17-like isoform X1 [Salmo salar]
GO:0016740	transferase activity	Molecular Function	0.00128707	ncbi_110525708	MAT2A	1.06e-15	PREDICTED: S-adenosylmethionine synthase isoform type-2-like [Salmo salar]
GO:0016740	transferase activity	Molecular Function	0.00128707	ncbi_110525781	PLK2	0.0380656	PREDICTED: serine/threonine-protein kinase PLK2-like [Salmo salar]
GO:0016740	transferase activity	Molecular Function	0.00128707	ncbi_110525808	ACAA2	0.000173582	PREDICTED: 3-ketoacyl-CoA thiolase, mitochondrial-like [Salmo salar]
GO:0016740	transferase activity	Molecular Function	0.00128707	ncbi_110525913	AGXT	1.96e-106	PREDICTED: serine--pyruvate aminotransferase, mitochondrial-like isoform X1 [Esox lucius]
GO:0016740	transferase activity	Molecular Function	0.00128707	ncbi_110526022	TAOK3	5.11e-05	serine/threonine-protein kinase TAO3 [Salmo salar]
GO:0016740	transferase activity	Molecular Function	0.00128707	ncbi_110526145	PAPD4	0.00465691	PREDICTED: poly(A) RNA polymerase GLD2 [Salmo salar]
GO:0016740	transferase activity	Molecular Function	0.00128707	ncbi_110526154	PRMT3	6.69e-07	arginine N-methyltransferase 3 [Salmo salar]
GO:0016740	transferase activity	Molecular Function	0.00128707	ncbi_110526161	LARGE2	0.0061138	PREDICTED: glycosyltransferase-like protein LARGE2 [Salmo salar]
GO:0016740	transferase activity	Molecular Function	0.00128707	ncbi_110526428	PIGB	0.0224868	PREDICTED: GPI mannosyltransferase 3 isoform X1 [Salmo salar]
GO:0016740	transferase activity	Molecular Function	0.00128707	ncbi_110526443	VRK3	3.34e-09	PREDICTED: inactive serine/threonine-protein kinase VRK3-like [Salmo salar]
GO:0016740	transferase activity	Molecular Function	0.00128707	ncbi_110526615	LPCAT2	0.0144037	Lysophosphatidylcholine acyltransferase 2 [Salmo salar]
GO:0016740	transferase activity	Molecular Function	0.00128707	ncbi_110527102	GYG1	7.97e-36	PREDICTED: glycogenin-2 [Esox lucius]
GO:0016740	transferase activity	Molecular Function	0.00128707	ncbi_110527273	--	9.17e-37	PREDICTED: uncharacterized methyltransferase Mb3374-like [Sinocyclocheilus rhinocerous]
GO:0016740	transferase activity	Molecular Function	0.00128707	ncbi_110527550	PYGB	3.89e-05	glycogen phosphorylase, brain form [Salmo salar]
GO:0016740	transferase activity	Molecular Function	0.00128707	ncbi_110527559	AGPAT3	1.28e-25	1-acyl-sn-glycerol-3-phosphate acyltransferase gamma [Salmo salar]
GO:0016740	transferase activity	Molecular Function	0.00128707	ncbi_110527664	ST3GAL2	1.17e-11	PREDICTED: CMP-N-acetylneuraminate-beta-galactosamide-alpha-2,3-sialyltransferase 2-like isoform X1 [Salmo salar]
GO:0016740	transferase activity	Molecular Function	0.00128707	ncbi_110527712	B3GALT6	0.0150901	PREDICTED: beta-1,3-galactosyltransferase 6-like isoform X1 [Salmo salar]
GO:0016740	transferase activity	Molecular Function	0.00128707	ncbi_110527786	MST1R	3.11e-111	PREDICTED: macrophage-stimulating protein receptor-like [Salmo salar]
GO:0016740	transferase activity	Molecular Function	0.00128707	ncbi_110527936	IP6K2	0.0196397	PREDICTED: inositol hexakisphosphate kinase 2-like [Salmo salar]
GO:0016740	transferase activity	Molecular Function	0.00128707	ncbi_110527942	PFKFB4	1.84e-06	PREDICTED: 6-phosphofructo-2-kinase/fructose-2,6-biphosphatase 4 isoform X2 [Salmo salar]
GO:0016740	transferase activity	Molecular Function	0.00128707	ncbi_110527981	GLT8D1	2.88e-07	PREDICTED: glycosyltransferase 8 domain-containing protein 1 isoform X1 [Salmo salar]
GO:0016740	transferase activity	Molecular Function	0.00128707	ncbi_110528134	PRKCD	1.73e-05	PREDICTED: protein kinase C delta type-like [Salmo salar]
GO:0016740	transferase activity	Molecular Function	0.00128707	ncbi_110528231	CDK2	1.06e-09	cyclin-dependent kinase 2 [Salmo salar]
GO:0016740	transferase activity	Molecular Function	0.00128707	ncbi_110528386	STK38	0.000102873	PREDICTED: serine/threonine-protein kinase 38-like isoform X2 [Salmo salar]
GO:0016740	transferase activity	Molecular Function	0.00128707	ncbi_110528507	ALDH1L1	9.79e-19	PREDICTED: cytosolic 10-formyltetrahydrofolate dehydrogenase-like isoform X1 [Salmo salar]
GO:0016740	transferase activity	Molecular Function	0.00128707	ncbi_110528876	ACVR1	0.00046026	PREDICTED: activin receptor type-1-like [Salmo salar]
GO:0016740	transferase activity	Molecular Function	0.00128707	ncbi_110528975	PAPSS2	8.18e-10	PREDICTED: bifunctional 3'-phosphoadenosine 5'-phosphosulfate synthase 2-like [Salmo salar]
GO:0016740	transferase activity	Molecular Function	0.00128707	ncbi_110529033	STK35	0.000602427	PREDICTED: serine/threonine-protein kinase 35-like [Salmo salar]
GO:0016740	transferase activity	Molecular Function	0.00128707	ncbi_110529243	SELENOI	1.67e-07	PREDICTED: ethanolaminephosphotransferase 1-like, partial [Salmo salar]
GO:0016740	transferase activity	Molecular Function	0.00128707	ncbi_110529509	MAP3K7	0.0321442	PREDICTED: mitogen-activated protein kinase kinase kinase 7-like isoform X2 [Salmo salar]
GO:0016740	transferase activity	Molecular Function	0.00128707	ncbi_110529638	GALNT14	5.22e-06	PREDICTED: polypeptide N-acetylgalactosaminyltransferase 14-like isoform X1 [Salmo salar]
GO:0016740	transferase activity	Molecular Function	0.00128707	ncbi_110529776	EXTL3	0.000170534	PREDICTED: exostosin-like 3 [Salmo salar]
GO:0016740	transferase activity	Molecular Function	0.00128707	ncbi_110529993	TNK2	2.92e-28	PREDICTED: activated CDC42 kinase 1 isoform X1 [Salmo salar]
GO:0016740	transferase activity	Molecular Function	0.00128707	ncbi_110530082	AGXT	9.79e-49	PREDICTED: serine--pyruvate aminotransferase [Salmo salar]
GO:0016740	transferase activity	Molecular Function	0.00128707	ncbi_110530332	LYN	9.33e-16	PREDICTED: tyrosine-protein kinase Lyn-like [Salmo salar]
GO:0016740	transferase activity	Molecular Function	0.00128707	ncbi_110530334	TMEM68	5.05e-10	PREDICTED: transmembrane protein 68-like isoform X1 [Salmo salar]
GO:0016740	transferase activity	Molecular Function	0.00128707	ncbi_110530478	CDK5	0.000976782	PREDICTED: cyclin-dependent-like kinase 5 [Salmo salar]
GO:0016740	transferase activity	Molecular Function	0.00128707	ncbi_110530641	POLR2E	4.69e-23	PREDICTED: DNA-directed RNA polymerases I, II, and III subunit RPABC1 [Salmo salar]
GO:0016740	transferase activity	Molecular Function	0.00128707	ncbi_110530769	PNP	5.66e-05	PREDICTED: purine nucleoside phosphorylase-like [Salmo salar]
GO:0016740	transferase activity	Molecular Function	0.00128707	ncbi_110530779	DAPK3	1.07e-08	death-associated protein kinase 3 [Salmo salar]
GO:0016740	transferase activity	Molecular Function	0.00128707	ncbi_110530894	MKNK2	0.000668267	PREDICTED: MAP kinase-interacting serine/threonine-protein kinase 2-like [Salmo salar]
GO:0016740	transferase activity	Molecular Function	0.00128707	ncbi_110530927	MAT1A	3.91e-15	PREDICTED: S-adenosylmethionine synthase isoform type-1 [Salmo salar]
GO:0016740	transferase activity	Molecular Function	0.00128707	ncbi_110531045	ACVR2B	0.0424198	PREDICTED: activin receptor type-2B-like [Salmo salar]
GO:0016740	transferase activity	Molecular Function	0.00128707	ncbi_110531501	RIPK4	3.19e-12	receptor-interacting serine/threonine-protein kinase 4 [Salmo salar]
GO:0016740	transferase activity	Molecular Function	0.00128707	ncbi_110531584	PNP	0.00762949	PREDICTED: purine nucleoside phosphorylase-like [Salmo salar]
GO:0016740	transferase activity	Molecular Function	0.00128707	ncbi_110531828	POLR2A	3.09e-10	PREDICTED: DNA-directed RNA polymerase II subunit RPB1 [Salmo salar]
GO:0016740	transferase activity	Molecular Function	0.00128707	ncbi_110531931	ETNPPL	7.32e-08	PREDICTED: ethanolamine-phosphate phospho-lyase-like [Salmo salar]
GO:0016740	transferase activity	Molecular Function	0.00128707	ncbi_110532064	SGK2	8.25e-12	PREDICTED: serine/threonine-protein kinase Sgk2-like [Salmo salar]
GO:0016740	transferase activity	Molecular Function	0.00128707	ncbi_110532127	EPHB2	0.0165582	PREDICTED: ephrin type-B receptor 2-like isoform X1 [Salmo salar]
GO:0016740	transferase activity	Molecular Function	0.00128707	ncbi_110532141	SUV39H1	0.0123545	PREDICTED: histone-lysine N-methyltransferase SUV39H1-like isoform X1 [Salmo salar]
GO:0016740	transferase activity	Molecular Function	0.00128707	ncbi_110532174	MAPK13	0.00230195	PREDICTED: mitogen-activated protein kinase 13 isoform X1 [Salmo salar]
GO:0016740	transferase activity	Molecular Function	0.00128707	ncbi_110532194	STK38	5.61e-19	PREDICTED: serine/threonine-protein kinase 38-like isoform X1 [Salmo salar]
GO:0016740	transferase activity	Molecular Function	0.00128707	ncbi_110532244	HCK	9.4e-06	PREDICTED: tyrosine-protein kinase HCK-like isoform X1 [Salmo salar]
GO:0016740	transferase activity	Molecular Function	0.00128707	ncbi_110532295	EDEM2	3.09e-09	PREDICTED: ER degradation-enhancing alpha-mannosidase-like protein 2 [Salmo salar]
GO:0016740	transferase activity	Molecular Function	0.00128707	ncbi_110532299	PIM1	5.74e-10	PREDICTED: serine/threonine-protein kinase pim-1-like [Salmo salar]
GO:0016740	transferase activity	Molecular Function	0.00128707	ncbi_110532326	HIPK2	0.0307739	PREDICTED: homeodomain-interacting protein kinase 2 isoform X2 [Danio rerio]
GO:0016740	transferase activity	Molecular Function	0.00128707	ncbi_110532330	NMNAT1	4.49e-42	Nicotinamide mononucleotide adenylyltransferase 1 [Salmo salar]
GO:0016740	transferase activity	Molecular Function	0.00128707	ncbi_110532382	MET	9.25e-05	PREDICTED: hepatocyte growth factor receptor-like [Salmo salar]
GO:0016740	transferase activity	Molecular Function	0.00128707	ncbi_110532582	PINK1	9.13e-11	PREDICTED: serine/threonine-protein kinase PINK1, mitochondrial [Salmo salar]
GO:0016740	transferase activity	Molecular Function	0.00128707	ncbi_110533383	SKP1	1e-13	PREDICTED: S-phase kinase-associated protein 1 isoform X1 [Xenopus laevis]
GO:0016740	transferase activity	Molecular Function	0.00128707	ncbi_110533491	CKM	0.0146306	creatine kinase-2 [Salmo salar]
GO:0016740	transferase activity	Molecular Function	0.00128707	ncbi_110533606	GRK6	0.00108325	PREDICTED: G protein-coupled receptor kinase 6-like [Salmo salar]
GO:0016740	transferase activity	Molecular Function	0.00128707	ncbi_110533646	RPS6KB1	9.03e-17	PREDICTED: ribosomal protein S6 kinase beta-1-like isoform X1 [Salmo salar]
GO:0016740	transferase activity	Molecular Function	0.00128707	ncbi_110534059	SMS	0.0196347	PREDICTED: spermine synthase-like [Salmo salar]
GO:0016740	transferase activity	Molecular Function	0.00128707	ncbi_110534064	ZDHHC2	0.000396003	PREDICTED: probable palmitoyltransferase ZDHHC20 isoform X1 [Salmo salar]
GO:0016740	transferase activity	Molecular Function	0.00128707	ncbi_110534092	ZDHHC23	0.020837	PREDICTED: palmitoyltransferase ZDHHC23-like isoform X2 [Salmo salar]
GO:0016740	transferase activity	Molecular Function	0.00128707	ncbi_110534117	UBE2D2	1.73e-58	ubiquitin-conjugating enzyme E2 D2 isoform 1 [Homo sapiens]
GO:0016740	transferase activity	Molecular Function	0.00128707	ncbi_110534183	CROT	4.93e-10	PREDICTED: peroxisomal carnitine O-octanoyltransferase-like [Salmo salar]
GO:0016740	transferase activity	Molecular Function	0.00128707	ncbi_110534462	B4GALT1	1.33e-10	PREDICTED: beta-1,4-galactosyltransferase 1-like isoform X1 [Salmo salar]
GO:0016740	transferase activity	Molecular Function	0.00128707	ncbi_110534498	GALNT7	7.97e-15	PREDICTED: N-acetylgalactosaminyltransferase 7-like isoform X1 [Salmo salar]
GO:0016740	transferase activity	Molecular Function	0.00128707	ncbi_110535146	ACAA1B	3.57e-21	PREDICTED: 3-ketoacyl-CoA thiolase B, peroxisomal-like [Salmo salar]
GO:0016740	transferase activity	Molecular Function	0.00128707	ncbi_110535176	UBE2W	0.00612953	PREDICTED: probable ubiquitin-conjugating enzyme E2 W-B [Salmo salar]
GO:0016740	transferase activity	Molecular Function	0.00128707	ncbi_110535204	TGFBR1	0.0309909	TGF receptor-1 precursor [Oncorhynchus mykiss]
GO:0016740	transferase activity	Molecular Function	0.00128707	ncbi_110535281	RIOK3	3.01e-09	serine/threonine-protein kinase RIO3 [Salmo salar]
GO:0016740	transferase activity	Molecular Function	0.00128707	ncbi_110535293	GALNT11	0.00071211	PREDICTED: polypeptide N-acetylgalactosaminyltransferase 11-like [Salmo salar]
GO:0016740	transferase activity	Molecular Function	0.00128707	ncbi_110535323	SGK3	3.65e-06	PREDICTED: serine/threonine-protein kinase Sgk3-like isoform X1 [Salmo salar]
GO:0016740	transferase activity	Molecular Function	0.00128707	ncbi_110535550	MAP3K8	9.92e-46	PREDICTED: mitogen-activated protein kinase kinase kinase 8-like [Salmo salar]
GO:0016740	transferase activity	Molecular Function	0.00128707	ncbi_110535697	MAPK4	0.000267245	PREDICTED: mitogen-activated protein kinase 4-like isoform X1 [Salmo salar]
GO:0016740	transferase activity	Molecular Function	0.00128707	ncbi_110536042	UBE2D4	0.00035297	ubiquitin-conjugating enzyme E2 D4 [Homo sapiens]
GO:0016740	transferase activity	Molecular Function	0.00128707	ncbi_110536060	B3GNT4	0.0153734	PREDICTED: N-acetyllactosaminide beta-1,3-N-acetylglucosaminyltransferase 4 isoform X1 [Salmo salar]
GO:0016740	transferase activity	Molecular Function	0.00128707	ncbi_110536158	PLK2	2.92e-05	PREDICTED: serine/threonine-protein kinase PLK2-like isoform X1 [Salmo salar]
GO:0016740	transferase activity	Molecular Function	0.00128707	ncbi_110536185	IKBKB	5.99e-08	PREDICTED: inhibitor of nuclear factor kappa-B kinase subunit beta [Salmo salar]
GO:0016740	transferase activity	Molecular Function	0.00128707	ncbi_110536519	PKM	8.33e-19	PREDICTED: pyruvate kinase PKM-like [Salmo salar]
GO:0016740	transferase activity	Molecular Function	0.00128707	ncbi_110536771	TIE2	0.00207613	PREDICTED: angiopoietin-1 receptor [Salmo salar]
GO:0016740	transferase activity	Molecular Function	0.00128707	ncbi_110536799	MAN2A1	7.83e-29	PREDICTED: LOW QUALITY PROTEIN: alpha-mannosidase 2-like [Salmo salar]
GO:0016740	transferase activity	Molecular Function	0.00128707	ncbi_110536871	UGT2A1	5.03e-10	PREDICTED: UDP-glucuronosyltransferase 2A1-like [Salmo salar]
GO:0016740	transferase activity	Molecular Function	0.00128707	ncbi_110536977	AK3	0.0372876	PREDICTED: GTP:AMP phosphotransferase AK3, mitochondrial-like isoform X1 [Salmo salar]
GO:0016740	transferase activity	Molecular Function	0.00128707	ncbi_110537053	GCNT4	4.82e-25	PREDICTED: beta-1,3-galactosyl-O-glycosyl-glycoprotein beta-1,6-N-acetylglucosaminyltransferase 4-like [Salmo salar]
GO:0016740	transferase activity	Molecular Function	0.00128707	ncbi_110537131	GPAT3	0.00207301	1-acyl-sn-glycerol-3-phosphate acyltransferase theta-B [Salmo salar]
GO:0016740	transferase activity	Molecular Function	0.00128707	ncbi_110537269	RNF128	3.87e-09	PREDICTED: E3 ubiquitin-protein ligase RNF128 isoform X2 [Esox lucius]
GO:0016740	transferase activity	Molecular Function	0.00128707	ncbi_110537373	PRPS1	0.00568603	PREDICTED: ribose-phosphate pyrophosphokinase 1 isoform X1 [Esox lucius]
GO:0016740	transferase activity	Molecular Function	0.00128707	ncbi_110537546	PPM1E	1.44e-17	PREDICTED: protein phosphatase 1E-like [Salmo salar]
GO:0016740	transferase activity	Molecular Function	0.00128707	ncbi_110537568	DYRK1A	2.93e-14	PREDICTED: dual specificity tyrosine-phosphorylation-regulated kinase 1A isoform X1 [Salmo salar]
GO:0016740	transferase activity	Molecular Function	0.00128707	ncbi_110537887	NME3	0.00931267	Nucleoside diphosphate kinase 3 precursor [Salmo salar]
GO:0016740	transferase activity	Molecular Function	0.00128707	ncbi_110537929	NLK.2	8.93e-15	PREDICTED: serine/threonine-protein kinase NLK2-like [Salmo salar]
GO:0016740	transferase activity	Molecular Function	0.00128707	ncbi_110538124	UBE2M	9.58e-40	NEDD8-conjugating enzyme Ubc12 [Salmo salar]
GO:0016740	transferase activity	Molecular Function	0.00128707	ncbi_110538212	EZH2	8.72e-08	PREDICTED: histone-lysine N-methyltransferase EZH1-like isoform X1 [Salmo salar]
GO:0016740	transferase activity	Molecular Function	0.00128707	ncbi_110538231	LFNG	0.00155875	PREDICTED: beta-1,3-N-acetylglucosaminyltransferase lunatic fringe-like [Salmo salar]
GO:0016740	transferase activity	Molecular Function	0.00128707	ncbi_110538352	POLR2F	4.32e-19	PREDICTED: DNA-directed RNA polymerases I, II, and III subunit RPABC2 [Salmo salar]
GO:0016740	transferase activity	Molecular Function	0.00128707	ncbi_110538365	GUCY2C	9.26e-07	PREDICTED: heat-stable enterotoxin receptor-like [Salmo salar]
GO:0016740	transferase activity	Molecular Function	0.00128707	ncbi_110538585	SBK1	0.000692041	PREDICTED: serine/threonine-protein kinase SBK1-like isoform X1 [Salmo salar]
GO:0016740	transferase activity	Molecular Function	0.00128707	ncbi_110538641	MAP3K3	0.000749702	PREDICTED: mitogen-activated protein kinase kinase kinase 3 isoform X1 [Esox lucius]
GO:0016740	transferase activity	Molecular Function	0.00128707	ncbi_110538764	FAM20C	0.0377223	PREDICTED: extracellular serine/threonine protein kinase FAM20C [Pygoscelis adeliae]
GO:0016740	transferase activity	Molecular Function	0.00128707	ncbi_110538768	ERN1	0.000161379	PREDICTED: serine/threonine-protein kinase/endoribonuclease IRE1 [Esox lucius]
GO:0016740	transferase activity	Molecular Function	0.00128707	ncbi_110538775	ERN1	1.49e-26	PREDICTED: serine/threonine-protein kinase/endoribonuclease IRE1-like isoform X1 [Salmo salar]
GO:0016740	transferase activity	Molecular Function	0.00128707	ncbi_110538803	DYRK1A	0.00222555	PREDICTED: dual specificity tyrosine-phosphorylation-regulated kinase 1A-like isoform X6 [Salmo salar]
GO:0016740	transferase activity	Molecular Function	0.00128707	ncbi_110539126	CDK14	0.0248166	PREDICTED: cyclin-dependent kinase 14 isoform X1 [Salmo salar]
GO:0016810	hydrolase activity, acting on carbon-nitrogen (but not peptide) bonds	Molecular Function	0.0139075	ncbi_100135860	CAD	2.1e-05	PREDICTED: CAD protein-like isoform X1 [Salmo salar]
GO:0016810	hydrolase activity, acting on carbon-nitrogen (but not peptide) bonds	Molecular Function	0.0139075	ncbi_100136179	ARG1	1.35e-11	TPA_exp: arginase type I [Oncorhynchus mykiss]
GO:0016810	hydrolase activity, acting on carbon-nitrogen (but not peptide) bonds	Molecular Function	0.0139075	ncbi_100136794	GCH1	1.1e-40	PREDICTED: LOW QUALITY PROTEIN: GTP cyclohydrolase 1 [Salmo salar]
GO:0016810	hydrolase activity, acting on carbon-nitrogen (but not peptide) bonds	Molecular Function	0.0139075	ncbi_110485515	AFMID	1.34e-15	kynurenine formamidase [Salmo salar]
GO:0016810	hydrolase activity, acting on carbon-nitrogen (but not peptide) bonds	Molecular Function	0.0139075	ncbi_110488496	DDAH2	0.000613718	PREDICTED: N(G),N(G)-dimethylarginine dimethylaminohydrolase 2-like [Salmo salar]
GO:0016810	hydrolase activity, acting on carbon-nitrogen (but not peptide) bonds	Molecular Function	0.0139075	ncbi_110491201	EIF2AK2	3.19e-146	protein kinase containing Z-DNA binding domains [Salmo salar]
GO:0016810	hydrolase activity, acting on carbon-nitrogen (but not peptide) bonds	Molecular Function	0.0139075	ncbi_110496042	DDAH2	0.000576394	N(G),N(G)-dimethylarginine dimethylaminohydrolase 2 [Salmo salar]
GO:0016810	hydrolase activity, acting on carbon-nitrogen (but not peptide) bonds	Molecular Function	0.0139075	ncbi_110497470	ACY3.2	6.84e-11	PREDICTED: N-acyl-aromatic-L-amino acid amidohydrolase (carboxylate-forming) B-like [Salmo salar]
GO:0016810	hydrolase activity, acting on carbon-nitrogen (but not peptide) bonds	Molecular Function	0.0139075	ncbi_110498289	ARG2	0.0092227	TPA_exp: arginase type II [Oncorhynchus mykiss]
GO:0016810	hydrolase activity, acting on carbon-nitrogen (but not peptide) bonds	Molecular Function	0.0139075	ncbi_110500042	AMDHD1	3.41e-24	PREDICTED: probable imidazolonepropionase [Salmo salar]
GO:0016810	hydrolase activity, acting on carbon-nitrogen (but not peptide) bonds	Molecular Function	0.0139075	ncbi_110500473	FAAH2A	1.3e-18	PREDICTED: fatty-acid amide hydrolase 2-A-like [Salmo salar]
GO:0016810	hydrolase activity, acting on carbon-nitrogen (but not peptide) bonds	Molecular Function	0.0139075	ncbi_110500581	CDA	0.0227929	PREDICTED: cytidine deaminase-like [Salmo salar]
GO:0016810	hydrolase activity, acting on carbon-nitrogen (but not peptide) bonds	Molecular Function	0.0139075	ncbi_110503465	PGLYRP1	4.87e-07	DNA-directed RNA polymerase II subunit RPB9 [Salmo salar]
GO:0016810	hydrolase activity, acting on carbon-nitrogen (but not peptide) bonds	Molecular Function	0.0139075	ncbi_110504769	HDAC3	1.04e-05	Histone deacetylase 3 [Salmo salar]
GO:0016810	hydrolase activity, acting on carbon-nitrogen (but not peptide) bonds	Molecular Function	0.0139075	ncbi_110512399	DPYS	2.06e-14	PREDICTED: dihydropyrimidinase isoform X1 [Salmo salar]
GO:0016810	hydrolase activity, acting on carbon-nitrogen (but not peptide) bonds	Molecular Function	0.0139075	ncbi_110521371	URAH	0.0102152	5-hydroxyisourate hydrolase [Salmo salar]
GO:0016810	hydrolase activity, acting on carbon-nitrogen (but not peptide) bonds	Molecular Function	0.0139075	ncbi_110521768	SIRT5	0.00697475	PREDICTED: NAD-dependent protein deacylase sirtuin-5, mitochondrial isoform X1 [Salmo salar]
GO:0016810	hydrolase activity, acting on carbon-nitrogen (but not peptide) bonds	Molecular Function	0.0139075	ncbi_110523680	NIT2	2.4e-13	omega-amidase NIT2 [Salmo salar]
GO:0016810	hydrolase activity, acting on carbon-nitrogen (but not peptide) bonds	Molecular Function	0.0139075	ncbi_110524712	DDAH1	1.22e-11	PREDICTED: N(G),N(G)-dimethylarginine dimethylaminohydrolase 1 [Salmo salar]
GO:0016810	hydrolase activity, acting on carbon-nitrogen (but not peptide) bonds	Molecular Function	0.0139075	ncbi_110524875	ALN	1.83e-09	PREDICTED: allantoinase, mitochondrial-like [Salmo salar]
GO:0016810	hydrolase activity, acting on carbon-nitrogen (but not peptide) bonds	Molecular Function	0.0139075	ncbi_110526845	SIRT3	0.0189104	PREDICTED: NAD-dependent protein deacetylase sirtuin-3-like [Salmo salar]
GO:0016810	hydrolase activity, acting on carbon-nitrogen (but not peptide) bonds	Molecular Function	0.0139075	ncbi_110527709	CDA	1.87e-20	Cytidine deaminase [Salmo salar]
GO:0016810	hydrolase activity, acting on carbon-nitrogen (but not peptide) bonds	Molecular Function	0.0139075	ncbi_110528021	PARK7	0.000360993	DJ-1 protein [Salmo salar]
GO:0016810	hydrolase activity, acting on carbon-nitrogen (but not peptide) bonds	Molecular Function	0.0139075	ncbi_110532583	AGMAT	0.00107826	PREDICTED: agmatinase, mitochondrial isoform X2 [Salmo salar]
GO:0016810	hydrolase activity, acting on carbon-nitrogen (but not peptide) bonds	Molecular Function	0.0139075	ncbi_110533639	ASPA	0.000327284	PREDICTED: aspartoacylase isoform X8 [Salmo salar]
GO:0016810	hydrolase activity, acting on carbon-nitrogen (but not peptide) bonds	Molecular Function	0.0139075	ncbi_110534272	ACER2	0.0199934	PREDICTED: alkaline ceramidase 2-like [Salmo salar]
GO:0016810	hydrolase activity, acting on carbon-nitrogen (but not peptide) bonds	Molecular Function	0.0139075	ncbi_110534481	DCTD	0.0156829	PREDICTED: deoxycytidylate deaminase-like isoform X1 [Salmo salar]
GO:0016810	hydrolase activity, acting on carbon-nitrogen (but not peptide) bonds	Molecular Function	0.0139075	ncbi_110537438	ACER3	0.000606393	PREDICTED: alkaline ceramidase 3-like [Salmo salar]
GO:0016810	hydrolase activity, acting on carbon-nitrogen (but not peptide) bonds	Molecular Function	0.0139075	ncbi_110537744	DPYSL3	0.0292374	PREDICTED: dihydropyrimidinase-related protein 3-like isoform X2 [Salmo salar]
GO:0019842	vitamin binding	Molecular Function	0.015764	ncbi_110486061	EGLN1	0.000358698	PREDICTED: egl nine homolog 1-like isoform X2 [Salmo salar]
GO:0019842	vitamin binding	Molecular Function	0.015764	ncbi_110491425	P4HA1	0.00219505	PREDICTED: prolyl 4-hydroxylase subunit alpha-1-like [Salmo salar]
GO:0019842	vitamin binding	Molecular Function	0.015764	ncbi_110494379	P3H1	8.65e-05	PREDICTED: prolyl 3-hydroxylase 1 [Salmo salar]
GO:0019842	vitamin binding	Molecular Function	0.015764	ncbi_110497687	EGLN3	1.95e-05	PREDICTED: egl nine homolog 3 [Salmo salar]
GO:0019842	vitamin binding	Molecular Function	0.015764	ncbi_110499022	P4HA1	6.47e-06	procollagen-proline, 2-oxoglutarate 4-dioxygenase (proline 4-hydroxylase), alpha 1 polypeptide precursor [Salmo salar]
GO:0019842	vitamin binding	Molecular Function	0.015764	ncbi_110499488	MTR	0.0242466	PREDICTED: methionine synthase [Salmo salar]
GO:0019842	vitamin binding	Molecular Function	0.015764	ncbi_110500303	DHTKD1	4.31e-16	PREDICTED: probable 2-oxoglutarate dehydrogenase E1 component DHKTD1, mitochondrial [Salmo salar]
GO:0019842	vitamin binding	Molecular Function	0.015764	ncbi_110503496	EGLN2	1.2e-23	Egl nine homolog 2 [Salmo salar]
GO:0019842	vitamin binding	Molecular Function	0.015764	ncbi_110505778	EGLN3	2.41e-09	PREDICTED: egl nine homolog 3-like isoform X1 [Salmo salar]
GO:0019842	vitamin binding	Molecular Function	0.015764	ncbi_110507865	ILVBL	0.0016126	acetolactate synthase-like protein [Salmo salar]
GO:0019842	vitamin binding	Molecular Function	0.015764	ncbi_110509550	OGDH	4.3e-09	PREDICTED: 2-oxoglutarate dehydrogenase, mitochondrial isoform X3 [Stegastes partitus]
GO:0019842	vitamin binding	Molecular Function	0.015764	ncbi_110518017	P3H1	1.04e-10	PREDICTED: prolyl 3-hydroxylase 3-like [Salmo salar]
GO:0019842	vitamin binding	Molecular Function	0.015764	ncbi_110524034	P3H2	0.000776974	PREDICTED: prolyl 3-hydroxylase 2-like [Salmo salar]
GO:0019842	vitamin binding	Molecular Function	0.015764	ncbi_110524999	DHTKD1	9.06e-21	PREDICTED: probable 2-oxoglutarate dehydrogenase E1 component DHKTD1, mitochondrial [Salmo salar]
GO:0019842	vitamin binding	Molecular Function	0.015764	ncbi_110528058	P3H1	5.29e-08	PREDICTED: prolyl 3-hydroxylase 1-like [Salmo salar]
GO:0019842	vitamin binding	Molecular Function	0.015764	ncbi_110537740	P4HA2	7.41e-09	PREDICTED: prolyl 4-hydroxylase subunit alpha-2 isoform X3 [Salmo salar]
GO:0001883	purine nucleoside binding	Molecular Function	0.015764	MSTRG.12579	IFIH1	2.53e-11	PREDICTED: probable ATP-dependent RNA helicase DHX58 [Salmo salar]
GO:0001883	purine nucleoside binding	Molecular Function	0.015764	MSTRG.17377	ABCB11	0.000596971	PREDICTED: bile salt export pump-like isoform X2 [Salmo salar]
GO:0001883	purine nucleoside binding	Molecular Function	0.015764	MSTRG.20439	RAB1A	2.21e-19	PREDICTED: ras-related protein ORAB-1 [Esox lucius]
GO:0001883	purine nucleoside binding	Molecular Function	0.015764	MSTRG.23403	YME1L1	7.82e-12	PREDICTED: ATP-dependent zinc metalloprotease YME1L1-like isoform X1 [Salmo salar]
GO:0001883	purine nucleoside binding	Molecular Function	0.015764	ncbi_100135836	HSP70	1.75e-36	heat shock protein 70a [Oncorhynchus mykiss]
GO:0001883	purine nucleoside binding	Molecular Function	0.015764	ncbi_100135840	HSPA5	5.34e-22	78 kDa glucose-regulated protein precursor [Salmo salar]
GO:0001883	purine nucleoside binding	Molecular Function	0.015764	ncbi_100135843	CCT8	4.46e-15	T-complex protein 1 subunit theta [Oncorhynchus mykiss]
GO:0001883	purine nucleoside binding	Molecular Function	0.015764	ncbi_100135860	CAD	2.1e-05	PREDICTED: CAD protein-like isoform X1 [Salmo salar]
GO:0001883	purine nucleoside binding	Molecular Function	0.015764	ncbi_100135866	GCK	0.00339548	glucokinase [Oncorhynchus mykiss]
GO:0001883	purine nucleoside binding	Molecular Function	0.015764	ncbi_100135870	INSR	0.0123081	PREDICTED: insulin receptor-like isoform X1 [Salmo salar]
GO:0001883	purine nucleoside binding	Molecular Function	0.015764	ncbi_100135871	INSR	0.000179573	PREDICTED: insulin receptor-like [Salmo salar]
GO:0001883	purine nucleoside binding	Molecular Function	0.015764	ncbi_100135973	GLUL	1.12e-12	glutamine synthetase [Oncorhynchus mykiss]
GO:0001883	purine nucleoside binding	Molecular Function	0.015764	ncbi_100136127	MAP2K2	1.15e-07	Dual specificity mitogen-activated protein kinase kinase 2 [Salmo salar]
GO:0001883	purine nucleoside binding	Molecular Function	0.015764	ncbi_100136183	ATP1A1	4.24e-26	PREDICTED: sodium/potassium-transporting ATPase subunit alpha-1 [Salmo salar]
GO:0001883	purine nucleoside binding	Molecular Function	0.015764	ncbi_100136246	VCP	2.99e-14	PREDICTED: transitional endoplasmic reticulum ATPase-like [Salmo salar]
GO:0001883	purine nucleoside binding	Molecular Function	0.015764	ncbi_100136278	ABCB1	6.43e-38	P-glycoprotein, partial [Oncorhynchus mykiss]
GO:0001883	purine nucleoside binding	Molecular Function	0.015764	ncbi_100136604	INSR	1.38e-09	PREDICTED: insulin receptor-like [Salmo salar]
GO:0001883	purine nucleoside binding	Molecular Function	0.015764	ncbi_100136624	GLUL	1.52e-21	glutamine synthetase [Oncorhynchus mykiss]
GO:0001883	purine nucleoside binding	Molecular Function	0.015764	ncbi_100136687	ABCC2	9.27e-71	multidrug resistance associated protein 2 [Oncorhynchus mykiss]
GO:0001883	purine nucleoside binding	Molecular Function	0.015764	ncbi_100136688	ABCB11	7.52e-45	PREDICTED: bile salt export pump-like isoform X2 [Salmo salar]
GO:0001883	purine nucleoside binding	Molecular Function	0.015764	ncbi_100136724	MOS	0.00764277	v-mos Moloney murine sarcoma viral oncogene-like protein [Oncorhynchus mykiss]
GO:0001883	purine nucleoside binding	Molecular Function	0.015764	ncbi_100136794	GCH1	1.1e-40	PREDICTED: LOW QUALITY PROTEIN: GTP cyclohydrolase 1 [Salmo salar]
GO:0001883	purine nucleoside binding	Molecular Function	0.015764	ncbi_100137015	HSP70	8.41e-14	heat shock protein 70b [Oncorhynchus mykiss]
GO:0001883	purine nucleoside binding	Molecular Function	0.015764	ncbi_100137062	MX2	2.69e-201	interferon-induced GTP-binding protein Mx2 [Oncorhynchus mykiss]
GO:0001883	purine nucleoside binding	Molecular Function	0.015764	ncbi_100170208	KRAS	1.83e-12	GTPase KRas [Salmo salar]
GO:0001883	purine nucleoside binding	Molecular Function	0.015764	ncbi_100286815	CHEK2	2.65e-05	checkpoint kinase 2 [Oncorhynchus mykiss]
GO:0001883	purine nucleoside binding	Molecular Function	0.015764	ncbi_100301691	HSPA8	3.55e-13	heat shock cognate 70-kd protein [Oncorhynchus mykiss]
GO:0001883	purine nucleoside binding	Molecular Function	0.015764	ncbi_100305233	DCK	1.49e-138	deoxycytidine kinase [Oncorhynchus mykiss]
GO:0001883	purine nucleoside binding	Molecular Function	0.015764	ncbi_100313950	ABCC3	0.000225767	PREDICTED: canalicular multispecific organic anion transporter 2-like isoform X1 [Salmo salar]
GO:0001883	purine nucleoside binding	Molecular Function	0.015764	ncbi_100335041	MX1	5.45e-226	interferon-induced GTP-binding protein Mx1 [Oncorhynchus mykiss]
GO:0001883	purine nucleoside binding	Molecular Function	0.015764	ncbi_100499612	IFIH1	1.32e-102	melanoma differentiation associated gene 5 [Oncorhynchus mykiss]
GO:0001883	purine nucleoside binding	Molecular Function	0.015764	ncbi_100499613	DHX58	8.2e-272	DEXH (Asp-Glu-X-His) box polypeptide 58, partial [Oncorhynchus mykiss]
GO:0001883	purine nucleoside binding	Molecular Function	0.015764	ncbi_100499620	ABCC5	0.0125532	PREDICTED: multidrug resistance-associated protein 5-like [Salmo salar]
GO:0001883	purine nucleoside binding	Molecular Function	0.015764	ncbi_110485098	MYH9	0.000861146	PREDICTED: myosin-9 isoform X1 [Cynoglossus semilaevis]
GO:0001883	purine nucleoside binding	Molecular Function	0.015764	ncbi_110485160	HSP70	5.42e-34	heat shock protein 70, partial [Salmo salar]
GO:0001883	purine nucleoside binding	Molecular Function	0.015764	ncbi_110485435	RIPK4	8.94e-88	PREDICTED: serine/threonine-protein kinase 10-like isoform X1 [Salmo salar]
GO:0001883	purine nucleoside binding	Molecular Function	0.015764	ncbi_110485480	GNAI2	1.43e-07	PREDICTED: guanine nucleotide-binding protein G(o) subunit alpha-like [Salmo salar]
GO:0001883	purine nucleoside binding	Molecular Function	0.015764	ncbi_110485652	RAB3D	0.00122184	Ras-related protein Rab-3D [Salmo salar]
GO:0001883	purine nucleoside binding	Molecular Function	0.015764	ncbi_110485655	RAB3D	0.00376453	Ras-related protein Rab-3D [Salmo salar]
GO:0001883	purine nucleoside binding	Molecular Function	0.015764	ncbi_110485672	GNL1	0.0043239	PREDICTED: guanine nucleotide-binding protein-like 1 [Salmo salar]
GO:0001883	purine nucleoside binding	Molecular Function	0.015764	ncbi_110485729	ABCC1	0.0139109	PREDICTED: multidrug resistance-associated protein 1-like [Salmo salar]
GO:0001883	purine nucleoside binding	Molecular Function	0.015764	ncbi_110485839	DDX39A	2.85e-11	PREDICTED: ATP-dependent RNA helicase DDX39A [Salmo salar]
GO:0001883	purine nucleoside binding	Molecular Function	0.015764	ncbi_110486043	SPAST	0.00286137	PREDICTED: spastin-like isoform X1 [Salmo salar]
GO:0001883	purine nucleoside binding	Molecular Function	0.015764	ncbi_110486103	ATP13A1	5.57e-06	PREDICTED: manganese-transporting ATPase 13A1-like isoform X1 [Salmo salar]
GO:0001883	purine nucleoside binding	Molecular Function	0.015764	ncbi_110486229	TLK2	0.00510038	PREDICTED: serine/threonine-protein kinase tousled-like 2 isoform X1 [Salmo salar]
GO:0001883	purine nucleoside binding	Molecular Function	0.015764	ncbi_110486254	HSP70	2.26e-34	heat shock protein 70 [Oncorhynchus tshawytscha]
GO:0001883	purine nucleoside binding	Molecular Function	0.015764	ncbi_110486256	HSP70	0.000345261	heat shock protein 70 [Oncorhynchus tshawytscha]
GO:0001883	purine nucleoside binding	Molecular Function	0.015764	ncbi_110486267	MYLK	5.78e-21	PREDICTED: myosin light chain kinase, smooth muscle-like isoform X1 [Salmo salar]
GO:0001883	purine nucleoside binding	Molecular Function	0.015764	ncbi_110486278	PLEKHH3	7.47e-06	PREDICTED: unconventional myosin-X-like isoform X2 [Salmo salar]
GO:0001883	purine nucleoside binding	Molecular Function	0.015764	ncbi_110486618	SBK1	1.82e-10	PREDICTED: serine/threonine-protein kinase SBK1-like isoform X1 [Salmo salar]
GO:0001883	purine nucleoside binding	Molecular Function	0.015764	ncbi_110486686	MAP3K3	0.0207806	PREDICTED: mitogen-activated protein kinase kinase kinase 3 isoform X1 [Esox lucius]
GO:0001883	purine nucleoside binding	Molecular Function	0.015764	ncbi_110486714	TUBB4B	3.19e-05	PREDICTED: tubulin beta-4B chain-like [Salmo salar]
GO:0001883	purine nucleoside binding	Molecular Function	0.015764	ncbi_110487486	RAB25	0.0303565	PREDICTED: ras-related protein RABA2a isoform X1 [Salmo salar]
GO:0001883	purine nucleoside binding	Molecular Function	0.015764	ncbi_110487784	HSPA4	1.66e-63	PREDICTED: heat shock 70 kDa protein 4 isoform X2 [Salmo salar]
GO:0001883	purine nucleoside binding	Molecular Function	0.015764	ncbi_110488005	RAB5A	2.31e-05	Ras-related protein Rab-5A [Salmo salar]
GO:0001883	purine nucleoside binding	Molecular Function	0.015764	ncbi_110488117	ABCF1	1.61e-15	PREDICTED: LOW QUALITY PROTEIN: ATP-binding cassette sub-family F member 1-like [Salmo salar]
GO:0001883	purine nucleoside binding	Molecular Function	0.015764	ncbi_110488150	ARL4A	1.47e-18	PREDICTED: ADP-ribosylation factor-like protein 4A [Salmo salar]
GO:0001883	purine nucleoside binding	Molecular Function	0.015764	ncbi_110488170	RAB39B	0.0080478	PREDICTED: ras-related protein Rab-39B-like [Salmo salar]
GO:0001883	purine nucleoside binding	Molecular Function	0.015764	ncbi_110488277	NPR1	0.0207424	PREDICTED: atrial natriuretic peptide receptor 1-like [Salmo salar]
GO:0001883	purine nucleoside binding	Molecular Function	0.015764	ncbi_110488282	CCT3	8.99e-09	PREDICTED: T-complex protein 1 subunit gamma-like [Salmo salar]
GO:0001883	purine nucleoside binding	Molecular Function	0.015764	ncbi_110488285	ILF2	3.1e-19	PREDICTED: interleukin enhancer-binding factor 2 homolog [Salmo salar]
GO:0001883	purine nucleoside binding	Molecular Function	0.015764	ncbi_110488297	PI4KB	0.000699227	PREDICTED: phosphatidylinositol 4-kinase beta-like [Salmo salar]
GO:0001883	purine nucleoside binding	Molecular Function	0.015764	ncbi_110488370	GSK3B	8.22e-05	PREDICTED: glycogen synthase kinase-3 beta-like isoform X1 [Salmo salar]
GO:0001883	purine nucleoside binding	Molecular Function	0.015764	ncbi_110488558	HSPA9	3.64e-14	PREDICTED: stress-70 protein, mitochondrial [Salmo salar]
GO:0001883	purine nucleoside binding	Molecular Function	0.015764	ncbi_110488765	RAB6A	0.00239263	PREDICTED: ras-related protein Rab-6A-like isoform X2 [Salmo salar]
GO:0001883	purine nucleoside binding	Molecular Function	0.015764	ncbi_110488794	RAP2C	0.000115546	ras-related protein Rap-2c [Salmo salar]
GO:0001883	purine nucleoside binding	Molecular Function	0.015764	ncbi_110488861	ABCA1	6.7e-76	PREDICTED: ATP-binding cassette sub-family A member 1-like [Salmo salar]
GO:0001883	purine nucleoside binding	Molecular Function	0.015764	ncbi_110488987	BTK	0.00535519	PREDICTED: tyrosine-protein kinase BTK isoform X1 [Salmo salar]
GO:0001883	purine nucleoside binding	Molecular Function	0.015764	ncbi_110489022	MCM7	4.73e-05	PREDICTED: DNA replication licensing factor MCM7 isoform X1 [Salmo salar]
GO:0001883	purine nucleoside binding	Molecular Function	0.015764	ncbi_110489088	STK40	5.07e-09	PREDICTED: serine/threonine-protein kinase 40 isoform X1 [Salmo salar]
GO:0001883	purine nucleoside binding	Molecular Function	0.015764	ncbi_110489090	UBE2D2	4.96e-10	ubiquitin-conjugating enzyme E2 D2 isoform 1 [Homo sapiens]
GO:0001883	purine nucleoside binding	Molecular Function	0.015764	ncbi_110489569	CCT5	1.18e-25	PREDICTED: T-complex protein 1 subunit epsilon-like [Salmo salar]
GO:0001883	purine nucleoside binding	Molecular Function	0.015764	ncbi_110489691	SGK3	1.29e-10	PREDICTED: serine/threonine-protein kinase Sgk3 [Salmo salar]
[truncated: 5,394 more rows]
