# Supplementary material for: Integrated analysis of immune parameters, miRNA-mRNA interaction, and immune genes expression in the liver of rainbow trout following infectious hematopoietic necrosis virus infection
Source: Front Immunol. 2022 Sep 2;13:970321. doi: 10.3389/fimmu.2022.970321 (PMC9479325; doi:10.3389/fimmu.2022.970321)
Supplement: Supplementary Table 4 — Kyoto Encyclopedia of Genes and Genomes (KEGG) enrichment results of DEGs. [file Table_4.xlsx]

## Sheet: Table S4
Table S4. Kyoto Encyclopedia of Genes and Genomes (KEGG) enrichment results of DEGs.
Pathway_ID	Pathway_name	q-value	Gene_ID	Symbol	FDR	Description
ko01100	Metabolic pathways	1.97e-07	ncbi_100135813	GAPDH	2.83e-12	PREDICTED: glyceraldehyde-3-phosphate dehydrogenase-like [Panthera tigris altaica]
ko01100	Metabolic pathways	1.97e-07	ncbi_100135860	CAD	2.1e-05	PREDICTED: CAD protein-like isoform X1 [Salmo salar]
ko01100	Metabolic pathways	1.97e-07	ncbi_100135866	GCK	0.00339548	glucokinase [Oncorhynchus mykiss]
ko01100	Metabolic pathways	1.97e-07	ncbi_100135879	CBR1	3.03e-20	carbonyl reductase/20beta-hydroxysteroid dehydrogenase B [Oncorhynchus mykiss]
ko01100	Metabolic pathways	1.97e-07	ncbi_100135885	G6PC	3.66e-35	PREDICTED: glucose-6-phosphatase-like [Salmo salar]
ko01100	Metabolic pathways	1.97e-07	ncbi_100135908	PCK2	8.75e-16	phosphoenolpyruvate carboxykinase [Oncorhynchus mykiss]
ko01100	Metabolic pathways	1.97e-07	ncbi_100135934	--	0.00298824	prostaglandine D synthase [Oncorhynchus masou formosanus]
ko01100	Metabolic pathways	1.97e-07	ncbi_100135973	GLUL	1.12e-12	glutamine synthetase [Oncorhynchus mykiss]
ko01100	Metabolic pathways	1.97e-07	ncbi_100136025	PTGS2	0.0399504	cyclooxygenase-2 precursor [Oncorhynchus mykiss]
ko01100	Metabolic pathways	1.97e-07	ncbi_100136053	PLCG2	2.52e-25	PREDICTED: 1-phosphatidylinositol 4,5-bisphosphate phosphodiesterase gamma-2 [Salmo salar]
ko01100	Metabolic pathways	1.97e-07	ncbi_100136067	GLUD1	1.02e-12	PREDICTED: glutamate dehydrogenase isoform X1 [Salmo salar]
ko01100	Metabolic pathways	1.97e-07	ncbi_100136164	PKM	1.65e-23	pyruvate kinase PKM-like [Salmo salar]
ko01100	Metabolic pathways	1.97e-07	ncbi_100136179	ARG1	1.35e-11	TPA_exp: arginase type I [Oncorhynchus mykiss]
ko01100	Metabolic pathways	1.97e-07	ncbi_100136606	CBR1	4.14e-20	carbonyl reductase [NADPH] 1 [Oncorhynchus mykiss]
ko01100	Metabolic pathways	1.97e-07	ncbi_100136624	GLUL	1.52e-21	glutamine synthetase [Oncorhynchus mykiss]
ko01100	Metabolic pathways	1.97e-07	ncbi_100136661	CYP24A1	1.83e-11	PREDICTED: 1,25-dihydroxyvitamin D(3) 24-hydroxylase, mitochondrial-like [Salmo salar]
ko01100	Metabolic pathways	1.97e-07	ncbi_100136665	ELOVL5	6.02e-07	elongation of very long chain fatty acids protein 2 [Oncorhynchus mykiss]
ko01100	Metabolic pathways	1.97e-07	ncbi_100136726	CBS	3.57e-26	cystathionine-beta-synthase [Oncorhynchus mykiss]
ko01100	Metabolic pathways	1.97e-07	ncbi_100136729	MAO	2.01e-12	PREDICTED: LOW QUALITY PROTEIN: amine oxidase [flavin-containing]-like [Xiphophorus maculatus]
ko01100	Metabolic pathways	1.97e-07	ncbi_100136794	GCH1	1.1e-40	PREDICTED: LOW QUALITY PROTEIN: GTP cyclohydrolase 1 [Salmo salar]
ko01100	Metabolic pathways	1.97e-07	ncbi_100136795	ADA	3.74e-51	PREDICTED: adenosine deaminase-like [Salmo salar]
ko01100	Metabolic pathways	1.97e-07	ncbi_100142632	CYP1A3	6.47e-48	cytochrome P450 1A3 [Oncorhynchus mykiss]
ko01100	Metabolic pathways	1.97e-07	ncbi_100301667	TK1	0.0224593	thymidine kinase [Oncorhynchus mykiss]
ko01100	Metabolic pathways	1.97e-07	ncbi_100301668	NME4	7.41e-19	nucleoside diphosphate kinase [Oncorhynchus mykiss]
ko01100	Metabolic pathways	1.97e-07	ncbi_100301721	ALDH9A1B	0.00562307	Betaine aldehyde dehydrogenase precursor [Oncorhynchus mykiss]
ko01100	Metabolic pathways	1.97e-07	ncbi_100301737	POLD4	6.58e-06	DNA polymerase delta subunit 4 [Salmo salar]
ko01100	Metabolic pathways	1.97e-07	ncbi_100301743	SAT1	6.27e-16	diamine N-acetyltransferase 1 [Oncorhynchus mykiss]
ko01100	Metabolic pathways	1.97e-07	ncbi_100301811	ATP6V0C	3.51e-18	Vacuolar ATP synthase 16 kDa proteolipid subunit [Oncorhynchus mykiss]
ko01100	Metabolic pathways	1.97e-07	ncbi_100301820	POLR2D	9.73e-07	DNA-directed RNA polymerase II subunit RPB4 [Salmo salar]
ko01100	Metabolic pathways	1.97e-07	ncbi_100301871	STT3A	9.58e-09	PREDICTED: dolichyl-diphosphooligosaccharide--protein glycosyltransferase subunit STT3A isoform X1 [Salmo salar]
ko01100	Metabolic pathways	1.97e-07	ncbi_100305160	POLR2I	5e-14	DNA-directed RNA polymerase II subunit I [Oncorhynchus mykiss]
ko01100	Metabolic pathways	1.97e-07	ncbi_100305233	DCK	1.49e-138	deoxycytidine kinase [Oncorhynchus mykiss]
ko01100	Metabolic pathways	1.97e-07	ncbi_100305292	UPB1	2.71e-07	Beta-ureidopropionase [Oncorhynchus mykiss]
ko01100	Metabolic pathways	1.97e-07	ncbi_100305334	PNPO	0.0103891	PREDICTED: pyridoxine-5'-phosphate oxidase-like [Salmo salar]
ko01100	Metabolic pathways	1.97e-07	ncbi_100329212	GAPDH	1.91e-15	glyceraldehyde 3-phosphate dehydrogenase [Oncorhynchus mykiss]
ko01100	Metabolic pathways	1.97e-07	ncbi_100335037	COX6A1	3.27e-11	cytochrome c oxidase subunit 6A, mitochondrial [Oncorhynchus mykiss]
ko01100	Metabolic pathways	1.97e-07	ncbi_100379121	GLUD1	3.44e-12	glutamate dehydrogenase 3 [Oncorhynchus mykiss]
ko01100	Metabolic pathways	1.97e-07	ncbi_101268971	ELOVL2	1.44e-16	elongation of long chain fatty acids protein 2 [Oncorhynchus mykiss]
ko01100	Metabolic pathways	1.97e-07	ncbi_110485209	PLPP3	2.22e-28	PREDICTED: phospholipid phosphatase 3-like [Hippocampus comes]
ko01100	Metabolic pathways	1.97e-07	ncbi_110485230	FAHD1	0.000854214	PREDICTED: acylpyruvase FAHD1, mitochondrial-like [Salmo salar]
ko01100	Metabolic pathways	1.97e-07	ncbi_110485397	TECR	0.0192109	PREDICTED: very-long-chain enoyl-CoA reductase isoform X4 [Cebus capucinus imitator]
ko01100	Metabolic pathways	1.97e-07	ncbi_110485513	AFMID	2.42e-16	PREDICTED: kynurenine formamidase isoform X3 [Salmo salar]
ko01100	Metabolic pathways	1.97e-07	ncbi_110485515	AFMID	1.34e-15	kynurenine formamidase [Salmo salar]
ko01100	Metabolic pathways	1.97e-07	ncbi_110485518	HMOX	4.68e-08	PREDICTED: heme oxygenase-like [Salmo salar]
ko01100	Metabolic pathways	1.97e-07	ncbi_110485681	GCDH	0.000310805	PREDICTED: glutaryl-CoA dehydrogenase, mitochondrial-like [Salmo salar]
ko01100	Metabolic pathways	1.97e-07	ncbi_110485919	PLA2G12B	7.33e-18	PREDICTED: group XIIB secretory phospholipase A2-like protein isoform X1 [Salmo salar]
ko01100	Metabolic pathways	1.97e-07	ncbi_110485926	QPRT	9.52e-11	PREDICTED: nicotinate-nucleotide pyrophosphorylase [carboxylating]-like isoform X1 [Salmo salar]
ko01100	Metabolic pathways	1.97e-07	ncbi_110485968	DDC	6.47e-37	PREDICTED: aromatic-L-amino-acid decarboxylase-like [Salmo salar]
ko01100	Metabolic pathways	1.97e-07	ncbi_110486011	UGP2	2.27e-08	PREDICTED: UTP--glucose-1-phosphate uridylyltransferase-like isoform X1 [Salmo salar]
ko01100	Metabolic pathways	1.97e-07	ncbi_110486211	PLCD3A	0.0012584	PREDICTED: 1-phosphatidylinositol 4,5-bisphosphate phosphodiesterase delta-3-A-like [Salmo salar]
ko01100	Metabolic pathways	1.97e-07	ncbi_110486378	RDH8	0.00294613	PREDICTED: retinol dehydrogenase 8-like [Salmo salar]
ko01100	Metabolic pathways	1.97e-07	ncbi_110486379	RDH8	3.4e-08	PREDICTED: retinol dehydrogenase 8-like [Salmo salar]
ko01100	Metabolic pathways	1.97e-07	ncbi_110486542	ACOT1	0.00695735	PREDICTED: acyl-coenzyme A thioesterase 1-like isoform X2 [Salmo salar]
ko01100	Metabolic pathways	1.97e-07	ncbi_110486604	PNP	1.52e-13	PREDICTED: purine nucleoside phosphorylase-like [Salmo salar]
ko01100	Metabolic pathways	1.97e-07	ncbi_110486641	BCAT1	0.0272173	branched-chain-amino-acid aminotransferase, cytosolic [Salmo salar]
ko01100	Metabolic pathways	1.97e-07	ncbi_110486671	COX6A1	8.89e-11	cytochrome c oxidase subunit 6A, mitochondrial [Oncorhynchus mykiss]
ko01100	Metabolic pathways	1.97e-07	ncbi_110486843	FAHD1	1.74e-10	PREDICTED: acylpyruvase FAHD1, mitochondrial-like [Salmo salar]
ko01100	Metabolic pathways	1.97e-07	ncbi_110486845	FAHD1	0.000992706	PREDICTED: acylpyruvase FAHD1, mitochondrial-like [Salmo salar]
ko01100	Metabolic pathways	1.97e-07	ncbi_110486846	FAHD1	7.93e-05	PREDICTED: acylpyruvase FAHD1, mitochondrial-like [Salmo salar]
ko01100	Metabolic pathways	1.97e-07	ncbi_110487001	HMOX2	5.18e-12	PREDICTED: heme oxygenase 2-like [Salmo salar]
ko01100	Metabolic pathways	1.97e-07	ncbi_110487423	GYS1	0.000659931	PREDICTED: glycogen [starch] synthase, muscle-like [Salmo salar]
ko01100	Metabolic pathways	1.97e-07	ncbi_110487454	GYS1	2.14e-06	PREDICTED: glycogen [starch] synthase, muscle-like [Salmo salar]
ko01100	Metabolic pathways	1.97e-07	ncbi_110487958	HIBADH	0.00106955	PREDICTED: 3-hydroxyisobutyrate dehydrogenase, mitochondrial-like [Salmo salar]
ko01100	Metabolic pathways	1.97e-07	ncbi_110488052	DGAT1	4.5e-26	PREDICTED: diacylglycerol O-acyltransferase 1-like [Salmo salar]
ko01100	Metabolic pathways	1.97e-07	ncbi_110488115	LPCAT1	0.0457769	PREDICTED: lysophosphatidylcholine acyltransferase 1 isoform X2 [Salmo salar]
ko01100	Metabolic pathways	1.97e-07	ncbi_110488197	ST3GAL1	3.36e-09	PREDICTED: CMP-N-acetylneuraminate-beta-galactosamide-alpha-2,3-sialyltransferase 1-like isoform X1 [Salmo salar]
ko01100	Metabolic pathways	1.97e-07	ncbi_110488226	POLR3GL	0.000879975	PREDICTED: DNA-directed RNA polymerase III subunit RPC7-like isoform X1 [Salmo salar]
ko01100	Metabolic pathways	1.97e-07	ncbi_110488227	ISPD	0.00138702	PREDICTED: isoprenoid synthase domain-containing protein isoform X2 [Salmo salar]
ko01100	Metabolic pathways	1.97e-07	ncbi_110488297	PI4KB	0.000699227	PREDICTED: phosphatidylinositol 4-kinase beta-like [Salmo salar]
ko01100	Metabolic pathways	1.97e-07	ncbi_110488343	HSD17B8	0.00111574	PREDICTED: estradiol 17-beta-dehydrogenase 8 [Salmo salar]
ko01100	Metabolic pathways	1.97e-07	ncbi_110488384	EXT1C	0.0359419	exostosin-1c [Salmo salar]
ko01100	Metabolic pathways	1.97e-07	ncbi_110488635	ALDOB	0.00918896	PREDICTED: fructose-bisphosphate aldolase B-like [Salmo salar]
ko01100	Metabolic pathways	1.97e-07	ncbi_110488719	TCIRG1	6.15e-130	PREDICTED: V-type proton ATPase 116 kDa subunit a isoform 3-like isoform X1 [Salmo salar]
ko01100	Metabolic pathways	1.97e-07	ncbi_110488723	DGKQ	0.0102074	PREDICTED: diacylglycerol kinase theta-like isoform X1 [Salmo salar]
ko01100	Metabolic pathways	1.97e-07	ncbi_110488798	MGAT4B	0.00801852	PREDICTED: alpha-1,3-mannosyl-glycoprotein 4-beta-N-acetylglucosaminyltransferase B-like [Salmo salar]
ko01100	Metabolic pathways	1.97e-07	ncbi_110488929	TDO2A	1.39e-54	PREDICTED: tryptophan 2,3-dioxygenase isoform X1 [Salmo salar]
ko01100	Metabolic pathways	1.97e-07	ncbi_110489058	RARRES3	1.12e-08	PREDICTED: retinoic acid receptor responder protein 3-like [Salmo salar]
ko01100	Metabolic pathways	1.97e-07	ncbi_110489059	RARRES3	3.73e-23	PREDICTED: retinoic acid receptor responder protein 3-like [Salmo salar]
ko01100	Metabolic pathways	1.97e-07	ncbi_110489060	GANAB	1.31e-30	PREDICTED: neutral alpha-glucosidase AB-like isoform X3 [Salmo salar]
ko01100	Metabolic pathways	1.97e-07	ncbi_110489299	PPT1	9.67e-17	Palmitoyl-protein thioesterase 1 precursor [Oncorhynchus mykiss]
ko01100	Metabolic pathways	1.97e-07	ncbi_110489300	GAPDH	8.96e-07	PREDICTED: glyceraldehyde-3-phosphate dehydrogenase-like [Salmo salar]
ko01100	Metabolic pathways	1.97e-07	ncbi_110489574	HGD	9.6e-23	PREDICTED: homogentisate 1,2-dioxygenase [Salmo salar]
ko01100	Metabolic pathways	1.97e-07	ncbi_110489613	--	0.0056062	prostaglandine D synthase [Oncorhynchus masou formosanus]
ko01100	Metabolic pathways	1.97e-07	ncbi_110489677	ATP6V1A	0.0471664	PREDICTED: V-type proton ATPase catalytic subunit A-like [Salmo salar]
ko01100	Metabolic pathways	1.97e-07	ncbi_110489717	GALNT11	1.8e-06	PREDICTED: polypeptide N-acetylgalactosaminyltransferase 11-like [Salmo salar]
ko01100	Metabolic pathways	1.97e-07	ncbi_110489735	XYLB	0.00037923	PREDICTED: xylulose kinase isoform X3 [Salmo salar]
ko01100	Metabolic pathways	1.97e-07	ncbi_110489751	IMPA2	0.0354785	PREDICTED: inositol monophosphatase 2 [Salmo salar]
ko01100	Metabolic pathways	1.97e-07	ncbi_110489769	PCK1	3.29e-32	PREDICTED: phosphoenolpyruvate carboxykinase [GTP], mitochondrial isoform X2 [Salmo salar]
ko01100	Metabolic pathways	1.97e-07	ncbi_110489947	HACD1	0.00106763	PREDICTED: very-long-chain (3R)-3-hydroxyacyl-CoA dehydratase 1-like [Salmo salar]
ko01100	Metabolic pathways	1.97e-07	ncbi_110489963	ME3	1.57e-09	PREDICTED: NADP-dependent malic enzyme-like [Salmo salar]
ko01100	Metabolic pathways	1.97e-07	ncbi_110490047	DGKD	1.39e-19	PREDICTED: diacylglycerol kinase delta isoform X2 [Salmo salar]
ko01100	Metabolic pathways	1.97e-07	ncbi_110490101	ALDH3A2	8.33e-20	PREDICTED: fatty aldehyde dehydrogenase-like [Salmo salar]
ko01100	Metabolic pathways	1.97e-07	ncbi_110490168	ALG10	2.91e-17	PREDICTED: dol-P-Glc:Glc(2)Man(9)GlcNAc(2)-PP-Dol alpha-1,2-glucosyltransferase [Esox lucius]
ko01100	Metabolic pathways	1.97e-07	ncbi_110490217	ACOT5	0.00554492	PREDICTED: acyl-coenzyme A thioesterase 5-like isoform X1 [Salmo salar]
ko01100	Metabolic pathways	1.97e-07	ncbi_110490236	AKR1B1	3.13e-08	PREDICTED: aldose reductase-like [Salmo salar]
ko01100	Metabolic pathways	1.97e-07	ncbi_110490266	PIK3CG	1.14e-26	PREDICTED: phosphatidylinositol 4,5-bisphosphate 3-kinase catalytic subunit gamma isoform-like [Salmo salar]
ko01100	Metabolic pathways	1.97e-07	ncbi_110490269	NAMPT	6.55e-98	PREDICTED: nicotinamide phosphoribosyltransferase-like [Salmo salar]
ko01100	Metabolic pathways	1.97e-07	ncbi_110490305	ETNK1	0.00554799	PREDICTED: ethanolamine kinase 1-like [Salmo salar]
ko01100	Metabolic pathways	1.97e-07	ncbi_110490313	PNPLA2	5.24e-14	PREDICTED: patatin-like phospholipase domain-containing protein 2 isoform X1 [Salmo salar]
ko01100	Metabolic pathways	1.97e-07	ncbi_110490583	IMPDH1B	2.45e-35	PREDICTED: inosine-5'-monophosphate dehydrogenase 1b isoform X1 [Esox lucius]
ko01100	Metabolic pathways	1.97e-07	ncbi_110490736	FUK	1.84e-09	PREDICTED: L-fucose kinase [Salmo salar]
ko01100	Metabolic pathways	1.97e-07	ncbi_110491208	SAT2	0.0350108	diamine N-acetyltransferase 2 [Salmo salar]
ko01100	Metabolic pathways	1.97e-07	ncbi_110491289	PANK1	4.82e-05	PREDICTED: pantothenate kinase 1-like isoform X4 [Salmo salar]
ko01100	Metabolic pathways	1.97e-07	ncbi_110491371	PAPSS2	6.53e-29	Bifunctional 3-phosphoadenosine 5-phosphosulfate synthetase 2 [Salmo salar]
ko01100	Metabolic pathways	1.97e-07	ncbi_110491374	SGMS1	8.9e-24	PREDICTED: phosphatidylcholine:ceramide cholinephosphotransferase 1-like [Salmo salar]
ko01100	Metabolic pathways	1.97e-07	ncbi_110491396	PANK1	5.76e-11	PREDICTED: pantothenate kinase 3-like isoform X1 [Salmo salar]
ko01100	Metabolic pathways	1.97e-07	ncbi_110491405	PLCE1	8.76e-06	PREDICTED: 1-phosphatidylinositol 4,5-bisphosphate phosphodiesterase epsilon-1-like isoform X1 [Salmo salar]
ko01100	Metabolic pathways	1.97e-07	ncbi_110491425	P4HA1	0.00219505	PREDICTED: prolyl 4-hydroxylase subunit alpha-1-like [Salmo salar]
ko01100	Metabolic pathways	1.97e-07	ncbi_110491681	GPAM	1.71e-37	PREDICTED: glycerol-3-phosphate acyltransferase 1, mitochondrial [Salmo salar]
ko01100	Metabolic pathways	1.97e-07	ncbi_110491842	MTHFR	6.75e-10	PREDICTED: methylenetetrahydrofolate reductase [Salmo salar]
ko01100	Metabolic pathways	1.97e-07	ncbi_110491931	PTGES3	1.08e-28	PREDICTED: prostaglandin E synthase 3-like [Salmo salar]
ko01100	Metabolic pathways	1.97e-07	ncbi_110491937	GALNT6	0.00350374	PREDICTED: polypeptide N-acetylgalactosaminyltransferase 6 [Salmo salar]
ko01100	Metabolic pathways	1.97e-07	ncbi_110492011	PIP4K2C	2.01e-62	PREDICTED: phosphatidylinositol 5-phosphate 4-kinase type-2 gamma [Salmo salar]
ko01100	Metabolic pathways	1.97e-07	ncbi_110492036	UGT2A2	6.75e-13	PREDICTED: UDP-glucuronosyltransferase 2A2-like isoform X2 [Salmo salar]
ko01100	Metabolic pathways	1.97e-07	ncbi_110492046	ATP6AP1	1.16e-35	PREDICTED: V-type proton ATPase subunit S1-like [Salmo salar]
ko01100	Metabolic pathways	1.97e-07	ncbi_110492092	CHIA	0.00349929	PREDICTED: acidic mammalian chitinase-like [Salmo salar]
ko01100	Metabolic pathways	1.97e-07	ncbi_110492223	NADK	1.72e-05	PREDICTED: NAD kinase isoform X1 [Salmo salar]
ko01100	Metabolic pathways	1.97e-07	ncbi_110492316	IMPDH2	1.64e-13	PREDICTED: inosine-5'-monophosphate dehydrogenase 2 isoform X1 [Salmo salar]
ko01100	Metabolic pathways	1.97e-07	ncbi_110492321	MGLL	0.00017997	PREDICTED: monoglyceride lipase-like isoform X1 [Salmo salar]
ko01100	Metabolic pathways	1.97e-07	ncbi_110492324	AMT	9.09e-12	PREDICTED: aminomethyltransferase, mitochondrial-like [Salmo salar]
ko01100	Metabolic pathways	1.97e-07	ncbi_110492352	NDUFA4L2	0.0208063	NADH dehydrogenase 1 alpha subcomplex subunit 4-like 2 [Salmo salar]
ko01100	Metabolic pathways	1.97e-07	ncbi_110492369	G6PD	2.83e-15	PREDICTED: glucose-6-phosphate 1-dehydrogenase isoform X1 [Salmo salar]
ko01100	Metabolic pathways	1.97e-07	ncbi_110492513	UCKL1	3.7e-41	PREDICTED: uridine-cytidine kinase-like 1 isoform X4 [Salmo salar]
ko01100	Metabolic pathways	1.97e-07	ncbi_110492526	PLCG1	3.75e-13	PREDICTED: 1-phosphatidylinositol 4,5-bisphosphate phosphodiesterase gamma-1 isoform X1 [Salmo salar]
ko01100	Metabolic pathways	1.97e-07	ncbi_110492562	CYP3A27	8.29e-18	PREDICTED: cytochrome P450 3A30-like [Salmo salar]
ko01100	Metabolic pathways	1.97e-07	ncbi_110492573	COMT	5.81e-12	PREDICTED: catechol O-methyltransferase-like [Salmo salar]
ko01100	Metabolic pathways	1.97e-07	ncbi_110492631	DPM1	3.99e-08	PREDICTED: dolichol-phosphate mannosyltransferase subunit 1-like [Salmo salar]
ko01100	Metabolic pathways	1.97e-07	ncbi_110492843	G6PC	0.00335623	PREDICTED: glucose-6-phosphatase-like [Salmo salar]
ko01100	Metabolic pathways	1.97e-07	ncbi_110492911	NT5C1B	0.0333584	PREDICTED: cytosolic 5'-nucleotidase 1A-like [Salmo salar]
ko01100	Metabolic pathways	1.97e-07	ncbi_110493394	AKR1D1	2.37e-68	3-oxo-5-beta-steroid 4-dehydrogenase [Salmo salar]
ko01100	Metabolic pathways	1.97e-07	ncbi_110493407	PGAM1	1.32e-22	PREDICTED: phosphoglycerate mutase 1 [Salmo salar]
ko01100	Metabolic pathways	1.97e-07	ncbi_110493421	TK1	2.77e-07	PREDICTED: thymidine kinase, cytosolic [Larimichthys crocea]
ko01100	Metabolic pathways	1.97e-07	ncbi_110493650	PLA2G12B	2.59e-11	PREDICTED: group XIIB secretory phospholipase A2-like protein isoform X1 [Salmo salar]
ko01100	Metabolic pathways	1.97e-07	ncbi_110493651	QPRT	0.0109593	PREDICTED: nicotinate-nucleotide pyrophosphorylase [carboxylating]-like isoform X1 [Salmo salar]
ko01100	Metabolic pathways	1.97e-07	ncbi_110493673	ACOX1	7e-15	PREDICTED: peroxisomal acyl-coenzyme A oxidase 1 isoform X2 [Salmo salar]
ko01100	Metabolic pathways	1.97e-07	ncbi_110493726	UGP2	1.83e-13	PREDICTED: UTP--glucose-1-phosphate uridylyltransferase isoform X1 [Salmo salar]
ko01100	Metabolic pathways	1.97e-07	ncbi_110493880	PCK1	1.17e-11	phosphoenolpyruvate carboxykinase, cytosolic [GTP] [Salmo salar]
ko01100	Metabolic pathways	1.97e-07	ncbi_110493972	LPIN2	3.99e-09	PREDICTED: phosphatidate phosphatase LPIN2-like isoform X1 [Salmo salar]
ko01100	Metabolic pathways	1.97e-07	ncbi_110494017	ACY1	4.43e-19	PREDICTED: aminoacylase-1 isoform X1 [Salmo salar]
ko01100	Metabolic pathways	1.97e-07	ncbi_110494058	PIK3C2B	1.16e-11	PREDICTED: phosphatidylinositol 4-phosphate 3-kinase C2 domain-containing subunit beta-like [Salmo salar]
ko01100	Metabolic pathways	1.97e-07	ncbi_110494162	ACOT2	1.05e-05	PREDICTED: acyl-coenzyme A thioesterase 1-like isoform X1 [Salmo salar]
ko01100	Metabolic pathways	1.97e-07	ncbi_110494163	INPP1	0.0291814	Inositol polyphosphate 1-phosphatase [Salmo salar]
ko01100	Metabolic pathways	1.97e-07	ncbi_110494321	C1GALT1B	6.97e-21	PREDICTED: glycoprotein-N-acetylgalactosamine 3-beta-galactosyltransferase 1-B-like [Salmo salar]
ko01100	Metabolic pathways	1.97e-07	ncbi_110494343	AMPD2	4.12e-10	PREDICTED: AMP deaminase 2-like isoform X1 [Salmo salar]
ko01100	Metabolic pathways	1.97e-07	ncbi_110494401	ALG1	0.0288745	PREDICTED: chitobiosyldiphosphodolichol beta-mannosyltransferase-like [Salmo salar]
ko01100	Metabolic pathways	1.97e-07	ncbi_110494490	NAMPT	0	PREDICTED: nicotinamide phosphoribosyltransferase-like [Salmo salar]
ko01100	Metabolic pathways	1.97e-07	ncbi_110494647	GLYCTK	1.17e-32	PREDICTED: glycerate kinase isoform X2 [Salmo salar]
ko01100	Metabolic pathways	1.97e-07	ncbi_110494655	HYAL1	0.00859086	PREDICTED: hyaluronidase-1-like [Salmo salar]
ko01100	Metabolic pathways	1.97e-07	ncbi_110494665	H6PD	1.37e-123	PREDICTED: GDH/6PGL endoplasmic bifunctional protein-like [Salmo salar]
ko01100	Metabolic pathways	1.97e-07	ncbi_110494773	SHMT2	2.76e-12	PREDICTED: serine hydroxymethyltransferase, mitochondrial isoform X2 [Salmo salar]
ko01100	Metabolic pathways	1.97e-07	ncbi_110494915	MPST	2.43e-05	PREDICTED: 3-mercaptopyruvate sulfurtransferase-like [Salmo salar]
ko01100	Metabolic pathways	1.97e-07	ncbi_110494916	MPST	0.00129389	PREDICTED: 3-mercaptopyruvate sulfurtransferase-like [Salmo salar]
ko01100	Metabolic pathways	1.97e-07	ncbi_110495055	AFMID	0.0114929	kynurenine formamidase [Salmo salar]
ko01100	Metabolic pathways	1.97e-07	ncbi_110495301	GOT2	1.96e-06	PREDICTED: aspartate aminotransferase, mitochondrial-like [Salmo salar]
ko01100	Metabolic pathways	1.97e-07	ncbi_110495325	CHKA	0.00375711	PREDICTED: choline kinase alpha-like isoform X1 [Salmo salar]
ko01100	Metabolic pathways	1.97e-07	ncbi_110495378	PHOSPHO2	0.0068933	PREDICTED: pyridoxal phosphate phosphatase PHOSPHO2-like [Salmo salar]
ko01100	Metabolic pathways	1.97e-07	ncbi_110495433	PHOSPHO2	0.000752858	PREDICTED: pyridoxal phosphate phosphatase PHOSPHO2-like [Salmo salar]
ko01100	Metabolic pathways	1.97e-07	ncbi_110495540	GK	0.000705695	PREDICTED: glycerol kinase, testis specific 1 isoform X1 [Salmo salar]
ko01100	Metabolic pathways	1.97e-07	ncbi_110495687	LIPT1	0.0130161	PREDICTED: lipoyltransferase 1, mitochondrial-like [Salmo salar]
ko01100	Metabolic pathways	1.97e-07	ncbi_110495790	B3GALT1	6.57e-35	PREDICTED: beta-1,3-galactosyltransferase 1-like [Salmo salar]
ko01100	Metabolic pathways	1.97e-07	ncbi_110495908	FTCD	4.99e-27	formimidoyltransferase-cyclodeaminase [Salmo salar]
ko01100	Metabolic pathways	1.97e-07	ncbi_110495910	GLS	8.01e-05	PREDICTED: glutaminase kidney isoform, mitochondrial-like [Sinocyclocheilus grahami]
ko01100	Metabolic pathways	1.97e-07	ncbi_110495944	AGPAT3	2.77e-08	PREDICTED: 1-acyl-sn-glycerol-3-phosphate acyltransferase gamma-like [Salmo salar]
ko01100	Metabolic pathways	1.97e-07	ncbi_110496020	CERS2	0.0371164	PREDICTED: ceramide synthase 2-like [Salmo salar]
ko01100	Metabolic pathways	1.97e-07	ncbi_110496156	AK2	7.79e-11	PREDICTED: adenylate kinase 2, mitochondrial isoform X1 [Salmo salar]
ko01100	Metabolic pathways	1.97e-07	ncbi_110496191	GAPDH	2.65e-100	PREDICTED: glyceraldehyde-3-phosphate dehydrogenase-like [Salmo salar]
ko01100	Metabolic pathways	1.97e-07	ncbi_110496193	GAPDH	4.33e-13	PREDICTED: glyceraldehyde-3-phosphate dehydrogenase-like [Salmo salar]
ko01100	Metabolic pathways	1.97e-07	ncbi_110496199	IMPDH1A	0.00621956	PREDICTED: inosine-5'-monophosphate dehydrogenase 1a isoform X1 [Salmo salar]
ko01100	Metabolic pathways	1.97e-07	ncbi_110496379	ST3GAL1	1.45e-13	PREDICTED: CMP-N-acetylneuraminate-beta-galactosamide-alpha-2,3-sialyltransferase 1-like [Salmo salar]
ko01100	Metabolic pathways	1.97e-07	ncbi_110496427	OXSM	0.000382374	PREDICTED: 3-oxoacyl-[acyl-carrier-protein] synthase, mitochondrial-like [Salmo salar]
ko01100	Metabolic pathways	1.97e-07	ncbi_110496542	CHKA	8.06e-15	PREDICTED: choline/ethanolamine kinase [Salmo salar]
ko01100	Metabolic pathways	1.97e-07	ncbi_110496739	HPRT1	3.63e-12	PREDICTED: hypoxanthine-guanine phosphoribosyltransferase-like isoform X2 [Salmo salar]
ko01100	Metabolic pathways	1.97e-07	ncbi_110496874	GALNT12	1.32e-40	PREDICTED: polypeptide N-acetylgalactosaminyltransferase 12-like isoform X2 [Salmo salar]
ko01100	Metabolic pathways	1.97e-07	ncbi_110496969	PHOSPHO2	3.66e-07	PREDICTED: pyridoxal phosphate phosphatase PHOSPHO2-like [Salmo salar]
ko01100	Metabolic pathways	1.97e-07	ncbi_110496973	CBS	4.49e-13	PREDICTED: cystathionine beta-synthase-like, partial [Salmo salar]
ko01100	Metabolic pathways	1.97e-07	ncbi_110497071	PLD1	1.79e-05	PREDICTED: phospholipase D1-like [Salmo salar]
ko01100	Metabolic pathways	1.97e-07	ncbi_110497180	NDUFB6	0.0293458	PREDICTED: NADH dehydrogenase [ubiquinone] 1 beta subcomplex subunit 6-like [Salmo salar]
ko01100	Metabolic pathways	1.97e-07	ncbi_110497294	MTMR7	1.41e-16	PREDICTED: myotubularin-related protein 7-like isoform X1 [Salmo salar]
ko01100	Metabolic pathways	1.97e-07	ncbi_110497295	MTMR7	1.43e-10	PREDICTED: myotubularin-related protein 7-like isoform X2 [Salmo salar]
ko01100	Metabolic pathways	1.97e-07	ncbi_110497323	CYP2U1	2.03e-06	PREDICTED: cytochrome P450 2U1-like [Salmo salar]
ko01100	Metabolic pathways	1.97e-07	ncbi_110497326	SGMS2	0.0226772	PREDICTED: phosphatidylcholine:ceramide cholinephosphotransferase 2-like [Salmo salar]
ko01100	Metabolic pathways	1.97e-07	ncbi_110497327	HADH	8.61e-06	Short chain 3-hydroxyacyl-CoA dehydrogenase, mitochondrial precursor [Oncorhynchus mykiss]
ko01100	Metabolic pathways	1.97e-07	ncbi_110497328	HADH	0.00635189	Short chain 3-hydroxyacyl-CoA dehydrogenase, mitochondrial precursor [Oncorhynchus mykiss]
ko01100	Metabolic pathways	1.97e-07	ncbi_110497381	GATB	0.0291713	PREDICTED: glutamyl-tRNA(Gln) amidotransferase subunit B, mitochondrial isoform X1 [Salmo salar]
ko01100	Metabolic pathways	1.97e-07	ncbi_110497434	TCIRG1	0.032618	PREDICTED: V-type proton ATPase 116 kDa subunit a isoform 3-like [Salmo salar]
ko01100	Metabolic pathways	1.97e-07	ncbi_110497495	ACSL1	0.00164915	PREDICTED: long-chain-fatty-acid--CoA ligase 1-like isoform X1 [Salmo salar]
ko01100	Metabolic pathways	1.97e-07	ncbi_110497538	GCH1	2.84e-29	PREDICTED: GTP cyclohydrolase 1-like [Salmo salar]
ko01100	Metabolic pathways	1.97e-07	ncbi_110497547	SPTLC2	0.00500418	PREDICTED: serine palmitoyltransferase 2 [Salmo salar]
ko01100	Metabolic pathways	1.97e-07	ncbi_110497637	GPHN	1.76e-05	PREDICTED: gephyrin-like isoform X8 [Salmo salar]
ko01100	Metabolic pathways	1.97e-07	ncbi_110497718	SDS	8.99e-09	PREDICTED: L-serine dehydratase/L-threonine deaminase-like [Salmo salar]
ko01100	Metabolic pathways	1.97e-07	ncbi_110497905	GSTZ1	1.05e-15	PREDICTED: maleylacetoacetate isomerase isoform X1 [Salmo salar]
ko01100	Metabolic pathways	1.97e-07	ncbi_110497967	ADSSL1C	3.78e-26	adenylosuccinate synthetase isozyme 1 C [Salmo salar]
ko01100	Metabolic pathways	1.97e-07	ncbi_110497985	MTHFD1	2.74e-12	PREDICTED: C-1-tetrahydrofolate synthase, cytoplasmic [Salmo salar]
ko01100	Metabolic pathways	1.97e-07	ncbi_110498080	ITPKA	5.53e-14	PREDICTED: inositol-trisphosphate 3-kinase A-like isoform X1 [Salmo salar]
ko01100	Metabolic pathways	1.97e-07	ncbi_110498099	C50D2.7	0.0073727	PREDICTED: ADP-dependent glucokinase-like [Salmo salar]
ko01100	Metabolic pathways	1.97e-07	ncbi_110498206	IVD	5.42e-05	PREDICTED: isovaleryl-CoA dehydrogenase, mitochondrial-like [Salmo salar]
ko01100	Metabolic pathways	1.97e-07	ncbi_110498216	XDH	4.31e-34	Xanthine dehydrogenase/oxidase, partial [Salmo salar]
ko01100	Metabolic pathways	1.97e-07	ncbi_110498227	KHK	1.3e-06	PREDICTED: ketohexokinase isoform X1 [Salmo salar]
ko01100	Metabolic pathways	1.97e-07	ncbi_110498264	PYGL	8.04e-09	PREDICTED: glycogen phosphorylase, liver form isoform X1 [Clupea harengus]
ko01100	Metabolic pathways	1.97e-07	ncbi_110498289	ARG2	0.0092227	TPA_exp: arginase type II [Oncorhynchus mykiss]
ko01100	Metabolic pathways	1.97e-07	ncbi_110498361	CTH	5.82e-09	PREDICTED: cystathionine gamma-lyase-like isoform X1 [Salmo salar]
ko01100	Metabolic pathways	1.97e-07	ncbi_110498384	LPIN1	4.9e-10	PREDICTED: phosphatidate phosphatase LPIN1-like isoform X2 [Salmo salar]
ko01100	Metabolic pathways	1.97e-07	ncbi_110498968	GCH1	7.29e-45	PREDICTED: GTP cyclohydrolase 1-like [Salmo salar]
ko01100	Metabolic pathways	1.97e-07	ncbi_110498993	PANK1	0.00317214	PREDICTED: pantothenate kinase 3-like isoform X1 [Salmo salar]
ko01100	Metabolic pathways	1.97e-07	ncbi_110499022	P4HA1	6.47e-06	procollagen-proline, 2-oxoglutarate 4-dioxygenase (proline 4-hydroxylase), alpha 1 polypeptide precursor [Salmo salar]
ko01100	Metabolic pathways	1.97e-07	ncbi_110499060	ALDH18A1	0.000547747	PREDICTED: delta-1-pyrroline-5-carboxylate synthase-like isoform X1 [Salmo salar]
ko01100	Metabolic pathways	1.97e-07	ncbi_110499124	PNPO	0.000603572	PREDICTED: pyridoxine-5'-phosphate oxidase-like [Salmo salar]
ko01100	Metabolic pathways	1.97e-07	ncbi_110499230	FASN	3.6e-10	PREDICTED: fatty acid synthase-like [Salmo salar]
ko01100	Metabolic pathways	1.97e-07	ncbi_110499337	PI4K2A	3.4e-07	PREDICTED: phosphatidylinositol 4-kinase type 2-alpha-like isoform X2 [Salmo salar]
ko01100	Metabolic pathways	1.97e-07	ncbi_110499344	GOT1	2.47e-12	PREDICTED: aspartate aminotransferase, cytoplasmic-like [Salmo salar]
ko01100	Metabolic pathways	1.97e-07	ncbi_110499382	GCLC	1.61e-14	PREDICTED: glutamate--cysteine ligase catalytic subunit isoform X1 [Salmo salar]
ko01100	Metabolic pathways	1.97e-07	ncbi_110499383	ELOVL5	1.37e-35	polyunsaturated fatty acid elongase elovl5b [Salmo salar]
ko01100	Metabolic pathways	1.97e-07	ncbi_110499407	HK1	0.00129227	PREDICTED: hexokinase-1-like isoform X1 [Salmo salar]
ko01100	Metabolic pathways	1.97e-07	ncbi_110499417	PGS1	0.00171432	PREDICTED: CDP-diacylglycerol--glycerol-3-phosphate 3-phosphatidyltransferase, mitochondrial-like isoform X1 [Salmo salar]
ko01100	Metabolic pathways	1.97e-07	ncbi_110499488	MTR	0.0242466	PREDICTED: methionine synthase [Salmo salar]
ko01100	Metabolic pathways	1.97e-07	ncbi_110499554	MTR	0.00355517	PREDICTED: methionine synthase [Salmo salar]
ko01100	Metabolic pathways	1.97e-07	ncbi_110499793	TYMP	6.06e-22	Thymidine phosphorylase [Salmo salar]
ko01100	Metabolic pathways	1.97e-07	ncbi_110499835	ST8SIA1	0.000593933	PREDICTED: alpha-N-acetylneuraminide alpha-2,8-sialyltransferase [Salmo salar]
ko01100	Metabolic pathways	1.97e-07	ncbi_110499837	ST8SIA1	2.15e-07	PREDICTED: alpha-N-acetylneuraminide alpha-2,8-sialyltransferase [Salmo salar]
ko01100	Metabolic pathways	1.97e-07	ncbi_110500042	AMDHD1	3.41e-24	PREDICTED: probable imidazolonepropionase [Salmo salar]
ko01100	Metabolic pathways	1.97e-07	ncbi_110500067	ATP6V1E1	9.37e-07	PREDICTED: V-type proton ATPase subunit E 1-like [Salmo salar]
ko01100	Metabolic pathways	1.97e-07	ncbi_110500176	PNPLA2	6.81e-08	PREDICTED: patatin-like phospholipase domain-containing protein 2 isoform X2 [Salmo salar]
ko01100	Metabolic pathways	1.97e-07	ncbi_110500207	NAMPT	1.1e-112	PREDICTED: nicotinamide phosphoribosyltransferase-like [Salmo salar]
ko01100	Metabolic pathways	1.97e-07	ncbi_110500234	AKR1B1	0.0446485	PREDICTED: aldose reductase-like [Salmo salar]
ko01100	Metabolic pathways	1.97e-07	ncbi_110500254	LTA4H	2.7e-11	PREDICTED: leukotriene A-4 hydrolase isoform X1 [Salmo salar]
ko01100	Metabolic pathways	1.97e-07	ncbi_110500280	ALG10	3.16e-05	PREDICTED: dol-P-Glc:Glc(2)Man(9)GlcNAc(2)-PP-Dol alpha-1,2-glucosyltransferase [Esox lucius]
ko01100	Metabolic pathways	1.97e-07	ncbi_110500351	HAL	8.12e-38	PREDICTED: histidine ammonia-lyase [Salmo salar]
ko01100	Metabolic pathways	1.97e-07	ncbi_110500378	ACOX3	5.64e-14	peroxisomal acyl-coenzyme A oxidase 3 [Salmo salar]
ko01100	Metabolic pathways	1.97e-07	ncbi_110500395	LPCAT4	1.59e-23	1-acyl-sn-glycerol-3-phosphate acyltransferase eta [Salmo salar]
ko01100	Metabolic pathways	1.97e-07	ncbi_110500424	PNP	1.47e-21	PREDICTED: purine nucleoside phosphorylase-like [Salmo salar]
ko01100	Metabolic pathways	1.97e-07	ncbi_110500466	NAMPT	3.63e-209	PREDICTED: nicotinamide phosphoribosyltransferase [Salmo salar]
ko01100	Metabolic pathways	1.97e-07	ncbi_110500550	PIK3C2G	0.000239486	PREDICTED: phosphatidylinositol 4-phosphate 3-kinase C2 domain-containing subunit gamma-like [Salmo salar]
ko01100	Metabolic pathways	1.97e-07	ncbi_110500581	CDA	0.0227929	PREDICTED: cytidine deaminase-like [Salmo salar]
ko01100	Metabolic pathways	1.97e-07	ncbi_110500684	POLR2A	1.72e-20	PREDICTED: DNA-directed RNA polymerase II subunit RPB1-like [Salmo salar]
ko01100	Metabolic pathways	1.97e-07	ncbi_110500814	ENO3	1.41e-08	Eno3 protein, partial [Danio rerio]
ko01100	Metabolic pathways	1.97e-07	ncbi_110501343	UGT3	2.08e-30	PREDICTED: UDP-glucuronosyltransferase-like [Salmo salar]
ko01100	Metabolic pathways	1.97e-07	ncbi_110501372	DGKH	7.81e-07	PREDICTED: diacylglycerol kinase eta-like isoform X5 [Salmo salar]
ko01100	Metabolic pathways	1.97e-07	ncbi_110501463	GAD1	0.00081907	PREDICTED: glutamate decarboxylase 1-like isoform X1 [Salmo salar]
ko01100	Metabolic pathways	1.97e-07	ncbi_110501478	RDH7	4.92e-07	PREDICTED: retinol dehydrogenase 3-like [Salmo salar]
ko01100	Metabolic pathways	1.97e-07	ncbi_110501489	UGT3	5.15e-11	PREDICTED: UDP-glucuronosyltransferase-like [Salmo salar]
ko01100	Metabolic pathways	1.97e-07	ncbi_110501523	GALNT5	0.0289693	PREDICTED: polypeptide N-acetylgalactosaminyltransferase 5 [Salmo salar]
ko01100	Metabolic pathways	1.97e-07	ncbi_110501575	SMOX	0.00070591	PREDICTED: peroxisomal N(1)-acetyl-spermine/spermidine oxidase isoform X2 [Salmo salar]
ko01100	Metabolic pathways	1.97e-07	ncbi_110501666	HAO2	1.07e-08	PREDICTED: hydroxyacid oxidase 2 isoform X1 [Salmo salar]
ko01100	Metabolic pathways	1.97e-07	ncbi_110501672	COX17	3.07e-09	Cytochrome c oxidase copper chaperone [Oncorhynchus mykiss]
ko01100	Metabolic pathways	1.97e-07	ncbi_110501868	ACMSD	1.31e-57	PREDICTED: 2-amino-3-carboxymuconate-6-semialdehyde decarboxylase isoform X1 [Salmo salar]
ko01100	Metabolic pathways	1.97e-07	ncbi_110501984	EHHADH	8.8e-15	peroxisomal bifunctional enzyme [Salmo salar]
ko01100	Metabolic pathways	1.97e-07	ncbi_110501986	PFKL	5.82e-09	PREDICTED: ATP-dependent 6-phosphofructokinase, liver type [Sinocyclocheilus rhinocerous]
ko01100	Metabolic pathways	1.97e-07	ncbi_110501993	EHHADH	1.9e-22	peroxisomal bifunctional enzyme [Salmo salar]
ko01100	Metabolic pathways	1.97e-07	ncbi_110502018	CBS	1.79e-23	PREDICTED: cystathionine beta-synthase-like [Salmo salar]
ko01100	Metabolic pathways	1.97e-07	ncbi_110502027	CBS	1.08e-16	PREDICTED: cystathionine beta-synthase-like [Salmo salar]
ko01100	Metabolic pathways	1.97e-07	ncbi_110502320	CSAD	1.61e-18	cysteine sulfinate decarboxylase [Oncorhynchus mykiss]
ko01100	Metabolic pathways	1.97e-07	ncbi_110502338	HAAO	2.1e-10	3-hydroxyanthranilate 3,4-dioxygenase [Salmo salar]
ko01100	Metabolic pathways	1.97e-07	ncbi_110502637	ALOX5	0.0127391	PREDICTED: arachidonate 5-lipoxygenase-like [Salmo salar]
ko01100	Metabolic pathways	1.97e-07	ncbi_110502673	GOT1	8.12e-05	aspartate aminotransferase, cytoplasmic [Salmo salar]
ko01100	Metabolic pathways	1.97e-07	ncbi_110502703	GCLC	3.82e-05	PREDICTED: glutamate--cysteine ligase catalytic subunit-like isoform X2 [Salmo salar]
ko01100	Metabolic pathways	1.97e-07	ncbi_110502710	AGPAT5	3.29e-07	PREDICTED: 1-acyl-sn-glycerol-3-phosphate acyltransferase epsilon-like isoform X1 [Salmo salar]
ko01100	Metabolic pathways	1.97e-07	ncbi_110502730	HK1	1.86e-15	unnamed protein product [Oncorhynchus mykiss]
ko01100	Metabolic pathways	1.97e-07	ncbi_110502807	ADK	0.00017218	Adenosine kinase [Salmo salar]
ko01100	Metabolic pathways	1.97e-07	ncbi_110502854	THA2	1.98e-07	PREDICTED: probable low-specificity L-threonine aldolase 2 [Salmo salar]
ko01100	Metabolic pathways	1.97e-07	ncbi_110502946	FASN	9.73e-10	PREDICTED: fatty acid synthase-like [Salmo salar]
ko01100	Metabolic pathways	1.97e-07	ncbi_110502975	GALNT2	1.02e-10	Polypeptide N-acetylgalactosaminyltransferase 2 [Salmo salar]
ko01100	Metabolic pathways	1.97e-07	ncbi_110503591	BLVRB	8.95e-09	Flavin reductase [Salmo salar]
ko01100	Metabolic pathways	1.97e-07	ncbi_110503766	--	2.49e-59	PREDICTED: L-amino-acid oxidase-like isoform X1 [Salmo salar]
ko01100	Metabolic pathways	1.97e-07	ncbi_110503794	ALDH2	4.31e-13	PREDICTED: aldehyde dehydrogenase, mitochondrial-like [Salmo salar]
ko01100	Metabolic pathways	1.97e-07	ncbi_110503928	NT5C3A	1.08e-05	PREDICTED: cytosolic 5'-nucleotidase 3-like isoform X1 [Salmo salar]
ko01100	Metabolic pathways	1.97e-07	ncbi_110504053	PIPOX	5.76e-22	PREDICTED: peroxisomal sarcosine oxidase [Salmo salar]
ko01100	Metabolic pathways	1.97e-07	ncbi_110504256	EPHX2	3.02e-26	PREDICTED: bifunctional epoxide hydrolase 2-like isoform X1 [Salmo salar]
ko01100	Metabolic pathways	1.97e-07	ncbi_110504437	TCIRG1	6.22e-26	PREDICTED: V-type proton ATPase 116 kDa subunit a isoform 3-like isoform X2 [Salmo salar]
ko01100	Metabolic pathways	1.97e-07	ncbi_110504558	PRPS1	5.36e-08	PREDICTED: ribose-phosphate pyrophosphokinase 1-like isoform X2 [Salmo salar]
ko01100	Metabolic pathways	1.97e-07	ncbi_110504699	HPRT1	1.02e-18	PREDICTED: hypoxanthine-guanine phosphoribosyltransferase isoform X1 [Salmo salar]
ko01100	Metabolic pathways	1.97e-07	ncbi_110504710	MTMR7	7.07e-11	PREDICTED: myotubularin-related protein 7-like isoform X1 [Salmo salar]
ko01100	Metabolic pathways	1.97e-07	ncbi_110504725	ACSL1	6.06e-11	PREDICTED: long-chain-fatty-acid--CoA ligase 1-like [Salmo salar]
ko01100	Metabolic pathways	1.97e-07	ncbi_110504813	GFPT2	0.0419002	PREDICTED: glutamine--fructose-6-phosphate aminotransferase [isomerizing] 2-like isoform X1 [Salmo salar]
ko01100	Metabolic pathways	1.97e-07	ncbi_110504840	ALDOB	1.58e-36	fructose-bisphosphate aldolase B [Salmo salar]
ko01100	Metabolic pathways	1.97e-07	ncbi_110505061	B4GALT1	1.21e-06	PREDICTED: beta-1,4-galactosyltransferase 1-like [Salmo salar]
ko01100	Metabolic pathways	1.97e-07	ncbi_110505105	MGAT4B	0.0066859	PREDICTED: alpha-1,3-mannosyl-glycoprotein 4-beta-N-acetylglucosaminyltransferase B [Salmo salar]
ko01100	Metabolic pathways	1.97e-07	ncbi_110505116	ELOVL6	0.00897273	PREDICTED: elongation of very long chain fatty acids protein 6 [Salmo salar]
ko01100	Metabolic pathways	1.97e-07	ncbi_110505140	QDPR	2.04e-46	PREDICTED: dihydropteridine reductase-like isoform X1 [Salmo salar]
ko01100	Metabolic pathways	1.97e-07	ncbi_110505250	MOCS1	1e-05	PREDICTED: molybdenum cofactor biosynthesis protein 1 isoform X3 [Esox lucius]
ko01100	Metabolic pathways	1.97e-07	ncbi_110505317	CMPK2	2.71e-280	UMP-CMP kinase 2, mitochondrial [Salmo salar]
ko01100	Metabolic pathways	1.97e-07	ncbi_110505331	C50D2.7	1.49e-14	PREDICTED: ADP-dependent glucokinase-like [Salmo salar]
ko01100	Metabolic pathways	1.97e-07	ncbi_110505354	LPIN1	0.000200714	PREDICTED: phosphatidate phosphatase LPIN1-like isoform X1 [Salmo salar]
ko01100	Metabolic pathways	1.97e-07	ncbi_110505482	PLD4	0.0111099	PREDICTED: phospholipase D4-like [Salmo salar]
ko01100	Metabolic pathways	1.97e-07	ncbi_110505530	POMT2	0.000935246	PREDICTED: protein O-mannosyl-transferase 2 isoform X1 [Salmo salar]
ko01100	Metabolic pathways	1.97e-07	ncbi_110505539	DLST	8.21e-09	PREDICTED: dihydrolipoyllysine-residue succinyltransferase component of 2-oxoglutarate dehydrogenase complex, mitochondrial isoform X1 [Salmo salar]
ko01100	Metabolic pathways	1.97e-07	ncbi_110505563	GSTZ1	4.3e-08	PREDICTED: maleylacetoacetate isomerase isoform X2 [Salmo salar]
ko01100	Metabolic pathways	1.97e-07	ncbi_110505682	ODC1-A	2.38e-17	PREDICTED: ornithine decarboxylase 1-like [Salmo salar]
ko01100	Metabolic pathways	1.97e-07	ncbi_110505964	PYGL	5.06e-26	PREDICTED: glycogen phosphorylase, liver form-like [Protobothrops mucrosquamatus]
ko01100	Metabolic pathways	1.97e-07	ncbi_110506002	ARG2	0.0487737	PREDICTED: arginase-2, mitochondrial [Salmo salar]
ko01100	Metabolic pathways	1.97e-07	ncbi_110506133	NNT	6.01e-05	PREDICTED: NAD(P) transhydrogenase, mitochondrial-like [Salmo salar]
ko01100	Metabolic pathways	1.97e-07	ncbi_110506175	FAH	4.82e-10	PREDICTED: fumarylacetoacetase-like [Salmo salar]
ko01100	Metabolic pathways	1.97e-07	ncbi_110506198	GLCEB	0.0488514	PREDICTED: D-glucuronyl C5-epimerase [Salmo salar]
ko01100	Metabolic pathways	1.97e-07	ncbi_110506242	MOCS1	6.32e-15	PREDICTED: molybdenum cofactor biosynthesis protein 1 isoform X1 [Salmo salar]
ko01100	Metabolic pathways	1.97e-07	ncbi_110506282	LARGE2	0.00504274	PREDICTED: glycosyltransferase-like protein LARGE2 [Salmo salar]
ko01100	Metabolic pathways	1.97e-07	ncbi_110506346	TK2	0.0338567	PREDICTED: thymidine kinase 2, mitochondrial-like [Salmo salar]
ko01100	Metabolic pathways	1.97e-07	ncbi_110506359	GPT2	0.0108184	PREDICTED: alanine aminotransferase 2 [Salmo salar]
ko01100	Metabolic pathways	1.97e-07	ncbi_110506398	DHCR7	4.76e-12	PREDICTED: 7-dehydrocholesterol reductase isoform X1 [Salmo salar]
ko01100	Metabolic pathways	1.97e-07	ncbi_110506435	SORD	6.29e-17	PREDICTED: sorbitol dehydrogenase-like isoform X1 [Salmo salar]
ko01100	Metabolic pathways	1.97e-07	ncbi_110506506	BCO1	3.64e-08	beta-carotene 15,15'-monooxygenase 1 like [Salmo salar]
ko01100	Metabolic pathways	1.97e-07	ncbi_110506512	GCSH	1.18e-07	PREDICTED: glycine cleavage system H protein, mitochondrial-like [Salmo salar]
ko01100	Metabolic pathways	1.97e-07	ncbi_110506538	ALDH1A2	1.35e-26	retinal dehydrogenase 2 [Salmo salar]
ko01100	Metabolic pathways	1.97e-07	ncbi_110506594	URAH	9.2e-18	PREDICTED: 5-hydroxyisourate hydrolase-like [Salmo salar]
ko01100	Metabolic pathways	1.97e-07	ncbi_110506665	POLR2L	0.0378104	Ab1-108 [Rattus norvegicus]
ko01100	Metabolic pathways	1.97e-07	ncbi_110506782	NNT	0.03864	PREDICTED: NAD(P) transhydrogenase, mitochondrial-like [Salmo salar]
ko01100	Metabolic pathways	1.97e-07	ncbi_110506870	FAH	2.77e-13	PREDICTED: fumarylacetoacetase-like [Salmo salar]
ko01100	Metabolic pathways	1.97e-07	ncbi_110506880	FAH	1.57e-14	PREDICTED: fumarylacetoacetase-like [Salmo salar]
ko01100	Metabolic pathways	1.97e-07	ncbi_110506887	MTHFS	1.74e-09	PREDICTED: 5-formyltetrahydrofolate cyclo-ligase [Salmo salar]
ko01100	Metabolic pathways	1.97e-07	ncbi_110506888	MTHFS	0.000446771	PREDICTED: 5-formyltetrahydrofolate cyclo-ligase [Salmo salar]
ko01100	Metabolic pathways	1.97e-07	ncbi_110506892	MTHFS	0.00147091	PREDICTED: 5-formyltetrahydrofolate cyclo-ligase [Salmo salar]
ko01100	Metabolic pathways	1.97e-07	ncbi_110507168	--	1.07e-31	PREDICTED: L-amino-acid oxidase-like isoform X1 [Salmo salar]
ko01100	Metabolic pathways	1.97e-07	ncbi_110507392	ITPKC	8.34e-44	PREDICTED: inositol-trisphosphate 3-kinase C isoform X1 [Salmo salar]
ko01100	Metabolic pathways	1.97e-07	ncbi_110507438	FKRP	0.00489832	PREDICTED: fukutin-related protein isoform X1 [Salmo salar]
ko01100	Metabolic pathways	1.97e-07	ncbi_110507474	PLD3	0.00025146	PREDICTED: phospholipase D3 [Salmo salar]
ko01100	Metabolic pathways	1.97e-07	ncbi_110507604	CKM	0.0028724	PREDICTED: creatine kinase M-type-like [Salmo salar]
ko01100	Metabolic pathways	1.97e-07	ncbi_110507713	PSPH	0.000862147	PREDICTED: phosphoserine phosphatase isoform X2 [Salmo salar]
ko01100	Metabolic pathways	1.97e-07	ncbi_110508041	PLCH1	2.46e-05	PREDICTED: 1-phosphatidylinositol 4,5-bisphosphate phosphodiesterase eta-1-like, partial [Salmo salar]
ko01100	Metabolic pathways	1.97e-07	ncbi_110508546	GPT2L	3.93e-11	PREDICTED: alanine aminotransferase 2-like isoform X1 [Salmo salar]
ko01100	Metabolic pathways	1.97e-07	ncbi_110508581	GUK1	1.2e-19	PREDICTED: guanylate kinase isoform X1 [Salmo salar]
ko01100	Metabolic pathways	1.97e-07	ncbi_110508648	LAMA3	0.00299988	PREDICTED: laminin subunit alpha-3-like isoform X1 [Salmo salar]
ko01100	Metabolic pathways	1.97e-07	ncbi_110508788	ACSL3	3.67e-05	PREDICTED: long-chain-fatty-acid--CoA ligase 3-like [Salmo salar]
ko01100	Metabolic pathways	1.97e-07	ncbi_110508825	CYP7A1	1.01e-40	cytochrome P450 family 7 subfamily a polypeptide 1-2 [Oncorhynchus mykiss]
ko01100	Metabolic pathways	1.97e-07	ncbi_110508855	AGL	1.2e-46	PREDICTED: glycogen debranching enzyme-like isoform X1 [Salmo salar]
ko01100	Metabolic pathways	1.97e-07	ncbi_110508882	PCYT1A	4.33e-09	PREDICTED: choline-phosphate cytidylyltransferase A-like isoform X2 [Salmo salar]
ko01100	Metabolic pathways	1.97e-07	ncbi_110509057	EXTL2	0.00134787	exostosin-like 2 [Salmo salar]
ko01100	Metabolic pathways	1.97e-07	ncbi_110509503	UCK1	1.16e-47	PREDICTED: uridine-cytidine kinase 1-like [Salmo salar]
ko01100	Metabolic pathways	1.97e-07	ncbi_110509550	OGDH	4.3e-09	PREDICTED: 2-oxoglutarate dehydrogenase, mitochondrial isoform X3 [Stegastes partitus]
ko01100	Metabolic pathways	1.97e-07	ncbi_110509620	ACADS	3.38e-05	PREDICTED: short-chain specific acyl-CoA dehydrogenase, mitochondrial-like isoform X1 [Salmo salar]
ko01100	Metabolic pathways	1.97e-07	ncbi_110509710	MAN1B1	4.31e-13	PREDICTED: endoplasmic reticulum mannosyl-oligosaccharide 1,2-alpha-mannosidase-like [Salmo salar]
ko01100	Metabolic pathways	1.97e-07	ncbi_110509745	SMPD4	2.64e-12	PREDICTED: sphingomyelin phosphodiesterase 4-like isoform X1 [Salmo salar]
ko01100	Metabolic pathways	1.97e-07	ncbi_110509774	ALAD	4.26e-05	PREDICTED: delta-aminolevulinic acid dehydratase-like [Salmo salar]
ko01100	Metabolic pathways	1.97e-07	ncbi_110509854	CEL	0.0324576	PREDICTED: bile salt-activated lipase-like [Salmo salar]
ko01100	Metabolic pathways	1.97e-07	ncbi_110509902	MAT2A	0.00071211	PREDICTED: S-adenosylmethionine synthase isoform type-2 [Salmo salar]
ko01100	Metabolic pathways	1.97e-07	ncbi_110509909	ATP6V0A2	2.58e-05	PREDICTED: V-type proton ATPase 116 kDa subunit a isoform 2-like [Salmo salar]
ko01100	Metabolic pathways	1.97e-07	ncbi_110510051	CBR1	0.00568796	carbonyl reductase/20beta-hydroxysteroid dehydrogenase B [Oncorhynchus mykiss]
ko01100	Metabolic pathways	1.97e-07	ncbi_110510052	SMS	1.15e-08	PREDICTED: spermine synthase isoform X1 [Salmo salar]
ko01100	Metabolic pathways	1.97e-07	ncbi_110510205	GFPT2	0.000248183	PREDICTED: glutamine--fructose-6-phosphate aminotransferase [isomerizing] 2-like [Salmo salar]
ko01100	Metabolic pathways	1.97e-07	ncbi_110510287	GBE1	0.0227294	PREDICTED: 1,4-alpha-glucan-branching enzyme-like [Esox lucius]
ko01100	Metabolic pathways	1.97e-07	ncbi_110512261	PPOX	0.000298212	PREDICTED: protoporphyrinogen oxidase-like [Salmo salar]
ko01100	Metabolic pathways	1.97e-07	ncbi_110512399	DPYS	2.06e-14	PREDICTED: dihydropyrimidinase isoform X1 [Salmo salar]
ko01100	Metabolic pathways	1.97e-07	ncbi_110512912	POMGNT2	1.04e-39	PREDICTED: protein O-linked-mannose beta-1,4-N-acetylglucosaminyltransferase 2 [Salmo salar]
ko01100	Metabolic pathways	1.97e-07	ncbi_110516080	MGAT1	4.58e-36	PREDICTED: alpha-1,3-mannosyl-glycoprotein 2-beta-N-acetylglucosaminyltransferase-like [Salmo salar]
ko01100	Metabolic pathways	1.97e-07	ncbi_110517587	INPP5B	1.51e-13	PREDICTED: type II inositol 1,4,5-trisphosphate 5-phosphatase-like isoform X1 [Salmo salar]
ko01100	Metabolic pathways	1.97e-07	ncbi_110518464	AKR1B1	1.84e-09	PREDICTED: aldose reductase-like [Salmo salar]
ko01100	Metabolic pathways	1.97e-07	ncbi_110518871	BCKDHB	1.8e-10	PREDICTED: 2-oxoisovalerate dehydrogenase subunit beta, mitochondrial [Salmo salar]
ko01100	Metabolic pathways	1.97e-07	ncbi_110519027	ME3	1.95e-50	PREDICTED: NADP-dependent malic enzyme-like [Salmo salar]
ko01100	Metabolic pathways	1.97e-07	ncbi_110520011	HIBCH	5.38e-05	PREDICTED: 3-hydroxyisobutyryl-CoA hydrolase, mitochondrial [Salmo salar]
ko01100	Metabolic pathways	1.97e-07	ncbi_110520021	GLS	1.4e-12	PREDICTED: glutaminase kidney isoform, mitochondrial-like isoform X1 [Salmo salar]
ko01100	Metabolic pathways	1.97e-07	ncbi_110520048	GALNT5	1.73e-40	PREDICTED: polypeptide N-acetylgalactosaminyltransferase 5-like isoform X2 [Salmo salar]
ko01100	Metabolic pathways	1.97e-07	ncbi_110520091	PHGDH	2.61e-15	PREDICTED: D-3-phosphoglycerate dehydrogenase-like [Salmo salar]
ko01100	Metabolic pathways	1.97e-07	ncbi_110520167	PDXK	5.11e-10	PREDICTED: pyridoxal kinase-like [Salmo salar]
ko01100	Metabolic pathways	1.97e-07	ncbi_110520228	IDH1	3.71e-06	PREDICTED: isocitrate dehydrogenase [NADP] cytoplasmic-like [Salmo salar]
ko01100	Metabolic pathways	1.97e-07	ncbi_110520277	CYP27A1	1.19e-18	PREDICTED: sterol 26-hydroxylase, mitochondrial-like [Salmo salar]
ko01100	Metabolic pathways	1.97e-07	ncbi_110520403	CRYL1	1.01e-10	PREDICTED: lambda-crystallin homolog isoform X1 [Salmo salar]
ko01100	Metabolic pathways	1.97e-07	ncbi_110520419	MAN1A2	0.013839	PREDICTED: mannosyl-oligosaccharide 1,2-alpha-mannosidase IB [Salmo salar]
ko01100	Metabolic pathways	1.97e-07	ncbi_110520495	CBS	3.46e-17	PREDICTED: cystathionine beta-synthase-like [Salmo salar]
ko01100	Metabolic pathways	1.97e-07	ncbi_110520559	GOT2	0.003391	PREDICTED: aspartate aminotransferase, mitochondrial-like [Salmo salar]
ko01100	Metabolic pathways	1.97e-07	ncbi_110520584	CHKA	5.6e-28	PREDICTED: choline kinase alpha-like [Salmo salar]
ko01100	Metabolic pathways	1.97e-07	ncbi_110520656	GK	1.75e-29	PREDICTED: glycerol kinase-like isoform X2 [Salmo salar]
ko01100	Metabolic pathways	1.97e-07	ncbi_110520853	FDPS	3.67e-05	PREDICTED: farnesyl pyrophosphate synthase-like isoform X1 [Salmo salar]
ko01100	Metabolic pathways	1.97e-07	ncbi_110521183	TPH	0.00342808	PREDICTED: tryptophan 5-hydroxylase 1-like [Salmo salar]
ko01100	Metabolic pathways	1.97e-07	ncbi_110521330	ACOT1	4.36e-20	PREDICTED: acyl-coenzyme A thioesterase 1-like [Salmo salar]
ko01100	Metabolic pathways	1.97e-07	ncbi_110521336	HYAL5	0.0244583	PREDICTED: hyaluronidase PH-20-like [Salmo salar]
ko01100	Metabolic pathways	1.97e-07	ncbi_110521371	URAH	0.0102152	5-hydroxyisourate hydrolase [Salmo salar]
ko01100	Metabolic pathways	1.97e-07	ncbi_110521555	GCLM	1.43e-45	PREDICTED: glutamate--cysteine ligase regulatory subunit-like [Salmo salar]
ko01100	Metabolic pathways	1.97e-07	ncbi_110521586	B3GNT5A	3.24e-05	PREDICTED: lactosylceramide 1,3-N-acetyl-beta-D-glucosaminyltransferase A-like [Salmo salar]
ko01100	Metabolic pathways	1.97e-07	ncbi_110521683	AIRC	2.27e-14	PREDICTED: multifunctional protein ADE2 isoform X2 [Esox lucius]
ko01100	Metabolic pathways	1.97e-07	ncbi_110521690	UAP1	0.00421727	PREDICTED: UDP-N-acetylhexosamine pyrophosphorylase-like isoform X1 [Salmo salar]
ko01100	Metabolic pathways	1.97e-07	ncbi_110521738	ST3GAL3	7.53e-09	PREDICTED: CMP-N-acetylneuraminate-beta-1,4-galactoside alpha-2,3-sialyltransferase-like isoform X2 [Salmo salar]
ko01100	Metabolic pathways	1.97e-07	ncbi_110521745	B4GALT6	0.0170097	PREDICTED: beta-1,4-galactosyltransferase 6-like [Salmo salar]
ko01100	Metabolic pathways	1.97e-07	ncbi_110521780	UCK2A	6.77e-07	PREDICTED: uridine-cytidine kinase 2-A isoform X1 [Salmo salar]
ko01100	Metabolic pathways	1.97e-07	ncbi_110521805	PGM1	1.56e-22	phosphoglucomutase-1 [Salmo salar]
ko01100	Metabolic pathways	1.97e-07	ncbi_110521851	GGT	3.08e-17	PREDICTED: gamma-glutamyltranspeptidase 3-like [Clupea harengus]
ko01100	Metabolic pathways	1.97e-07	ncbi_110521911	SEPHS1	5.08e-07	PREDICTED: selenide, water dikinase 1-like [Salmo salar]
ko01100	Metabolic pathways	1.97e-07	ncbi_110521955	UOX	1.72e-16	PREDICTED: uricase [Salmo salar]
ko01100	Metabolic pathways	1.97e-07	ncbi_110522057	MBOAT2	9.88e-06	PREDICTED: membrane-bound O-acyltransferase domain-containing protein 2-like isoform X1 [Salmo salar]
ko01100	Metabolic pathways	1.97e-07	ncbi_110522099	NT5E	0.0124212	PREDICTED: 5'-nucleotidase-like isoform X1 [Salmo salar]
ko01100	Metabolic pathways	1.97e-07	ncbi_110522129	DSE	5.23e-17	PREDICTED: dermatan-sulfate epimerase-like [Salmo salar]
ko01100	Metabolic pathways	1.97e-07	ncbi_110522147	REV3L	0.0499114	PREDICTED: DNA polymerase zeta catalytic subunit-like isoform X2 [Salmo salar]
ko01100	Metabolic pathways	1.97e-07	ncbi_110522173	MECR	3.3e-05	PREDICTED: trans-2-enoyl-CoA reductase, mitochondrial-like [Salmo salar]
ko01100	Metabolic pathways	1.97e-07	ncbi_110522256	ITPKB	0.0257923	PREDICTED: inositol-trisphosphate 3-kinase B-like [Salmo salar]
ko01100	Metabolic pathways	1.97e-07	ncbi_110522267	CAD	3.24e-20	PREDICTED: CAD protein-like isoform X1 [Salmo salar]
ko01100	Metabolic pathways	1.97e-07	ncbi_110522458	ALDH6A1	2.39e-08	Methylmalonate-semialdehyde dehydrogenase [Salmo salar]
ko01100	Metabolic pathways	1.97e-07	ncbi_110522589	ACOT1	3.85e-09	PREDICTED: acyl-coenzyme A thioesterase 1-like [Salmo salar]
ko01100	Metabolic pathways	1.97e-07	ncbi_110522620	CHAC1	1.92e-10	cation transport regulator-like protein 1 [Salmo salar]
ko01100	Metabolic pathways	1.97e-07	ncbi_110522695	PNPLA2	0.00034795	PREDICTED: patatin-like phospholipase domain-containing protein 2 [Salmo salar]
ko01100	Metabolic pathways	1.97e-07	ncbi_110522864	DHFR	5.63e-12	PREDICTED: dihydrofolate reductase-like [Salmo salar]
ko01100	Metabolic pathways	1.97e-07	ncbi_110523014	GMDS	0.000956511	PREDICTED: GDP-mannose 4,6 dehydratase isoform X1 [Salmo salar]
ko01100	Metabolic pathways	1.97e-07	ncbi_110523153	AUH	2.57e-07	PREDICTED: methylglutaconyl-CoA hydratase, mitochondrial [Salmo salar]
ko01100	Metabolic pathways	1.97e-07	ncbi_110523240	FPGS	9.81e-25	PREDICTED: folylpolyglutamate synthase, mitochondrial isoform X2 [Salmo salar]
ko01100	Metabolic pathways	1.97e-07	ncbi_110523263	UAP1L1	0.000246033	PREDICTED: UDP-N-acetylhexosamine pyrophosphorylase-like protein 1 isoform X1 [Salmo salar]
ko01100	Metabolic pathways	1.97e-07	ncbi_110523279	DOLK	9.25e-08	PREDICTED: dolichol kinase isoform X1 [Salmo salar]
ko01100	Metabolic pathways	1.97e-07	ncbi_110523291	UCK1	2.43e-37	PREDICTED: uridine-cytidine kinase 1-like [Salmo salar]
ko01100	Metabolic pathways	1.97e-07	ncbi_110523310	KYAT1	1.39e-09	PREDICTED: kynurenine--oxoglutarate transaminase 1-like isoform X1 [Salmo salar]
ko01100	Metabolic pathways	1.97e-07	ncbi_110523316	PTGES	0.0454045	PREDICTED: prostaglandin E synthase [Salmo salar]
ko01100	Metabolic pathways	1.97e-07	ncbi_110523407	ACADS	7.57e-07	PREDICTED: short-chain specific acyl-CoA dehydrogenase, mitochondrial-like [Salmo salar]
ko01100	Metabolic pathways	1.97e-07	ncbi_110523447	DMGDH	1.8e-09	PREDICTED: dimethylglycine dehydrogenase, mitochondrial [Salmo salar]
ko01100	Metabolic pathways	1.97e-07	ncbi_110523651	MAOA	1.45e-07	PREDICTED: probable flavin-containing monoamine oxidase A isoform X8 [Salmo salar]
ko01100	Metabolic pathways	1.97e-07	ncbi_110523753	PRODH	1.53e-10	PREDICTED: proline dehydrogenase 1, mitochondrial-like [Salmo salar]
ko01100	Metabolic pathways	1.97e-07	ncbi_110523789	GPAT3	5.3e-16	PREDICTED: glycerol-3-phosphate acyltransferase 3 [Salmo salar]
ko01100	Metabolic pathways	1.97e-07	ncbi_110523793	HPSE	7.58e-22	PREDICTED: heparanase [Salmo salar]
ko01100	Metabolic pathways	1.97e-07	ncbi_110523920	MOCS2	0.00246766	PREDICTED: molybdopterin synthase catalytic subunit-like [Salmo salar]
ko01100	Metabolic pathways	1.97e-07	ncbi_110524051	ELOVL4	7.38e-13	PREDICTED: elongation of very long chain fatty acids protein 4-like isoform X1 [Salmo salar]
ko01100	Metabolic pathways	1.97e-07	ncbi_110524057	FPGT	0.000158451	fucose-1-phosphate guanylyltransferase [Salmo salar]
ko01100	Metabolic pathways	1.97e-07	ncbi_110524165	GAMT	8.36e-14	guanidinoacetate N-methyltransferase [Oncorhynchus mykiss]
ko01100	Metabolic pathways	1.97e-07	ncbi_110524457	B3GNT5A	1.23e-30	PREDICTED: lactosylceramide 1,3-N-acetyl-beta-D-glucosaminyltransferase A-like [Salmo salar]
ko01100	Metabolic pathways	1.97e-07	ncbi_110524477	DAD1	2.89e-07	PREDICTED: dolichyl-diphosphooligosaccharide--protein glycosyltransferase subunit DAD1-like [Salmo salar]
ko01100	Metabolic pathways	1.97e-07	ncbi_110524483	PFAS	1.35e-14	PREDICTED: phosphoribosylformylglycinamidine synthase isoform X1 [Salmo salar]
ko01100	Metabolic pathways	1.97e-07	ncbi_110524574	UAP1	2.44e-24	PREDICTED: UDP-N-acetylhexosamine pyrophosphorylase-like isoform X1 [Salmo salar]
ko01100	Metabolic pathways	1.97e-07	ncbi_110524642	B4GALT6	2.44e-07	PREDICTED: beta-1,4-galactosyltransferase 6-like isoform X1 [Salmo salar]
ko01100	Metabolic pathways	1.97e-07	ncbi_110524674	NAPRT	1.63e-08	PREDICTED: nicotinate phosphoribosyltransferase [Salmo salar]
ko01100	Metabolic pathways	1.97e-07	ncbi_110524695	ALDH9A1A	1.29e-10	4-trimethylaminobutyraldehyde dehydrogenase [Salmo salar]
ko01100	Metabolic pathways	1.97e-07	ncbi_110524777	PLA2G4A	0.000164444	PREDICTED: cytosolic phospholipase A2-like [Salmo salar]
ko01100	Metabolic pathways	1.97e-07	ncbi_110524875	ALN	1.83e-09	PREDICTED: allantoinase, mitochondrial-like [Salmo salar]
ko01100	Metabolic pathways	1.97e-07	ncbi_110524881	LDHC	0.000498375	PREDICTED: L-lactate dehydrogenase B-A chain isoform X1 [Salmo salar]
ko01100	Metabolic pathways	1.97e-07	ncbi_110525169	LIPG	0.000354819	PREDICTED: endothelial lipase-like [Salmo salar]
ko01100	Metabolic pathways	1.97e-07	ncbi_110525260	CDO1	2.01e-60	cysteine dioxygenase type 1 [Salmo salar]
ko01100	Metabolic pathways	1.97e-07	ncbi_110525274	IDNK	6.23e-08	PREDICTED: probable gluconokinase [Salmo salar]
ko01100	Metabolic pathways	1.97e-07	ncbi_110525352	ACACB	8.56e-48	PREDICTED: acetyl-CoA carboxylase-like isoform X1 [Salmo salar]
ko01100	Metabolic pathways	1.97e-07	ncbi_110525408	GDA	1.33e-29	PREDICTED: guanine deaminase-like isoform X1 [Salmo salar]
ko01100	Metabolic pathways	1.97e-07	ncbi_110525429	UGT2C1	4.42e-06	PREDICTED: UDP-glucuronosyltransferase 2B4-like [Cyprinus carpio]
ko01100	Metabolic pathways	1.97e-07	ncbi_110525435	ACSBG2	0.00269937	PREDICTED: long-chain-fatty-acid--CoA ligase ACSBG2-like [Salmo salar]
ko01100	Metabolic pathways	1.97e-07	ncbi_110525447	GLDC	1.82e-51	PREDICTED: glycine dehydrogenase (decarboxylating), mitochondrial-like [Salmo salar]
ko01100	Metabolic pathways	1.97e-07	ncbi_110525639	IDO2	1.15e-33	PREDICTED: indoleamine 2,3-dioxygenase 2-like [Salmo salar]
ko01100	Metabolic pathways	1.97e-07	ncbi_110525708	MAT2A	1.06e-15	PREDICTED: S-adenosylmethionine synthase isoform type-2-like [Salmo salar]
ko01100	Metabolic pathways	1.97e-07	ncbi_110525808	ACAA2	0.000173582	PREDICTED: 3-ketoacyl-CoA thiolase, mitochondrial-like [Salmo salar]
ko01100	Metabolic pathways	1.97e-07	ncbi_110525830	PEPA	1.01e-06	unnamed protein product [Oncorhynchus mykiss]
ko01100	Metabolic pathways	1.97e-07	ncbi_110525863	HK2	3.55e-05	PREDICTED: hexokinase-2-like isoform X1 [Salmo salar]
ko01100	Metabolic pathways	1.97e-07	ncbi_110525913	AGXT	1.96e-106	PREDICTED: serine--pyruvate aminotransferase, mitochondrial-like isoform X1 [Esox lucius]
ko01100	Metabolic pathways	1.97e-07	ncbi_110525917	--	0.00448745	PREDICTED: testosterone 17-beta-dehydrogenase 3 isoform X2 [Salmo salar]
ko01100	Metabolic pathways	1.97e-07	ncbi_110525945	PLPP1	2.81e-29	PREDICTED: lipid phosphate phosphohydrolase 1-like [Salmo salar]
ko01100	Metabolic pathways	1.97e-07	ncbi_110526034	RDH11	9.88e-17	PREDICTED: retinol dehydrogenase 11-like isoform X1 [Salmo salar]
ko01100	Metabolic pathways	1.97e-07	ncbi_110526135	NUDT12	1.61e-13	PREDICTED: peroxisomal NADH pyrophosphatase NUDT12 [Salmo salar]
ko01100	Metabolic pathways	1.97e-07	ncbi_110526161	LARGE2	0.0061138	PREDICTED: glycosyltransferase-like protein LARGE2 [Salmo salar]
ko01100	Metabolic pathways	1.97e-07	ncbi_110526313	DHODH	4.2e-13	PREDICTED: dihydroorotate dehydrogenase (quinone), mitochondrial [Salmo salar]
ko01100	Metabolic pathways	1.97e-07	ncbi_110526348	UGT2A3	1.16e-06	PREDICTED: UDP-glucuronosyltransferase 2C1-like isoform X1 [Larimichthys crocea]
ko01100	Metabolic pathways	1.97e-07	ncbi_110526385	BCO1	7.92e-06	beta-carotene 15,15'-monooxygenase 1 like [Salmo salar]
ko01100	Metabolic pathways	1.97e-07	ncbi_110526428	PIGB	0.0224868	PREDICTED: GPI mannosyltransferase 3 isoform X1 [Salmo salar]
ko01100	Metabolic pathways	1.97e-07	ncbi_110526546	CYP2R1	0.00497053	PREDICTED: vitamin D 25-hydroxylase-like [Salmo salar]
ko01100	Metabolic pathways	1.97e-07	ncbi_110526570	CYP1A1	6.98e-166	cytochrome P450 1A2 [Oncorhynchus mykiss]
ko01100	Metabolic pathways	1.97e-07	ncbi_110526592	NAT1	1.96e-06	PREDICTED: arylamine N-acetyltransferase, pineal gland isozyme NAT-10-like [Salmo salar]
ko01100	Metabolic pathways	1.97e-07	ncbi_110526615	LPCAT2	0.0144037	Lysophosphatidylcholine acyltransferase 2 [Salmo salar]
ko01100	Metabolic pathways	1.97e-07	ncbi_110526997	GLCEB	0.00193432	PREDICTED: D-glucuronyl C5-epimerase [Salmo salar]
ko01100	Metabolic pathways	1.97e-07	ncbi_110527102	GYG1	7.97e-36	PREDICTED: glycogenin-2 [Esox lucius]
ko01100	Metabolic pathways	1.97e-07	ncbi_110527280	ACADL	2.18e-06	Long-chain specific acyl-CoA dehydrogenase, mitochondrial precursor [Salmo salar]
ko01100	Metabolic pathways	1.97e-07	ncbi_110527282	ACADL	4.83e-09	PREDICTED: long-chain specific acyl-CoA dehydrogenase, mitochondrial [Salmo salar]
ko01100	Metabolic pathways	1.97e-07	ncbi_110527291	CBS	5.29e-21	PREDICTED: cystathionine beta-synthase-like [Salmo salar]
ko01100	Metabolic pathways	1.97e-07	ncbi_110527416	B3GALT1	0.000131767	PREDICTED: beta-1,3-galactosyltransferase 1-like [Salmo salar]
ko01100	Metabolic pathways	1.97e-07	ncbi_110527510	GYG2	5.42e-43	PREDICTED: glycogenin-2 [Esox lucius]
ko01100	Metabolic pathways	1.97e-07	ncbi_110527513	ACSS1	4.39e-18	PREDICTED: acetyl-coenzyme A synthetase 2-like, mitochondrial [Salmo salar]
ko01100	Metabolic pathways	1.97e-07	ncbi_110527537	AOX1	5.91e-46	PREDICTED: aldehyde oxidase 1-like [Salmo salar]
ko01100	Metabolic pathways	1.97e-07	ncbi_110527550	PYGB	3.89e-05	glycogen phosphorylase, brain form [Salmo salar]
ko01100	Metabolic pathways	1.97e-07	ncbi_110527559	AGPAT3	1.28e-25	1-acyl-sn-glycerol-3-phosphate acyltransferase gamma [Salmo salar]
ko01100	Metabolic pathways	1.97e-07	ncbi_110527644	AHCY-B	3.17e-15	Adenosylhomocysteinase B [Salmo salar]
ko01100	Metabolic pathways	1.97e-07	ncbi_110527652	PIGU	0.00408268	PREDICTED: phosphatidylinositol glycan anchor biosynthesis class U protein [Salmo salar]
ko01100	Metabolic pathways	1.97e-07	ncbi_110527664	ST3GAL2	1.17e-11	PREDICTED: CMP-N-acetylneuraminate-beta-galactosamide-alpha-2,3-sialyltransferase 2-like isoform X1 [Salmo salar]
ko01100	Metabolic pathways	1.97e-07	ncbi_110527709	CDA	1.87e-20	Cytidine deaminase [Salmo salar]
ko01100	Metabolic pathways	1.97e-07	ncbi_110527712	B3GALT6	0.0150901	PREDICTED: beta-1,3-galactosyltransferase 6-like isoform X1 [Salmo salar]
ko01100	Metabolic pathways	1.97e-07	ncbi_110527746	SMPD2	0.000867255	PREDICTED: sphingomyelin phosphodiesterase 2 [Salmo salar]
ko01100	Metabolic pathways	1.97e-07	ncbi_110527842	FAM213B	7.19e-05	PREDICTED: prostamide/prostaglandin F synthase [Salmo salar]
ko01100	Metabolic pathways	1.97e-07	ncbi_110527870	NT5C2	0.000334995	PREDICTED: cytosolic purine 5'-nucleotidase isoform X1 [Salmo salar]
ko01100	Metabolic pathways	1.97e-07	ncbi_110527998	ALPL	3.1e-05	Alkaline phosphatase [Salmo salar]
ko01100	Metabolic pathways	1.97e-07	ncbi_110528009	PANK4	4.31e-13	PREDICTED: pantothenate kinase 4-like isoform X1 [Salmo salar]
ko01100	Metabolic pathways	1.97e-07	ncbi_110528017	ALDH4A1	9.01e-15	PREDICTED: delta-1-pyrroline-5-carboxylate dehydrogenase, mitochondrial-like [Salmo salar]
ko01100	Metabolic pathways	1.97e-07	ncbi_110528062	SDHB	0.000163875	PREDICTED: succinate dehydrogenase [ubiquinone] iron-sulfur subunit, mitochondrial-like isoform X1 [Salmo salar]
ko01100	Metabolic pathways	1.97e-07	ncbi_110528086	AHCYL1	0.00255841	PREDICTED: adenosylhomocysteinase 2 isoform X1 [Salmo salar]
ko01100	Metabolic pathways	1.97e-07	ncbi_110528147	UROC1	8.8e-13	PREDICTED: urocanate hydratase [Salmo salar]
ko01100	Metabolic pathways	1.97e-07	ncbi_110528221	CYP27B1	1.33e-15	PREDICTED: 25-hydroxyvitamin D-1 alpha hydroxylase, mitochondrial-like [Salmo salar]
ko01100	Metabolic pathways	1.97e-07	ncbi_110528223	SUOX	7.06e-28	PREDICTED: sulfite oxidase, mitochondrial isoform X1 [Salmo salar]
ko01100	Metabolic pathways	1.97e-07	ncbi_110528263	INPP1	0.00475066	PREDICTED: inositol polyphosphate 1-phosphatase-like [Salmo salar]
ko01100	Metabolic pathways	1.97e-07	ncbi_110528363	PIK3C2B	0.00375034	PREDICTED: phosphatidylinositol 4-phosphate 3-kinase C2 domain-containing subunit beta-like isoform X2 [Salmo salar]
ko01100	Metabolic pathways	1.97e-07	ncbi_110528376	DEGS1	7.03e-06	PREDICTED: sphingolipid delta(4)-desaturase DES1-like [Salmo salar]
ko01100	Metabolic pathways	1.97e-07	ncbi_110528580	GLS	8.86e-15	PREDICTED: glutaminase kidney isoform, mitochondrial-like isoform X7 [Salmo salar]
ko01100	Metabolic pathways	1.97e-07	ncbi_110528748	ACADL	0.00139328	PREDICTED: long-chain specific acyl-CoA dehydrogenase, mitochondrial [Salmo salar]
ko01100	Metabolic pathways	1.97e-07	ncbi_110528975	PAPSS2	8.18e-10	PREDICTED: bifunctional 3'-phosphoadenosine 5'-phosphosulfate synthase 2-like [Salmo salar]
ko01100	Metabolic pathways	1.97e-07	ncbi_110529243	SELENOI	1.67e-07	PREDICTED: ethanolaminephosphotransferase 1-like, partial [Salmo salar]
ko01100	Metabolic pathways	1.97e-07	ncbi_110529444	MBOAT2	0.00236485	PREDICTED: membrane-bound O-acyltransferase domain-containing protein 2-like isoform X2 [Salmo salar]
ko01100	Metabolic pathways	1.97e-07	ncbi_110529479	NT5E	0.0204162	PREDICTED: 5'-nucleotidase [Salmo salar]
ko01100	Metabolic pathways	1.97e-07	ncbi_110529528	AMD1	5.63e-10	PREDICTED: S-adenosylmethionine decarboxylase proenzyme-like [Salmo salar]
ko01100	Metabolic pathways	1.97e-07	ncbi_110529637	P4HA1	2.58e-05	PREDICTED: prolyl 4-hydroxylase subunit alpha-1-like [Salmo salar]
ko01100	Metabolic pathways	1.97e-07	ncbi_110529638	GALNT14	5.22e-06	PREDICTED: polypeptide N-acetylgalactosaminyltransferase 14-like isoform X1 [Salmo salar]
ko01100	Metabolic pathways	1.97e-07	ncbi_110529770	ATP6V1D	0.00141029	vacuolar proton pump subunit D-1, partial [Oncorhynchus mykiss]
ko01100	Metabolic pathways	1.97e-07	ncbi_110529776	EXTL3	0.000170534	PREDICTED: exostosin-like 3 [Salmo salar]
ko01100	Metabolic pathways	1.97e-07	ncbi_110529800	PLB1	0.00669058	PREDICTED: phospholipase B1, membrane-associated-like [Salmo salar]
ko01100	Metabolic pathways	1.97e-07	ncbi_110529862	ALDH6A1	1.07e-05	PREDICTED: methylmalonate-semialdehyde dehydrogenase [acylating], mitochondrial-like isoform X1 [Salmo salar]
ko01100	Metabolic pathways	1.97e-07	ncbi_110530019	PGM1	0.00035134	PREDICTED: phosphoglucomutase-1-like [Salmo salar]
ko01100	Metabolic pathways	1.97e-07	ncbi_110530082	AGXT	9.79e-49	PREDICTED: serine--pyruvate aminotransferase [Salmo salar]
ko01100	Metabolic pathways	1.97e-07	ncbi_110530149	PCYT1A	0.00489832	PREDICTED: choline-phosphate cytidylyltransferase A-like isoform X3 [Salmo salar]
ko01100	Metabolic pathways	1.97e-07	ncbi_110530174	AGL	3.38e-12	PREDICTED: glycogen debranching enzyme-like isoform X2 [Salmo salar]
ko01100	Metabolic pathways	1.97e-07	ncbi_110530204	CYP7A1	0.0321533	cytochrome P450 family 7 subfamily a polypeptide 1-1 [Oncorhynchus mykiss]
ko01100	Metabolic pathways	1.97e-07	ncbi_110530384	BLVRA	7.2e-28	PREDICTED: biliverdin reductase A [Salmo salar]
ko01100	Metabolic pathways	1.97e-07	ncbi_110530406	KDSR	0.000641956	PREDICTED: 3-ketodihydrosphingosine reductase-like [Salmo salar]
ko01100	Metabolic pathways	1.97e-07	ncbi_110530407	LAMA3	1.17e-15	PREDICTED: laminin subunit alpha-3-like isoform X1 [Salmo salar]
ko01100	Metabolic pathways	1.97e-07	ncbi_110530492	CYP8B1	5.88e-52	cytochrome P450 family 8 subfamily b polypeptide 1-1 [Oncorhynchus mykiss]
ko01100	Metabolic pathways	1.97e-07	ncbi_110530522	PLCE1	3.64e-08	PREDICTED: 1-phosphatidylinositol 4,5-bisphosphate phosphodiesterase epsilon-1-like isoform X1 [Salmo salar]
ko01100	Metabolic pathways	1.97e-07	ncbi_110530523	PLPP3	0.0231103	PREDICTED: lipid phosphate phosphohydrolase 3-like [Salmo salar]
ko01100	Metabolic pathways	1.97e-07	ncbi_110530641	POLR2E	4.69e-23	PREDICTED: DNA-directed RNA polymerases I, II, and III subunit RPABC1 [Salmo salar]
ko01100	Metabolic pathways	1.97e-07	ncbi_110530733	ALG3	0.00681539	PREDICTED: dol-P-Man:Man(5)GlcNAc(2)-PP-Dol alpha-1,3-mannosyltransferase isoform X1 [Salmo salar]
ko01100	Metabolic pathways	1.97e-07	ncbi_110530769	PNP	5.66e-05	PREDICTED: purine nucleoside phosphorylase-like [Salmo salar]
ko01100	Metabolic pathways	1.97e-07	ncbi_110530776	NADK	0.000113705	PREDICTED: NAD kinase-like isoform X1 [Salmo salar]
ko01100	Metabolic pathways	1.97e-07	ncbi_110530927	MAT1A	3.91e-15	PREDICTED: S-adenosylmethionine synthase isoform type-1 [Salmo salar]
ko01100	Metabolic pathways	1.97e-07	ncbi_110530943	DPYD	3.05e-09	PREDICTED: dihydropyrimidine dehydrogenase [NADP(+)] [Salmo salar]
ko01100	Metabolic pathways	1.97e-07	ncbi_110531313	SGMS2	8.64e-06	PREDICTED: phosphatidylcholine:ceramide cholinephosphotransferase 2-like isoform X1 [Salmo salar]
ko01100	Metabolic pathways	1.97e-07	ncbi_110531329	ENO3	0.0055044	enolase 3-1 [Salmo salar]
ko01100	Metabolic pathways	1.97e-07	ncbi_110531356	CYP26B1	0.0333125	PREDICTED: cytochrome P450 26B1 [Salmo salar]
ko01100	Metabolic pathways	1.97e-07	ncbi_110531413	B3GNT3	0.00621883	PREDICTED: N-acetyllactosaminide beta-1,3-N-acetylglucosaminyltransferase 3-like [Salmo salar]
ko01100	Metabolic pathways	1.97e-07	ncbi_110531442	MTM1	4.99e-11	PREDICTED: myotubularin-like [Sinocyclocheilus grahami]
ko01100	Metabolic pathways	1.97e-07	ncbi_110531584	PNP	0.00762949	PREDICTED: purine nucleoside phosphorylase-like [Salmo salar]
ko01100	Metabolic pathways	1.97e-07	ncbi_110531614	GBA2	0.00317718	PREDICTED: non-lysosomal glucosylceramidase [Salmo salar]
ko01100	Metabolic pathways	1.97e-07	ncbi_110531631	DHRS4	3.09e-10	PREDICTED: dehydrogenase/reductase SDR family member 4 isoform X1 [Salmo salar]
ko01100	Metabolic pathways	1.97e-07	ncbi_110531828	POLR2A	3.09e-10	PREDICTED: DNA-directed RNA polymerase II subunit RPB1 [Salmo salar]
ko01100	Metabolic pathways	1.97e-07	ncbi_110531931	ETNPPL	7.32e-08	PREDICTED: ethanolamine-phosphate phospho-lyase-like [Salmo salar]
ko01100	Metabolic pathways	1.97e-07	ncbi_110532065	CHDH	5.68e-07	PREDICTED: choline dehydrogenase, mitochondrial [Salmo salar]
ko01100	Metabolic pathways	1.97e-07	ncbi_110532078	MGLL	8.78e-13	monoglyceride lipase [Salmo salar]
ko01100	Metabolic pathways	1.97e-07	ncbi_110532102	ACSS2	0.000375841	PREDICTED: acetyl-coenzyme A synthetase, cytoplasmic-like isoform X2 [Salmo salar]
ko01100	Metabolic pathways	1.97e-07	ncbi_110532243	MTHFR	2.52e-05	PREDICTED: methylenetetrahydrofolate reductase [Salmo salar]
ko01100	Metabolic pathways	1.97e-07	ncbi_110532257	COX4I1	0.0405285	PREDICTED: cytochrome c oxidase subunit 4 isoform 2, mitochondrial-like [Salmo salar]
ko01100	Metabolic pathways	1.97e-07	ncbi_110532330	NMNAT1	4.49e-42	Nicotinamide mononucleotide adenylyltransferase 1 [Salmo salar]
ko01100	Metabolic pathways	1.97e-07	ncbi_110532515	DNMT3B	2.94e-24	PREDICTED: DNA (cytosine-5)-methyltransferase 3A-like isoform X2 [Salmo salar]
ko01100	Metabolic pathways	1.97e-07	ncbi_110532583	AGMAT	0.00107826	PREDICTED: agmatinase, mitochondrial isoform X2 [Salmo salar]
ko01100	Metabolic pathways	1.97e-07	ncbi_110532691	C1GALT1A	2.44e-07	PREDICTED: glycoprotein-N-acetylgalactosamine 3-beta-galactosyltransferase 1-B-like [Salmo salar]
ko01100	Metabolic pathways	1.97e-07	ncbi_110532723	G6PD	3.33e-64	PREDICTED: glucose-6-phosphate 1-dehydrogenase-like isoform X3 [Salmo salar]
ko01100	Metabolic pathways	1.97e-07	ncbi_110533181	B4GALT1	0.0001847	PREDICTED: beta-1,4-galactosyltransferase 1-like isoform X1 [Salmo salar]
ko01100	Metabolic pathways	1.97e-07	ncbi_110533375	ACSL6	1.22e-24	PREDICTED: long-chain-fatty-acid--CoA ligase 6-like isoform X1 [Salmo salar]
ko01100	Metabolic pathways	1.97e-07	ncbi_110533491	CKM	0.0146306	creatine kinase-2 [Salmo salar]
ko01100	Metabolic pathways	1.97e-07	ncbi_110533639	ASPA	0.000327284	PREDICTED: aspartoacylase isoform X8 [Salmo salar]
ko01100	Metabolic pathways	1.97e-07	ncbi_110533663	DGAT2	1.14e-73	PREDICTED: diacylglycerol O-acyltransferase 2-like isoform X1 [Salmo salar]
ko01100	Metabolic pathways	1.97e-07	ncbi_110533703	HSD17B12	0.0126982	20beta-hydroxysteroid dehydrogenase type 2 [Oncorhynchus mykiss]
ko01100	Metabolic pathways	1.97e-07	ncbi_110533779	PAFAH1B2	0.00386444	PREDICTED: platelet-activating factor acetylhydrolase IB subunit beta-like [Salmo salar]
ko01100	Metabolic pathways	1.97e-07	ncbi_110533829	MTMR8	1e-55	PREDICTED: myotubularin-related protein 8-like isoform X1 [Salmo salar]
ko01100	Metabolic pathways	1.97e-07	ncbi_110534059	SMS	0.0196347	PREDICTED: spermine synthase-like [Salmo salar]
ko01100	Metabolic pathways	1.97e-07	ncbi_110534067	PCYT1B	1.92e-08	PREDICTED: choline-phosphate cytidylyltransferase B-like [Salmo salar]
ko01100	Metabolic pathways	1.97e-07	ncbi_110534248	HMBS	0.0118461	PREDICTED: porphobilinogen deaminase-like isoform X3 [Salmo salar]
ko01100	Metabolic pathways	1.97e-07	ncbi_110534272	ACER2	0.0199934	PREDICTED: alkaline ceramidase 2-like [Salmo salar]
ko01100	Metabolic pathways	1.97e-07	ncbi_110534455	NANS	6.76e-09	Sialic acid synthase [Salmo salar]
ko01100	Metabolic pathways	1.97e-07	ncbi_110534462	B4GALT1	1.33e-10	PREDICTED: beta-1,4-galactosyltransferase 1-like isoform X1 [Salmo salar]
ko01100	Metabolic pathways	1.97e-07	ncbi_110534481	DCTD	0.0156829	PREDICTED: deoxycytidylate deaminase-like isoform X1 [Salmo salar]
ko01100	Metabolic pathways	1.97e-07	ncbi_110534498	GALNT7	7.97e-15	PREDICTED: N-acetylgalactosaminyltransferase 7-like isoform X1 [Salmo salar]
ko01100	Metabolic pathways	1.97e-07	ncbi_110534975	SMPD5	0.0121557	PREDICTED: sphingomyelin phosphodiesterase 3-like [Salmo salar]
ko01100	Metabolic pathways	1.97e-07	ncbi_110535146	ACAA1B	3.57e-21	PREDICTED: 3-ketoacyl-CoA thiolase B, peroxisomal-like [Salmo salar]
ko01100	Metabolic pathways	1.97e-07	ncbi_110535293	GALNT11	0.00071211	PREDICTED: polypeptide N-acetylgalactosaminyltransferase 11-like [Salmo salar]
ko01100	Metabolic pathways	1.97e-07	ncbi_110535309	OPLAH	2.5e-05	PREDICTED: 5-oxoprolinase [Salmo salar]
ko01100	Metabolic pathways	1.97e-07	ncbi_110535342	URAD	8.95e-12	2-oxo-4-hydroxy-4-carboxy-5-ureidoimidazoline decarboxylase [Plecoglossus altivelis]
ko01100	Metabolic pathways	1.97e-07	ncbi_110535397	PLD1	0.00166069	PREDICTED: phospholipase D1 [Salmo salar]
ko01100	Metabolic pathways	1.97e-07	ncbi_110535501	AGL	5.12e-10	PREDICTED: glycogen debranching enzyme-like isoform X2 [Salmo salar]
ko01100	Metabolic pathways	1.97e-07	ncbi_110535624	LPIN2	2.27e-07	PREDICTED: phosphatidate phosphatase LPIN2-like isoform X1 [Salmo salar]
ko01100	Metabolic pathways	1.97e-07	ncbi_110535669	IMPA1	9.53e-25	inositol monophosphatase 1 [Salmo salar]
ko01100	Metabolic pathways	1.97e-07	ncbi_110535689	CDO1	2.48e-43	PREDICTED: cysteine dioxygenase type 1-like [Salmo salar]
ko01100	Metabolic pathways	1.97e-07	ncbi_110535755	ACACB	8.3e-13	PREDICTED: acetyl-CoA carboxylase 2 isoform X2 [Salmo salar]
ko01100	Metabolic pathways	1.97e-07	ncbi_110535824	ACSBG2	1.41e-07	PREDICTED: long-chain-fatty-acid--CoA ligase ACSBG2-like isoform X1 [Salmo salar]
ko01100	Metabolic pathways	1.97e-07	ncbi_110535832	GLDC	2.17e-40	PREDICTED: glycine dehydrogenase (decarboxylating), mitochondrial-like [Salmo salar]
ko01100	Metabolic pathways	1.97e-07	ncbi_110535856	FPGS	4.38e-20	PREDICTED: folylpolyglutamate synthase, mitochondrial-like isoform X1 [Salmo salar]
ko01100	Metabolic pathways	1.97e-07	ncbi_110536009	IDO2	4.07e-19	PREDICTED: indoleamine 2,3-dioxygenase 2-like isoform X3 [Salmo salar]
ko01100	Metabolic pathways	1.97e-07	ncbi_110536048	SDS	1.36e-05	PREDICTED: L-serine dehydratase/L-threonine deaminase-like [Salmo salar]
ko01100	Metabolic pathways	1.97e-07	ncbi_110536060	B3GNT4	0.0153734	PREDICTED: N-acetyllactosaminide beta-1,3-N-acetylglucosaminyltransferase 4 isoform X1 [Salmo salar]
ko01100	Metabolic pathways	1.97e-07	ncbi_110536147	AKR1A1A	2.7e-09	PREDICTED: alcohol dehydrogenase [NADP(+)] A-like [Salmo salar]
ko01100	Metabolic pathways	1.97e-07	ncbi_110536177	FLAD1	2.23e-06	PREDICTED: FAD synthase [Salmo salar]
ko01100	Metabolic pathways	1.97e-07	ncbi_110536209	PEPA	6.93e-09	unnamed protein product [Oncorhynchus mykiss]
ko01100	Metabolic pathways	1.97e-07	ncbi_110536327	PLPP1	0.0145928	PREDICTED: lipid phosphate phosphohydrolase 1-like [Salmo salar]
ko01100	Metabolic pathways	1.97e-07	ncbi_110536468	LIPG	3.8e-09	endothelial lipase 1 [Oncorhynchus clarkii]
ko01100	Metabolic pathways	1.97e-07	ncbi_110536519	PKM	8.33e-19	PREDICTED: pyruvate kinase PKM-like [Salmo salar]
ko01100	Metabolic pathways	1.97e-07	ncbi_110536549	ATP6V0A1	0.00883698	PREDICTED: V-type proton ATPase 116 kDa subunit a isoform 1-like [Salmo salar]
ko01100	Metabolic pathways	1.97e-07	ncbi_110536799	MAN2A1	7.83e-29	PREDICTED: LOW QUALITY PROTEIN: alpha-mannosidase 2-like [Salmo salar]
ko01100	Metabolic pathways	1.97e-07	ncbi_110536804	PLA2G3	1.18e-15	PREDICTED: group 3 secretory phospholipase A2-like [Salmo salar]
ko01100	Metabolic pathways	1.97e-07	ncbi_110536871	UGT2A1	5.03e-10	PREDICTED: UDP-glucuronosyltransferase 2A1-like [Salmo salar]
ko01100	Metabolic pathways	1.97e-07	ncbi_110537009	PLPP1	0.0343838	PREDICTED: lipid phosphate phosphohydrolase 1 isoform X1 [Salmo salar]
ko01100	Metabolic pathways	1.97e-07	ncbi_110537053	GCNT4	4.82e-25	PREDICTED: beta-1,3-galactosyl-O-glycosyl-glycoprotein beta-1,6-N-acetylglucosaminyltransferase 4-like [Salmo salar]
ko01100	Metabolic pathways	1.97e-07	ncbi_110537066	MAT1A	2.4e-07	S-adenosylmethionine synthetase isoform type-1 [Salmo salar]
ko01100	Metabolic pathways	1.97e-07	ncbi_110537131	GPAT3	0.00207301	1-acyl-sn-glycerol-3-phosphate acyltransferase theta-B [Salmo salar]
ko01100	Metabolic pathways	1.97e-07	ncbi_110537206	GGT5	1.93e-10	PREDICTED: gamma-glutamyltransferase 5-like [Salmo salar]
ko01100	Metabolic pathways	1.97e-07	ncbi_110537373	PRPS1	0.00568603	PREDICTED: ribose-phosphate pyrophosphokinase 1 isoform X1 [Esox lucius]
ko01100	Metabolic pathways	1.97e-07	ncbi_110537740	P4HA2	7.41e-09	PREDICTED: prolyl 4-hydroxylase subunit alpha-2 isoform X3 [Salmo salar]
ko01100	Metabolic pathways	1.97e-07	ncbi_110537887	NME3	0.00931267	Nucleoside diphosphate kinase 3 precursor [Salmo salar]
ko01100	Metabolic pathways	1.97e-07	ncbi_110538024	MPST	3.77e-06	PREDICTED: 3-mercaptopyruvate sulfurtransferase-like [Salmo salar]
ko01100	Metabolic pathways	1.97e-07	ncbi_110538152	PHOSPHO1	1.01e-13	Probable phosphatase phospho1 [Salmo salar]
ko01100	Metabolic pathways	1.97e-07	ncbi_110538352	POLR2F	4.32e-19	PREDICTED: DNA-directed RNA polymerases I, II, and III subunit RPABC2 [Salmo salar]
ko01100	Metabolic pathways	1.97e-07	ncbi_110538408	AOC3	1e-07	PREDICTED: primary amine oxidase, liver isozyme-like isoform X1 [Salmo salar]
ko01100	Metabolic pathways	1.97e-07	ncbi_110538414	RDH8	6.55e-15	PREDICTED: retinol dehydrogenase 8-like [Salmo salar]
ko01100	Metabolic pathways	1.97e-07	ncbi_110538679	PLPP3	2.75e-61	PREDICTED: phospholipid phosphatase 3 [Esox lucius]
ko01100	Metabolic pathways	1.97e-07	ncbi_110538877	ATP5H	0.0101735	ATP synthase subunit d, mitochondrial [Salmo salar]
ko01100	Metabolic pathways	1.97e-07	ncbi_110538951	PLCD3A	1.06e-35	PREDICTED: 1-phosphatidylinositol 4,5-bisphosphate phosphodiesterase delta-3-A-like isoform X2 [Salmo salar]
ko01100	Metabolic pathways	1.97e-07	ncbi_110539038	GAA	0.00279469	PREDICTED: lysosomal alpha-glucosidase-like [Salmo salar]
ko01100	Metabolic pathways	1.97e-07	ncbi_110539093	ALDOA	1.82e-06	fructose-bisphosphate aldolase A [Salmo salar]
ko01100	Metabolic pathways	1.97e-07	ncbi_807972	MT-ND3	0.000141141	NADH dehydrogenase subunit 3 (mitochondrion) [Salvelinus leucomaenis]
ko01100	Metabolic pathways	1.97e-07	MSTRG.10487	--	0.00401117	ATP synthase e chain, mitochondrial [Osmerus mordax]
ko01100	Metabolic pathways	1.97e-07	MSTRG.1156	ALDH2	1.55e-27	PREDICTED: aldehyde dehydrogenase, mitochondrial-like [Salmo salar]
ko01100	Metabolic pathways	1.97e-07	MSTRG.12871	--	1.5e-12	PREDICTED: lipid phosphate phosphohydrolase 3-like [Salmo salar]
ko01100	Metabolic pathways	1.97e-07	MSTRG.13087	--	2.75e-10	PREDICTED: heme oxygenase 2-like [Salmo salar]
ko01100	Metabolic pathways	1.97e-07	MSTRG.13842	CERS2	0.000557638	PREDICTED: ceramide synthase 2-like [Salmo salar]
ko01100	Metabolic pathways	1.97e-07	MSTRG.13904	IDS	0.0081811	PREDICTED: iduronate 2-sulfatase isoform X2 [Salmo salar]
ko01100	Metabolic pathways	1.97e-07	MSTRG.15395	UGT2A2	1.19e-26	UDP-glucuronosyltransferase 2A2 [Salmo salar]
ko01100	Metabolic pathways	1.97e-07	MSTRG.15700	UGT2A1	1.91e-06	PREDICTED: UDP-glucuronosyltransferase 2A1-like [Clupea harengus]
ko01100	Metabolic pathways	1.97e-07	MSTRG.1592	TAT	1.91e-23	PREDICTED: tyrosine aminotransferase-like [Salmo salar]
ko01100	Metabolic pathways	1.97e-07	MSTRG.1593	TAT	2.9e-08	PREDICTED: tyrosine aminotransferase-like [Salmo salar]
ko01100	Metabolic pathways	1.97e-07	MSTRG.18080	MTAP	0.0259552	PREDICTED: S-methyl-5'-thioadenosine phosphorylase isoform X1 [Salmo salar]
ko01100	Metabolic pathways	1.97e-07	MSTRG.22185	UGT2A1	2.36e-13	PREDICTED: UDP-glucuronosyltransferase 2C1-like [Lates calcarifer]
ko01100	Metabolic pathways	1.97e-07	MSTRG.3021	ST6GAL2	2.26e-06	PREDICTED: beta-galactoside alpha-2,6-sialyltransferase 2 [Salmo salar]
ko01100	Metabolic pathways	1.97e-07	MSTRG.3153	--	0.000530425	PREDICTED: patatin-like phospholipase domain-containing protein 2 isoform X1 [Salmo salar]
ko04380	Osteoclast differentiation	2.17e-07	ncbi_100136034	TNF	0.00285352	tumor necrosis factor alpha [Oncorhynchus mykiss]
ko04380	Osteoclast differentiation	2.17e-07	ncbi_100136037	IL1R1	7.73e-07	interleukin-1 receptor type 1 precursor [Oncorhynchus mykiss]
ko04380	Osteoclast differentiation	2.17e-07	ncbi_100136053	PLCG2	2.52e-25	PREDICTED: 1-phosphatidylinositol 4,5-bisphosphate phosphodiesterase gamma-2 [Salmo salar]
ko04380	Osteoclast differentiation	2.17e-07	ncbi_100136058	NFKBIA	2.44e-48	inhibitor of nuclear factor kappa B alpha [Oncorhynchus mykiss]
ko04380	Osteoclast differentiation	2.17e-07	ncbi_100136064	TNF	2.15e-06	tumor necrosis factor [Oncorhynchus mykiss]
ko04380	Osteoclast differentiation	2.17e-07	ncbi_100136087	TRAF2	2.47e-40	PREDICTED: TNF receptor-associated factor 2-like [Salmo salar]
ko04380	Osteoclast differentiation	2.17e-07	ncbi_100136112	JUN	1.09e-26	transcription factor AP-1 [Oncorhynchus mykiss]
ko04380	Osteoclast differentiation	2.17e-07	ncbi_100136117	--	1.21e-14	interferon-gamma receptor 1, partial [Oncorhynchus mykiss]
ko04380	Osteoclast differentiation	2.17e-07	ncbi_100136240	NCF2	0.0344769	neutrophil cytosolic factor 2 [Oncorhynchus mykiss]
ko04380	Osteoclast differentiation	2.17e-07	ncbi_100136256	JUNB	0.00199821	junB protein [Oncorhynchus mykiss]
ko04380	Osteoclast differentiation	2.17e-07	ncbi_100136755	STAT1	9.12e-119	signal transducer/activator of transcription [Oncorhynchus mykiss]
ko04380	Osteoclast differentiation	2.17e-07	ncbi_100137016	STAT1	2.58e-145	signal transducer/activator of transcription [Oncorhynchus mykiss]
ko04380	Osteoclast differentiation	2.17e-07	ncbi_100272212	SOCS3	8.68e-39	suppressor of cytokine signaling 3 [Oncorhynchus mykiss]
ko04380	Osteoclast differentiation	2.17e-07	ncbi_100301566	CYBA	0.0105502	cytochrome b558 alpha-subunit [Oncorhynchus mykiss]
ko04380	Osteoclast differentiation	2.17e-07	ncbi_100301644	--	9.11e-09	interferon-gamma receptor 2, partial [Oncorhynchus mykiss]
ko04380	Osteoclast differentiation	2.17e-07	ncbi_100505416	PPARG	2.7e-05	peroxisome proliferator-activated receptor gamma [Oncorhynchus mykiss]
ko04380	Osteoclast differentiation	2.17e-07	ncbi_110486022	PPP3R1	5.73e-05	PREDICTED: calcineurin subunit B type 1 [Esox lucius]
ko04380	Osteoclast differentiation	2.17e-07	ncbi_110486292	MAP3K14	5.94e-09	PREDICTED: mitogen-activated protein kinase kinase kinase 14-like [Salmo salar]
ko04380	Osteoclast differentiation	2.17e-07	ncbi_110488319	TNFRSF11B	0.000965757	PREDICTED: tumor necrosis factor receptor superfamily member 11B-like [Salmo salar]
ko04380	Osteoclast differentiation	2.17e-07	ncbi_110488722	NFKB1	2.12e-26	PREDICTED: nuclear factor NF-kappa-B p105 subunit-like isoform X2 [Salmo salar]
ko04380	Osteoclast differentiation	2.17e-07	ncbi_110488779	FOSL1	2.41e-09	PREDICTED: fos-related antigen 1-like [Salmo salar]
ko04380	Osteoclast differentiation	2.17e-07	ncbi_110488987	BTK	0.00535519	PREDICTED: tyrosine-protein kinase BTK isoform X1 [Salmo salar]
ko04380	Osteoclast differentiation	2.17e-07	ncbi_110489695	NFATC1	0.0133574	PREDICTED: nuclear factor of activated T-cells, cytoplasmic 1-like isoform X1 [Salmo salar]
ko04380	Osteoclast differentiation	2.17e-07	ncbi_110489699	IRF8	3.69e-71	PREDICTED: interferon regulatory factor 8-like isoform X2 [Salmo salar]
ko04380	Osteoclast differentiation	2.17e-07	ncbi_110490392	MAPK12	2.65e-09	PREDICTED: mitogen-activated protein kinase 12-like [Salmo salar]
ko04380	Osteoclast differentiation	2.17e-07	ncbi_110492412	PPARG	0.0430685	PREDICTED: peroxisome proliferator-activated receptor gamma-like isoform X1 [Salmo salar]
ko04380	Osteoclast differentiation	2.17e-07	ncbi_110492686	JUND	0.0253712	PREDICTED: transcription factor jun-D-like [Salmo salar]
ko04380	Osteoclast differentiation	2.17e-07	ncbi_110493449	JUNB	0.0326039	PREDICTED: transcription factor jun-B-like isoform X1 [Salmo salar]
ko04380	Osteoclast differentiation	2.17e-07	ncbi_110493506	PIK3R1	0.00275956	PREDICTED: phosphatidylinositol 3-kinase regulatory subunit gamma-like isoform X1 [Salmo salar]
ko04380	Osteoclast differentiation	2.17e-07	ncbi_110493557	GRB2	0.0258338	PREDICTED: growth factor receptor-bound protein 2-like isoform X1 [Esox lucius]
ko04380	Osteoclast differentiation	2.17e-07	ncbi_110493736	PPP3R1	0.00427269	PREDICTED: calcineurin subunit B type 1 [Esox lucius]
ko04380	Osteoclast differentiation	2.17e-07	ncbi_110494323	STAT1	4.18e-188	signal transducer and activator of transcription 2 [Oncorhynchus mykiss]
ko04380	Osteoclast differentiation	2.17e-07	ncbi_110494761	MAPK14B	0.024804	PREDICTED: mitogen-activated protein kinase 14A-like [Salmo salar]
ko04380	Osteoclast differentiation	2.17e-07	ncbi_110495002	--	1.56e-09	PREDICTED: suppressor of cytokine signaling 1-like, partial [Salmo salar]
ko04380	Osteoclast differentiation	2.17e-07	ncbi_110495003	--	3.27e-34	PREDICTED: suppressor of cytokine signaling 1-like [Salmo salar]
ko04380	Osteoclast differentiation	2.17e-07	ncbi_110497729	NFKBIA	1.92e-50	PREDICTED: NF-kappa-B inhibitor alpha-like [Salmo salar]
ko04380	Osteoclast differentiation	2.17e-07	ncbi_110497890	MAPK12	5.97e-16	PREDICTED: mitogen-activated protein kinase 12-like [Salmo salar]
ko04380	Osteoclast differentiation	2.17e-07	ncbi_110499151	CHUK	1.5e-12	PREDICTED: inhibitor of nuclear factor kappa-B kinase subunit alpha-like [Salmo salar]
ko04380	Osteoclast differentiation	2.17e-07	ncbi_110499295	AKT3	0.000831236	PREDICTED: RAC-gamma serine/threonine-protein kinase isoform X1 [Salmo salar]
ko04380	Osteoclast differentiation	2.17e-07	ncbi_110499415	SOCS3	2.99e-24	PREDICTED: suppressor of cytokine signaling 3-like [Salmo salar]
ko04380	Osteoclast differentiation	2.17e-07	ncbi_110501419	--	3.56e-36	interferon-gamma receptor 2, partial [Oncorhynchus mykiss]
ko04380	Osteoclast differentiation	2.17e-07	ncbi_110501424	IFNAR2	3.72e-31	membrane-associated interferon receptor 2 [Oncorhynchus mykiss]
ko04380	Osteoclast differentiation	2.17e-07	ncbi_110501544	STAT1	3.38e-147	PREDICTED: signal transducer and activator of transcription 1-alpha/beta-like isoform X2 [Salmo salar]
ko04380	Osteoclast differentiation	2.17e-07	ncbi_110501712	--	3.68e-07	PREDICTED: tumor necrosis factor ligand superfamily member 11-like [Salmo salar]
ko04380	Osteoclast differentiation	2.17e-07	ncbi_110501854	CREB1	0.0403664	PREDICTED: cyclic AMP-responsive element-binding protein 1-like isoform X1 [Salmo salar]
ko04380	Osteoclast differentiation	2.17e-07	ncbi_110502378	NFKB2	1.7e-42	PREDICTED: nuclear factor NF-kappa-B p100 subunit-like isoform X1 [Salmo salar]
ko04380	Osteoclast differentiation	2.17e-07	ncbi_110502743	SOCS3	3.51e-05	PREDICTED: suppressor of cytokine signaling 3-like [Salmo salar]
ko04380	Osteoclast differentiation	2.17e-07	ncbi_110502795	MAP2K6	0.0494968	MAPK kinase 6b [Salmo salar]
ko04380	Osteoclast differentiation	2.17e-07	ncbi_110504980	FOSL1	0.00083931	PREDICTED: fos-related antigen 1 isoform X1 [Salmo salar]
ko04380	Osteoclast differentiation	2.17e-07	ncbi_110505231	FOSL2	6.79e-30	PREDICTED: fos-related antigen 2 isoform X1 [Salmo salar]
ko04380	Osteoclast differentiation	2.17e-07	ncbi_110505735	NFKBIA	1.37e-21	PREDICTED: NF-kappa-B inhibitor alpha-like [Salmo salar]
ko04380	Osteoclast differentiation	2.17e-07	ncbi_110506735	CYLD	0.000101222	PREDICTED: ubiquitin carboxyl-terminal hydrolase CYLD-like isoform X1 [Salmo salar]
ko04380	Osteoclast differentiation	2.17e-07	ncbi_110507414	RELB	3.25e-30	PREDICTED: transcription factor RelB isoform X1 [Salmo salar]
ko04380	Osteoclast differentiation	2.17e-07	ncbi_110507636	--	1.8e-34	High affinity immunoglobulin gamma Fc receptor I precursor [Salmo salar]
ko04380	Osteoclast differentiation	2.17e-07	ncbi_110508523	PIK3R1	1.8e-09	PREDICTED: phosphatidylinositol 3-kinase regulatory subunit gamma-like [Salmo salar]
ko04380	Osteoclast differentiation	2.17e-07	ncbi_110508530	JUN	7.1e-05	PREDICTED: transcription factor AP-1 [Salmo salar]
ko04380	Osteoclast differentiation	2.17e-07	ncbi_110508907	PIK3R2	1.31e-06	PREDICTED: phosphatidylinositol 3-kinase regulatory subunit gamma-like isoform X1 [Salmo salar]
ko04380	Osteoclast differentiation	2.17e-07	ncbi_110509035	JAK1	4.06e-21	PREDICTED: tyrosine-protein kinase JAK1-like isoform X1 [Salmo salar]
ko04380	Osteoclast differentiation	2.17e-07	ncbi_110509528	--	1.92e-50	Tumor necrosis factor receptor 1A, partial [Oncorhynchus mykiss]
ko04380	Osteoclast differentiation	2.17e-07	ncbi_110509537	--	2.72e-30	Tumor necrosis factor receptor 1B, partial [Oncorhynchus mykiss]
ko04380	Osteoclast differentiation	2.17e-07	ncbi_110514697	CTSK	2.09e-37	PREDICTED: cathepsin K-like [Salmo salar]
ko04380	Osteoclast differentiation	2.17e-07	ncbi_110519367	TGFB2	0.0401277	PREDICTED: transforming growth factor beta-2-like [Salmo salar]
ko04380	Osteoclast differentiation	2.17e-07	ncbi_110520020	STAT1	7.57e-303	PREDICTED: signal transducer and activator of transcription 1-alpha/beta-like isoform X1 [Salmo salar]
ko04380	Osteoclast differentiation	2.17e-07	ncbi_110520224	CREB1	0.00122444	PREDICTED: cyclic AMP-responsive element-binding protein 1 isoform X3 [Salmo salar]
ko04380	Osteoclast differentiation	2.17e-07	ncbi_110520326	IL1RL1	7.51e-29	PREDICTED: interleukin-1 receptor type 1-like [Salmo salar]
ko04380	Osteoclast differentiation	2.17e-07	ncbi_110520367	--	0.00409116	PREDICTED: tumor necrosis factor ligand superfamily member 11 isoform X1 [Salmo salar]
ko04380	Osteoclast differentiation	2.17e-07	ncbi_110520638	--	8.42e-25	PREDICTED: interleukin-10 receptor subunit beta-like [Salmo salar]
ko04380	Osteoclast differentiation	2.17e-07	ncbi_110521824	PIK3R1	0.0432016	PREDICTED: phosphatidylinositol 3-kinase regulatory subunit gamma isoform X1 [Salmo salar]
ko04380	Osteoclast differentiation	2.17e-07	ncbi_110522049	NFKBIA	2.8e-47	NF-kappa-B inhibitor alpha [Oncorhynchus mykiss]
ko04380	Osteoclast differentiation	2.17e-07	ncbi_110522122	MAP3K7	0.00587892	PREDICTED: mitogen-activated protein kinase kinase kinase 7 isoform X1 [Salmo salar]
ko04380	Osteoclast differentiation	2.17e-07	ncbi_110522145	FYNB	0.00119327	PREDICTED: proto-oncogene tyrosine-protein kinase fyn isoform X1 [Salmo salar]
ko04380	Osteoclast differentiation	2.17e-07	ncbi_110522951	MAPK12	0.00142604	PREDICTED: mitogen-activated protein kinase 12-like [Salmo salar]
ko04380	Osteoclast differentiation	2.17e-07	ncbi_110523115	JUN	3.35e-18	PREDICTED: transcription factor AP-1-like [Salmo salar]
ko04380	Osteoclast differentiation	2.17e-07	ncbi_110523569	TRAF2	1.14e-36	PREDICTED: TNF receptor-associated factor 2 isoform X1 [Salmo salar]
ko04380	Osteoclast differentiation	2.17e-07	ncbi_110524679	--	1.41e-18	PREDICTED: ubiquitin carboxyl-terminal hydrolase CYLD-like [Salmo salar]
ko04380	Osteoclast differentiation	2.17e-07	ncbi_110524729	JAK1	7.08e-15	PREDICTED: tyrosine-protein kinase JAK1 [Salmo salar]
ko04380	Osteoclast differentiation	2.17e-07	ncbi_110526599	CYLD	5.54e-21	PREDICTED: ubiquitin carboxyl-terminal hydrolase CYLD isoform X1 [Salmo salar]
ko04380	Osteoclast differentiation	2.17e-07	ncbi_110527523	STAT1	5.19e-05	Signal transducer and activator of transcription 4-like [Scleropages formosus]
ko04380	Osteoclast differentiation	2.17e-07	ncbi_110527634	NFKB2	1.9e-33	PREDICTED: nuclear factor NF-kappa-B p100 subunit isoform X1 [Salmo salar]
ko04380	Osteoclast differentiation	2.17e-07	ncbi_110528566	NFATC2	0.00112725	PREDICTED: nuclear factor of activated T-cells, cytoplasmic 2-like [Salmo salar]
ko04380	Osteoclast differentiation	2.17e-07	ncbi_110528708	PPARG	9.23e-14	PREDICTED: peroxisome proliferator-activated receptor gamma isoform X2 [Esox lucius]
ko04380	Osteoclast differentiation	2.17e-07	ncbi_110529509	MAP3K7	0.0321442	PREDICTED: mitogen-activated protein kinase kinase kinase 7-like isoform X2 [Salmo salar]
ko04380	Osteoclast differentiation	2.17e-07	ncbi_110529687	AKT1	5.13e-68	PREDICTED: RAC-alpha serine/threonine-protein kinase isoform X1 [Salmo salar]
ko04380	Osteoclast differentiation	2.17e-07	ncbi_110530021	JAK1	4.32e-59	PREDICTED: tyrosine-protein kinase JAK1-like [Salmo salar]
ko04380	Osteoclast differentiation	2.17e-07	ncbi_110530129	PIK3R2	0.024336	PREDICTED: phosphatidylinositol 3-kinase regulatory subunit gamma-like isoform X2 [Salmo salar]
ko04380	Osteoclast differentiation	2.17e-07	ncbi_110530134	JUND	1.13e-05	PREDICTED: transcription factor jun-D-like [Salmo salar]
ko04380	Osteoclast differentiation	2.17e-07	ncbi_110530532	JUN	3.76e-12	PREDICTED: transcription factor AP-1-like [Salmo salar]
ko04380	Osteoclast differentiation	2.17e-07	ncbi_110531321	TEC	2.35e-10	PREDICTED: tyrosine-protein kinase Tec isoform X2 [Salmo salar]
ko04380	Osteoclast differentiation	2.17e-07	ncbi_110531496	CYLD	3.53e-18	PREDICTED: ubiquitin carboxyl-terminal hydrolase CYLD-like isoform X1 [Salmo salar]
ko04380	Osteoclast differentiation	2.17e-07	ncbi_110531778	PPP3CA	0.000147288	PREDICTED: serine/threonine-protein phosphatase 2B catalytic subunit alpha isoform isoform X1 [Salmo salar]
ko04380	Osteoclast differentiation	2.17e-07	ncbi_110531834	RELA	6.59e-09	PREDICTED: transcription factor p65-like [Salmo salar]
ko04380	Osteoclast differentiation	2.17e-07	ncbi_110532174	MAPK13	0.00230195	PREDICTED: mitogen-activated protein kinase 13 isoform X1 [Salmo salar]
ko04380	Osteoclast differentiation	2.17e-07	ncbi_110533447	NCF1	3.1e-06	PREDICTED: SH3 and PX domain-containing protein 2B isoform X1 [Salmo salar]
ko04380	Osteoclast differentiation	2.17e-07	ncbi_110535204	TGFBR1	0.0309909	TGF receptor-1 precursor [Oncorhynchus mykiss]
ko04380	Osteoclast differentiation	2.17e-07	ncbi_110535299	NCF2	0.0113894	PREDICTED: neutrophil cytosol factor 2-like isoform X1 [Salmo salar]
ko04380	Osteoclast differentiation	2.17e-07	ncbi_110535315	IRF8	2.94e-48	interferon regulatory factor 9 [Salmo salar]
ko04380	Osteoclast differentiation	2.17e-07	ncbi_110536185	IKBKB	5.99e-08	PREDICTED: inhibitor of nuclear factor kappa-B kinase subunit beta [Salmo salar]
ko04380	Osteoclast differentiation	2.17e-07	ncbi_110536876	JUN	6.98e-06	PREDICTED: transcription factor AP-1-like [Salmo salar]
ko04380	Osteoclast differentiation	2.17e-07	ncbi_110537696	NCF1	0.0104469	neutrophil cytosol factor 1 [Salmo salar]
ko04668	TNF signaling pathway	2.7e-07	ncbi_100135950	IRF1	6.64e-110	interferon regulatory factor 1 [Oncorhynchus mykiss]
ko04668	TNF signaling pathway	2.7e-07	ncbi_100135977	CXCL11.1	2.63e-10	virus-induced CXC chemokine precursor [Oncorhynchus mykiss]
ko04668	TNF signaling pathway	2.7e-07	ncbi_100136025	PTGS2	0.0399504	cyclooxygenase-2 precursor [Oncorhynchus mykiss]
ko04668	TNF signaling pathway	2.7e-07	ncbi_100136034	TNF	0.00285352	tumor necrosis factor alpha [Oncorhynchus mykiss]
ko04668	TNF signaling pathway	2.7e-07	ncbi_100136058	NFKBIA	2.44e-48	inhibitor of nuclear factor kappa B alpha [Oncorhynchus mykiss]
ko04668	TNF signaling pathway	2.7e-07	ncbi_100136060	MMP9	4.83e-05	matrix metalloproteinase-9 precursor [Oncorhynchus mykiss]
ko04668	TNF signaling pathway	2.7e-07	ncbi_100136064	TNF	2.15e-06	tumor necrosis factor [Oncorhynchus mykiss]
ko04668	TNF signaling pathway	2.7e-07	ncbi_100136087	TRAF2	2.47e-40	PREDICTED: TNF receptor-associated factor 2-like [Salmo salar]
ko04668	TNF signaling pathway	2.7e-07	ncbi_100136112	JUN	1.09e-26	transcription factor AP-1 [Oncorhynchus mykiss]
ko04668	TNF signaling pathway	2.7e-07	ncbi_100136253	NADL1.1	1e-05	vascular cell adhesion molecule-like protein [Oncorhynchus mykiss]
ko04668	TNF signaling pathway	2.7e-07	ncbi_100136256	JUNB	0.00199821	junB protein [Oncorhynchus mykiss]
ko04668	TNF signaling pathway	2.7e-07	ncbi_100136337	TNFAIP3	7.07e-75	PREDICTED: tumor necrosis factor alpha-induced protein 3 isoform X1 [Salmo salar]
ko04668	TNF signaling pathway	2.7e-07	ncbi_100272212	SOCS3	8.68e-39	suppressor of cytokine signaling 3 [Oncorhynchus mykiss]
ko04668	TNF signaling pathway	2.7e-07	ncbi_100301634	CXCL11.1	4.15e-09	virus-induced CXC chemokine precursor [Oncorhynchus mykiss]
ko04668	TNF signaling pathway	2.7e-07	ncbi_100529152	NOD2	7.36e-20	NOD2a protein [Oncorhynchus mykiss]
ko04668	TNF signaling pathway	2.7e-07	ncbi_100653443	CASP3	0.000461879	casp3 protein [Oncorhynchus mykiss]
ko04668	TNF signaling pathway	2.7e-07	ncbi_101268911	CASP8	2.21e-17	caspase 8 [Oncorhynchus mykiss]
ko04668	TNF signaling pathway	2.7e-07	ncbi_110485435	RIPK4	8.94e-88	PREDICTED: serine/threonine-protein kinase 10-like isoform X1 [Salmo salar]
ko04668	TNF signaling pathway	2.7e-07	ncbi_110486127	ATF4	8.52e-09	PREDICTED: cyclic AMP-dependent transcription factor ATF-4-like [Salmo salar]
ko04668	TNF signaling pathway	2.7e-07	ncbi_110486292	MAP3K14	5.94e-09	PREDICTED: mitogen-activated protein kinase kinase kinase 14-like [Salmo salar]
ko04668	TNF signaling pathway	2.7e-07	ncbi_110486368	VCAM1	2.19e-51	PREDICTED: vascular cell adhesion protein 1-like [Salmo salar]
ko04668	TNF signaling pathway	2.7e-07	ncbi_110486370	--	9.33e-20	PREDICTED: intercellular adhesion molecule 2-like [Salmo salar]
ko04668	TNF signaling pathway	2.7e-07	ncbi_110486375	VCAM1	3.53e-18	PREDICTED: hemicentin-1-like isoform X1 [Salmo salar]
ko04668	TNF signaling pathway	2.7e-07	ncbi_110488582	TTN	0.000218768	PREDICTED: vascular cell adhesion protein 1 [Salmo salar]
ko04668	TNF signaling pathway	2.7e-07	ncbi_110488722	NFKB1	2.12e-26	PREDICTED: nuclear factor NF-kappa-B p105 subunit-like isoform X2 [Salmo salar]
ko04668	TNF signaling pathway	2.7e-07	ncbi_110490260	CREB3L2	0.000358508	PREDICTED: cyclic AMP-responsive element-binding protein 3-like protein 2 [Salmo salar]
ko04668	TNF signaling pathway	2.7e-07	ncbi_110490392	MAPK12	2.65e-09	PREDICTED: mitogen-activated protein kinase 12-like [Salmo salar]
ko04668	TNF signaling pathway	2.7e-07	ncbi_110491308	MAP2K4	0.000384232	PREDICTED: dual specificity mitogen-activated protein kinase kinase 4-like [Salmo salar]
ko04668	TNF signaling pathway	2.7e-07	ncbi_110492670	MMP9	1.35e-07	PREDICTED: matrix metalloproteinase-9-like [Salmo salar]
ko04668	TNF signaling pathway	2.7e-07	ncbi_110493334	TUTL	9.22e-09	PREDICTED: vascular cell adhesion protein 1-like [Salmo salar]
ko04668	TNF signaling pathway	2.7e-07	ncbi_110493449	JUNB	0.0326039	PREDICTED: transcription factor jun-B-like isoform X1 [Salmo salar]
ko04668	TNF signaling pathway	2.7e-07	ncbi_110493506	PIK3R1	0.00275956	PREDICTED: phosphatidylinositol 3-kinase regulatory subunit gamma-like isoform X1 [Salmo salar]
ko04668	TNF signaling pathway	2.7e-07	ncbi_110493761	JAG1B	1.59e-12	PREDICTED: protein jagged-1b-like [Salmo salar]
ko04668	TNF signaling pathway	2.7e-07	ncbi_110494628	--	0.00952988	Tumor necrosis factor receptor 2A, partial [Oncorhynchus mykiss]
ko04668	TNF signaling pathway	2.7e-07	ncbi_110494761	MAPK14B	0.024804	PREDICTED: mitogen-activated protein kinase 14A-like [Salmo salar]
ko04668	TNF signaling pathway	2.7e-07	ncbi_110496727	TNF	0.01938	TNF-alpha-4 isoform [Oncorhynchus mykiss]
ko04668	TNF signaling pathway	2.7e-07	ncbi_110497707	TRAF3	1.12e-39	PREDICTED: TNF receptor-associated factor 3-like [Salmo salar]
ko04668	TNF signaling pathway	2.7e-07	ncbi_110497729	NFKBIA	1.92e-50	PREDICTED: NF-kappa-B inhibitor alpha-like [Salmo salar]
ko04668	TNF signaling pathway	2.7e-07	ncbi_110497890	MAPK12	5.97e-16	PREDICTED: mitogen-activated protein kinase 12-like [Salmo salar]
ko04668	TNF signaling pathway	2.7e-07	ncbi_110498822	CASP7	1.24e-15	Caspase 7 [Oncorhynchus mykiss]
ko04668	TNF signaling pathway	2.7e-07	ncbi_110499151	CHUK	1.5e-12	PREDICTED: inhibitor of nuclear factor kappa-B kinase subunit alpha-like [Salmo salar]
ko04668	TNF signaling pathway	2.7e-07	ncbi_110499295	AKT3	0.000831236	PREDICTED: RAC-gamma serine/threonine-protein kinase isoform X1 [Salmo salar]
ko04668	TNF signaling pathway	2.7e-07	ncbi_110499415	SOCS3	2.99e-24	PREDICTED: suppressor of cytokine signaling 3-like [Salmo salar]
ko04668	TNF signaling pathway	2.7e-07	ncbi_110500212	CREB3L2	1.69e-18	cAMP-responsive element-binding protein 3-like protein 2 [Salmo salar]
ko04668	TNF signaling pathway	2.7e-07	ncbi_110501854	CREB1	0.0403664	PREDICTED: cyclic AMP-responsive element-binding protein 1-like isoform X1 [Salmo salar]
ko04668	TNF signaling pathway	2.7e-07	ncbi_110501891	CFLAR	1.36e-65	PREDICTED: CASP8 and FADD-like apoptosis regulator [Salmo salar]
ko04668	TNF signaling pathway	2.7e-07	ncbi_110502471	--	6.04e-07	Tumor necrosis factor receptor superfamily member 6 precursor [Salmo salar]
ko04668	TNF signaling pathway	2.7e-07	ncbi_110502743	SOCS3	3.51e-05	PREDICTED: suppressor of cytokine signaling 3-like [Salmo salar]
ko04668	TNF signaling pathway	2.7e-07	ncbi_110502795	MAP2K6	0.0494968	MAPK kinase 6b [Salmo salar]
ko04668	TNF signaling pathway	2.7e-07	ncbi_110502983	TNFAIP3	3.91e-25	PREDICTED: tumor necrosis factor alpha-induced protein 3-like [Salmo salar]
ko04668	TNF signaling pathway	2.7e-07	ncbi_110505735	NFKBIA	1.37e-21	PREDICTED: NF-kappa-B inhibitor alpha-like [Salmo salar]
ko04668	TNF signaling pathway	2.7e-07	ncbi_110508466	CASP8	4.5e-28	PREDICTED: caspase-8-like [Salmo salar]
ko04668	TNF signaling pathway	2.7e-07	ncbi_110508483	MMP14	2.29e-19	PREDICTED: matrix metalloproteinase-14-like [Salmo salar]
ko04668	TNF signaling pathway	2.7e-07	ncbi_110508523	PIK3R1	1.8e-09	PREDICTED: phosphatidylinositol 3-kinase regulatory subunit gamma-like [Salmo salar]
ko04668	TNF signaling pathway	2.7e-07	ncbi_110508530	JUN	7.1e-05	PREDICTED: transcription factor AP-1 [Salmo salar]
ko04668	TNF signaling pathway	2.7e-07	ncbi_110508907	PIK3R2	1.31e-06	PREDICTED: phosphatidylinositol 3-kinase regulatory subunit gamma-like isoform X1 [Salmo salar]
ko04668	TNF signaling pathway	2.7e-07	ncbi_110509528	--	1.92e-50	Tumor necrosis factor receptor 1A, partial [Oncorhynchus mykiss]
ko04668	TNF signaling pathway	2.7e-07	ncbi_110509537	--	2.72e-30	Tumor necrosis factor receptor 1B, partial [Oncorhynchus mykiss]
ko04668	TNF signaling pathway	2.7e-07	ncbi_110510160	BCL3	2.15e-16	PREDICTED: B-cell lymphoma 3 protein homolog isoform X2 [Salmo salar]
ko04668	TNF signaling pathway	2.7e-07	ncbi_110520224	CREB1	0.00122444	PREDICTED: cyclic AMP-responsive element-binding protein 1 isoform X3 [Salmo salar]
ko04668	TNF signaling pathway	2.7e-07	ncbi_110521374	MLKL	2.14e-28	PREDICTED: mixed lineage kinase domain-like protein [Salmo salar]
ko04668	TNF signaling pathway	2.7e-07	ncbi_110521427	CREB3L3B	0.00137778	PREDICTED: cyclic AMP-responsive element-binding protein 3-like protein 3-B [Salmo salar]
ko04668	TNF signaling pathway	2.7e-07	ncbi_110521454	RIPK3	1.83e-07	PREDICTED: receptor-interacting serine/threonine-protein kinase 3-like [Salmo salar]
ko04668	TNF signaling pathway	2.7e-07	ncbi_110521824	PIK3R1	0.0432016	PREDICTED: phosphatidylinositol 3-kinase regulatory subunit gamma isoform X1 [Salmo salar]
ko04668	TNF signaling pathway	2.7e-07	ncbi_110522049	NFKBIA	2.8e-47	NF-kappa-B inhibitor alpha [Oncorhynchus mykiss]
ko04668	TNF signaling pathway	2.7e-07	ncbi_110522122	MAP3K7	0.00587892	PREDICTED: mitogen-activated protein kinase kinase kinase 7 isoform X1 [Salmo salar]
ko04668	TNF signaling pathway	2.7e-07	ncbi_110522951	MAPK12	0.00142604	PREDICTED: mitogen-activated protein kinase 12-like [Salmo salar]
ko04668	TNF signaling pathway	2.7e-07	ncbi_110523055	SELE	3.52e-07	P-selectin precursor [Salmo salar]
ko04668	TNF signaling pathway	2.7e-07	ncbi_110523115	JUN	3.35e-18	PREDICTED: transcription factor AP-1-like [Salmo salar]
ko04668	TNF signaling pathway	2.7e-07	ncbi_110523569	TRAF2	1.14e-36	PREDICTED: TNF receptor-associated factor 2 isoform X1 [Salmo salar]
ko04668	TNF signaling pathway	2.7e-07	ncbi_110523764	PGAM5	2.14e-61	serine/threonine-protein phosphatase PGAM5, mitochondrial precursor [Salmo salar]
ko04668	TNF signaling pathway	2.7e-07	ncbi_110524283	CREB3L3B	1.06e-25	PREDICTED: cyclic AMP-responsive element-binding protein 3-like protein 3-B [Salmo salar]
ko04668	TNF signaling pathway	2.7e-07	ncbi_110524880	SELP	1.07e-46	P-selectin precursor [Salmo salar]
ko04668	TNF signaling pathway	2.7e-07	ncbi_110525847	PGAM5	1.63e-05	PREDICTED: serine/threonine-protein phosphatase PGAM5, mitochondrial-like isoform X1 [Salmo salar]
ko04668	TNF signaling pathway	2.7e-07	ncbi_110525880	CASP3	2.74e-21	Caspase-3 [Salmo salar]
ko04668	TNF signaling pathway	2.7e-07	ncbi_110525970	CREB3L3	1.02e-11	PREDICTED: cyclic AMP-responsive element-binding protein 3-like protein 3 [Salmo salar]
ko04668	TNF signaling pathway	2.7e-07	ncbi_110526221	FADD	1.54e-06	FADD [Salmo salar]
ko04668	TNF signaling pathway	2.7e-07	ncbi_110529004	--	1.57e-18	PREDICTED: tumor necrosis factor receptor superfamily member 6-like isoform X1 [Salmo salar]
ko04668	TNF signaling pathway	2.7e-07	ncbi_110529509	MAP3K7	0.0321442	PREDICTED: mitogen-activated protein kinase kinase kinase 7-like isoform X2 [Salmo salar]
ko04668	TNF signaling pathway	2.7e-07	ncbi_110529687	AKT1	5.13e-68	PREDICTED: RAC-alpha serine/threonine-protein kinase isoform X1 [Salmo salar]
ko04668	TNF signaling pathway	2.7e-07	ncbi_110530129	PIK3R2	0.024336	PREDICTED: phosphatidylinositol 3-kinase regulatory subunit gamma-like isoform X2 [Salmo salar]
ko04668	TNF signaling pathway	2.7e-07	ncbi_110530532	JUN	3.76e-12	PREDICTED: transcription factor AP-1-like [Salmo salar]
ko04668	TNF signaling pathway	2.7e-07	ncbi_110530599	MMP14	2.47e-21	PREDICTED: matrix metalloproteinase-14-like [Salmo salar]
ko04668	TNF signaling pathway	2.7e-07	ncbi_110531501	RIPK4	3.19e-12	receptor-interacting serine/threonine-protein kinase 4 [Salmo salar]
ko04668	TNF signaling pathway	2.7e-07	ncbi_110531636	MMP14	1.08e-12	PREDICTED: matrix metalloproteinase-14-like [Salmo salar]
ko04668	TNF signaling pathway	2.7e-07	ncbi_110531834	RELA	6.59e-09	PREDICTED: transcription factor p65-like [Salmo salar]
ko04668	TNF signaling pathway	2.7e-07	ncbi_110532174	MAPK13	0.00230195	PREDICTED: mitogen-activated protein kinase 13 isoform X1 [Salmo salar]
ko04668	TNF signaling pathway	2.7e-07	ncbi_110533376	IRF1	1.55e-38	interferon regulatory factor 1 isoform 2 [Salmo salar]
ko04668	TNF signaling pathway	2.7e-07	ncbi_110534285	CASP3	0.00246766	caspase 3 gene variant 2, partial [Oncorhynchus mykiss]
ko04668	TNF signaling pathway	2.7e-07	ncbi_110535550	MAP3K8	9.92e-46	PREDICTED: mitogen-activated protein kinase kinase kinase 8-like [Salmo salar]
ko04668	TNF signaling pathway	2.7e-07	ncbi_110535737	DAB2IP	0.000465637	PREDICTED: disabled homolog 2-interacting protein-like isoform X2 [Salmo salar]
ko04668	TNF signaling pathway	2.7e-07	ncbi_110536185	IKBKB	5.99e-08	PREDICTED: inhibitor of nuclear factor kappa-B kinase subunit beta [Salmo salar]
ko04668	TNF signaling pathway	2.7e-07	ncbi_110536230	PGAM5	0.00158278	PREDICTED: serine/threonine-protein phosphatase PGAM5, mitochondrial-like [Salmo salar]
ko04668	TNF signaling pathway	2.7e-07	ncbi_110536340	CREB3L3	0.00616163	PREDICTED: cyclic AMP-responsive element-binding protein 3-like [Salmo salar]
ko04668	TNF signaling pathway	2.7e-07	ncbi_110536451	--	2.54e-10	PREDICTED: non-homologous end joining protein Ku-like isoform X1 [Salmo salar]
ko04668	TNF signaling pathway	2.7e-07	ncbi_110536453	CXCL11.1	1.98e-21	gamma-IP CXCL10-like chemokine [Oncorhynchus mykiss]
ko04668	TNF signaling pathway	2.7e-07	ncbi_110536454	CXCL11.1	0.000755508	gamma-IP CXCL10-like chemokine [Oncorhynchus mykiss]
ko04668	TNF signaling pathway	2.7e-07	ncbi_110536876	JUN	6.98e-06	PREDICTED: transcription factor AP-1-like [Salmo salar]
ko04668	TNF signaling pathway	2.7e-07	ncbi_110537869	BCL3	6.91e-20	PREDICTED: B-cell lymphoma 3 protein homolog isoform X2 [Salmo salar]
ko04668	TNF signaling pathway	2.7e-07	MSTRG.660	--	7.28e-14	TC1-like transposase [Cyprinus carpio]
ko05167	Kaposi sarcoma-associated herpesvirus infection	2.7e-07	ncbi_100135880	RB1	1.68e-06	retinoblastoma-associated protein [Oncorhynchus mykiss]
ko05167	Kaposi sarcoma-associated herpesvirus infection	2.7e-07	ncbi_100136025	PTGS2	0.0399504	cyclooxygenase-2 precursor [Oncorhynchus mykiss]
ko05167	Kaposi sarcoma-associated herpesvirus infection	2.7e-07	ncbi_100136053	PLCG2	2.52e-25	PREDICTED: 1-phosphatidylinositol 4,5-bisphosphate phosphodiesterase gamma-2 [Salmo salar]
ko05167	Kaposi sarcoma-associated herpesvirus infection	2.7e-07	ncbi_100136058	NFKBIA	2.44e-48	inhibitor of nuclear factor kappa B alpha [Oncorhynchus mykiss]
ko05167	Kaposi sarcoma-associated herpesvirus infection	2.7e-07	ncbi_100136087	TRAF2	2.47e-40	PREDICTED: TNF receptor-associated factor 2-like [Salmo salar]
ko05167	Kaposi sarcoma-associated herpesvirus infection	2.7e-07	ncbi_100136112	JUN	1.09e-26	transcription factor AP-1 [Oncorhynchus mykiss]
ko05167	Kaposi sarcoma-associated herpesvirus infection	2.7e-07	ncbi_100136117	--	1.21e-14	interferon-gamma receptor 1, partial [Oncorhynchus mykiss]
ko05167	Kaposi sarcoma-associated herpesvirus infection	2.7e-07	ncbi_100136127	MAP2K2	1.15e-07	Dual specificity mitogen-activated protein kinase kinase 2 [Salmo salar]
ko05167	Kaposi sarcoma-associated herpesvirus infection	2.7e-07	ncbi_100136342	TLR3	6.59e-82	Toll-like receptor 3 [Oncorhynchus mykiss]
ko05167	Kaposi sarcoma-associated herpesvirus infection	2.7e-07	ncbi_100136755	STAT1	9.12e-119	signal transducer/activator of transcription [Oncorhynchus mykiss]
ko05167	Kaposi sarcoma-associated herpesvirus infection	2.7e-07	ncbi_100136756	STAT3	4.92e-23	PREDICTED: signal transducer and activator of transcription 3-like isoform X1 [Salmo salar]
ko05167	Kaposi sarcoma-associated herpesvirus infection	2.7e-07	ncbi_100137016	STAT1	2.58e-145	signal transducer/activator of transcription [Oncorhynchus mykiss]
ko05167	Kaposi sarcoma-associated herpesvirus infection	2.7e-07	ncbi_100170208	KRAS	1.83e-12	GTPase KRas [Salmo salar]
ko05167	Kaposi sarcoma-associated herpesvirus infection	2.7e-07	ncbi_100271898	EIF2AK2	2.92e-85	dsRNA-activated protein kinase R [Oncorhynchus mykiss]
ko05167	Kaposi sarcoma-associated herpesvirus infection	2.7e-07	ncbi_100653443	CASP3	0.000461879	casp3 protein [Oncorhynchus mykiss]
ko05167	Kaposi sarcoma-associated herpesvirus infection	2.7e-07	ncbi_100750228	IRF3	5.65e-127	interferon regulatory factor 7 [Oncorhynchus mykiss]
ko05167	Kaposi sarcoma-associated herpesvirus infection	2.7e-07	ncbi_100750229	IRF3	2.23e-130	interferon regulatory factor 3 [Oncorhynchus mykiss]
ko05167	Kaposi sarcoma-associated herpesvirus infection	2.7e-07	ncbi_101268911	CASP8	2.21e-17	caspase 8 [Oncorhynchus mykiss]
ko05167	Kaposi sarcoma-associated herpesvirus infection	2.7e-07	ncbi_110485802	PIK3R6	0.00225117	PREDICTED: phosphoinositide 3-kinase regulatory subunit 6-like isoform X3 [Salmo salar]
ko05167	Kaposi sarcoma-associated herpesvirus infection	2.7e-07	ncbi_110486022	PPP3R1	5.73e-05	PREDICTED: calcineurin subunit B type 1 [Esox lucius]
ko05167	Kaposi sarcoma-associated herpesvirus infection	2.7e-07	ncbi_110486760	GNG5	0.000952893	PREDICTED: guanine nucleotide-binding protein G(I)/G(S)/G(O) subunit gamma-5-like [Salmo salar]
ko05167	Kaposi sarcoma-associated herpesvirus infection	2.7e-07	ncbi_110486918	--	6.11e-06	PREDICTED: prolactin receptor-like [Salmo salar]
ko05167	Kaposi sarcoma-associated herpesvirus infection	2.7e-07	ncbi_110488340	MR1	1.07e-55	MHC class 1b antigen [Oncorhynchus mykiss]
ko05167	Kaposi sarcoma-associated herpesvirus infection	2.7e-07	ncbi_110488353	HLA-C	1.04e-08	MHC class Ib antigen [Oncorhynchus mykiss]
ko05167	Kaposi sarcoma-associated herpesvirus infection	2.7e-07	ncbi_110488722	NFKB1	2.12e-26	PREDICTED: nuclear factor NF-kappa-B p105 subunit-like isoform X2 [Salmo salar]
ko05167	Kaposi sarcoma-associated herpesvirus infection	2.7e-07	ncbi_110489071	VEGFA	4.76e-05	PREDICTED: vascular endothelial growth factor B isoform X3 [Salmo salar]
ko05167	Kaposi sarcoma-associated herpesvirus infection	2.7e-07	ncbi_110489695	NFATC1	0.0133574	PREDICTED: nuclear factor of activated T-cells, cytoplasmic 1-like isoform X1 [Salmo salar]
ko05167	Kaposi sarcoma-associated herpesvirus infection	2.7e-07	ncbi_110489699	IRF8	3.69e-71	PREDICTED: interferon regulatory factor 8-like isoform X2 [Salmo salar]
ko05167	Kaposi sarcoma-associated herpesvirus infection	2.7e-07	ncbi_110490183	VEGFAA	0.0407835	PREDICTED: vascular endothelial growth factor A-A-like isoform X2 [Salmo salar]
ko05167	Kaposi sarcoma-associated herpesvirus infection	2.7e-07	ncbi_110490266	PIK3CG	1.14e-26	PREDICTED: phosphatidylinositol 4,5-bisphosphate 3-kinase catalytic subunit gamma isoform-like [Salmo salar]
ko05167	Kaposi sarcoma-associated herpesvirus infection	2.7e-07	ncbi_110490392	MAPK12	2.65e-09	PREDICTED: mitogen-activated protein kinase 12-like [Salmo salar]
ko05167	Kaposi sarcoma-associated herpesvirus infection	2.7e-07	ncbi_110491201	EIF2AK2	3.19e-146	protein kinase containing Z-DNA binding domains [Salmo salar]
ko05167	Kaposi sarcoma-associated herpesvirus infection	2.7e-07	ncbi_110491308	MAP2K4	0.000384232	PREDICTED: dual specificity mitogen-activated protein kinase kinase 4-like [Salmo salar]
ko05167	Kaposi sarcoma-associated herpesvirus infection	2.7e-07	ncbi_110492203	E2F1	0.0499871	PREDICTED: transcription factor E2F1-like [Salmo salar]
ko05167	Kaposi sarcoma-associated herpesvirus infection	2.7e-07	ncbi_110492222	GNB1	1.4e-12	PREDICTED: guanine nucleotide-binding protein G(I)/G(S)/G(T) subunit beta-1-like [Poecilia formosa]
ko05167	Kaposi sarcoma-associated herpesvirus infection	2.7e-07	ncbi_110492526	PLCG1	3.75e-13	PREDICTED: 1-phosphatidylinositol 4,5-bisphosphate phosphodiesterase gamma-1 isoform X1 [Salmo salar]
ko05167	Kaposi sarcoma-associated herpesvirus infection	2.7e-07	ncbi_110492657	HCK	6.85e-11	tyrosine-protein kinase HCK [Salmo salar]
ko05167	Kaposi sarcoma-associated herpesvirus infection	2.7e-07	ncbi_110493262	IKBKE	4.51e-64	PREDICTED: inhibitor of nuclear factor kappa-B kinase subunit epsilon-like [Salmo salar]
ko05167	Kaposi sarcoma-associated herpesvirus infection	2.7e-07	ncbi_110493506	PIK3R1	0.00275956	PREDICTED: phosphatidylinositol 3-kinase regulatory subunit gamma-like isoform X1 [Salmo salar]
ko05167	Kaposi sarcoma-associated herpesvirus infection	2.7e-07	ncbi_110493736	PPP3R1	0.00427269	PREDICTED: calcineurin subunit B type 1 [Esox lucius]
ko05167	Kaposi sarcoma-associated herpesvirus infection	2.7e-07	ncbi_110493870	MYC	4.45e-33	Transcriptional regulator Myc-2 [Salmo salar]
ko05167	Kaposi sarcoma-associated herpesvirus infection	2.7e-07	ncbi_110494214	CDK4	1.05e-07	PREDICTED: cyclin-dependent kinase 4-like [Salmo salar]
ko05167	Kaposi sarcoma-associated herpesvirus infection	2.7e-07	ncbi_110494323	STAT1	4.18e-188	signal transducer and activator of transcription 2 [Oncorhynchus mykiss]
ko05167	Kaposi sarcoma-associated herpesvirus infection	2.7e-07	ncbi_110494761	MAPK14B	0.024804	PREDICTED: mitogen-activated protein kinase 14A-like [Salmo salar]
ko05167	Kaposi sarcoma-associated herpesvirus infection	2.7e-07	ncbi_110495115	PIK3R5	0.000356807	PREDICTED: phosphoinositide 3-kinase regulatory subunit 5-like isoform X1 [Salmo salar]
ko05167	Kaposi sarcoma-associated herpesvirus infection	2.7e-07	ncbi_110495621	ATG3	3.87e-31	PREDICTED: ubiquitin-like-conjugating enzyme ATG3 [Salmo salar]
ko05167	Kaposi sarcoma-associated herpesvirus infection	2.7e-07	ncbi_110495622	ATG3	1.68e-50	PREDICTED: ubiquitin-like-conjugating enzyme ATG3 [Salmo salar]
ko05167	Kaposi sarcoma-associated herpesvirus infection	2.7e-07	ncbi_110495726	GNG7	4.72e-05	PREDICTED: guanine nucleotide-binding protein G(I)/G(S)/G(O) subunit gamma-7 [Clupea harengus]
ko05167	Kaposi sarcoma-associated herpesvirus infection	2.7e-07	ncbi_110496224	HLA-E	1.48e-19	MHC class I alpha chain precursor [Oncorhynchus mykiss]
ko05167	Kaposi sarcoma-associated herpesvirus infection	2.7e-07	ncbi_110496645	CDK6	0.0150099	PREDICTED: cyclin-dependent kinase 6-like [Salmo salar]
ko05167	Kaposi sarcoma-associated herpesvirus infection	2.7e-07	ncbi_110496976	HRAS	5.66e-05	PREDICTED: GTPase NRas [Ochotona princeps]
ko05167	Kaposi sarcoma-associated herpesvirus infection	2.7e-07	ncbi_110497044	IRF6	1.86e-65	interferon regulatory factor 7B [Salmo salar]
ko05167	Kaposi sarcoma-associated herpesvirus infection	2.7e-07	ncbi_110497663	ATG14	0.00837385	PREDICTED: beclin 1-associated autophagy-related key regulator-like [Salmo salar]
ko05167	Kaposi sarcoma-associated herpesvirus infection	2.7e-07	ncbi_110497694	ITPR2	0.000116799	PREDICTED: inositol 1,4,5-trisphosphate receptor type 2 isoform X1 [Salmo salar]
ko05167	Kaposi sarcoma-associated herpesvirus infection	2.7e-07	ncbi_110497707	TRAF3	1.12e-39	PREDICTED: TNF receptor-associated factor 3-like [Salmo salar]
ko05167	Kaposi sarcoma-associated herpesvirus infection	2.7e-07	ncbi_110497729	NFKBIA	1.92e-50	PREDICTED: NF-kappa-B inhibitor alpha-like [Salmo salar]
ko05167	Kaposi sarcoma-associated herpesvirus infection	2.7e-07	ncbi_110497737	CALM	1.45e-06	PREDICTED: calmodulin [Sorex araneus]
ko05167	Kaposi sarcoma-associated herpesvirus infection	2.7e-07	ncbi_110497890	MAPK12	5.97e-16	PREDICTED: mitogen-activated protein kinase 12-like [Salmo salar]
ko05167	Kaposi sarcoma-associated herpesvirus infection	2.7e-07	ncbi_110499151	CHUK	1.5e-12	PREDICTED: inhibitor of nuclear factor kappa-B kinase subunit alpha-like [Salmo salar]
ko05167	Kaposi sarcoma-associated herpesvirus infection	2.7e-07	ncbi_110499184	NFATC3	6.33e-06	PREDICTED: nuclear factor of activated T-cells, cytoplasmic 3-like [Salmo salar]
ko05167	Kaposi sarcoma-associated herpesvirus infection	2.7e-07	ncbi_110499295	AKT3	0.000831236	PREDICTED: RAC-gamma serine/threonine-protein kinase isoform X1 [Salmo salar]
ko05167	Kaposi sarcoma-associated herpesvirus infection	2.7e-07	ncbi_110501369	CD1B3	6.99e-13	PREDICTED: major histocompatibility complex class I-related gene protein-like [Salmo salar]
ko05167	Kaposi sarcoma-associated herpesvirus infection	2.7e-07	ncbi_110501424	IFNAR2	3.72e-31	membrane-associated interferon receptor 2 [Oncorhynchus mykiss]
ko05167	Kaposi sarcoma-associated herpesvirus infection	2.7e-07	ncbi_110501544	STAT1	3.38e-147	PREDICTED: signal transducer and activator of transcription 1-alpha/beta-like isoform X2 [Salmo salar]
ko05167	Kaposi sarcoma-associated herpesvirus infection	2.7e-07	ncbi_110501854	CREB1	0.0403664	PREDICTED: cyclic AMP-responsive element-binding protein 1-like isoform X1 [Salmo salar]
ko05167	Kaposi sarcoma-associated herpesvirus infection	2.7e-07	ncbi_110501897	--	2.22e-25	PREDICTED: major histocompatibility complex class I-related gene protein-like isoform X1 [Salmo salar]
ko05167	Kaposi sarcoma-associated herpesvirus infection	2.7e-07	ncbi_110501918	CYC	5.58e-08	PREDICTED: cytochrome c [Salmo salar]
ko05167	Kaposi sarcoma-associated herpesvirus infection	2.7e-07	ncbi_110502471	--	6.04e-07	Tumor necrosis factor receptor superfamily member 6 precursor [Salmo salar]
ko05167	Kaposi sarcoma-associated herpesvirus infection	2.7e-07	ncbi_110502795	MAP2K6	0.0494968	MAPK kinase 6b [Salmo salar]
ko05167	Kaposi sarcoma-associated herpesvirus infection	2.7e-07	ncbi_110503157	AZGP1	1.1e-32	MHC non-classical class I heavy chain [Oncorhynchus mykiss]
ko05167	Kaposi sarcoma-associated herpesvirus infection	2.7e-07	ncbi_110503576	ZFP36L2-B	2.07e-27	Butyrate response factor 1 [Salmo salar]
ko05167	Kaposi sarcoma-associated herpesvirus infection	2.7e-07	ncbi_110504531	GSK3B	6.77e-05	PREDICTED: glycogen synthase kinase-3 beta isoform X2 [Salmo salar]
ko05167	Kaposi sarcoma-associated herpesvirus infection	2.7e-07	ncbi_110504679	VEGFA	0.000481974	PREDICTED: vascular endothelial growth factor B isoform X1 [Salmo salar]
ko05167	Kaposi sarcoma-associated herpesvirus infection	2.7e-07	ncbi_110505629	HIF1A	3.58e-14	PREDICTED: hypoxia-inducible factor 1-alpha-like isoform X1 [Salmo salar]
ko05167	Kaposi sarcoma-associated herpesvirus infection	2.7e-07	ncbi_110505729	CALM	0.0131268	PREDICTED: calmodulin [Sorex araneus]
ko05167	Kaposi sarcoma-associated herpesvirus infection	2.7e-07	ncbi_110505735	NFKBIA	1.37e-21	PREDICTED: NF-kappa-B inhibitor alpha-like [Salmo salar]
ko05167	Kaposi sarcoma-associated herpesvirus infection	2.7e-07	ncbi_110505798	ATG14	1.4e-26	PREDICTED: beclin 1-associated autophagy-related key regulator-like [Salmo salar]
ko05167	Kaposi sarcoma-associated herpesvirus infection	2.7e-07	ncbi_110506337	BAX	1.87e-11	PREDICTED: apoptosis regulator BAX-like [Salmo salar]
ko05167	Kaposi sarcoma-associated herpesvirus infection	2.7e-07	ncbi_110507424	CALM2	0.00103484	PREDICTED: calmodulin [Camelus dromedarius]
ko05167	Kaposi sarcoma-associated herpesvirus infection	2.7e-07	ncbi_110507452	ZFP36L2-B	1.78e-33	PREDICTED: tristetraprolin-like [Salmo salar]
ko05167	Kaposi sarcoma-associated herpesvirus infection	2.7e-07	ncbi_110508523	PIK3R1	1.8e-09	PREDICTED: phosphatidylinositol 3-kinase regulatory subunit gamma-like [Salmo salar]
ko05167	Kaposi sarcoma-associated herpesvirus infection	2.7e-07	ncbi_110508530	JUN	7.1e-05	PREDICTED: transcription factor AP-1 [Salmo salar]
ko05167	Kaposi sarcoma-associated herpesvirus infection	2.7e-07	ncbi_110508877	--	5.67e-61	PREDICTED: zinc-alpha-2-glycoprotein-like [Salmo salar]
ko05167	Kaposi sarcoma-associated herpesvirus infection	2.7e-07	ncbi_110508907	PIK3R2	1.31e-06	PREDICTED: phosphatidylinositol 3-kinase regulatory subunit gamma-like isoform X1 [Salmo salar]
ko05167	Kaposi sarcoma-associated herpesvirus infection	2.7e-07	ncbi_110509035	JAK1	4.06e-21	PREDICTED: tyrosine-protein kinase JAK1-like isoform X1 [Salmo salar]
ko05167	Kaposi sarcoma-associated herpesvirus infection	2.7e-07	ncbi_110509528	--	1.92e-50	Tumor necrosis factor receptor 1A, partial [Oncorhynchus mykiss]
ko05167	Kaposi sarcoma-associated herpesvirus infection	2.7e-07	ncbi_110509537	--	2.72e-30	Tumor necrosis factor receptor 1B, partial [Oncorhynchus mykiss]
ko05167	Kaposi sarcoma-associated herpesvirus infection	2.7e-07	ncbi_110520020	STAT1	7.57e-303	PREDICTED: signal transducer and activator of transcription 1-alpha/beta-like isoform X1 [Salmo salar]
ko05167	Kaposi sarcoma-associated herpesvirus infection	2.7e-07	ncbi_110520139	CYC	2.97e-12	Cytochrome c [Oncorhynchus mykiss]
ko05167	Kaposi sarcoma-associated herpesvirus infection	2.7e-07	ncbi_110520224	CREB1	0.00122444	PREDICTED: cyclic AMP-responsive element-binding protein 1 isoform X3 [Salmo salar]
ko05167	Kaposi sarcoma-associated herpesvirus infection	2.7e-07	ncbi_110520638	--	8.42e-25	PREDICTED: interleukin-10 receptor subunit beta-like [Salmo salar]
ko05167	Kaposi sarcoma-associated herpesvirus infection	2.7e-07	ncbi_110521348	TICAM1	0.0051852	PREDICTED: TIR domain-containing adapter molecule 1-like [Salmo salar]
ko05167	Kaposi sarcoma-associated herpesvirus infection	2.7e-07	ncbi_110521824	PIK3R1	0.0432016	PREDICTED: phosphatidylinositol 3-kinase regulatory subunit gamma isoform X1 [Salmo salar]
ko05167	Kaposi sarcoma-associated herpesvirus infection	2.7e-07	ncbi_110522049	NFKBIA	2.8e-47	NF-kappa-B inhibitor alpha [Oncorhynchus mykiss]
ko05167	Kaposi sarcoma-associated herpesvirus infection	2.7e-07	ncbi_110522951	MAPK12	0.00142604	PREDICTED: mitogen-activated protein kinase 12-like [Salmo salar]
ko05167	Kaposi sarcoma-associated herpesvirus infection	2.7e-07	ncbi_110523115	JUN	3.35e-18	PREDICTED: transcription factor AP-1-like [Salmo salar]
ko05167	Kaposi sarcoma-associated herpesvirus infection	2.7e-07	ncbi_110523569	TRAF2	1.14e-36	PREDICTED: TNF receptor-associated factor 2 isoform X1 [Salmo salar]
ko05167	Kaposi sarcoma-associated herpesvirus infection	2.7e-07	ncbi_110524118	GNG7	0.000251816	PREDICTED: guanine nucleotide-binding protein G(I)/G(S)/G(O) subunit gamma-7 [Austrofundulus limnaeus]
ko05167	Kaposi sarcoma-associated herpesvirus infection	2.7e-07	ncbi_110524615	GNG12	6.69e-05	PREDICTED: guanine nucleotide-binding protein G(I)/G(S)/G(O) subunit gamma-12-like [Salmo salar]
ko05167	Kaposi sarcoma-associated herpesvirus infection	2.7e-07	ncbi_110524729	JAK1	7.08e-15	PREDICTED: tyrosine-protein kinase JAK1 [Salmo salar]
ko05167	Kaposi sarcoma-associated herpesvirus infection	2.7e-07	ncbi_110525880	CASP3	2.74e-21	Caspase-3 [Salmo salar]
ko05167	Kaposi sarcoma-associated herpesvirus infection	2.7e-07	ncbi_110526221	FADD	1.54e-06	FADD [Salmo salar]
ko05167	Kaposi sarcoma-associated herpesvirus infection	2.7e-07	ncbi_110526228	CCND1	3.8e-16	PREDICTED: G1/S-specific cyclin-D1 [Salmo salar]
ko05167	Kaposi sarcoma-associated herpesvirus infection	2.7e-07	ncbi_110526622	NFATC3	0.026433	PREDICTED: nuclear factor of activated T-cells, cytoplasmic 3-like isoform X1 [Salmo salar]
ko05167	Kaposi sarcoma-associated herpesvirus infection	2.7e-07	ncbi_110527080	CALM2	2.19e-14	PREDICTED: calmodulin [Camelus dromedarius]
ko05167	Kaposi sarcoma-associated herpesvirus infection	2.7e-07	ncbi_110527523	STAT1	5.19e-05	Signal transducer and activator of transcription 4-like [Scleropages formosus]
ko05167	Kaposi sarcoma-associated herpesvirus infection	2.7e-07	ncbi_110527649	MYCB	2.56e-05	Viral myc transforming protein [Salmo salar]
ko05167	Kaposi sarcoma-associated herpesvirus infection	2.7e-07	ncbi_110528217	CDK4	0.00405849	PREDICTED: cyclin-dependent kinase 4-like isoform X3 [Salmo salar]
ko05167	Kaposi sarcoma-associated herpesvirus infection	2.7e-07	ncbi_110528566	NFATC2	0.00112725	PREDICTED: nuclear factor of activated T-cells, cytoplasmic 2-like [Salmo salar]
ko05167	Kaposi sarcoma-associated herpesvirus infection	2.7e-07	ncbi_110528685	MAPKAPK2	1.92e-09	PREDICTED: MAP kinase-activated protein kinase 2-like isoform X2 [Salmo salar]
ko05167	Kaposi sarcoma-associated herpesvirus infection	2.7e-07	ncbi_110529004	--	1.57e-18	PREDICTED: tumor necrosis factor receptor superfamily member 6-like isoform X1 [Salmo salar]
ko05167	Kaposi sarcoma-associated herpesvirus infection	2.7e-07	ncbi_110529687	AKT1	5.13e-68	PREDICTED: RAC-alpha serine/threonine-protein kinase isoform X1 [Salmo salar]
ko05167	Kaposi sarcoma-associated herpesvirus infection	2.7e-07	ncbi_110530021	JAK1	4.32e-59	PREDICTED: tyrosine-protein kinase JAK1-like [Salmo salar]
ko05167	Kaposi sarcoma-associated herpesvirus infection	2.7e-07	ncbi_110530129	PIK3R2	0.024336	PREDICTED: phosphatidylinositol 3-kinase regulatory subunit gamma-like isoform X2 [Salmo salar]
ko05167	Kaposi sarcoma-associated herpesvirus infection	2.7e-07	ncbi_110530332	LYN	9.33e-16	PREDICTED: tyrosine-protein kinase Lyn-like [Salmo salar]
ko05167	Kaposi sarcoma-associated herpesvirus infection	2.7e-07	ncbi_110530382	CCR8	4.62e-05	C-C chemokine receptor type 3 [Salmo salar]
ko05167	Kaposi sarcoma-associated herpesvirus infection	2.7e-07	ncbi_110530532	JUN	3.76e-12	PREDICTED: transcription factor AP-1-like [Salmo salar]
ko05167	Kaposi sarcoma-associated herpesvirus infection	2.7e-07	ncbi_110531778	PPP3CA	0.000147288	PREDICTED: serine/threonine-protein phosphatase 2B catalytic subunit alpha isoform isoform X1 [Salmo salar]
ko05167	Kaposi sarcoma-associated herpesvirus infection	2.7e-07	ncbi_110531824	--	3.46e-12	PREDICTED: cellular tumor antigen p53-like isoform X1 [Salmo salar]
ko05167	Kaposi sarcoma-associated herpesvirus infection	2.7e-07	ncbi_110531834	RELA	6.59e-09	PREDICTED: transcription factor p65-like [Salmo salar]
ko05167	Kaposi sarcoma-associated herpesvirus infection	2.7e-07	ncbi_110532174	MAPK13	0.00230195	PREDICTED: mitogen-activated protein kinase 13 isoform X1 [Salmo salar]
ko05167	Kaposi sarcoma-associated herpesvirus infection	2.7e-07	ncbi_110532244	HCK	9.4e-06	PREDICTED: tyrosine-protein kinase HCK-like isoform X1 [Salmo salar]
ko05167	Kaposi sarcoma-associated herpesvirus infection	2.7e-07	ncbi_110532282	ITPR3	0.03168	PREDICTED: inositol 1,4,5-trisphosphate receptor type 3-like [Salmo salar]
ko05167	Kaposi sarcoma-associated herpesvirus infection	2.7e-07	ncbi_110534285	CASP3	0.00246766	caspase 3 gene variant 2, partial [Oncorhynchus mykiss]
ko05167	Kaposi sarcoma-associated herpesvirus infection	2.7e-07	ncbi_110535315	IRF8	2.94e-48	interferon regulatory factor 9 [Salmo salar]
ko05167	Kaposi sarcoma-associated herpesvirus infection	2.7e-07	ncbi_110536185	IKBKB	5.99e-08	PREDICTED: inhibitor of nuclear factor kappa-B kinase subunit beta [Salmo salar]
ko05167	Kaposi sarcoma-associated herpesvirus infection	2.7e-07	ncbi_110536451	--	2.54e-10	PREDICTED: non-homologous end joining protein Ku-like isoform X1 [Salmo salar]
ko05167	Kaposi sarcoma-associated herpesvirus infection	2.7e-07	ncbi_110536876	JUN	6.98e-06	PREDICTED: transcription factor AP-1-like [Salmo salar]
ko05167	Kaposi sarcoma-associated herpesvirus infection	2.7e-07	ncbi_110536972	JAK2	2.18e-10	PREDICTED: tyrosine-protein kinase JAK2-like isoform X3 [Salmo salar]
ko05167	Kaposi sarcoma-associated herpesvirus infection	2.7e-07	ncbi_110537275	GABARAPL1	2.42e-05	Gamma-aminobutyric acid receptor-associated protein-like 1 [Salmo salar]
ko05167	Kaposi sarcoma-associated herpesvirus infection	2.7e-07	ncbi_110537852	IL6ST	2.5e-10	PREDICTED: interleukin-6 receptor subunit beta-like [Salmo salar]
ko05167	Kaposi sarcoma-associated herpesvirus infection	2.7e-07	ncbi_110537938	BAX	8.76e-24	Apoptosis regulator BAX, membrane isoform alpha [Oncorhynchus mykiss]
ko05167	Kaposi sarcoma-associated herpesvirus infection	2.7e-07	ncbi_110538042	IFNA3	4.4e-05	type I interferon 1 [Oncorhynchus mykiss]
ko05167	Kaposi sarcoma-associated herpesvirus infection	2.7e-07	ncbi_110538044	IFNA3	0.000413902	interferon a3 precursor [Oncorhynchus mykiss]
ko05167	Kaposi sarcoma-associated herpesvirus infection	2.7e-07	ncbi_110538194	STAT3	9e-10	PREDICTED: signal transducer and activator of transcription 3 isoform X1 [Salmo salar]
ko05167	Kaposi sarcoma-associated herpesvirus infection	2.7e-07	ncbi_110538492	CXCL6	0.00149755	interleukin-8 [Oncorhynchus mykiss]
ko05167	Kaposi sarcoma-associated herpesvirus infection	2.7e-07	ncbi_110538694	GNG5	2.35e-10	PREDICTED: guanine nucleotide-binding protein G(I)/G(S)/G(O) subunit gamma-5-like [Salmo salar]
ko05167	Kaposi sarcoma-associated herpesvirus infection	2.7e-07	MSTRG.11244	--	0.00101677	PREDICTED: prolactin receptor-like [Salmo salar]
ko05167	Kaposi sarcoma-associated herpesvirus infection	2.7e-07	MSTRG.12609	BAX	0.00185137	PREDICTED: apoptosis regulator BAX-like [Salmo salar]
ko05167	Kaposi sarcoma-associated herpesvirus infection	2.7e-07	MSTRG.660	--	7.28e-14	TC1-like transposase [Cyprinus carpio]
ko03320	PPAR signaling pathway	2.78e-06	ncbi_100135908	PCK2	8.75e-16	phosphoenolpyruvate carboxykinase [Oncorhynchus mykiss]
ko03320	PPAR signaling pathway	2.78e-06	ncbi_100135930	FABP1	0.0144543	PREDICTED: fatty acid-binding protein, liver [Salmo salar]
ko03320	PPAR signaling pathway	2.78e-06	ncbi_100136622	LPL	3.49e-73	lipoprotein lipase precursor [Oncorhynchus mykiss]
ko03320	PPAR signaling pathway	2.78e-06	ncbi_100136629	UBC	5.77e-230	ubiquitin-like protein [Oncorhynchus mykiss]
ko03320	PPAR signaling pathway	2.78e-06	ncbi_100136658	PPARD	2.22e-08	PREDICTED: peroxisomal proliferator-activated receptor beta1A isoform X1 [Salmo salar]
ko03320	PPAR signaling pathway	2.78e-06	ncbi_100136763	FABP3	0.0474726	fatty acid-binding protein, heart [Oncorhynchus mykiss]
ko03320	PPAR signaling pathway	2.78e-06	ncbi_100136831	CPT1A	6.06e-15	carnitine palmitoyl transferase I [Oncorhynchus mykiss]
ko03320	PPAR signaling pathway	2.78e-06	ncbi_100305201	FABP3	0.000123823	Fatty acid-binding protein, heart [Oncorhynchus mykiss]
ko03320	PPAR signaling pathway	2.78e-06	ncbi_100329197	CPT1A	4.98e-05	carnitine palmitoyltransferase I-like [Oncorhynchus mykiss]
ko03320	PPAR signaling pathway	2.78e-06	ncbi_100505415	PPARA	2.55e-12	peroxisome proliferator-activated receptor alpha [Oncorhynchus mykiss]
ko03320	PPAR signaling pathway	2.78e-06	ncbi_100505416	PPARG	2.7e-05	peroxisome proliferator-activated receptor gamma [Oncorhynchus mykiss]
ko03320	PPAR signaling pathway	2.78e-06	ncbi_101268904	RXRBA	0.000153685	PREDICTED: retinoic acid receptor RXR-beta-A-like [Sinocyclocheilus grahami]
ko03320	PPAR signaling pathway	2.78e-06	ncbi_110486737	SLC27A1	6.97e-22	PREDICTED: long-chain fatty acid transport protein 1-like [Salmo salar]
ko03320	PPAR signaling pathway	2.78e-06	ncbi_110489769	PCK1	3.29e-32	PREDICTED: phosphoenolpyruvate carboxykinase [GTP], mitochondrial isoform X2 [Salmo salar]
ko03320	PPAR signaling pathway	2.78e-06	ncbi_110489963	ME3	1.57e-09	PREDICTED: NADP-dependent malic enzyme-like [Salmo salar]
ko03320	PPAR signaling pathway	2.78e-06	ncbi_110491659	CPT1A	0.00329359	PREDICTED: carnitine O-palmitoyltransferase 1, liver isoform-like isoform X1 [Esox lucius]
ko03320	PPAR signaling pathway	2.78e-06	ncbi_110492412	PPARG	0.0430685	PREDICTED: peroxisome proliferator-activated receptor gamma-like isoform X1 [Salmo salar]
ko03320	PPAR signaling pathway	2.78e-06	ncbi_110493673	ACOX1	7e-15	PREDICTED: peroxisomal acyl-coenzyme A oxidase 1 isoform X2 [Salmo salar]
ko03320	PPAR signaling pathway	2.78e-06	ncbi_110493880	PCK1	1.17e-11	phosphoenolpyruvate carboxykinase, cytosolic [GTP] [Salmo salar]
ko03320	PPAR signaling pathway	2.78e-06	ncbi_110495540	GK	0.000705695	PREDICTED: glycerol kinase, testis specific 1 isoform X1 [Salmo salar]
ko03320	PPAR signaling pathway	2.78e-06	ncbi_110496544	FABP3	0.000186353	PREDICTED: fatty acid-binding protein, heart-like [Salmo salar]
ko03320	PPAR signaling pathway	2.78e-06	ncbi_110497495	ACSL1	0.00164915	PREDICTED: long-chain-fatty-acid--CoA ligase 1-like isoform X1 [Salmo salar]
ko03320	PPAR signaling pathway	2.78e-06	ncbi_110500378	ACOX3	5.64e-14	peroxisomal acyl-coenzyme A oxidase 3 [Salmo salar]
ko03320	PPAR signaling pathway	2.78e-06	ncbi_110500773	FABP2	1.06e-05	PREDICTED: fatty acid-binding protein, intestinal-like [Salmo salar]
ko03320	PPAR signaling pathway	2.78e-06	ncbi_110501575	SMOX	0.00070591	PREDICTED: peroxisomal N(1)-acetyl-spermine/spermidine oxidase isoform X2 [Salmo salar]
ko03320	PPAR signaling pathway	2.78e-06	ncbi_110501969	LPL	1.15e-26	lipoprotien lipase type 1 [Oncorhynchus clarkii]
ko03320	PPAR signaling pathway	2.78e-06	ncbi_110501984	EHHADH	8.8e-15	peroxisomal bifunctional enzyme [Salmo salar]
ko03320	PPAR signaling pathway	2.78e-06	ncbi_110501993	EHHADH	1.9e-22	peroxisomal bifunctional enzyme [Salmo salar]
ko03320	PPAR signaling pathway	2.78e-06	ncbi_110502275	SORBS1	6.06e-14	PREDICTED: sorbin and SH3 domain-containing protein 1-like [Salmo salar]
ko03320	PPAR signaling pathway	2.78e-06	ncbi_110504725	ACSL1	6.06e-11	PREDICTED: long-chain-fatty-acid--CoA ligase 1-like [Salmo salar]
ko03320	PPAR signaling pathway	2.78e-06	ncbi_110504792	FABP6	0.000803397	PREDICTED: gastrotropin-like [Salmo salar]
ko03320	PPAR signaling pathway	2.78e-06	ncbi_110508788	ACSL3	3.67e-05	PREDICTED: long-chain-fatty-acid--CoA ligase 3-like [Salmo salar]
ko03320	PPAR signaling pathway	2.78e-06	ncbi_110508825	CYP7A1	1.01e-40	cytochrome P450 family 7 subfamily a polypeptide 1-2 [Oncorhynchus mykiss]
ko03320	PPAR signaling pathway	2.78e-06	ncbi_110508859	RXRGA	6.29e-13	PREDICTED: retinoic acid receptor RXR-gamma-A-like isoform X3 [Salmo salar]
ko03320	PPAR signaling pathway	2.78e-06	ncbi_110509348	RXRAA	0.0031765	PREDICTED: retinoic acid receptor RXR-alpha-A isoform X2 [Salmo salar]
ko03320	PPAR signaling pathway	2.78e-06	ncbi_110519027	ME3	1.95e-50	PREDICTED: NADP-dependent malic enzyme-like [Salmo salar]
ko03320	PPAR signaling pathway	2.78e-06	ncbi_110520277	CYP27A1	1.19e-18	PREDICTED: sterol 26-hydroxylase, mitochondrial-like [Salmo salar]
ko03320	PPAR signaling pathway	2.78e-06	ncbi_110520656	GK	1.75e-29	PREDICTED: glycerol kinase-like isoform X2 [Salmo salar]
ko03320	PPAR signaling pathway	2.78e-06	ncbi_110521393	PPARA	8.34e-07	PREDICTED: peroxisome proliferator-activated receptor alpha-like [Salmo salar]
ko03320	PPAR signaling pathway	2.78e-06	ncbi_110523143	SLC27A6	5.99e-45	PREDICTED: long-chain fatty acid transport protein 6 [Salmo salar]
ko03320	PPAR signaling pathway	2.78e-06	ncbi_110523403	UBC	2e-37	scavenger receptor class B member 1 isoform B [Alligator mississippiensis]
ko03320	PPAR signaling pathway	2.78e-06	ncbi_110524209	LPL	1.51e-10	PREDICTED: lipoprotein lipase-like [Salmo salar]
ko03320	PPAR signaling pathway	2.78e-06	ncbi_110525435	ACSBG2	0.00269937	PREDICTED: long-chain-fatty-acid--CoA ligase ACSBG2-like [Salmo salar]
ko03320	PPAR signaling pathway	2.78e-06	ncbi_110525749	UBC	5.9e-80	ubiquitin-like protein [Oncorhynchus mykiss]
ko03320	PPAR signaling pathway	2.78e-06	ncbi_110526377	SORBS1	0.0106169	PREDICTED: sorbin and SH3 domain-containing protein 1-like [Salmo salar]
ko03320	PPAR signaling pathway	2.78e-06	ncbi_110527280	ACADL	2.18e-06	Long-chain specific acyl-CoA dehydrogenase, mitochondrial precursor [Salmo salar]
ko03320	PPAR signaling pathway	2.78e-06	ncbi_110527282	ACADL	4.83e-09	PREDICTED: long-chain specific acyl-CoA dehydrogenase, mitochondrial [Salmo salar]
ko03320	PPAR signaling pathway	2.78e-06	ncbi_110528708	PPARG	9.23e-14	PREDICTED: peroxisome proliferator-activated receptor gamma isoform X2 [Esox lucius]
ko03320	PPAR signaling pathway	2.78e-06	ncbi_110528748	ACADL	0.00139328	PREDICTED: long-chain specific acyl-CoA dehydrogenase, mitochondrial [Salmo salar]
ko03320	PPAR signaling pathway	2.78e-06	ncbi_110530170	RXRGA	3.82e-10	PREDICTED: retinoic acid receptor RXR-gamma-A-like isoform X3 [Salmo salar]
ko03320	PPAR signaling pathway	2.78e-06	ncbi_110530204	CYP7A1	0.0321533	cytochrome P450 family 7 subfamily a polypeptide 1-1 [Oncorhynchus mykiss]
ko03320	PPAR signaling pathway	2.78e-06	ncbi_110530492	CYP8B1	5.88e-52	cytochrome P450 family 8 subfamily b polypeptide 1-1 [Oncorhynchus mykiss]
ko03320	PPAR signaling pathway	2.78e-06	ncbi_110531797	PLIN2	1.63e-19	PREDICTED: perilipin-2 isoform X1 [Salmo salar]
ko03320	PPAR signaling pathway	2.78e-06	ncbi_110533375	ACSL6	1.22e-24	PREDICTED: long-chain-fatty-acid--CoA ligase 6-like isoform X1 [Salmo salar]
ko03320	PPAR signaling pathway	2.78e-06	ncbi_110534299	FABP2	6.95e-20	PREDICTED: fatty acid-binding protein, intestinal-like [Salmo salar]
ko03320	PPAR signaling pathway	2.78e-06	ncbi_110535146	ACAA1B	3.57e-21	PREDICTED: 3-ketoacyl-CoA thiolase B, peroxisomal-like [Salmo salar]
ko03320	PPAR signaling pathway	2.78e-06	ncbi_110535824	ACSBG2	1.41e-07	PREDICTED: long-chain-fatty-acid--CoA ligase ACSBG2-like isoform X1 [Salmo salar]
ko03320	PPAR signaling pathway	2.78e-06	ncbi_110536124	UBC	0.00242955	VHSV-induced protein-3 [Oncorhynchus mykiss]
ko03320	PPAR signaling pathway	2.78e-06	ncbi_110536126	UBC	7.38e-20	VHSV-induced protein-3 [Oncorhynchus mykiss]
ko03320	PPAR signaling pathway	2.78e-06	ncbi_110536134	UBC	7.4e-110	VHSV-induced protein-3 [Oncorhynchus mykiss]
ko03320	PPAR signaling pathway	2.78e-06	ncbi_110537496	UBC	1.18e-45	PREDICTED: polyubiquitin-B isoform X1 [Gallus gallus]
ko03320	PPAR signaling pathway	2.78e-06	ncbi_110538686	SLC27A1	8.69e-25	PREDICTED: long-chain fatty acid transport protein 1-like [Salmo salar]
ko03320	PPAR signaling pathway	2.78e-06	MSTRG.10797	SLC27A4	0.000433209	PREDICTED: long-chain fatty acid transport protein 4-like [Salmo salar]
ko03320	PPAR signaling pathway	2.78e-06	MSTRG.10798	SLC27A4	1.13e-06	PREDICTED: long-chain fatty acid transport protein 4-like [Salmo salar]
ko03320	PPAR signaling pathway	2.78e-06	MSTRG.12625	PDPK1	1.71e-05	PREDICTED: 3-phosphoinositide-dependent protein kinase 1-like isoform X1 [Salmo salar]
ko04625	C-type lectin receptor signaling pathway	2.78e-06	ncbi_100135795	LGALS9B	1.97e-105	galectin like protein [Oncorhynchus mykiss]
ko04625	C-type lectin receptor signaling pathway	2.78e-06	ncbi_100135950	IRF1	6.64e-110	interferon regulatory factor 1 [Oncorhynchus mykiss]
ko04625	C-type lectin receptor signaling pathway	2.78e-06	ncbi_100136025	PTGS2	0.0399504	cyclooxygenase-2 precursor [Oncorhynchus mykiss]
ko04625	C-type lectin receptor signaling pathway	2.78e-06	ncbi_100136034	TNF	0.00285352	tumor necrosis factor alpha [Oncorhynchus mykiss]
ko04625	C-type lectin receptor signaling pathway	2.78e-06	ncbi_100136053	PLCG2	2.52e-25	PREDICTED: 1-phosphatidylinositol 4,5-bisphosphate phosphodiesterase gamma-2 [Salmo salar]
ko04625	C-type lectin receptor signaling pathway	2.78e-06	ncbi_100136058	NFKBIA	2.44e-48	inhibitor of nuclear factor kappa B alpha [Oncorhynchus mykiss]
ko04625	C-type lectin receptor signaling pathway	2.78e-06	ncbi_100136064	TNF	2.15e-06	tumor necrosis factor [Oncorhynchus mykiss]
ko04625	C-type lectin receptor signaling pathway	2.78e-06	ncbi_100136112	JUN	1.09e-26	transcription factor AP-1 [Oncorhynchus mykiss]
ko04625	C-type lectin receptor signaling pathway	2.78e-06	ncbi_100136755	STAT1	9.12e-119	signal transducer/activator of transcription [Oncorhynchus mykiss]
ko04625	C-type lectin receptor signaling pathway	2.78e-06	ncbi_100137016	STAT1	2.58e-145	signal transducer/activator of transcription [Oncorhynchus mykiss]
ko04625	C-type lectin receptor signaling pathway	2.78e-06	ncbi_100170208	KRAS	1.83e-12	GTPase KRas [Salmo salar]
ko04625	C-type lectin receptor signaling pathway	2.78e-06	ncbi_100301666	ACAN	4.49e-13	C type lectin receptor B [Oncorhynchus mykiss]
ko04625	C-type lectin receptor signaling pathway	2.78e-06	ncbi_101268911	CASP8	2.21e-17	caspase 8 [Oncorhynchus mykiss]
ko04625	C-type lectin receptor signaling pathway	2.78e-06	ncbi_110486022	PPP3R1	5.73e-05	PREDICTED: calcineurin subunit B type 1 [Esox lucius]
ko04625	C-type lectin receptor signaling pathway	2.78e-06	ncbi_110486292	MAP3K14	5.94e-09	PREDICTED: mitogen-activated protein kinase kinase kinase 14-like [Salmo salar]
ko04625	C-type lectin receptor signaling pathway	2.78e-06	ncbi_110488391	PYCARD	0.002638	Apoptosis-associated speck-like protein containing a CARD [Oncorhynchus mykiss]
ko04625	C-type lectin receptor signaling pathway	2.78e-06	ncbi_110488722	NFKB1	2.12e-26	PREDICTED: nuclear factor NF-kappa-B p105 subunit-like isoform X2 [Salmo salar]
ko04625	C-type lectin receptor signaling pathway	2.78e-06	ncbi_110489695	NFATC1	0.0133574	PREDICTED: nuclear factor of activated T-cells, cytoplasmic 1-like isoform X1 [Salmo salar]
ko04625	C-type lectin receptor signaling pathway	2.78e-06	ncbi_110489699	IRF8	3.69e-71	PREDICTED: interferon regulatory factor 8-like isoform X2 [Salmo salar]
ko04625	C-type lectin receptor signaling pathway	2.78e-06	ncbi_110490114	CBLB	4.02e-05	PREDICTED: E3 ubiquitin-protein ligase CBL-B isoform X2 [Salmo salar]
ko04625	C-type lectin receptor signaling pathway	2.78e-06	ncbi_110490392	MAPK12	2.65e-09	PREDICTED: mitogen-activated protein kinase 12-like [Salmo salar]
ko04625	C-type lectin receptor signaling pathway	2.78e-06	ncbi_110492312	RHOAB	2.53e-15	PREDICTED: transforming protein RhoA-like [Salmo salar]
ko04625	C-type lectin receptor signaling pathway	2.78e-06	ncbi_110493262	IKBKE	4.51e-64	PREDICTED: inhibitor of nuclear factor kappa-B kinase subunit epsilon-like [Salmo salar]
ko04625	C-type lectin receptor signaling pathway	2.78e-06	ncbi_110493506	PIK3R1	0.00275956	PREDICTED: phosphatidylinositol 3-kinase regulatory subunit gamma-like isoform X1 [Salmo salar]
ko04625	C-type lectin receptor signaling pathway	2.78e-06	ncbi_110493736	PPP3R1	0.00427269	PREDICTED: calcineurin subunit B type 1 [Esox lucius]
ko04625	C-type lectin receptor signaling pathway	2.78e-06	ncbi_110494302	PRKCD	1.44e-17	PREDICTED: protein kinase C delta type-like [Salmo salar]
ko04625	C-type lectin receptor signaling pathway	2.78e-06	ncbi_110494323	STAT1	4.18e-188	signal transducer and activator of transcription 2 [Oncorhynchus mykiss]
ko04625	C-type lectin receptor signaling pathway	2.78e-06	ncbi_110494761	MAPK14B	0.024804	PREDICTED: mitogen-activated protein kinase 14A-like [Salmo salar]
ko04625	C-type lectin receptor signaling pathway	2.78e-06	ncbi_110496976	HRAS	5.66e-05	PREDICTED: GTPase NRas [Ochotona princeps]
ko04625	C-type lectin receptor signaling pathway	2.78e-06	ncbi_110497250	CLEC4E	0.00428105	PREDICTED: C-type lectin domain family 4 member E-like [Salmo salar]
ko04625	C-type lectin receptor signaling pathway	2.78e-06	ncbi_110497254	CD209D	0.000689078	PREDICTED: CD209 antigen-like [Salmo salar]
ko04625	C-type lectin receptor signaling pathway	2.78e-06	ncbi_110497694	ITPR2	0.000116799	PREDICTED: inositol 1,4,5-trisphosphate receptor type 2 isoform X1 [Salmo salar]
ko04625	C-type lectin receptor signaling pathway	2.78e-06	ncbi_110497729	NFKBIA	1.92e-50	PREDICTED: NF-kappa-B inhibitor alpha-like [Salmo salar]
ko04625	C-type lectin receptor signaling pathway	2.78e-06	ncbi_110497737	CALM	1.45e-06	PREDICTED: calmodulin [Sorex araneus]
ko04625	C-type lectin receptor signaling pathway	2.78e-06	ncbi_110497890	MAPK12	5.97e-16	PREDICTED: mitogen-activated protein kinase 12-like [Salmo salar]
ko04625	C-type lectin receptor signaling pathway	2.78e-06	ncbi_110499151	CHUK	1.5e-12	PREDICTED: inhibitor of nuclear factor kappa-B kinase subunit alpha-like [Salmo salar]
ko04625	C-type lectin receptor signaling pathway	2.78e-06	ncbi_110499184	NFATC3	6.33e-06	PREDICTED: nuclear factor of activated T-cells, cytoplasmic 3-like [Salmo salar]
ko04625	C-type lectin receptor signaling pathway	2.78e-06	ncbi_110499295	AKT3	0.000831236	PREDICTED: RAC-gamma serine/threonine-protein kinase isoform X1 [Salmo salar]
ko04625	C-type lectin receptor signaling pathway	2.78e-06	ncbi_110499420	--	5.91e-16	iceberg 2 protein [Oncorhynchus mykiss]
ko04625	C-type lectin receptor signaling pathway	2.78e-06	ncbi_110501544	STAT1	3.38e-147	PREDICTED: signal transducer and activator of transcription 1-alpha/beta-like isoform X2 [Salmo salar]
ko04625	C-type lectin receptor signaling pathway	2.78e-06	ncbi_110502378	NFKB2	1.7e-42	PREDICTED: nuclear factor NF-kappa-B p100 subunit-like isoform X1 [Salmo salar]
ko04625	C-type lectin receptor signaling pathway	2.78e-06	ncbi_110503799	CASP1	1.29e-06	PREDICTED: caspase-1-like [Salmo salar]
ko04625	C-type lectin receptor signaling pathway	2.78e-06	ncbi_110505729	CALM	0.0131268	PREDICTED: calmodulin [Sorex araneus]
ko04625	C-type lectin receptor signaling pathway	2.78e-06	ncbi_110505735	NFKBIA	1.37e-21	PREDICTED: NF-kappa-B inhibitor alpha-like [Salmo salar]
ko04625	C-type lectin receptor signaling pathway	2.78e-06	ncbi_110506681	RRAS2	5.15e-08	PREDICTED: ras-related protein R-Ras2 [Stegastes partitus]
ko04625	C-type lectin receptor signaling pathway	2.78e-06	ncbi_110506735	CYLD	0.000101222	PREDICTED: ubiquitin carboxyl-terminal hydrolase CYLD-like isoform X1 [Salmo salar]
ko04625	C-type lectin receptor signaling pathway	2.78e-06	ncbi_110507263	--	2.9e-07	interleukin-12 alpha chain [Oncorhynchus mykiss]
ko04625	C-type lectin receptor signaling pathway	2.78e-06	ncbi_110507414	RELB	3.25e-30	PREDICTED: transcription factor RelB isoform X1 [Salmo salar]
ko04625	C-type lectin receptor signaling pathway	2.78e-06	ncbi_110507424	CALM2	0.00103484	PREDICTED: calmodulin [Camelus dromedarius]
ko04625	C-type lectin receptor signaling pathway	2.78e-06	ncbi_110508523	PIK3R1	1.8e-09	PREDICTED: phosphatidylinositol 3-kinase regulatory subunit gamma-like [Salmo salar]
ko04625	C-type lectin receptor signaling pathway	2.78e-06	ncbi_110508530	JUN	7.1e-05	PREDICTED: transcription factor AP-1 [Salmo salar]
ko04625	C-type lectin receptor signaling pathway	2.78e-06	ncbi_110508907	PIK3R2	1.31e-06	PREDICTED: phosphatidylinositol 3-kinase regulatory subunit gamma-like isoform X1 [Salmo salar]
ko04625	C-type lectin receptor signaling pathway	2.78e-06	ncbi_110510160	BCL3	2.15e-16	PREDICTED: B-cell lymphoma 3 protein homolog isoform X2 [Salmo salar]
ko04625	C-type lectin receptor signaling pathway	2.78e-06	ncbi_110516260	PYCARD	6.1e-68	Apoptosis-associated speck-like protein containing a CARD [Oncorhynchus mykiss]
ko04625	C-type lectin receptor signaling pathway	2.78e-06	ncbi_110520020	STAT1	7.57e-303	PREDICTED: signal transducer and activator of transcription 1-alpha/beta-like isoform X1 [Salmo salar]
ko04625	C-type lectin receptor signaling pathway	2.78e-06	ncbi_110521475	--	0.0458775	Apoptosis-associated speck-like protein containing a CARD [Salmo salar]
ko04625	C-type lectin receptor signaling pathway	2.78e-06	ncbi_110521824	PIK3R1	0.0432016	PREDICTED: phosphatidylinositol 3-kinase regulatory subunit gamma isoform X1 [Salmo salar]
ko04625	C-type lectin receptor signaling pathway	2.78e-06	ncbi_110522049	NFKBIA	2.8e-47	NF-kappa-B inhibitor alpha [Oncorhynchus mykiss]
ko04625	C-type lectin receptor signaling pathway	2.78e-06	ncbi_110522951	MAPK12	0.00142604	PREDICTED: mitogen-activated protein kinase 12-like [Salmo salar]
ko04625	C-type lectin receptor signaling pathway	2.78e-06	ncbi_110523115	JUN	3.35e-18	PREDICTED: transcription factor AP-1-like [Salmo salar]
ko04625	C-type lectin receptor signaling pathway	2.78e-06	ncbi_110523645	--	3.77e-13	PREDICTED: caspase recruitment domain-containing protein 8-like [Salmo salar]
ko04625	C-type lectin receptor signaling pathway	2.78e-06	ncbi_110524679	--	1.41e-18	PREDICTED: ubiquitin carboxyl-terminal hydrolase CYLD-like [Salmo salar]
ko04625	C-type lectin receptor signaling pathway	2.78e-06	ncbi_110526550	RRAS2	1.98e-06	PREDICTED: ras-related protein R-Ras2 [Stegastes partitus]
ko04625	C-type lectin receptor signaling pathway	2.78e-06	ncbi_110526599	CYLD	5.54e-21	PREDICTED: ubiquitin carboxyl-terminal hydrolase CYLD isoform X1 [Salmo salar]
ko04625	C-type lectin receptor signaling pathway	2.78e-06	ncbi_110526622	NFATC3	0.026433	PREDICTED: nuclear factor of activated T-cells, cytoplasmic 3-like isoform X1 [Salmo salar]
ko04625	C-type lectin receptor signaling pathway	2.78e-06	ncbi_110527080	CALM2	2.19e-14	PREDICTED: calmodulin [Camelus dromedarius]
ko04625	C-type lectin receptor signaling pathway	2.78e-06	ncbi_110527502	MRAS	0.00541401	PREDICTED: ras-related protein M-Ras-like [Salmo salar]
ko04625	C-type lectin receptor signaling pathway	2.78e-06	ncbi_110527523	STAT1	5.19e-05	Signal transducer and activator of transcription 4-like [Scleropages formosus]
ko04625	C-type lectin receptor signaling pathway	2.78e-06	ncbi_110527634	NFKB2	1.9e-33	PREDICTED: nuclear factor NF-kappa-B p100 subunit isoform X1 [Salmo salar]
ko04625	C-type lectin receptor signaling pathway	2.78e-06	ncbi_110528134	PRKCD	1.73e-05	PREDICTED: protein kinase C delta type-like [Salmo salar]
ko04625	C-type lectin receptor signaling pathway	2.78e-06	ncbi_110528566	NFATC2	0.00112725	PREDICTED: nuclear factor of activated T-cells, cytoplasmic 2-like [Salmo salar]
ko04625	C-type lectin receptor signaling pathway	2.78e-06	ncbi_110528685	MAPKAPK2	1.92e-09	PREDICTED: MAP kinase-activated protein kinase 2-like isoform X2 [Salmo salar]
ko04625	C-type lectin receptor signaling pathway	2.78e-06	ncbi_110529687	AKT1	5.13e-68	PREDICTED: RAC-alpha serine/threonine-protein kinase isoform X1 [Salmo salar]
ko04625	C-type lectin receptor signaling pathway	2.78e-06	ncbi_110530129	PIK3R2	0.024336	PREDICTED: phosphatidylinositol 3-kinase regulatory subunit gamma-like isoform X2 [Salmo salar]
ko04625	C-type lectin receptor signaling pathway	2.78e-06	ncbi_110530518	BCL10	8.24e-08	PREDICTED: B-cell lymphoma/leukemia 10-like [Salmo salar]
ko04625	C-type lectin receptor signaling pathway	2.78e-06	ncbi_110530532	JUN	3.76e-12	PREDICTED: transcription factor AP-1-like [Salmo salar]
ko04625	C-type lectin receptor signaling pathway	2.78e-06	ncbi_110531496	CYLD	3.53e-18	PREDICTED: ubiquitin carboxyl-terminal hydrolase CYLD-like isoform X1 [Salmo salar]
ko04625	C-type lectin receptor signaling pathway	2.78e-06	ncbi_110531778	PPP3CA	0.000147288	PREDICTED: serine/threonine-protein phosphatase 2B catalytic subunit alpha isoform isoform X1 [Salmo salar]
ko04625	C-type lectin receptor signaling pathway	2.78e-06	ncbi_110531834	RELA	6.59e-09	PREDICTED: transcription factor p65-like [Salmo salar]
ko04625	C-type lectin receptor signaling pathway	2.78e-06	ncbi_110532174	MAPK13	0.00230195	PREDICTED: mitogen-activated protein kinase 13 isoform X1 [Salmo salar]
ko04625	C-type lectin receptor signaling pathway	2.78e-06	ncbi_110532179	PTPN11	5.18e-16	PREDICTED: tyrosine-protein phosphatase non-receptor type 11-like isoform X1 [Salmo salar]
ko04625	C-type lectin receptor signaling pathway	2.78e-06	ncbi_110532282	ITPR3	0.03168	PREDICTED: inositol 1,4,5-trisphosphate receptor type 3-like [Salmo salar]
ko04625	C-type lectin receptor signaling pathway	2.78e-06	ncbi_110533376	IRF1	1.55e-38	interferon regulatory factor 1 isoform 2 [Salmo salar]
ko04625	C-type lectin receptor signaling pathway	2.78e-06	ncbi_110533450	ARHGEF12	1.19e-05	PREDICTED: rho guanine nucleotide exchange factor 12-like isoform X1 [Salmo salar]
ko04625	C-type lectin receptor signaling pathway	2.78e-06	ncbi_110533870	KSR1	0.0258968	PREDICTED: kinase suppressor of Ras 1-like isoform X3 [Salmo salar]
ko04625	C-type lectin receptor signaling pathway	2.78e-06	ncbi_110534778	CLEC4F	0.00838316	PREDICTED: CD209 antigen-like protein A isoform X1 [Salmo salar]
ko04625	C-type lectin receptor signaling pathway	2.78e-06	ncbi_110535315	IRF8	2.94e-48	interferon regulatory factor 9 [Salmo salar]
ko04625	C-type lectin receptor signaling pathway	2.78e-06	ncbi_110536185	IKBKB	5.99e-08	PREDICTED: inhibitor of nuclear factor kappa-B kinase subunit beta [Salmo salar]
ko04625	C-type lectin receptor signaling pathway	2.78e-06	ncbi_110536451	--	2.54e-10	PREDICTED: non-homologous end joining protein Ku-like isoform X1 [Salmo salar]
ko04625	C-type lectin receptor signaling pathway	2.78e-06	ncbi_110536876	JUN	6.98e-06	PREDICTED: transcription factor AP-1-like [Salmo salar]
ko04625	C-type lectin receptor signaling pathway	2.78e-06	ncbi_110537540	CASP1	0.0109542	iceberg protein [Oncorhynchus mykiss]
ko04625	C-type lectin receptor signaling pathway	2.78e-06	ncbi_110537869	BCL3	6.91e-20	PREDICTED: B-cell lymphoma 3 protein homolog isoform X2 [Salmo salar]
ko04625	C-type lectin receptor signaling pathway	2.78e-06	MSTRG.18563	--	5.08e-07	iceberg 2 protein [Oncorhynchus mykiss]
ko04625	C-type lectin receptor signaling pathway	2.78e-06	MSTRG.660	--	7.28e-14	TC1-like transposase [Cyprinus carpio]
ko04621	NOD-like receptor signaling pathway	3.26e-06	ncbi_100136034	TNF	0.00285352	tumor necrosis factor alpha [Oncorhynchus mykiss]
ko04621	NOD-like receptor signaling pathway	3.26e-06	ncbi_100136058	NFKBIA	2.44e-48	inhibitor of nuclear factor kappa B alpha [Oncorhynchus mykiss]
ko04621	NOD-like receptor signaling pathway	3.26e-06	ncbi_100136064	TNF	2.15e-06	tumor necrosis factor [Oncorhynchus mykiss]
ko04621	NOD-like receptor signaling pathway	3.26e-06	ncbi_100136087	TRAF2	2.47e-40	PREDICTED: TNF receptor-associated factor 2-like [Salmo salar]
ko04621	NOD-like receptor signaling pathway	3.26e-06	ncbi_100136112	JUN	1.09e-26	transcription factor AP-1 [Oncorhynchus mykiss]
ko04621	NOD-like receptor signaling pathway	3.26e-06	ncbi_100136123	MYD88	2.94e-24	myeloid differentiation primary response protein MyD88 [Oncorhynchus mykiss]
ko04621	NOD-like receptor signaling pathway	3.26e-06	ncbi_100136162	GBP3	0.00188662	glycogen synthase kinase binding protein [Oncorhynchus mykiss]
ko04621	NOD-like receptor signaling pathway	3.26e-06	ncbi_100136262	TP53BP1	0.00109288	PREDICTED: tumor suppressor p53-binding protein 1-like isoform X3 [Salmo salar]
ko04621	NOD-like receptor signaling pathway	3.26e-06	ncbi_100136337	TNFAIP3	7.07e-75	PREDICTED: tumor necrosis factor alpha-induced protein 3 isoform X1 [Salmo salar]
ko04621	NOD-like receptor signaling pathway	3.26e-06	ncbi_100136599	HSP90AB1	1.69e-15	heat shock 90kDa protein 1 beta isoform b [Oncorhynchus mykiss]
ko04621	NOD-like receptor signaling pathway	3.26e-06	ncbi_100136755	STAT1	9.12e-119	signal transducer/activator of transcription [Oncorhynchus mykiss]
ko04621	NOD-like receptor signaling pathway	3.26e-06	ncbi_100137016	STAT1	2.58e-145	signal transducer/activator of transcription [Oncorhynchus mykiss]
ko04621	NOD-like receptor signaling pathway	3.26e-06	ncbi_100301566	CYBA	0.0105502	cytochrome b558 alpha-subunit [Oncorhynchus mykiss]
ko04621	NOD-like receptor signaling pathway	3.26e-06	ncbi_100499614	--	0.0312207	mitochondrial antiviral signaling [Oncorhynchus mykiss]
ko04621	NOD-like receptor signaling pathway	3.26e-06	ncbi_100529152	NOD2	7.36e-20	NOD2a protein [Oncorhynchus mykiss]
ko04621	NOD-like receptor signaling pathway	3.26e-06	ncbi_100750228	IRF3	5.65e-127	interferon regulatory factor 7 [Oncorhynchus mykiss]
ko04621	NOD-like receptor signaling pathway	3.26e-06	ncbi_100750229	IRF3	2.23e-130	interferon regulatory factor 3 [Oncorhynchus mykiss]
ko04621	NOD-like receptor signaling pathway	3.26e-06	ncbi_101268911	CASP8	2.21e-17	caspase 8 [Oncorhynchus mykiss]
ko04621	NOD-like receptor signaling pathway	3.26e-06	ncbi_110485388	--	2.14e-07	PREDICTED: NACHT, LRR and PYD domains-containing protein 1-like [Salmo salar]
ko04621	NOD-like receptor signaling pathway	3.26e-06	ncbi_110485435	RIPK4	8.94e-88	PREDICTED: serine/threonine-protein kinase 10-like isoform X1 [Salmo salar]
ko04621	NOD-like receptor signaling pathway	3.26e-06	ncbi_110486963	--	0.0223521	PREDICTED: nuclear GTPase SLIP-GC [Esox lucius]
ko04621	NOD-like receptor signaling pathway	3.26e-06	ncbi_110488391	PYCARD	0.002638	Apoptosis-associated speck-like protein containing a CARD [Oncorhynchus mykiss]
ko04621	NOD-like receptor signaling pathway	3.26e-06	ncbi_110488722	NFKB1	2.12e-26	PREDICTED: nuclear factor NF-kappa-B p105 subunit-like isoform X2 [Salmo salar]
ko04621	NOD-like receptor signaling pathway	3.26e-06	ncbi_110489126	XIAP	1.11e-31	PREDICTED: E3 ubiquitin-protein ligase XIAP-like isoform X2 [Salmo salar]
ko04621	NOD-like receptor signaling pathway	3.26e-06	ncbi_110489697	RNF31	1.73e-62	PREDICTED: E3 ubiquitin-protein ligase RNF31-like [Salmo salar]
ko04621	NOD-like receptor signaling pathway	3.26e-06	ncbi_110489699	IRF8	3.69e-71	PREDICTED: interferon regulatory factor 8-like isoform X2 [Salmo salar]
ko04621	NOD-like receptor signaling pathway	3.26e-06	ncbi_110489702	RBCK1	1.05e-26	PREDICTED: ranBP-type and C3HC4-type zinc finger-containing protein 1-like isoform X1 [Salmo salar]
ko04621	NOD-like receptor signaling pathway	3.26e-06	ncbi_110490269	NAMPT	6.55e-98	PREDICTED: nicotinamide phosphoribosyltransferase-like [Salmo salar]
ko04621	NOD-like receptor signaling pathway	3.26e-06	ncbi_110490392	MAPK12	2.65e-09	PREDICTED: mitogen-activated protein kinase 12-like [Salmo salar]
ko04621	NOD-like receptor signaling pathway	3.26e-06	ncbi_110492312	RHOAB	2.53e-15	PREDICTED: transforming protein RhoA-like [Salmo salar]
ko04621	NOD-like receptor signaling pathway	3.26e-06	ncbi_110492479	NLRP9	0.00381317	PREDICTED: NACHT, LRR and PYD domains-containing protein 3-like isoform X2 [Salmo salar]
ko04621	NOD-like receptor signaling pathway	3.26e-06	ncbi_110492635	BCL2L1	2.09e-09	Apoptosis regulator Bcl-X [Salmo salar]
ko04621	NOD-like receptor signaling pathway	3.26e-06	ncbi_110493262	IKBKE	4.51e-64	PREDICTED: inhibitor of nuclear factor kappa-B kinase subunit epsilon-like [Salmo salar]
ko04621	NOD-like receptor signaling pathway	3.26e-06	ncbi_110493646	IRAK4	5.91e-08	interleukin-1 receptor-associated kinase 4 [Oncorhynchus mykiss]
ko04621	NOD-like receptor signaling pathway	3.26e-06	ncbi_110493778	--	3.09e-05	PREDICTED: caspase recruitment domain-containing protein 8-like isoform X2 [Salmo salar]
ko04621	NOD-like receptor signaling pathway	3.26e-06	ncbi_110494153	RBCK1	1.98e-49	PREDICTED: ranBP-type and C3HC4-type zinc finger-containing protein 1 isoform X1 [Salmo salar]
ko04621	NOD-like receptor signaling pathway	3.26e-06	ncbi_110494302	PRKCD	1.44e-17	PREDICTED: protein kinase C delta type-like [Salmo salar]
ko04621	NOD-like receptor signaling pathway	3.26e-06	ncbi_110494323	STAT1	4.18e-188	signal transducer and activator of transcription 2 [Oncorhynchus mykiss]
ko04621	NOD-like receptor signaling pathway	3.26e-06	ncbi_110494490	NAMPT	0	PREDICTED: nicotinamide phosphoribosyltransferase-like [Salmo salar]
ko04621	NOD-like receptor signaling pathway	3.26e-06	ncbi_110494761	MAPK14B	0.024804	PREDICTED: mitogen-activated protein kinase 14A-like [Salmo salar]
ko04621	NOD-like receptor signaling pathway	3.26e-06	ncbi_110497044	IRF6	1.86e-65	interferon regulatory factor 7B [Salmo salar]
ko04621	NOD-like receptor signaling pathway	3.26e-06	ncbi_110497195	NLRC3	0.000220556	PREDICTED: NACHT, LRR and PYD domains-containing protein 3-like [Salmo salar]
ko04621	NOD-like receptor signaling pathway	3.26e-06	ncbi_110497694	ITPR2	0.000116799	PREDICTED: inositol 1,4,5-trisphosphate receptor type 2 isoform X1 [Salmo salar]
ko04621	NOD-like receptor signaling pathway	3.26e-06	ncbi_110497707	TRAF3	1.12e-39	PREDICTED: TNF receptor-associated factor 3-like [Salmo salar]
ko04621	NOD-like receptor signaling pathway	3.26e-06	ncbi_110497729	NFKBIA	1.92e-50	PREDICTED: NF-kappa-B inhibitor alpha-like [Salmo salar]
ko04621	NOD-like receptor signaling pathway	3.26e-06	ncbi_110497890	MAPK12	5.97e-16	PREDICTED: mitogen-activated protein kinase 12-like [Salmo salar]
ko04621	NOD-like receptor signaling pathway	3.26e-06	ncbi_110498603	NLRP12	0.0358668	PREDICTED: NACHT, LRR and PYD domains-containing protein 12-like, partial [Salmo salar]
ko04621	NOD-like receptor signaling pathway	3.26e-06	ncbi_110499151	CHUK	1.5e-12	PREDICTED: inhibitor of nuclear factor kappa-B kinase subunit alpha-like [Salmo salar]
ko04621	NOD-like receptor signaling pathway	3.26e-06	ncbi_110499420	--	5.91e-16	iceberg 2 protein [Oncorhynchus mykiss]
ko04621	NOD-like receptor signaling pathway	3.26e-06	ncbi_110500207	NAMPT	1.1e-112	PREDICTED: nicotinamide phosphoribosyltransferase-like [Salmo salar]
ko04621	NOD-like receptor signaling pathway	3.26e-06	ncbi_110500466	NAMPT	3.63e-209	PREDICTED: nicotinamide phosphoribosyltransferase [Salmo salar]
ko04621	NOD-like receptor signaling pathway	3.26e-06	ncbi_110501424	IFNAR2	3.72e-31	membrane-associated interferon receptor 2 [Oncorhynchus mykiss]
ko04621	NOD-like receptor signaling pathway	3.26e-06	ncbi_110501503	TANK	0.000105047	PREDICTED: LOW QUALITY PROTEIN: TRAF family member-associated NF-kappa-B activator [Salmo salar]
ko04621	NOD-like receptor signaling pathway	3.26e-06	ncbi_110501544	STAT1	3.38e-147	PREDICTED: signal transducer and activator of transcription 1-alpha/beta-like isoform X2 [Salmo salar]
ko04621	NOD-like receptor signaling pathway	3.26e-06	ncbi_110501730	GBP1	5.77e-268	Interferon-induced guanylate-binding protein 1 [Salmo salar]
ko04621	NOD-like receptor signaling pathway	3.26e-06	ncbi_110501731	GBP1	3.64e-86	PREDICTED: interferon-induced guanylate-binding protein 1-like [Salmo salar]
ko04621	NOD-like receptor signaling pathway	3.26e-06	ncbi_110501732	GBP1	1.44e-50	Interferon-induced guanylate-binding protein 1 [Salmo salar]
ko04621	NOD-like receptor signaling pathway	3.26e-06	ncbi_110501949	GBP3	4.9e-08	PREDICTED: interferon-induced guanylate-binding protein 1-like [Salmo salar]
ko04621	NOD-like receptor signaling pathway	3.26e-06	ncbi_110502983	TNFAIP3	3.91e-25	PREDICTED: tumor necrosis factor alpha-induced protein 3-like [Salmo salar]
ko04621	NOD-like receptor signaling pathway	3.26e-06	ncbi_110503799	CASP1	1.29e-06	PREDICTED: caspase-1-like [Salmo salar]
ko04621	NOD-like receptor signaling pathway	3.26e-06	ncbi_110504688	TMEM173	0.00011712	PREDICTED: stimulator of interferon genes protein [Salmo salar]
ko04621	NOD-like receptor signaling pathway	3.26e-06	ncbi_110505735	NFKBIA	1.37e-21	PREDICTED: NF-kappa-B inhibitor alpha-like [Salmo salar]
ko04621	NOD-like receptor signaling pathway	3.26e-06	ncbi_110507644	PANX1	1.38e-65	PREDICTED: pannexin-1-like [Salmo salar]
ko04621	NOD-like receptor signaling pathway	3.26e-06	ncbi_110508461	SUGT1	1.39e-58	PREDICTED: protein SGT1 homolog isoform X2 [Salmo salar]
ko04621	NOD-like receptor signaling pathway	3.26e-06	ncbi_110508530	JUN	7.1e-05	PREDICTED: transcription factor AP-1 [Salmo salar]
ko04621	NOD-like receptor signaling pathway	3.26e-06	ncbi_110508995	RIPK2	3.3e-10	PREDICTED: receptor-interacting serine/threonine-protein kinase 2-like isoform X1 [Salmo salar]
ko04621	NOD-like receptor signaling pathway	3.26e-06	ncbi_110509035	JAK1	4.06e-21	PREDICTED: tyrosine-protein kinase JAK1-like isoform X1 [Salmo salar]
ko04621	NOD-like receptor signaling pathway	3.26e-06	ncbi_110509941	BRCC3	0.0161675	lys-63-specific deubiquitinase BRCC36 [Salmo salar]
ko04621	NOD-like receptor signaling pathway	3.26e-06	ncbi_110510253	--	0.0154014	PREDICTED: NACHT, LRR and PYD domains-containing protein 1b allele 2-like [Lates calcarifer]
ko04621	NOD-like receptor signaling pathway	3.26e-06	ncbi_110511923	NOD1	2.44e-47	PREDICTED: nucleotide-binding oligomerization domain-containing protein 1-like [Salmo salar]
ko04621	NOD-like receptor signaling pathway	3.26e-06	ncbi_110516260	PYCARD	6.1e-68	Apoptosis-associated speck-like protein containing a CARD [Oncorhynchus mykiss]
ko04621	NOD-like receptor signaling pathway	3.26e-06	ncbi_110520020	STAT1	7.57e-303	PREDICTED: signal transducer and activator of transcription 1-alpha/beta-like isoform X1 [Salmo salar]
ko04621	NOD-like receptor signaling pathway	3.26e-06	ncbi_110520065	TANK	7.43e-08	PREDICTED: TRAF family member-associated NF-kappa-B activator-like isoform X1 [Salmo salar]
ko04621	NOD-like receptor signaling pathway	3.26e-06	ncbi_110520638	--	8.42e-25	PREDICTED: interleukin-10 receptor subunit beta-like [Salmo salar]
ko04621	NOD-like receptor signaling pathway	3.26e-06	ncbi_110521348	TICAM1	0.0051852	PREDICTED: TIR domain-containing adapter molecule 1-like [Salmo salar]
ko04621	NOD-like receptor signaling pathway	3.26e-06	ncbi_110521454	RIPK3	1.83e-07	PREDICTED: receptor-interacting serine/threonine-protein kinase 3-like [Salmo salar]
ko04621	NOD-like receptor signaling pathway	3.26e-06	ncbi_110521475	--	0.0458775	Apoptosis-associated speck-like protein containing a CARD [Salmo salar]
ko04621	NOD-like receptor signaling pathway	3.26e-06	ncbi_110521834	NEK7	0.000378968	PREDICTED: serine/threonine-protein kinase Nek7 isoform X1 [Salmo salar]
ko04621	NOD-like receptor signaling pathway	3.26e-06	ncbi_110522049	NFKBIA	2.8e-47	NF-kappa-B inhibitor alpha [Oncorhynchus mykiss]
ko04621	NOD-like receptor signaling pathway	3.26e-06	ncbi_110522122	MAP3K7	0.00587892	PREDICTED: mitogen-activated protein kinase kinase kinase 7 isoform X1 [Salmo salar]
ko04621	NOD-like receptor signaling pathway	3.26e-06	ncbi_110522488	HSP90A.1	9.57e-39	PREDICTED: heat shock protein HSP 90-alpha-like [Salmo salar]
ko04621	NOD-like receptor signaling pathway	3.26e-06	ncbi_110522951	MAPK12	0.00142604	PREDICTED: mitogen-activated protein kinase 12-like [Salmo salar]
ko04621	NOD-like receptor signaling pathway	3.26e-06	ncbi_110523115	JUN	3.35e-18	PREDICTED: transcription factor AP-1-like [Salmo salar]
ko04621	NOD-like receptor signaling pathway	3.26e-06	ncbi_110523169	NLRP12	0.000239422	PREDICTED: NACHT, LRR and PYD domains-containing protein 12-like isoform X1 [Salmo salar]
ko04621	NOD-like receptor signaling pathway	3.26e-06	ncbi_110523569	TRAF2	1.14e-36	PREDICTED: TNF receptor-associated factor 2 isoform X1 [Salmo salar]
ko04621	NOD-like receptor signaling pathway	3.26e-06	ncbi_110523645	--	3.77e-13	PREDICTED: caspase recruitment domain-containing protein 8-like [Salmo salar]
ko04621	NOD-like receptor signaling pathway	3.26e-06	ncbi_110523828	VDAC2	1.56e-08	PREDICTED: voltage-dependent anion-selective channel protein 2-like isoform X2 [Salmo salar]
ko04621	NOD-like receptor signaling pathway	3.26e-06	ncbi_110523927	ANTXR2	1.01e-05	PREDICTED: anthrax toxin receptor 2-like [Salmo salar]
ko04621	NOD-like receptor signaling pathway	3.26e-06	ncbi_110524729	JAK1	7.08e-15	PREDICTED: tyrosine-protein kinase JAK1 [Salmo salar]
ko04621	NOD-like receptor signaling pathway	3.26e-06	ncbi_110524793	NEK7	0.000282204	Serine/threonine-protein kinase Nek7 [Salmo salar]
ko04621	NOD-like receptor signaling pathway	3.26e-06	ncbi_110526221	FADD	1.54e-06	FADD [Salmo salar]
ko04621	NOD-like receptor signaling pathway	3.26e-06	ncbi_110526239	RIPK2	1.33e-26	PREDICTED: receptor-interacting serine/threonine-protein kinase 2-like [Salmo salar]
ko04621	NOD-like receptor signaling pathway	3.26e-06	ncbi_110527523	STAT1	5.19e-05	Signal transducer and activator of transcription 4-like [Scleropages formosus]
ko04621	NOD-like receptor signaling pathway	3.26e-06	ncbi_110527901	BCL2L1	1.47e-06	PREDICTED: bcl-2-like protein 1 [Salmo salar]
ko04621	NOD-like receptor signaling pathway	3.26e-06	ncbi_110528134	PRKCD	1.73e-05	PREDICTED: protein kinase C delta type-like [Salmo salar]
ko04621	NOD-like receptor signaling pathway	3.26e-06	ncbi_110529509	MAP3K7	0.0321442	PREDICTED: mitogen-activated protein kinase kinase kinase 7-like isoform X2 [Salmo salar]
ko04621	NOD-like receptor signaling pathway	3.26e-06	ncbi_110529748	GBP1	8.07e-98	Interferon-induced guanylate-binding protein 1 [Salmo salar]
ko04621	NOD-like receptor signaling pathway	3.26e-06	ncbi_110529844	HSP90A.1	4.47e-20	Heat shock protein HSP 90-alpha [Salmo salar]
ko04621	NOD-like receptor signaling pathway	3.26e-06	ncbi_110529988	RNF31	1.88e-43	PREDICTED: E3 ubiquitin-protein ligase RNF31-like isoform X3 [Salmo salar]
ko04621	NOD-like receptor signaling pathway	3.26e-06	ncbi_110530021	JAK1	4.32e-59	PREDICTED: tyrosine-protein kinase JAK1-like [Salmo salar]
ko04621	NOD-like receptor signaling pathway	3.26e-06	ncbi_110530532	JUN	3.76e-12	PREDICTED: transcription factor AP-1-like [Salmo salar]
ko04621	NOD-like receptor signaling pathway	3.26e-06	ncbi_110531501	RIPK4	3.19e-12	receptor-interacting serine/threonine-protein kinase 4 [Salmo salar]
ko04621	NOD-like receptor signaling pathway	3.26e-06	ncbi_110531834	RELA	6.59e-09	PREDICTED: transcription factor p65-like [Salmo salar]
ko04621	NOD-like receptor signaling pathway	3.26e-06	ncbi_110532174	MAPK13	0.00230195	PREDICTED: mitogen-activated protein kinase 13 isoform X1 [Salmo salar]
ko04621	NOD-like receptor signaling pathway	3.26e-06	ncbi_110532282	ITPR3	0.03168	PREDICTED: inositol 1,4,5-trisphosphate receptor type 3-like [Salmo salar]
ko04621	NOD-like receptor signaling pathway	3.26e-06	ncbi_110534410	NLRC3	1.18e-05	PREDICTED: NACHT, LRR and PYD domains-containing protein 3-like isoform X1 [Salmo salar]
ko04621	NOD-like receptor signaling pathway	3.26e-06	ncbi_110535315	IRF8	2.94e-48	interferon regulatory factor 9 [Salmo salar]
ko04621	NOD-like receptor signaling pathway	3.26e-06	ncbi_110536185	IKBKB	5.99e-08	PREDICTED: inhibitor of nuclear factor kappa-B kinase subunit beta [Salmo salar]
ko04621	NOD-like receptor signaling pathway	3.26e-06	ncbi_110536186	VDAC2	4.73e-14	PREDICTED: voltage-dependent anion channel 3 isoform X1 [Salmo salar]
ko04621	NOD-like receptor signaling pathway	3.26e-06	ncbi_110536451	--	2.54e-10	PREDICTED: non-homologous end joining protein Ku-like isoform X1 [Salmo salar]
ko04621	NOD-like receptor signaling pathway	3.26e-06	ncbi_110536876	JUN	6.98e-06	PREDICTED: transcription factor AP-1-like [Salmo salar]
ko04621	NOD-like receptor signaling pathway	3.26e-06	ncbi_110536997	ANTXR2	4.06e-14	PREDICTED: anthrax toxin receptor 2-like [Salmo salar]
ko04621	NOD-like receptor signaling pathway	3.26e-06	ncbi_110537275	GABARAPL1	2.42e-05	Gamma-aminobutyric acid receptor-associated protein-like 1 [Salmo salar]
ko04621	NOD-like receptor signaling pathway	3.26e-06	ncbi_110537412	--	0.0191457	PREDICTED: autophagy protein 16 [Esox lucius]
ko04621	NOD-like receptor signaling pathway	3.26e-06	ncbi_110537540	CASP1	0.0109542	iceberg protein [Oncorhynchus mykiss]
ko04621	NOD-like receptor signaling pathway	3.26e-06	ncbi_110538042	IFNA3	4.4e-05	type I interferon 1 [Oncorhynchus mykiss]
ko04621	NOD-like receptor signaling pathway	3.26e-06	ncbi_110538044	IFNA3	0.000413902	interferon a3 precursor [Oncorhynchus mykiss]
ko04621	NOD-like receptor signaling pathway	3.26e-06	ncbi_110538492	CXCL6	0.00149755	interleukin-8 [Oncorhynchus mykiss]
ko04621	NOD-like receptor signaling pathway	3.26e-06	ncbi_110539162	NOD1	3.53e-27	nucleotide-binding oligomerization domain-containing protein 1 [Oncorhynchus mykiss]
ko04621	NOD-like receptor signaling pathway	3.26e-06	MSTRG.13712	--	0.00848945	Tc1-like transporase [Oncorhynchus mykiss]
ko04621	NOD-like receptor signaling pathway	3.26e-06	MSTRG.16052	--	0.0297649	PREDICTED: NACHT, LRR and PYD domains-containing protein 1-like [Salmo salar]
ko04621	NOD-like receptor signaling pathway	3.26e-06	MSTRG.18563	--	5.08e-07	iceberg 2 protein [Oncorhynchus mykiss]
ko04621	NOD-like receptor signaling pathway	3.26e-06	MSTRG.20194	GBP3	0	Interferon-induced guanylate-binding protein 1 [Salmo salar]
ko04621	NOD-like receptor signaling pathway	3.26e-06	MSTRG.660	--	7.28e-14	TC1-like transposase [Cyprinus carpio]
ko00270	Cysteine and methionine metabolism	4.44e-06	ncbi_100136726	CBS	3.57e-26	cystathionine-beta-synthase [Oncorhynchus mykiss]
ko00270	Cysteine and methionine metabolism	4.44e-06	ncbi_110486641	BCAT1	0.0272173	branched-chain-amino-acid aminotransferase, cytosolic [Salmo salar]
ko00270	Cysteine and methionine metabolism	4.44e-06	ncbi_110491842	MTHFR	6.75e-10	PREDICTED: methylenetetrahydrofolate reductase [Salmo salar]
ko00270	Cysteine and methionine metabolism	4.44e-06	ncbi_110494915	MPST	2.43e-05	PREDICTED: 3-mercaptopyruvate sulfurtransferase-like [Salmo salar]
ko00270	Cysteine and methionine metabolism	4.44e-06	ncbi_110494916	MPST	0.00129389	PREDICTED: 3-mercaptopyruvate sulfurtransferase-like [Salmo salar]
ko00270	Cysteine and methionine metabolism	4.44e-06	ncbi_110495301	GOT2	1.96e-06	PREDICTED: aspartate aminotransferase, mitochondrial-like [Salmo salar]
ko00270	Cysteine and methionine metabolism	4.44e-06	ncbi_110496973	CBS	4.49e-13	PREDICTED: cystathionine beta-synthase-like, partial [Salmo salar]
ko00270	Cysteine and methionine metabolism	4.44e-06	ncbi_110497718	SDS	8.99e-09	PREDICTED: L-serine dehydratase/L-threonine deaminase-like [Salmo salar]
ko00270	Cysteine and methionine metabolism	4.44e-06	ncbi_110498361	CTH	5.82e-09	PREDICTED: cystathionine gamma-lyase-like isoform X1 [Salmo salar]
ko00270	Cysteine and methionine metabolism	4.44e-06	ncbi_110499344	GOT1	2.47e-12	PREDICTED: aspartate aminotransferase, cytoplasmic-like [Salmo salar]
ko00270	Cysteine and methionine metabolism	4.44e-06	ncbi_110499382	GCLC	1.61e-14	PREDICTED: glutamate--cysteine ligase catalytic subunit isoform X1 [Salmo salar]
ko00270	Cysteine and methionine metabolism	4.44e-06	ncbi_110499488	MTR	0.0242466	PREDICTED: methionine synthase [Salmo salar]
ko00270	Cysteine and methionine metabolism	4.44e-06	ncbi_110499554	MTR	0.00355517	PREDICTED: methionine synthase [Salmo salar]
ko00270	Cysteine and methionine metabolism	4.44e-06	ncbi_110502018	CBS	1.79e-23	PREDICTED: cystathionine beta-synthase-like [Salmo salar]
ko00270	Cysteine and methionine metabolism	4.44e-06	ncbi_110502027	CBS	1.08e-16	PREDICTED: cystathionine beta-synthase-like [Salmo salar]
ko00270	Cysteine and methionine metabolism	4.44e-06	ncbi_110502673	GOT1	8.12e-05	aspartate aminotransferase, cytoplasmic [Salmo salar]
ko00270	Cysteine and methionine metabolism	4.44e-06	ncbi_110502703	GCLC	3.82e-05	PREDICTED: glutamate--cysteine ligase catalytic subunit-like isoform X2 [Salmo salar]
ko00270	Cysteine and methionine metabolism	4.44e-06	ncbi_110503766	--	2.49e-59	PREDICTED: L-amino-acid oxidase-like isoform X1 [Salmo salar]
ko00270	Cysteine and methionine metabolism	4.44e-06	ncbi_110507168	--	1.07e-31	PREDICTED: L-amino-acid oxidase-like isoform X1 [Salmo salar]
ko00270	Cysteine and methionine metabolism	4.44e-06	ncbi_110509902	MAT2A	0.00071211	PREDICTED: S-adenosylmethionine synthase isoform type-2 [Salmo salar]
ko00270	Cysteine and methionine metabolism	4.44e-06	ncbi_110510052	SMS	1.15e-08	PREDICTED: spermine synthase isoform X1 [Salmo salar]
ko00270	Cysteine and methionine metabolism	4.44e-06	ncbi_110520495	CBS	3.46e-17	PREDICTED: cystathionine beta-synthase-like [Salmo salar]
ko00270	Cysteine and methionine metabolism	4.44e-06	ncbi_110520559	GOT2	0.003391	PREDICTED: aspartate aminotransferase, mitochondrial-like [Salmo salar]
ko00270	Cysteine and methionine metabolism	4.44e-06	ncbi_110521555	GCLM	1.43e-45	PREDICTED: glutamate--cysteine ligase regulatory subunit-like [Salmo salar]
ko00270	Cysteine and methionine metabolism	4.44e-06	ncbi_110524881	LDHC	0.000498375	PREDICTED: L-lactate dehydrogenase B-A chain isoform X1 [Salmo salar]
ko00270	Cysteine and methionine metabolism	4.44e-06	ncbi_110525260	CDO1	2.01e-60	cysteine dioxygenase type 1 [Salmo salar]
ko00270	Cysteine and methionine metabolism	4.44e-06	ncbi_110525708	MAT2A	1.06e-15	PREDICTED: S-adenosylmethionine synthase isoform type-2-like [Salmo salar]
ko00270	Cysteine and methionine metabolism	4.44e-06	ncbi_110527291	CBS	5.29e-21	PREDICTED: cystathionine beta-synthase-like [Salmo salar]
ko00270	Cysteine and methionine metabolism	4.44e-06	ncbi_110527644	AHCY-B	3.17e-15	Adenosylhomocysteinase B [Salmo salar]
ko00270	Cysteine and methionine metabolism	4.44e-06	ncbi_110528086	AHCYL1	0.00255841	PREDICTED: adenosylhomocysteinase 2 isoform X1 [Salmo salar]
ko00270	Cysteine and methionine metabolism	4.44e-06	ncbi_110529528	AMD1	5.63e-10	PREDICTED: S-adenosylmethionine decarboxylase proenzyme-like [Salmo salar]
ko00270	Cysteine and methionine metabolism	4.44e-06	ncbi_110530927	MAT1A	3.91e-15	PREDICTED: S-adenosylmethionine synthase isoform type-1 [Salmo salar]
ko00270	Cysteine and methionine metabolism	4.44e-06	ncbi_110532243	MTHFR	2.52e-05	PREDICTED: methylenetetrahydrofolate reductase [Salmo salar]
ko00270	Cysteine and methionine metabolism	4.44e-06	ncbi_110532515	DNMT3B	2.94e-24	PREDICTED: DNA (cytosine-5)-methyltransferase 3A-like isoform X2 [Salmo salar]
ko00270	Cysteine and methionine metabolism	4.44e-06	ncbi_110534059	SMS	0.0196347	PREDICTED: spermine synthase-like [Salmo salar]
ko00270	Cysteine and methionine metabolism	4.44e-06	ncbi_110535689	CDO1	2.48e-43	PREDICTED: cysteine dioxygenase type 1-like [Salmo salar]
ko00270	Cysteine and methionine metabolism	4.44e-06	ncbi_110536048	SDS	1.36e-05	PREDICTED: L-serine dehydratase/L-threonine deaminase-like [Salmo salar]
ko00270	Cysteine and methionine metabolism	4.44e-06	ncbi_110537066	MAT1A	2.4e-07	S-adenosylmethionine synthetase isoform type-1 [Salmo salar]
ko00270	Cysteine and methionine metabolism	4.44e-06	ncbi_110538024	MPST	3.77e-06	PREDICTED: 3-mercaptopyruvate sulfurtransferase-like [Salmo salar]
ko00270	Cysteine and methionine metabolism	4.44e-06	MSTRG.1592	TAT	1.91e-23	PREDICTED: tyrosine aminotransferase-like [Salmo salar]
ko00270	Cysteine and methionine metabolism	4.44e-06	MSTRG.1593	TAT	2.9e-08	PREDICTED: tyrosine aminotransferase-like [Salmo salar]
ko00270	Cysteine and methionine metabolism	4.44e-06	MSTRG.18080	MTAP	0.0259552	PREDICTED: S-methyl-5'-thioadenosine phosphorylase isoform X1 [Salmo salar]
ko04217	Necroptosis	1.01e-05	ncbi_100135837	CAPN2	0.00727589	m-calpain [Oncorhynchus mykiss]
ko04217	Necroptosis	1.01e-05	ncbi_100135973	GLUL	1.12e-12	glutamine synthetase [Oncorhynchus mykiss]
ko04217	Necroptosis	1.01e-05	ncbi_100136034	TNF	0.00285352	tumor necrosis factor alpha [Oncorhynchus mykiss]
ko04217	Necroptosis	1.01e-05	ncbi_100136064	TNF	2.15e-06	tumor necrosis factor [Oncorhynchus mykiss]
ko04217	Necroptosis	1.01e-05	ncbi_100136067	GLUD1	1.02e-12	PREDICTED: glutamate dehydrogenase isoform X1 [Salmo salar]
ko04217	Necroptosis	1.01e-05	ncbi_100136087	TRAF2	2.47e-40	PREDICTED: TNF receptor-associated factor 2-like [Salmo salar]
ko04217	Necroptosis	1.01e-05	ncbi_100136117	--	1.21e-14	interferon-gamma receptor 1, partial [Oncorhynchus mykiss]
ko04217	Necroptosis	1.01e-05	ncbi_100136294	FTH	2.58e-06	ferritin H-2 [Oncorhynchus mykiss]
ko04217	Necroptosis	1.01e-05	ncbi_100136317	TNFSF10	7.31e-29	TNF superfamily member 10-like protein [Oncorhynchus mykiss]
ko04217	Necroptosis	1.01e-05	ncbi_100136337	TNFAIP3	7.07e-75	PREDICTED: tumor necrosis factor alpha-induced protein 3 isoform X1 [Salmo salar]
ko04217	Necroptosis	1.01e-05	ncbi_100136342	TLR3	6.59e-82	Toll-like receptor 3 [Oncorhynchus mykiss]
ko04217	Necroptosis	1.01e-05	ncbi_100136599	HSP90AB1	1.69e-15	heat shock 90kDa protein 1 beta isoform b [Oncorhynchus mykiss]
ko04217	Necroptosis	1.01e-05	ncbi_100136624	GLUL	1.52e-21	glutamine synthetase [Oncorhynchus mykiss]
ko04217	Necroptosis	1.01e-05	ncbi_100136755	STAT1	9.12e-119	signal transducer/activator of transcription [Oncorhynchus mykiss]
ko04217	Necroptosis	1.01e-05	ncbi_100136756	STAT3	4.92e-23	PREDICTED: signal transducer and activator of transcription 3-like isoform X1 [Salmo salar]
ko04217	Necroptosis	1.01e-05	ncbi_100136765	HMGB1	2.13e-06	High mobility group-T protein [Salmo salar]
ko04217	Necroptosis	1.01e-05	ncbi_100137016	STAT1	2.58e-145	signal transducer/activator of transcription [Oncorhynchus mykiss]
ko04217	Necroptosis	1.01e-05	ncbi_100271898	EIF2AK2	2.92e-85	dsRNA-activated protein kinase R [Oncorhynchus mykiss]
ko04217	Necroptosis	1.01e-05	ncbi_100301644	--	9.11e-09	interferon-gamma receptor 2, partial [Oncorhynchus mykiss]
ko04217	Necroptosis	1.01e-05	ncbi_100379121	GLUD1	3.44e-12	glutamate dehydrogenase 3 [Oncorhynchus mykiss]
ko04217	Necroptosis	1.01e-05	ncbi_101268911	CASP8	2.21e-17	caspase 8 [Oncorhynchus mykiss]
ko04217	Necroptosis	1.01e-05	ncbi_110485435	RIPK4	8.94e-88	PREDICTED: serine/threonine-protein kinase 10-like isoform X1 [Salmo salar]
ko04217	Necroptosis	1.01e-05	ncbi_110488391	PYCARD	0.002638	Apoptosis-associated speck-like protein containing a CARD [Oncorhynchus mykiss]
ko04217	Necroptosis	1.01e-05	ncbi_110489126	XIAP	1.11e-31	PREDICTED: E3 ubiquitin-protein ligase XIAP-like isoform X2 [Salmo salar]
ko04217	Necroptosis	1.01e-05	ncbi_110489618	TNFSF10	1.4e-06	PREDICTED: tumor necrosis factor ligand superfamily member 10 [Esox lucius]
ko04217	Necroptosis	1.01e-05	ncbi_110489697	RNF31	1.73e-62	PREDICTED: E3 ubiquitin-protein ligase RNF31-like [Salmo salar]
ko04217	Necroptosis	1.01e-05	ncbi_110489699	IRF8	3.69e-71	PREDICTED: interferon regulatory factor 8-like isoform X2 [Salmo salar]
ko04217	Necroptosis	1.01e-05	ncbi_110489702	RBCK1	1.05e-26	PREDICTED: ranBP-type and C3HC4-type zinc finger-containing protein 1-like isoform X1 [Salmo salar]
ko04217	Necroptosis	1.01e-05	ncbi_110491201	EIF2AK2	3.19e-146	protein kinase containing Z-DNA binding domains [Salmo salar]
ko04217	Necroptosis	1.01e-05	ncbi_110491929	STAT6	3.84e-39	signal transducer and activator of transcription 6 [Oncorhynchus mykiss]
ko04217	Necroptosis	1.01e-05	ncbi_110492520	SPATA2	8.35e-06	PREDICTED: spermatogenesis-associated protein 2-like [Salmo salar]
ko04217	Necroptosis	1.01e-05	ncbi_110493820	CAPN2	0.0110342	PREDICTED: calpain-2 catalytic subunit-like [Salmo salar]
ko04217	Necroptosis	1.01e-05	ncbi_110494153	RBCK1	1.98e-49	PREDICTED: ranBP-type and C3HC4-type zinc finger-containing protein 1 isoform X1 [Salmo salar]
ko04217	Necroptosis	1.01e-05	ncbi_110494323	STAT1	4.18e-188	signal transducer and activator of transcription 2 [Oncorhynchus mykiss]
ko04217	Necroptosis	1.01e-05	ncbi_110498264	PYGL	8.04e-09	PREDICTED: glycogen phosphorylase, liver form isoform X1 [Clupea harengus]
ko04217	Necroptosis	1.01e-05	ncbi_110498949	CAMK2B	1.92e-07	PREDICTED: calcium/calmodulin-dependent protein kinase type II subunit gamma isoform X1 [Salmo salar]
ko04217	Necroptosis	1.01e-05	ncbi_110499420	--	5.91e-16	iceberg 2 protein [Oncorhynchus mykiss]
ko04217	Necroptosis	1.01e-05	ncbi_110501419	--	3.56e-36	interferon-gamma receptor 2, partial [Oncorhynchus mykiss]
ko04217	Necroptosis	1.01e-05	ncbi_110501424	IFNAR2	3.72e-31	membrane-associated interferon receptor 2 [Oncorhynchus mykiss]
ko04217	Necroptosis	1.01e-05	ncbi_110501544	STAT1	3.38e-147	PREDICTED: signal transducer and activator of transcription 1-alpha/beta-like isoform X2 [Salmo salar]
ko04217	Necroptosis	1.01e-05	ncbi_110501546	STAT4	0.00484791	signal transducer and activator of transcription 4a [Oncorhynchus mykiss]
ko04217	Necroptosis	1.01e-05	ncbi_110501715	CHMP2B	5.75e-05	PREDICTED: charged multivesicular body protein 2b [Salmo salar]
ko04217	Necroptosis	1.01e-05	ncbi_110501891	CFLAR	1.36e-65	PREDICTED: CASP8 and FADD-like apoptosis regulator [Salmo salar]
ko04217	Necroptosis	1.01e-05	ncbi_110502471	--	6.04e-07	Tumor necrosis factor receptor superfamily member 6 precursor [Salmo salar]
ko04217	Necroptosis	1.01e-05	ncbi_110502983	TNFAIP3	3.91e-25	PREDICTED: tumor necrosis factor alpha-induced protein 3-like [Salmo salar]
ko04217	Necroptosis	1.01e-05	ncbi_110503799	CASP1	1.29e-06	PREDICTED: caspase-1-like [Salmo salar]
ko04217	Necroptosis	1.01e-05	ncbi_110505964	PYGL	5.06e-26	PREDICTED: glycogen phosphorylase, liver form-like [Protobothrops mucrosquamatus]
ko04217	Necroptosis	1.01e-05	ncbi_110506337	BAX	1.87e-11	PREDICTED: apoptosis regulator BAX-like [Salmo salar]
ko04217	Necroptosis	1.01e-05	ncbi_110506350	SPATA2	1.32e-15	Spermatogenesis-associated protein 2 [Salmo salar]
ko04217	Necroptosis	1.01e-05	ncbi_110506735	CYLD	0.000101222	PREDICTED: ubiquitin carboxyl-terminal hydrolase CYLD-like isoform X1 [Salmo salar]
ko04217	Necroptosis	1.01e-05	ncbi_110507327	HMGB1	0.0083891	High mobility group protein B1 [Oncorhynchus mykiss]
ko04217	Necroptosis	1.01e-05	ncbi_110508649	VPS4B	8.36e-24	PREDICTED: vacuolar protein sorting-associated protein 4B isoform X1 [Salmo salar]
ko04217	Necroptosis	1.01e-05	ncbi_110509035	JAK1	4.06e-21	PREDICTED: tyrosine-protein kinase JAK1-like isoform X1 [Salmo salar]
ko04217	Necroptosis	1.01e-05	ncbi_110509528	--	1.92e-50	Tumor necrosis factor receptor 1A, partial [Oncorhynchus mykiss]
ko04217	Necroptosis	1.01e-05	ncbi_110509537	--	2.72e-30	Tumor necrosis factor receptor 1B, partial [Oncorhynchus mykiss]
ko04217	Necroptosis	1.01e-05	ncbi_110516260	PYCARD	6.1e-68	Apoptosis-associated speck-like protein containing a CARD [Oncorhynchus mykiss]
ko04217	Necroptosis	1.01e-05	ncbi_110517909	SPATA2L	1.19e-25	PREDICTED: spermatogenesis-associated protein 2-like protein [Salmo salar]
ko04217	Necroptosis	1.01e-05	ncbi_110520020	STAT1	7.57e-303	PREDICTED: signal transducer and activator of transcription 1-alpha/beta-like isoform X1 [Salmo salar]
ko04217	Necroptosis	1.01e-05	ncbi_110520638	--	8.42e-25	PREDICTED: interleukin-10 receptor subunit beta-like [Salmo salar]
ko04217	Necroptosis	1.01e-05	ncbi_110521348	TICAM1	0.0051852	PREDICTED: TIR domain-containing adapter molecule 1-like [Salmo salar]
ko04217	Necroptosis	1.01e-05	ncbi_110521374	MLKL	2.14e-28	PREDICTED: mixed lineage kinase domain-like protein [Salmo salar]
ko04217	Necroptosis	1.01e-05	ncbi_110521454	RIPK3	1.83e-07	PREDICTED: receptor-interacting serine/threonine-protein kinase 3-like [Salmo salar]
ko04217	Necroptosis	1.01e-05	ncbi_110521475	--	0.0458775	Apoptosis-associated speck-like protein containing a CARD [Salmo salar]
ko04217	Necroptosis	1.01e-05	ncbi_110522422	PARP1	1.19e-05	PREDICTED: poly [ADP-ribose] polymerase 1 isoform X1 [Salmo salar]
ko04217	Necroptosis	1.01e-05	ncbi_110522488	HSP90A.1	9.57e-39	PREDICTED: heat shock protein HSP 90-alpha-like [Salmo salar]
ko04217	Necroptosis	1.01e-05	ncbi_110523488	TNFRSF26	0.000462202	PREDICTED: tumor necrosis factor receptor superfamily member 10A-like [Salmo salar]
ko04217	Necroptosis	1.01e-05	ncbi_110523569	TRAF2	1.14e-36	PREDICTED: TNF receptor-associated factor 2 isoform X1 [Salmo salar]
ko04217	Necroptosis	1.01e-05	ncbi_110523645	--	3.77e-13	PREDICTED: caspase recruitment domain-containing protein 8-like [Salmo salar]
ko04217	Necroptosis	1.01e-05	ncbi_110523764	PGAM5	2.14e-61	serine/threonine-protein phosphatase PGAM5, mitochondrial precursor [Salmo salar]
ko04217	Necroptosis	1.01e-05	ncbi_110523828	VDAC2	1.56e-08	PREDICTED: voltage-dependent anion-selective channel protein 2-like isoform X2 [Salmo salar]
ko04217	Necroptosis	1.01e-05	ncbi_110524498	FASLG	0.0493113	PREDICTED: tumor necrosis factor ligand superfamily member 6-like [Salmo salar]
ko04217	Necroptosis	1.01e-05	ncbi_110524679	--	1.41e-18	PREDICTED: ubiquitin carboxyl-terminal hydrolase CYLD-like [Salmo salar]
ko04217	Necroptosis	1.01e-05	ncbi_110524729	JAK1	7.08e-15	PREDICTED: tyrosine-protein kinase JAK1 [Salmo salar]
ko04217	Necroptosis	1.01e-05	ncbi_110524777	PLA2G4A	0.000164444	PREDICTED: cytosolic phospholipase A2-like [Salmo salar]
ko04217	Necroptosis	1.01e-05	ncbi_110525847	PGAM5	1.63e-05	PREDICTED: serine/threonine-protein phosphatase PGAM5, mitochondrial-like isoform X1 [Salmo salar]
ko04217	Necroptosis	1.01e-05	ncbi_110526221	FADD	1.54e-06	FADD [Salmo salar]
ko04217	Necroptosis	1.01e-05	ncbi_110526279	SPATA2	3.41e-11	Spermatogenesis-associated protein 2 [Salmo salar]
ko04217	Necroptosis	1.01e-05	ncbi_110526599	CYLD	5.54e-21	PREDICTED: ubiquitin carboxyl-terminal hydrolase CYLD isoform X1 [Salmo salar]
ko04217	Necroptosis	1.01e-05	ncbi_110527523	STAT1	5.19e-05	Signal transducer and activator of transcription 4-like [Scleropages formosus]
ko04217	Necroptosis	1.01e-05	ncbi_110527550	PYGB	3.89e-05	glycogen phosphorylase, brain form [Salmo salar]
ko04217	Necroptosis	1.01e-05	ncbi_110529004	--	1.57e-18	PREDICTED: tumor necrosis factor receptor superfamily member 6-like isoform X1 [Salmo salar]
ko04217	Necroptosis	1.01e-05	ncbi_110529844	HSP90A.1	4.47e-20	Heat shock protein HSP 90-alpha [Salmo salar]
ko04217	Necroptosis	1.01e-05	ncbi_110529988	RNF31	1.88e-43	PREDICTED: E3 ubiquitin-protein ligase RNF31-like isoform X3 [Salmo salar]
ko04217	Necroptosis	1.01e-05	ncbi_110530021	JAK1	4.32e-59	PREDICTED: tyrosine-protein kinase JAK1-like [Salmo salar]
ko04217	Necroptosis	1.01e-05	ncbi_110531496	CYLD	3.53e-18	PREDICTED: ubiquitin carboxyl-terminal hydrolase CYLD-like isoform X1 [Salmo salar]
ko04217	Necroptosis	1.01e-05	ncbi_110531501	RIPK4	3.19e-12	receptor-interacting serine/threonine-protein kinase 4 [Salmo salar]
ko04217	Necroptosis	1.01e-05	ncbi_110533814	CHMP1B	6.24e-10	PREDICTED: charged multivesicular body protein 1b [Salmo salar]
ko04217	Necroptosis	1.01e-05	ncbi_110535315	IRF8	2.94e-48	interferon regulatory factor 9 [Salmo salar]
ko04217	Necroptosis	1.01e-05	ncbi_110535881	--	1.86e-06	PREDICTED: tumor necrosis factor ligand superfamily member 6-like [Salmo salar]
ko04217	Necroptosis	1.01e-05	ncbi_110536186	VDAC2	4.73e-14	PREDICTED: voltage-dependent anion channel 3 isoform X1 [Salmo salar]
ko04217	Necroptosis	1.01e-05	ncbi_110536230	PGAM5	0.00158278	PREDICTED: serine/threonine-protein phosphatase PGAM5, mitochondrial-like [Salmo salar]
ko04217	Necroptosis	1.01e-05	ncbi_110536451	--	2.54e-10	PREDICTED: non-homologous end joining protein Ku-like isoform X1 [Salmo salar]
ko04217	Necroptosis	1.01e-05	ncbi_110536972	JAK2	2.18e-10	PREDICTED: tyrosine-protein kinase JAK2-like isoform X3 [Salmo salar]
ko04217	Necroptosis	1.01e-05	ncbi_110537540	CASP1	0.0109542	iceberg protein [Oncorhynchus mykiss]
ko04217	Necroptosis	1.01e-05	ncbi_110537639	HIST2H2AB	5.72e-33	histone 2, H2a [Danio rerio]
ko04217	Necroptosis	1.01e-05	ncbi_110537938	BAX	8.76e-24	Apoptosis regulator BAX, membrane isoform alpha [Oncorhynchus mykiss]
ko04217	Necroptosis	1.01e-05	ncbi_110537951	FTH1-A	4.49e-06	Ferritin, middle subunit [Salmo salar]
ko04217	Necroptosis	1.01e-05	ncbi_110538042	IFNA3	4.4e-05	type I interferon 1 [Oncorhynchus mykiss]
ko04217	Necroptosis	1.01e-05	ncbi_110538044	IFNA3	0.000413902	interferon a3 precursor [Oncorhynchus mykiss]
ko04217	Necroptosis	1.01e-05	ncbi_110538194	STAT3	9e-10	PREDICTED: signal transducer and activator of transcription 3 isoform X1 [Salmo salar]
ko04217	Necroptosis	1.01e-05	MSTRG.12609	BAX	0.00185137	PREDICTED: apoptosis regulator BAX-like [Salmo salar]
ko04217	Necroptosis	1.01e-05	MSTRG.18563	--	5.08e-07	iceberg 2 protein [Oncorhynchus mykiss]
ko04217	Necroptosis	1.01e-05	MSTRG.660	--	7.28e-14	TC1-like transposase [Cyprinus carpio]
ko05161	Hepatitis B	2.71e-05	ncbi_100135880	RB1	1.68e-06	retinoblastoma-associated protein [Oncorhynchus mykiss]
ko05161	Hepatitis B	2.71e-05	ncbi_100136034	TNF	0.00285352	tumor necrosis factor alpha [Oncorhynchus mykiss]
ko05161	Hepatitis B	2.71e-05	ncbi_100136058	NFKBIA	2.44e-48	inhibitor of nuclear factor kappa B alpha [Oncorhynchus mykiss]
ko05161	Hepatitis B	2.71e-05	ncbi_100136060	MMP9	4.83e-05	matrix metalloproteinase-9 precursor [Oncorhynchus mykiss]
ko05161	Hepatitis B	2.71e-05	ncbi_100136064	TNF	2.15e-06	tumor necrosis factor [Oncorhynchus mykiss]
ko05161	Hepatitis B	2.71e-05	ncbi_100136112	JUN	1.09e-26	transcription factor AP-1 [Oncorhynchus mykiss]
ko05161	Hepatitis B	2.71e-05	ncbi_100136123	MYD88	2.94e-24	myeloid differentiation primary response protein MyD88 [Oncorhynchus mykiss]
ko05161	Hepatitis B	2.71e-05	ncbi_100136127	MAP2K2	1.15e-07	Dual specificity mitogen-activated protein kinase kinase 2 [Salmo salar]
ko05161	Hepatitis B	2.71e-05	ncbi_100136342	TLR3	6.59e-82	Toll-like receptor 3 [Oncorhynchus mykiss]
ko05161	Hepatitis B	2.71e-05	ncbi_100136755	STAT1	9.12e-119	signal transducer/activator of transcription [Oncorhynchus mykiss]
ko05161	Hepatitis B	2.71e-05	ncbi_100136756	STAT3	4.92e-23	PREDICTED: signal transducer and activator of transcription 3-like isoform X1 [Salmo salar]
ko05161	Hepatitis B	2.71e-05	ncbi_100137016	STAT1	2.58e-145	signal transducer/activator of transcription [Oncorhynchus mykiss]
ko05161	Hepatitis B	2.71e-05	ncbi_100170208	KRAS	1.83e-12	GTPase KRas [Salmo salar]
ko05161	Hepatitis B	2.71e-05	ncbi_100499612	IFIH1	1.32e-102	melanoma differentiation associated gene 5 [Oncorhynchus mykiss]
ko05161	Hepatitis B	2.71e-05	ncbi_100499614	--	0.0312207	mitochondrial antiviral signaling [Oncorhynchus mykiss]
ko05161	Hepatitis B	2.71e-05	ncbi_100653443	CASP3	0.000461879	casp3 protein [Oncorhynchus mykiss]
ko05161	Hepatitis B	2.71e-05	ncbi_100750228	IRF3	5.65e-127	interferon regulatory factor 7 [Oncorhynchus mykiss]
ko05161	Hepatitis B	2.71e-05	ncbi_100750229	IRF3	2.23e-130	interferon regulatory factor 3 [Oncorhynchus mykiss]
ko05161	Hepatitis B	2.71e-05	ncbi_101268911	CASP8	2.21e-17	caspase 8 [Oncorhynchus mykiss]
ko05161	Hepatitis B	2.71e-05	ncbi_101268920	SMAD4	1.71e-05	MAD homolog 4 [Salmo salar]
ko05161	Hepatitis B	2.71e-05	ncbi_110485978	PRKCA	2.84e-14	PREDICTED: protein kinase C alpha type isoform X3 [Salmo salar]
ko05161	Hepatitis B	2.71e-05	ncbi_110486127	ATF4	8.52e-09	PREDICTED: cyclic AMP-dependent transcription factor ATF-4-like [Salmo salar]
ko05161	Hepatitis B	2.71e-05	ncbi_110486705	CCNE2	0.0445788	PREDICTED: G1/S-specific cyclin-E2 isoform X3 [Salmo salar]
ko05161	Hepatitis B	2.71e-05	ncbi_110488722	NFKB1	2.12e-26	PREDICTED: nuclear factor NF-kappa-B p105 subunit-like isoform X2 [Salmo salar]
ko05161	Hepatitis B	2.71e-05	ncbi_110488948	CCNA2	2.69e-06	cyclin-A2 [Salmo salar]
ko05161	Hepatitis B	2.71e-05	ncbi_110489695	NFATC1	0.0133574	PREDICTED: nuclear factor of activated T-cells, cytoplasmic 1-like isoform X1 [Salmo salar]
ko05161	Hepatitis B	2.71e-05	ncbi_110490260	CREB3L2	0.000358508	PREDICTED: cyclic AMP-responsive element-binding protein 3-like protein 2 [Salmo salar]
ko05161	Hepatitis B	2.71e-05	ncbi_110491067	HSPG2	0.0271179	PREDICTED: basement membrane-specific heparan sulfate proteoglycan core protein-like isoform X18 [Salmo salar]
ko05161	Hepatitis B	2.71e-05	ncbi_110491308	MAP2K4	0.000384232	PREDICTED: dual specificity mitogen-activated protein kinase kinase 4-like [Salmo salar]
ko05161	Hepatitis B	2.71e-05	ncbi_110491929	STAT6	3.84e-39	signal transducer and activator of transcription 6 [Oncorhynchus mykiss]
ko05161	Hepatitis B	2.71e-05	ncbi_110492046	ATP6AP1	1.16e-35	PREDICTED: V-type proton ATPase subunit S1-like [Salmo salar]
ko05161	Hepatitis B	2.71e-05	ncbi_110492203	E2F1	0.0499871	PREDICTED: transcription factor E2F1-like [Salmo salar]
ko05161	Hepatitis B	2.71e-05	ncbi_110492576	ELK1	0.0103227	PREDICTED: ETS domain-containing protein Elk-1-like isoform X1 [Salmo salar]
ko05161	Hepatitis B	2.71e-05	ncbi_110492670	MMP9	1.35e-07	PREDICTED: matrix metalloproteinase-9-like [Salmo salar]
ko05161	Hepatitis B	2.71e-05	ncbi_110493262	IKBKE	4.51e-64	PREDICTED: inhibitor of nuclear factor kappa-B kinase subunit epsilon-like [Salmo salar]
ko05161	Hepatitis B	2.71e-05	ncbi_110493506	PIK3R1	0.00275956	PREDICTED: phosphatidylinositol 3-kinase regulatory subunit gamma-like isoform X1 [Salmo salar]
ko05161	Hepatitis B	2.71e-05	ncbi_110493557	GRB2	0.0258338	PREDICTED: growth factor receptor-bound protein 2-like isoform X1 [Esox lucius]
ko05161	Hepatitis B	2.71e-05	ncbi_110493870	MYC	4.45e-33	Transcriptional regulator Myc-2 [Salmo salar]
ko05161	Hepatitis B	2.71e-05	ncbi_110494209	CDK2	0.0125092	PREDICTED: cyclin-dependent kinase 2-like [Salmo salar]
ko05161	Hepatitis B	2.71e-05	ncbi_110494214	CDK4	1.05e-07	PREDICTED: cyclin-dependent kinase 4-like [Salmo salar]
ko05161	Hepatitis B	2.71e-05	ncbi_110494323	STAT1	4.18e-188	signal transducer and activator of transcription 2 [Oncorhynchus mykiss]
ko05161	Hepatitis B	2.71e-05	ncbi_110496645	CDK6	0.0150099	PREDICTED: cyclin-dependent kinase 6-like [Salmo salar]
ko05161	Hepatitis B	2.71e-05	ncbi_110496976	HRAS	5.66e-05	PREDICTED: GTPase NRas [Ochotona princeps]
ko05161	Hepatitis B	2.71e-05	ncbi_110497044	IRF6	1.86e-65	interferon regulatory factor 7B [Salmo salar]
ko05161	Hepatitis B	2.71e-05	ncbi_110497729	NFKBIA	1.92e-50	PREDICTED: NF-kappa-B inhibitor alpha-like [Salmo salar]
ko05161	Hepatitis B	2.71e-05	ncbi_110499151	CHUK	1.5e-12	PREDICTED: inhibitor of nuclear factor kappa-B kinase subunit alpha-like [Salmo salar]
ko05161	Hepatitis B	2.71e-05	ncbi_110499184	NFATC3	6.33e-06	PREDICTED: nuclear factor of activated T-cells, cytoplasmic 3-like [Salmo salar]
ko05161	Hepatitis B	2.71e-05	ncbi_110499295	AKT3	0.000831236	PREDICTED: RAC-gamma serine/threonine-protein kinase isoform X1 [Salmo salar]
ko05161	Hepatitis B	2.71e-05	ncbi_110500212	CREB3L2	1.69e-18	cAMP-responsive element-binding protein 3-like protein 2 [Salmo salar]
ko05161	Hepatitis B	2.71e-05	ncbi_110501544	STAT1	3.38e-147	PREDICTED: signal transducer and activator of transcription 1-alpha/beta-like isoform X2 [Salmo salar]
ko05161	Hepatitis B	2.71e-05	ncbi_110501546	STAT4	0.00484791	signal transducer and activator of transcription 4a [Oncorhynchus mykiss]
ko05161	Hepatitis B	2.71e-05	ncbi_110501854	CREB1	0.0403664	PREDICTED: cyclic AMP-responsive element-binding protein 1-like isoform X1 [Salmo salar]
ko05161	Hepatitis B	2.71e-05	ncbi_110501918	CYC	5.58e-08	PREDICTED: cytochrome c [Salmo salar]
ko05161	Hepatitis B	2.71e-05	ncbi_110502471	--	6.04e-07	Tumor necrosis factor receptor superfamily member 6 precursor [Salmo salar]
ko05161	Hepatitis B	2.71e-05	ncbi_110505735	NFKBIA	1.37e-21	PREDICTED: NF-kappa-B inhibitor alpha-like [Salmo salar]
ko05161	Hepatitis B	2.71e-05	ncbi_110506337	BAX	1.87e-11	PREDICTED: apoptosis regulator BAX-like [Salmo salar]
ko05161	Hepatitis B	2.71e-05	ncbi_110508466	CASP8	4.5e-28	PREDICTED: caspase-8-like [Salmo salar]
ko05161	Hepatitis B	2.71e-05	ncbi_110508523	PIK3R1	1.8e-09	PREDICTED: phosphatidylinositol 3-kinase regulatory subunit gamma-like [Salmo salar]
ko05161	Hepatitis B	2.71e-05	ncbi_110508530	JUN	7.1e-05	PREDICTED: transcription factor AP-1 [Salmo salar]
ko05161	Hepatitis B	2.71e-05	ncbi_110508907	PIK3R2	1.31e-06	PREDICTED: phosphatidylinositol 3-kinase regulatory subunit gamma-like isoform X1 [Salmo salar]
ko05161	Hepatitis B	2.71e-05	ncbi_110509035	JAK1	4.06e-21	PREDICTED: tyrosine-protein kinase JAK1-like isoform X1 [Salmo salar]
ko05161	Hepatitis B	2.71e-05	ncbi_110509539	MAP3K1	3.29e-08	PREDICTED: mitogen-activated protein kinase kinase kinase 1 isoform X2 [Salmo salar]
ko05161	Hepatitis B	2.71e-05	ncbi_110513832	CCNE2	0.00169459	G1/S-specific cyclin-E2 [Salmo salar]
ko05161	Hepatitis B	2.71e-05	ncbi_110519367	TGFB2	0.0401277	PREDICTED: transforming growth factor beta-2-like [Salmo salar]
ko05161	Hepatitis B	2.71e-05	ncbi_110520020	STAT1	7.57e-303	PREDICTED: signal transducer and activator of transcription 1-alpha/beta-like isoform X1 [Salmo salar]
ko05161	Hepatitis B	2.71e-05	ncbi_110520139	CYC	2.97e-12	Cytochrome c [Oncorhynchus mykiss]
ko05161	Hepatitis B	2.71e-05	ncbi_110520224	CREB1	0.00122444	PREDICTED: cyclic AMP-responsive element-binding protein 1 isoform X3 [Salmo salar]
ko05161	Hepatitis B	2.71e-05	ncbi_110520578	DDX3X	3.44e-72	PREDICTED: ATP-dependent RNA helicase DDX3X-like isoform X1 [Salmo salar]
ko05161	Hepatitis B	2.71e-05	ncbi_110521348	TICAM1	0.0051852	PREDICTED: TIR domain-containing adapter molecule 1-like [Salmo salar]
ko05161	Hepatitis B	2.71e-05	ncbi_110521395	CDKN1B	1.11e-06	PREDICTED: cyclin-dependent kinase inhibitor 1B-like [Salmo salar]
ko05161	Hepatitis B	2.71e-05	ncbi_110521427	CREB3L3B	0.00137778	PREDICTED: cyclic AMP-responsive element-binding protein 3-like protein 3-B [Salmo salar]
ko05161	Hepatitis B	2.71e-05	ncbi_110521824	PIK3R1	0.0432016	PREDICTED: phosphatidylinositol 3-kinase regulatory subunit gamma isoform X1 [Salmo salar]
ko05161	Hepatitis B	2.71e-05	ncbi_110522049	NFKBIA	2.8e-47	NF-kappa-B inhibitor alpha [Oncorhynchus mykiss]
ko05161	Hepatitis B	2.71e-05	ncbi_110522636	TGFB3	3.68e-16	PREDICTED: transforming growth factor beta-3-like [Salmo salar]
ko05161	Hepatitis B	2.71e-05	ncbi_110523115	JUN	3.35e-18	PREDICTED: transcription factor AP-1-like [Salmo salar]
ko05161	Hepatitis B	2.71e-05	ncbi_110523828	VDAC2	1.56e-08	PREDICTED: voltage-dependent anion-selective channel protein 2-like isoform X2 [Salmo salar]
ko05161	Hepatitis B	2.71e-05	ncbi_110524283	CREB3L3B	1.06e-25	PREDICTED: cyclic AMP-responsive element-binding protein 3-like protein 3-B [Salmo salar]
ko05161	Hepatitis B	2.71e-05	ncbi_110524498	FASLG	0.0493113	PREDICTED: tumor necrosis factor ligand superfamily member 6-like [Salmo salar]
ko05161	Hepatitis B	2.71e-05	ncbi_110524729	JAK1	7.08e-15	PREDICTED: tyrosine-protein kinase JAK1 [Salmo salar]
ko05161	Hepatitis B	2.71e-05	ncbi_110525832	PCNA	9.07e-18	proliferating cell nuclear antigen-2, partial [Oncorhynchus mykiss]
ko05161	Hepatitis B	2.71e-05	ncbi_110525880	CASP3	2.74e-21	Caspase-3 [Salmo salar]
ko05161	Hepatitis B	2.71e-05	ncbi_110525970	CREB3L3	1.02e-11	PREDICTED: cyclic AMP-responsive element-binding protein 3-like protein 3 [Salmo salar]
ko05161	Hepatitis B	2.71e-05	ncbi_110526221	FADD	1.54e-06	FADD [Salmo salar]
ko05161	Hepatitis B	2.71e-05	ncbi_110526228	CCND1	3.8e-16	PREDICTED: G1/S-specific cyclin-D1 [Salmo salar]
ko05161	Hepatitis B	2.71e-05	ncbi_110526622	NFATC3	0.026433	PREDICTED: nuclear factor of activated T-cells, cytoplasmic 3-like isoform X1 [Salmo salar]
ko05161	Hepatitis B	2.71e-05	ncbi_110527523	STAT1	5.19e-05	Signal transducer and activator of transcription 4-like [Scleropages formosus]
ko05161	Hepatitis B	2.71e-05	ncbi_110527649	MYCB	2.56e-05	Viral myc transforming protein [Salmo salar]
ko05161	Hepatitis B	2.71e-05	ncbi_110528217	CDK4	0.00405849	PREDICTED: cyclin-dependent kinase 4-like isoform X3 [Salmo salar]
ko05161	Hepatitis B	2.71e-05	ncbi_110528231	CDK2	1.06e-09	cyclin-dependent kinase 2 [Salmo salar]
ko05161	Hepatitis B	2.71e-05	ncbi_110528566	NFATC2	0.00112725	PREDICTED: nuclear factor of activated T-cells, cytoplasmic 2-like [Salmo salar]
ko05161	Hepatitis B	2.71e-05	ncbi_110529004	--	1.57e-18	PREDICTED: tumor necrosis factor receptor superfamily member 6-like isoform X1 [Salmo salar]
ko05161	Hepatitis B	2.71e-05	ncbi_110529687	AKT1	5.13e-68	PREDICTED: RAC-alpha serine/threonine-protein kinase isoform X1 [Salmo salar]
ko05161	Hepatitis B	2.71e-05	ncbi_110530021	JAK1	4.32e-59	PREDICTED: tyrosine-protein kinase JAK1-like [Salmo salar]
ko05161	Hepatitis B	2.71e-05	ncbi_110530129	PIK3R2	0.024336	PREDICTED: phosphatidylinositol 3-kinase regulatory subunit gamma-like isoform X2 [Salmo salar]
ko05161	Hepatitis B	2.71e-05	ncbi_110530532	JUN	3.76e-12	PREDICTED: transcription factor AP-1-like [Salmo salar]
ko05161	Hepatitis B	2.71e-05	ncbi_110531824	--	3.46e-12	PREDICTED: cellular tumor antigen p53-like isoform X1 [Salmo salar]
ko05161	Hepatitis B	2.71e-05	ncbi_110531834	RELA	6.59e-09	PREDICTED: transcription factor p65-like [Salmo salar]
ko05161	Hepatitis B	2.71e-05	ncbi_110532989	--	0.0288006	PREDICTED: bcl2-associated agonist of cell death-like [Salmo salar]
ko05161	Hepatitis B	2.71e-05	ncbi_110534285	CASP3	0.00246766	caspase 3 gene variant 2, partial [Oncorhynchus mykiss]
ko05161	Hepatitis B	2.71e-05	ncbi_110535204	TGFBR1	0.0309909	TGF receptor-1 precursor [Oncorhynchus mykiss]
ko05161	Hepatitis B	2.71e-05	ncbi_110535881	--	1.86e-06	PREDICTED: tumor necrosis factor ligand superfamily member 6-like [Salmo salar]
ko05161	Hepatitis B	2.71e-05	ncbi_110536185	IKBKB	5.99e-08	PREDICTED: inhibitor of nuclear factor kappa-B kinase subunit beta [Salmo salar]
ko05161	Hepatitis B	2.71e-05	ncbi_110536186	VDAC2	4.73e-14	PREDICTED: voltage-dependent anion channel 3 isoform X1 [Salmo salar]
ko05161	Hepatitis B	2.71e-05	ncbi_110536340	CREB3L3	0.00616163	PREDICTED: cyclic AMP-responsive element-binding protein 3-like [Salmo salar]
ko05161	Hepatitis B	2.71e-05	ncbi_110536451	--	2.54e-10	PREDICTED: non-homologous end joining protein Ku-like isoform X1 [Salmo salar]
ko05161	Hepatitis B	2.71e-05	ncbi_110536876	JUN	6.98e-06	PREDICTED: transcription factor AP-1-like [Salmo salar]
ko05161	Hepatitis B	2.71e-05	ncbi_110537938	BAX	8.76e-24	Apoptosis regulator BAX, membrane isoform alpha [Oncorhynchus mykiss]
ko05161	Hepatitis B	2.71e-05	ncbi_110538042	IFNA3	4.4e-05	type I interferon 1 [Oncorhynchus mykiss]
ko05161	Hepatitis B	2.71e-05	ncbi_110538044	IFNA3	0.000413902	interferon a3 precursor [Oncorhynchus mykiss]
ko05161	Hepatitis B	2.71e-05	ncbi_110538194	STAT3	9e-10	PREDICTED: signal transducer and activator of transcription 3 isoform X1 [Salmo salar]
ko05161	Hepatitis B	2.71e-05	ncbi_110538492	CXCL6	0.00149755	interleukin-8 [Oncorhynchus mykiss]
ko05161	Hepatitis B	2.71e-05	MSTRG.12609	BAX	0.00185137	PREDICTED: apoptosis regulator BAX-like [Salmo salar]
ko05161	Hepatitis B	2.71e-05	MSTRG.660	--	7.28e-14	TC1-like transposase [Cyprinus carpio]
ko05145	Toxoplasmosis	2.71e-05	ncbi_100135836	HSP70	1.75e-36	heat shock protein 70a [Oncorhynchus mykiss]
ko05145	Toxoplasmosis	2.71e-05	ncbi_100135849	LDLR	6.12e-42	PREDICTED: low-density lipoprotein receptor-like [Salmo salar]
ko05145	Toxoplasmosis	2.71e-05	ncbi_100136034	TNF	0.00285352	tumor necrosis factor alpha [Oncorhynchus mykiss]
ko05145	Toxoplasmosis	2.71e-05	ncbi_100136058	NFKBIA	2.44e-48	inhibitor of nuclear factor kappa B alpha [Oncorhynchus mykiss]
ko05145	Toxoplasmosis	2.71e-05	ncbi_100136064	TNF	2.15e-06	tumor necrosis factor [Oncorhynchus mykiss]
ko05145	Toxoplasmosis	2.71e-05	ncbi_100136117	--	1.21e-14	interferon-gamma receptor 1, partial [Oncorhynchus mykiss]
ko05145	Toxoplasmosis	2.71e-05	ncbi_100136123	MYD88	2.94e-24	myeloid differentiation primary response protein MyD88 [Oncorhynchus mykiss]
ko05145	Toxoplasmosis	2.71e-05	ncbi_100136755	STAT1	9.12e-119	signal transducer/activator of transcription [Oncorhynchus mykiss]
ko05145	Toxoplasmosis	2.71e-05	ncbi_100136756	STAT3	4.92e-23	PREDICTED: signal transducer and activator of transcription 3-like isoform X1 [Salmo salar]
ko05145	Toxoplasmosis	2.71e-05	ncbi_100137015	HSP70	8.41e-14	heat shock protein 70b [Oncorhynchus mykiss]
ko05145	Toxoplasmosis	2.71e-05	ncbi_100137016	STAT1	2.58e-145	signal transducer/activator of transcription [Oncorhynchus mykiss]
ko05145	Toxoplasmosis	2.71e-05	ncbi_100301644	--	9.11e-09	interferon-gamma receptor 2, partial [Oncorhynchus mykiss]
ko05145	Toxoplasmosis	2.71e-05	ncbi_100301691	HSPA8	3.55e-13	heat shock cognate 70-kd protein [Oncorhynchus mykiss]
ko05145	Toxoplasmosis	2.71e-05	ncbi_100653443	CASP3	0.000461879	casp3 protein [Oncorhynchus mykiss]
ko05145	Toxoplasmosis	2.71e-05	ncbi_101268911	CASP8	2.21e-17	caspase 8 [Oncorhynchus mykiss]
ko05145	Toxoplasmosis	2.71e-05	ncbi_101268946	--	1.85e-07	IL-10 receptor-1 precursor [Oncorhynchus mykiss]
ko05145	Toxoplasmosis	2.71e-05	ncbi_101268948	--	5.12e-180	cytokine receptor family member b4 precursor [Oncorhynchus mykiss]
ko05145	Toxoplasmosis	2.71e-05	ncbi_101268950	--	6.03e-131	TNF receptor superfamily member 5A precursor [Oncorhynchus mykiss]
ko05145	Toxoplasmosis	2.71e-05	ncbi_101268951	CD40	1.11e-73	TNF receptor superfamily member 5B precursor, partial [Oncorhynchus mykiss]
ko05145	Toxoplasmosis	2.71e-05	ncbi_110485160	HSP70	5.42e-34	heat shock protein 70, partial [Salmo salar]
ko05145	Toxoplasmosis	2.71e-05	ncbi_110485802	PIK3R6	0.00225117	PREDICTED: phosphoinositide 3-kinase regulatory subunit 6-like isoform X3 [Salmo salar]
ko05145	Toxoplasmosis	2.71e-05	ncbi_110486254	HSP70	2.26e-34	heat shock protein 70 [Oncorhynchus tshawytscha]
ko05145	Toxoplasmosis	2.71e-05	ncbi_110486256	HSP70	0.000345261	heat shock protein 70 [Oncorhynchus tshawytscha]
ko05145	Toxoplasmosis	2.71e-05	ncbi_110488722	NFKB1	2.12e-26	PREDICTED: nuclear factor NF-kappa-B p105 subunit-like isoform X2 [Salmo salar]
ko05145	Toxoplasmosis	2.71e-05	ncbi_110489126	XIAP	1.11e-31	PREDICTED: E3 ubiquitin-protein ligase XIAP-like isoform X2 [Salmo salar]
ko05145	Toxoplasmosis	2.71e-05	ncbi_110490219	LAMB1	0.00035297	PREDICTED: laminin subunit beta-1 [Salmo salar]
ko05145	Toxoplasmosis	2.71e-05	ncbi_110490266	PIK3CG	1.14e-26	PREDICTED: phosphatidylinositol 4,5-bisphosphate 3-kinase catalytic subunit gamma isoform-like [Salmo salar]
ko05145	Toxoplasmosis	2.71e-05	ncbi_110490392	MAPK12	2.65e-09	PREDICTED: mitogen-activated protein kinase 12-like [Salmo salar]
ko05145	Toxoplasmosis	2.71e-05	ncbi_110492635	BCL2L1	2.09e-09	Apoptosis regulator Bcl-X [Salmo salar]
ko05145	Toxoplasmosis	2.71e-05	ncbi_110492704	--	0.00225581	PREDICTED: interleukin-1 receptor-associated kinase 1-like isoform X2 [Salmo salar]
ko05145	Toxoplasmosis	2.71e-05	ncbi_110493646	IRAK4	5.91e-08	interleukin-1 receptor-associated kinase 4 [Oncorhynchus mykiss]
ko05145	Toxoplasmosis	2.71e-05	ncbi_110494281	GNAI2	2.62e-07	PREDICTED: guanine nucleotide-binding protein G(i) subunit alpha-2 isoform X1 [Salmo salar]
ko05145	Toxoplasmosis	2.71e-05	ncbi_110494323	STAT1	4.18e-188	signal transducer and activator of transcription 2 [Oncorhynchus mykiss]
ko05145	Toxoplasmosis	2.71e-05	ncbi_110494761	MAPK14B	0.024804	PREDICTED: mitogen-activated protein kinase 14A-like [Salmo salar]
ko05145	Toxoplasmosis	2.71e-05	ncbi_110495002	--	1.56e-09	PREDICTED: suppressor of cytokine signaling 1-like, partial [Salmo salar]
ko05145	Toxoplasmosis	2.71e-05	ncbi_110495003	--	3.27e-34	PREDICTED: suppressor of cytokine signaling 1-like [Salmo salar]
ko05145	Toxoplasmosis	2.71e-05	ncbi_110495115	PIK3R5	0.000356807	PREDICTED: phosphoinositide 3-kinase regulatory subunit 5-like isoform X1 [Salmo salar]
ko05145	Toxoplasmosis	2.71e-05	ncbi_110497729	NFKBIA	1.92e-50	PREDICTED: NF-kappa-B inhibitor alpha-like [Salmo salar]
ko05145	Toxoplasmosis	2.71e-05	ncbi_110497890	MAPK12	5.97e-16	PREDICTED: mitogen-activated protein kinase 12-like [Salmo salar]
ko05145	Toxoplasmosis	2.71e-05	ncbi_110499151	CHUK	1.5e-12	PREDICTED: inhibitor of nuclear factor kappa-B kinase subunit alpha-like [Salmo salar]
ko05145	Toxoplasmosis	2.71e-05	ncbi_110499295	AKT3	0.000831236	PREDICTED: RAC-gamma serine/threonine-protein kinase isoform X1 [Salmo salar]
ko05145	Toxoplasmosis	2.71e-05	ncbi_110501062	LAMB1	0.00624781	PREDICTED: laminin subunit beta-1-like [Salmo salar]
ko05145	Toxoplasmosis	2.71e-05	ncbi_110501419	--	3.56e-36	interferon-gamma receptor 2, partial [Oncorhynchus mykiss]
ko05145	Toxoplasmosis	2.71e-05	ncbi_110501423	--	1.06e-33	PREDICTED: interleukin-10 receptor subunit beta-like [Salmo salar]
ko05145	Toxoplasmosis	2.71e-05	ncbi_110501544	STAT1	3.38e-147	PREDICTED: signal transducer and activator of transcription 1-alpha/beta-like isoform X2 [Salmo salar]
ko05145	Toxoplasmosis	2.71e-05	ncbi_110501918	CYC	5.58e-08	PREDICTED: cytochrome c [Salmo salar]
ko05145	Toxoplasmosis	2.71e-05	ncbi_110502637	ALOX5	0.0127391	PREDICTED: arachidonate 5-lipoxygenase-like [Salmo salar]
ko05145	Toxoplasmosis	2.71e-05	ncbi_110502795	MAP2K6	0.0494968	MAPK kinase 6b [Salmo salar]
ko05145	Toxoplasmosis	2.71e-05	ncbi_110503972	HSC71	7.83e-51	PREDICTED: heat shock cognate 70 kDa protein-like isoform X1 [Salmo salar]
ko05145	Toxoplasmosis	2.71e-05	ncbi_110505735	NFKBIA	1.37e-21	PREDICTED: NF-kappa-B inhibitor alpha-like [Salmo salar]
ko05145	Toxoplasmosis	2.71e-05	ncbi_110507263	--	2.9e-07	interleukin-12 alpha chain [Oncorhynchus mykiss]
ko05145	Toxoplasmosis	2.71e-05	ncbi_110507445	--	0.00109613	IL-10 receptor-1 precursor [Oncorhynchus mykiss]
ko05145	Toxoplasmosis	2.71e-05	ncbi_110508450	ITGA6	2.89e-08	PREDICTED: integrin alpha-6-like isoform X1 [Salmo salar]
ko05145	Toxoplasmosis	2.71e-05	ncbi_110508648	LAMA3	0.00299988	PREDICTED: laminin subunit alpha-3-like isoform X1 [Salmo salar]
ko05145	Toxoplasmosis	2.71e-05	ncbi_110509035	JAK1	4.06e-21	PREDICTED: tyrosine-protein kinase JAK1-like isoform X1 [Salmo salar]
ko05145	Toxoplasmosis	2.71e-05	ncbi_110509528	--	1.92e-50	Tumor necrosis factor receptor 1A, partial [Oncorhynchus mykiss]
ko05145	Toxoplasmosis	2.71e-05	ncbi_110509537	--	2.72e-30	Tumor necrosis factor receptor 1B, partial [Oncorhynchus mykiss]
ko05145	Toxoplasmosis	2.71e-05	ncbi_110519367	TGFB2	0.0401277	PREDICTED: transforming growth factor beta-2-like [Salmo salar]
ko05145	Toxoplasmosis	2.71e-05	ncbi_110520020	STAT1	7.57e-303	PREDICTED: signal transducer and activator of transcription 1-alpha/beta-like isoform X1 [Salmo salar]
ko05145	Toxoplasmosis	2.71e-05	ncbi_110520139	CYC	2.97e-12	Cytochrome c [Oncorhynchus mykiss]
ko05145	Toxoplasmosis	2.71e-05	ncbi_110522049	NFKBIA	2.8e-47	NF-kappa-B inhibitor alpha [Oncorhynchus mykiss]
ko05145	Toxoplasmosis	2.71e-05	ncbi_110522122	MAP3K7	0.00587892	PREDICTED: mitogen-activated protein kinase kinase kinase 7 isoform X1 [Salmo salar]
ko05145	Toxoplasmosis	2.71e-05	ncbi_110522171	LAMA2	0.00076139	PREDICTED: laminin subunit alpha-2 [Salmo salar]
ko05145	Toxoplasmosis	2.71e-05	ncbi_110522636	TGFB3	3.68e-16	PREDICTED: transforming growth factor beta-3-like [Salmo salar]
ko05145	Toxoplasmosis	2.71e-05	ncbi_110522951	MAPK12	0.00142604	PREDICTED: mitogen-activated protein kinase 12-like [Salmo salar]
ko05145	Toxoplasmosis	2.71e-05	ncbi_110524729	JAK1	7.08e-15	PREDICTED: tyrosine-protein kinase JAK1 [Salmo salar]
ko05145	Toxoplasmosis	2.71e-05	ncbi_110525880	CASP3	2.74e-21	Caspase-3 [Salmo salar]
ko05145	Toxoplasmosis	2.71e-05	ncbi_110527523	STAT1	5.19e-05	Signal transducer and activator of transcription 4-like [Scleropages formosus]
ko05145	Toxoplasmosis	2.71e-05	ncbi_110527901	BCL2L1	1.47e-06	PREDICTED: bcl-2-like protein 1 [Salmo salar]
ko05145	Toxoplasmosis	2.71e-05	ncbi_110529509	MAP3K7	0.0321442	PREDICTED: mitogen-activated protein kinase kinase kinase 7-like isoform X2 [Salmo salar]
ko05145	Toxoplasmosis	2.71e-05	ncbi_110529687	AKT1	5.13e-68	PREDICTED: RAC-alpha serine/threonine-protein kinase isoform X1 [Salmo salar]
ko05145	Toxoplasmosis	2.71e-05	ncbi_110530021	JAK1	4.32e-59	PREDICTED: tyrosine-protein kinase JAK1-like [Salmo salar]
ko05145	Toxoplasmosis	2.71e-05	ncbi_110530407	LAMA3	1.17e-15	PREDICTED: laminin subunit alpha-3-like isoform X1 [Salmo salar]
ko05145	Toxoplasmosis	2.71e-05	ncbi_110531834	RELA	6.59e-09	PREDICTED: transcription factor p65-like [Salmo salar]
ko05145	Toxoplasmosis	2.71e-05	ncbi_110532174	MAPK13	0.00230195	PREDICTED: mitogen-activated protein kinase 13 isoform X1 [Salmo salar]
ko05145	Toxoplasmosis	2.71e-05	ncbi_110532270	LAMB2	3.69e-75	PREDICTED: laminin subunit beta-2-like isoform X1 [Salmo salar]
ko05145	Toxoplasmosis	2.71e-05	ncbi_110532989	--	0.0288006	PREDICTED: bcl2-associated agonist of cell death-like [Salmo salar]
ko05145	Toxoplasmosis	2.71e-05	ncbi_110533508	HSC71	0.00423318	PREDICTED: heat shock cognate 70 kDa protein [Salmo salar]
ko05145	Toxoplasmosis	2.71e-05	ncbi_110534285	CASP3	0.00246766	caspase 3 gene variant 2, partial [Oncorhynchus mykiss]
ko05145	Toxoplasmosis	2.71e-05	ncbi_110536185	IKBKB	5.99e-08	PREDICTED: inhibitor of nuclear factor kappa-B kinase subunit beta [Salmo salar]
ko05145	Toxoplasmosis	2.71e-05	ncbi_110536451	--	2.54e-10	PREDICTED: non-homologous end joining protein Ku-like isoform X1 [Salmo salar]
ko05145	Toxoplasmosis	2.71e-05	ncbi_110536548	LAMA1	1.79e-07	PREDICTED: laminin subunit alpha-1-like isoform X3 [Salmo salar]
ko05145	Toxoplasmosis	2.71e-05	ncbi_110536972	JAK2	2.18e-10	PREDICTED: tyrosine-protein kinase JAK2-like isoform X3 [Salmo salar]
ko05145	Toxoplasmosis	2.71e-05	ncbi_110538194	STAT3	9e-10	PREDICTED: signal transducer and activator of transcription 3 isoform X1 [Salmo salar]
ko05145	Toxoplasmosis	2.71e-05	MSTRG.12625	PDPK1	1.71e-05	PREDICTED: 3-phosphoinositide-dependent protein kinase 1-like isoform X1 [Salmo salar]
ko05145	Toxoplasmosis	2.71e-05	MSTRG.660	--	7.28e-14	TC1-like transposase [Cyprinus carpio]
ko04931	Insulin resistance	2.81e-05	ncbi_100135870	INSR	0.0123081	PREDICTED: insulin receptor-like isoform X1 [Salmo salar]
ko04931	Insulin resistance	2.81e-05	ncbi_100135871	INSR	0.000179573	PREDICTED: insulin receptor-like [Salmo salar]
ko04931	Insulin resistance	2.81e-05	ncbi_100135885	G6PC	3.66e-35	PREDICTED: glucose-6-phosphatase-like [Salmo salar]
ko04931	Insulin resistance	2.81e-05	ncbi_100135908	PCK2	8.75e-16	phosphoenolpyruvate carboxykinase [Oncorhynchus mykiss]
ko04931	Insulin resistance	2.81e-05	ncbi_100136034	TNF	0.00285352	tumor necrosis factor alpha [Oncorhynchus mykiss]
ko04931	Insulin resistance	2.81e-05	ncbi_100136058	NFKBIA	2.44e-48	inhibitor of nuclear factor kappa B alpha [Oncorhynchus mykiss]
ko04931	Insulin resistance	2.81e-05	ncbi_100136064	TNF	2.15e-06	tumor necrosis factor [Oncorhynchus mykiss]
ko04931	Insulin resistance	2.81e-05	ncbi_100136604	INSR	1.38e-09	PREDICTED: insulin receptor-like [Salmo salar]
ko04931	Insulin resistance	2.81e-05	ncbi_100136756	STAT3	4.92e-23	PREDICTED: signal transducer and activator of transcription 3-like isoform X1 [Salmo salar]
ko04931	Insulin resistance	2.81e-05	ncbi_100136831	CPT1A	6.06e-15	carnitine palmitoyl transferase I [Oncorhynchus mykiss]
ko04931	Insulin resistance	2.81e-05	ncbi_100272212	SOCS3	8.68e-39	suppressor of cytokine signaling 3 [Oncorhynchus mykiss]
ko04931	Insulin resistance	2.81e-05	ncbi_100329197	CPT1A	4.98e-05	carnitine palmitoyltransferase I-like [Oncorhynchus mykiss]
ko04931	Insulin resistance	2.81e-05	ncbi_100462762	PPARGC1A	0.00081907	PREDICTED: peroxisome proliferator-activated receptor gamma coactivator 1-alpha-like isoform X2 [Salmo salar]
ko04931	Insulin resistance	2.81e-05	ncbi_100505415	PPARA	2.55e-12	peroxisome proliferator-activated receptor alpha [Oncorhynchus mykiss]
ko04931	Insulin resistance	2.81e-05	ncbi_110486737	SLC27A1	6.97e-22	PREDICTED: long-chain fatty acid transport protein 1-like [Salmo salar]
ko04931	Insulin resistance	2.81e-05	ncbi_110486859	SREBF1	1.83e-05	sterol regulatory element-binding protein 1 [Oncorhynchus mykiss]
ko04931	Insulin resistance	2.81e-05	ncbi_110487423	GYS1	0.000659931	PREDICTED: glycogen [starch] synthase, muscle-like [Salmo salar]
ko04931	Insulin resistance	2.81e-05	ncbi_110487454	GYS1	2.14e-06	PREDICTED: glycogen [starch] synthase, muscle-like [Salmo salar]
ko04931	Insulin resistance	2.81e-05	ncbi_110488722	NFKB1	2.12e-26	PREDICTED: nuclear factor NF-kappa-B p105 subunit-like isoform X2 [Salmo salar]
ko04931	Insulin resistance	2.81e-05	ncbi_110489718	PRKAG2	0.0325634	PREDICTED: 5'-AMP-activated protein kinase subunit gamma-2-like isoform X1 [Salmo salar]
ko04931	Insulin resistance	2.81e-05	ncbi_110489719	PRKAG2	3.74e-16	PREDICTED: 5'-AMP-activated protein kinase subunit gamma-2-like isoform X3 [Salmo salar]
ko04931	Insulin resistance	2.81e-05	ncbi_110489769	PCK1	3.29e-32	PREDICTED: phosphoenolpyruvate carboxykinase [GTP], mitochondrial isoform X2 [Salmo salar]
ko04931	Insulin resistance	2.81e-05	ncbi_110490260	CREB3L2	0.000358508	PREDICTED: cyclic AMP-responsive element-binding protein 3-like protein 2 [Salmo salar]
ko04931	Insulin resistance	2.81e-05	ncbi_110491659	CPT1A	0.00329359	PREDICTED: carnitine O-palmitoyltransferase 1, liver isoform-like isoform X1 [Esox lucius]
ko04931	Insulin resistance	2.81e-05	ncbi_110492843	G6PC	0.00335623	PREDICTED: glucose-6-phosphatase-like [Salmo salar]
ko04931	Insulin resistance	2.81e-05	ncbi_110493506	PIK3R1	0.00275956	PREDICTED: phosphatidylinositol 3-kinase regulatory subunit gamma-like isoform X1 [Salmo salar]
ko04931	Insulin resistance	2.81e-05	ncbi_110493880	PCK1	1.17e-11	phosphoenolpyruvate carboxykinase, cytosolic [GTP] [Salmo salar]
ko04931	Insulin resistance	2.81e-05	ncbi_110494302	PRKCD	1.44e-17	PREDICTED: protein kinase C delta type-like [Salmo salar]
ko04931	Insulin resistance	2.81e-05	ncbi_110494474	SLC2A1	0.0169772	PREDICTED: solute carrier family 2, facilitated glucose transporter member 1-like [Salmo salar]
ko04931	Insulin resistance	2.81e-05	ncbi_110497729	NFKBIA	1.92e-50	PREDICTED: NF-kappa-B inhibitor alpha-like [Salmo salar]
ko04931	Insulin resistance	2.81e-05	ncbi_110498264	PYGL	8.04e-09	PREDICTED: glycogen phosphorylase, liver form isoform X1 [Clupea harengus]
ko04931	Insulin resistance	2.81e-05	ncbi_110499295	AKT3	0.000831236	PREDICTED: RAC-gamma serine/threonine-protein kinase isoform X1 [Salmo salar]
ko04931	Insulin resistance	2.81e-05	ncbi_110499415	SOCS3	2.99e-24	PREDICTED: suppressor of cytokine signaling 3-like [Salmo salar]
ko04931	Insulin resistance	2.81e-05	ncbi_110500212	CREB3L2	1.69e-18	cAMP-responsive element-binding protein 3-like protein 2 [Salmo salar]
ko04931	Insulin resistance	2.81e-05	ncbi_110500592	IRS1-B	0.0289471	PREDICTED: insulin receptor substrate 1-B-like [Salmo salar]
ko04931	Insulin resistance	2.81e-05	ncbi_110501854	CREB1	0.0403664	PREDICTED: cyclic AMP-responsive element-binding protein 1-like isoform X1 [Salmo salar]
ko04931	Insulin resistance	2.81e-05	ncbi_110502551	PPP1R3CB	0.0060776	PREDICTED: protein phosphatase 1 regulatory subunit 3C-B-like [Salmo salar]
ko04931	Insulin resistance	2.81e-05	ncbi_110502743	SOCS3	3.51e-05	PREDICTED: suppressor of cytokine signaling 3-like [Salmo salar]
ko04931	Insulin resistance	2.81e-05	ncbi_110504406	PPARGC1B	0.00130081	PREDICTED: peroxisome proliferator-activated receptor gamma coactivator 1-beta-like [Salmo salar]
ko04931	Insulin resistance	2.81e-05	ncbi_110504531	GSK3B	6.77e-05	PREDICTED: glycogen synthase kinase-3 beta isoform X2 [Salmo salar]
ko04931	Insulin resistance	2.81e-05	ncbi_110504813	GFPT2	0.0419002	PREDICTED: glutamine--fructose-6-phosphate aminotransferase [isomerizing] 2-like isoform X1 [Salmo salar]
ko04931	Insulin resistance	2.81e-05	ncbi_110505735	NFKBIA	1.37e-21	PREDICTED: NF-kappa-B inhibitor alpha-like [Salmo salar]
ko04931	Insulin resistance	2.81e-05	ncbi_110505964	PYGL	5.06e-26	PREDICTED: glycogen phosphorylase, liver form-like [Protobothrops mucrosquamatus]
ko04931	Insulin resistance	2.81e-05	ncbi_110508310	INSR	0.0343838	PREDICTED: insulin receptor-like [Salmo salar]
ko04931	Insulin resistance	2.81e-05	ncbi_110508523	PIK3R1	1.8e-09	PREDICTED: phosphatidylinositol 3-kinase regulatory subunit gamma-like [Salmo salar]
ko04931	Insulin resistance	2.81e-05	ncbi_110508907	PIK3R2	1.31e-06	PREDICTED: phosphatidylinositol 3-kinase regulatory subunit gamma-like isoform X1 [Salmo salar]
ko04931	Insulin resistance	2.81e-05	ncbi_110509082	SLC2A1	0.000995638	Solute carrier family 2, facilitated glucose transporter member 3 [Salmo salar]
ko04931	Insulin resistance	2.81e-05	ncbi_110509528	--	1.92e-50	Tumor necrosis factor receptor 1A, partial [Oncorhynchus mykiss]
ko04931	Insulin resistance	2.81e-05	ncbi_110509537	--	2.72e-30	Tumor necrosis factor receptor 1B, partial [Oncorhynchus mykiss]
ko04931	Insulin resistance	2.81e-05	ncbi_110510164	IRS2-A	0.000856869	PREDICTED: insulin receptor substrate 2-B-like [Salmo salar]
ko04931	Insulin resistance	2.81e-05	ncbi_110510205	GFPT2	0.000248183	PREDICTED: glutamine--fructose-6-phosphate aminotransferase [isomerizing] 2-like [Salmo salar]
ko04931	Insulin resistance	2.81e-05	ncbi_110520224	CREB1	0.00122444	PREDICTED: cyclic AMP-responsive element-binding protein 1 isoform X3 [Salmo salar]
ko04931	Insulin resistance	2.81e-05	ncbi_110521393	PPARA	8.34e-07	PREDICTED: peroxisome proliferator-activated receptor alpha-like [Salmo salar]
ko04931	Insulin resistance	2.81e-05	ncbi_110521427	CREB3L3B	0.00137778	PREDICTED: cyclic AMP-responsive element-binding protein 3-like protein 3-B [Salmo salar]
ko04931	Insulin resistance	2.81e-05	ncbi_110521824	PIK3R1	0.0432016	PREDICTED: phosphatidylinositol 3-kinase regulatory subunit gamma isoform X1 [Salmo salar]
ko04931	Insulin resistance	2.81e-05	ncbi_110522049	NFKBIA	2.8e-47	NF-kappa-B inhibitor alpha [Oncorhynchus mykiss]
ko04931	Insulin resistance	2.81e-05	ncbi_110523143	SLC27A6	5.99e-45	PREDICTED: long-chain fatty acid transport protein 6 [Salmo salar]
ko04931	Insulin resistance	2.81e-05	ncbi_110523785	PPP1R3B	0.00138237	PREDICTED: protein phosphatase 1 regulatory subunit 3B-like isoform X1 [Salmo salar]
ko04931	Insulin resistance	2.81e-05	ncbi_110524283	CREB3L3B	1.06e-25	PREDICTED: cyclic AMP-responsive element-binding protein 3-like protein 3-B [Salmo salar]
ko04931	Insulin resistance	2.81e-05	ncbi_110524627	PTPRF	0.00243594	PREDICTED: receptor-type tyrosine-protein phosphatase F isoform X1 [Salmo salar]
ko04931	Insulin resistance	2.81e-05	ncbi_110525352	ACACB	8.56e-48	PREDICTED: acetyl-CoA carboxylase-like isoform X1 [Salmo salar]
ko04931	Insulin resistance	2.81e-05	ncbi_110525970	CREB3L3	1.02e-11	PREDICTED: cyclic AMP-responsive element-binding protein 3-like protein 3 [Salmo salar]
ko04931	Insulin resistance	2.81e-05	ncbi_110527388	SLC2A2	5.82e-14	PREDICTED: solute carrier family 2, facilitated glucose transporter member 2-like isoform X1 [Salmo salar]
ko04931	Insulin resistance	2.81e-05	ncbi_110527550	PYGB	3.89e-05	glycogen phosphorylase, brain form [Salmo salar]
ko04931	Insulin resistance	2.81e-05	ncbi_110528134	PRKCD	1.73e-05	PREDICTED: protein kinase C delta type-like [Salmo salar]
ko04931	Insulin resistance	2.81e-05	ncbi_110528771	SLC2A2	2.67e-07	hepatic glucose transporter GLUT2 [Oncorhynchus mykiss]
ko04931	Insulin resistance	2.81e-05	ncbi_110529687	AKT1	5.13e-68	PREDICTED: RAC-alpha serine/threonine-protein kinase isoform X1 [Salmo salar]
ko04931	Insulin resistance	2.81e-05	ncbi_110530129	PIK3R2	0.024336	PREDICTED: phosphatidylinositol 3-kinase regulatory subunit gamma-like isoform X2 [Salmo salar]
ko04931	Insulin resistance	2.81e-05	ncbi_110531423	IRS2-B	1.11e-06	PREDICTED: insulin receptor substrate 2-B-like isoform X1 [Salmo salar]
ko04931	Insulin resistance	2.81e-05	ncbi_110531720	IRS1-B	2.11e-26	PREDICTED: insulin receptor substrate 1-B-like isoform X2 [Salmo salar]
ko04931	Insulin resistance	2.81e-05	ncbi_110531722	IRS1	9.66e-06	PREDICTED: insulin receptor substrate 1-B-like isoform X1 [Salmo salar]
ko04931	Insulin resistance	2.81e-05	ncbi_110531834	RELA	6.59e-09	PREDICTED: transcription factor p65-like [Salmo salar]
ko04931	Insulin resistance	2.81e-05	ncbi_110532179	PTPN11	5.18e-16	PREDICTED: tyrosine-protein phosphatase non-receptor type 11-like isoform X1 [Salmo salar]
ko04931	Insulin resistance	2.81e-05	ncbi_110533646	RPS6KB1	9.03e-17	PREDICTED: ribosomal protein S6 kinase beta-1-like isoform X1 [Salmo salar]
ko04931	Insulin resistance	2.81e-05	ncbi_110534357	RPS6KB2	1.79e-27	PREDICTED: ribosomal protein S6 kinase beta-2-like isoform X2 [Salmo salar]
ko04931	Insulin resistance	2.81e-05	ncbi_110535755	ACACB	8.3e-13	PREDICTED: acetyl-CoA carboxylase 2 isoform X2 [Salmo salar]
ko04931	Insulin resistance	2.81e-05	ncbi_110536185	IKBKB	5.99e-08	PREDICTED: inhibitor of nuclear factor kappa-B kinase subunit beta [Salmo salar]
ko04931	Insulin resistance	2.81e-05	ncbi_110536340	CREB3L3	0.00616163	PREDICTED: cyclic AMP-responsive element-binding protein 3-like [Salmo salar]
ko04931	Insulin resistance	2.81e-05	ncbi_110537139	PPP1R3B	0.0160927	PREDICTED: protein phosphatase 1 regulatory subunit 3B isoform X1 [Salmo salar]
ko04931	Insulin resistance	2.81e-05	ncbi_110537221	SLC2A3	0.0367351	Solute carrier family 2, facilitated glucose transporter member 3 [Salmo salar]
ko04931	Insulin resistance	2.81e-05	ncbi_110537392	IRS1-B	0.0110418	PREDICTED: insulin receptor substrate 1-B-like isoform X2 [Salmo salar]
ko04931	Insulin resistance	2.81e-05	ncbi_110537833	MLXIPL	2.4e-16	PREDICTED: carbohydrate-responsive element-binding protein-like [Salmo salar]
ko04931	Insulin resistance	2.81e-05	ncbi_110538040	--	2.62e-06	sterol regulatory element-binding protein 1 [Oncorhynchus mykiss]
ko04931	Insulin resistance	2.81e-05	ncbi_110538194	STAT3	9e-10	PREDICTED: signal transducer and activator of transcription 3 isoform X1 [Salmo salar]
ko04931	Insulin resistance	2.81e-05	ncbi_110538686	SLC27A1	8.69e-25	PREDICTED: long-chain fatty acid transport protein 1-like [Salmo salar]
ko04931	Insulin resistance	2.81e-05	MSTRG.10797	SLC27A4	0.000433209	PREDICTED: long-chain fatty acid transport protein 4-like [Salmo salar]
ko04931	Insulin resistance	2.81e-05	MSTRG.10798	SLC27A4	1.13e-06	PREDICTED: long-chain fatty acid transport protein 4-like [Salmo salar]
ko04931	Insulin resistance	2.81e-05	MSTRG.12625	PDPK1	1.71e-05	PREDICTED: 3-phosphoinositide-dependent protein kinase 1-like isoform X1 [Salmo salar]
ko05162	Measles	2.85e-05	ncbi_100135836	HSP70	1.75e-36	heat shock protein 70a [Oncorhynchus mykiss]
ko05162	Measles	2.85e-05	ncbi_100136058	NFKBIA	2.44e-48	inhibitor of nuclear factor kappa B alpha [Oncorhynchus mykiss]
ko05162	Measles	2.85e-05	ncbi_100136105	CD46	2.29e-13	complement receptor-like precursor [Oncorhynchus mykiss]
ko05162	Measles	2.85e-05	ncbi_100136117	--	1.21e-14	interferon-gamma receptor 1, partial [Oncorhynchus mykiss]
ko05162	Measles	2.85e-05	ncbi_100136123	MYD88	2.94e-24	myeloid differentiation primary response protein MyD88 [Oncorhynchus mykiss]
ko05162	Measles	2.85e-05	ncbi_100136317	TNFSF10	7.31e-29	TNF superfamily member 10-like protein [Oncorhynchus mykiss]
ko05162	Measles	2.85e-05	ncbi_100136337	TNFAIP3	7.07e-75	PREDICTED: tumor necrosis factor alpha-induced protein 3 isoform X1 [Salmo salar]
ko05162	Measles	2.85e-05	ncbi_100136755	STAT1	9.12e-119	signal transducer/activator of transcription [Oncorhynchus mykiss]
ko05162	Measles	2.85e-05	ncbi_100136756	STAT3	4.92e-23	PREDICTED: signal transducer and activator of transcription 3-like isoform X1 [Salmo salar]
ko05162	Measles	2.85e-05	ncbi_100137015	HSP70	8.41e-14	heat shock protein 70b [Oncorhynchus mykiss]
ko05162	Measles	2.85e-05	ncbi_100137016	STAT1	2.58e-145	signal transducer/activator of transcription [Oncorhynchus mykiss]
ko05162	Measles	2.85e-05	ncbi_100271898	EIF2AK2	2.92e-85	dsRNA-activated protein kinase R [Oncorhynchus mykiss]
ko05162	Measles	2.85e-05	ncbi_100301644	--	9.11e-09	interferon-gamma receptor 2, partial [Oncorhynchus mykiss]
ko05162	Measles	2.85e-05	ncbi_100301691	HSPA8	3.55e-13	heat shock cognate 70-kd protein [Oncorhynchus mykiss]
ko05162	Measles	2.85e-05	ncbi_100499612	IFIH1	1.32e-102	melanoma differentiation associated gene 5 [Oncorhynchus mykiss]
ko05162	Measles	2.85e-05	ncbi_100499614	--	0.0312207	mitochondrial antiviral signaling [Oncorhynchus mykiss]
ko05162	Measles	2.85e-05	ncbi_100750228	IRF3	5.65e-127	interferon regulatory factor 7 [Oncorhynchus mykiss]
ko05162	Measles	2.85e-05	ncbi_100750229	IRF3	2.23e-130	interferon regulatory factor 3 [Oncorhynchus mykiss]
ko05162	Measles	2.85e-05	ncbi_110485160	HSP70	5.42e-34	heat shock protein 70, partial [Salmo salar]
ko05162	Measles	2.85e-05	ncbi_110486254	HSP70	2.26e-34	heat shock protein 70 [Oncorhynchus tshawytscha]
ko05162	Measles	2.85e-05	ncbi_110486256	HSP70	0.000345261	heat shock protein 70 [Oncorhynchus tshawytscha]
ko05162	Measles	2.85e-05	ncbi_110486705	CCNE2	0.0445788	PREDICTED: G1/S-specific cyclin-E2 isoform X3 [Salmo salar]
ko05162	Measles	2.85e-05	ncbi_110488722	NFKB1	2.12e-26	PREDICTED: nuclear factor NF-kappa-B p105 subunit-like isoform X2 [Salmo salar]
ko05162	Measles	2.85e-05	ncbi_110489618	TNFSF10	1.4e-06	PREDICTED: tumor necrosis factor ligand superfamily member 10 [Esox lucius]
ko05162	Measles	2.85e-05	ncbi_110489699	IRF8	3.69e-71	PREDICTED: interferon regulatory factor 8-like isoform X2 [Salmo salar]
ko05162	Measles	2.85e-05	ncbi_110490114	CBLB	4.02e-05	PREDICTED: E3 ubiquitin-protein ligase CBL-B isoform X2 [Salmo salar]
ko05162	Measles	2.85e-05	ncbi_110491201	EIF2AK2	3.19e-146	protein kinase containing Z-DNA binding domains [Salmo salar]
ko05162	Measles	2.85e-05	ncbi_110492704	--	0.00225581	PREDICTED: interleukin-1 receptor-associated kinase 1-like isoform X2 [Salmo salar]
ko05162	Measles	2.85e-05	ncbi_110493262	IKBKE	4.51e-64	PREDICTED: inhibitor of nuclear factor kappa-B kinase subunit epsilon-like [Salmo salar]
ko05162	Measles	2.85e-05	ncbi_110493506	PIK3R1	0.00275956	PREDICTED: phosphatidylinositol 3-kinase regulatory subunit gamma-like isoform X1 [Salmo salar]
ko05162	Measles	2.85e-05	ncbi_110493646	IRAK4	5.91e-08	interleukin-1 receptor-associated kinase 4 [Oncorhynchus mykiss]
ko05162	Measles	2.85e-05	ncbi_110494209	CDK2	0.0125092	PREDICTED: cyclin-dependent kinase 2-like [Salmo salar]
ko05162	Measles	2.85e-05	ncbi_110494214	CDK4	1.05e-07	PREDICTED: cyclin-dependent kinase 4-like [Salmo salar]
ko05162	Measles	2.85e-05	ncbi_110494323	STAT1	4.18e-188	signal transducer and activator of transcription 2 [Oncorhynchus mykiss]
ko05162	Measles	2.85e-05	ncbi_110495069	--	7.76e-05	PREDICTED: interleukin-2 receptor subunit beta-like isoform X3 [Salmo salar]
ko05162	Measles	2.85e-05	ncbi_110495073	--	0.000330039	PREDICTED: interleukin-2 receptor subunit beta-like isoform X3 [Salmo salar]
ko05162	Measles	2.85e-05	ncbi_110496645	CDK6	0.0150099	PREDICTED: cyclin-dependent kinase 6-like [Salmo salar]
ko05162	Measles	2.85e-05	ncbi_110497044	IRF6	1.86e-65	interferon regulatory factor 7B [Salmo salar]
ko05162	Measles	2.85e-05	ncbi_110497254	CD209D	0.000689078	PREDICTED: CD209 antigen-like [Salmo salar]
ko05162	Measles	2.85e-05	ncbi_110497729	NFKBIA	1.92e-50	PREDICTED: NF-kappa-B inhibitor alpha-like [Salmo salar]
ko05162	Measles	2.85e-05	ncbi_110499151	CHUK	1.5e-12	PREDICTED: inhibitor of nuclear factor kappa-B kinase subunit alpha-like [Salmo salar]
ko05162	Measles	2.85e-05	ncbi_110499295	AKT3	0.000831236	PREDICTED: RAC-gamma serine/threonine-protein kinase isoform X1 [Salmo salar]
ko05162	Measles	2.85e-05	ncbi_110501419	--	3.56e-36	interferon-gamma receptor 2, partial [Oncorhynchus mykiss]
ko05162	Measles	2.85e-05	ncbi_110501424	IFNAR2	3.72e-31	membrane-associated interferon receptor 2 [Oncorhynchus mykiss]
ko05162	Measles	2.85e-05	ncbi_110501544	STAT1	3.38e-147	PREDICTED: signal transducer and activator of transcription 1-alpha/beta-like isoform X2 [Salmo salar]
ko05162	Measles	2.85e-05	ncbi_110502471	--	6.04e-07	Tumor necrosis factor receptor superfamily member 6 precursor [Salmo salar]
ko05162	Measles	2.85e-05	ncbi_110502983	TNFAIP3	3.91e-25	PREDICTED: tumor necrosis factor alpha-induced protein 3-like [Salmo salar]
ko05162	Measles	2.85e-05	ncbi_110503972	HSC71	7.83e-51	PREDICTED: heat shock cognate 70 kDa protein-like isoform X1 [Salmo salar]
ko05162	Measles	2.85e-05	ncbi_110504531	GSK3B	6.77e-05	PREDICTED: glycogen synthase kinase-3 beta isoform X2 [Salmo salar]
ko05162	Measles	2.85e-05	ncbi_110505735	NFKBIA	1.37e-21	PREDICTED: NF-kappa-B inhibitor alpha-like [Salmo salar]
ko05162	Measles	2.85e-05	ncbi_110507263	--	2.9e-07	interleukin-12 alpha chain [Oncorhynchus mykiss]
ko05162	Measles	2.85e-05	ncbi_110508523	PIK3R1	1.8e-09	PREDICTED: phosphatidylinositol 3-kinase regulatory subunit gamma-like [Salmo salar]
ko05162	Measles	2.85e-05	ncbi_110508907	PIK3R2	1.31e-06	PREDICTED: phosphatidylinositol 3-kinase regulatory subunit gamma-like isoform X1 [Salmo salar]
ko05162	Measles	2.85e-05	ncbi_110509035	JAK1	4.06e-21	PREDICTED: tyrosine-protein kinase JAK1-like isoform X1 [Salmo salar]
ko05162	Measles	2.85e-05	ncbi_110509316	TACR1	1.61e-05	PREDICTED: substance-P receptor-like [Salmo salar]
ko05162	Measles	2.85e-05	ncbi_110513832	CCNE2	0.00169459	G1/S-specific cyclin-E2 [Salmo salar]
ko05162	Measles	2.85e-05	ncbi_110520020	STAT1	7.57e-303	PREDICTED: signal transducer and activator of transcription 1-alpha/beta-like isoform X1 [Salmo salar]
ko05162	Measles	2.85e-05	ncbi_110520638	--	8.42e-25	PREDICTED: interleukin-10 receptor subunit beta-like [Salmo salar]
ko05162	Measles	2.85e-05	ncbi_110520838	ADAR	1.84e-74	PREDICTED: double-stranded RNA-specific adenosine deaminase [Salmo salar]
ko05162	Measles	2.85e-05	ncbi_110521395	CDKN1B	1.11e-06	PREDICTED: cyclin-dependent kinase inhibitor 1B-like [Salmo salar]
ko05162	Measles	2.85e-05	ncbi_110521824	PIK3R1	0.0432016	PREDICTED: phosphatidylinositol 3-kinase regulatory subunit gamma isoform X1 [Salmo salar]
ko05162	Measles	2.85e-05	ncbi_110522049	NFKBIA	2.8e-47	NF-kappa-B inhibitor alpha [Oncorhynchus mykiss]
ko05162	Measles	2.85e-05	ncbi_110522122	MAP3K7	0.00587892	PREDICTED: mitogen-activated protein kinase kinase kinase 7 isoform X1 [Salmo salar]
ko05162	Measles	2.85e-05	ncbi_110522145	FYNB	0.00119327	PREDICTED: proto-oncogene tyrosine-protein kinase fyn isoform X1 [Salmo salar]
ko05162	Measles	2.85e-05	ncbi_110523486	CCND2	0.000194625	PREDICTED: G1/S-specific cyclin-D2 [Salmo salar]
ko05162	Measles	2.85e-05	ncbi_110523488	TNFRSF26	0.000462202	PREDICTED: tumor necrosis factor receptor superfamily member 10A-like [Salmo salar]
ko05162	Measles	2.85e-05	ncbi_110524498	FASLG	0.0493113	PREDICTED: tumor necrosis factor ligand superfamily member 6-like [Salmo salar]
ko05162	Measles	2.85e-05	ncbi_110524729	JAK1	7.08e-15	PREDICTED: tyrosine-protein kinase JAK1 [Salmo salar]
ko05162	Measles	2.85e-05	ncbi_110526228	CCND1	3.8e-16	PREDICTED: G1/S-specific cyclin-D1 [Salmo salar]
ko05162	Measles	2.85e-05	ncbi_110527523	STAT1	5.19e-05	Signal transducer and activator of transcription 4-like [Scleropages formosus]
ko05162	Measles	2.85e-05	ncbi_110528217	CDK4	0.00405849	PREDICTED: cyclin-dependent kinase 4-like isoform X3 [Salmo salar]
ko05162	Measles	2.85e-05	ncbi_110528231	CDK2	1.06e-09	cyclin-dependent kinase 2 [Salmo salar]
ko05162	Measles	2.85e-05	ncbi_110529004	--	1.57e-18	PREDICTED: tumor necrosis factor receptor superfamily member 6-like isoform X1 [Salmo salar]
ko05162	Measles	2.85e-05	ncbi_110529509	MAP3K7	0.0321442	PREDICTED: mitogen-activated protein kinase kinase kinase 7-like isoform X2 [Salmo salar]
ko05162	Measles	2.85e-05	ncbi_110529687	AKT1	5.13e-68	PREDICTED: RAC-alpha serine/threonine-protein kinase isoform X1 [Salmo salar]
ko05162	Measles	2.85e-05	ncbi_110530021	JAK1	4.32e-59	PREDICTED: tyrosine-protein kinase JAK1-like [Salmo salar]
ko05162	Measles	2.85e-05	ncbi_110530129	PIK3R2	0.024336	PREDICTED: phosphatidylinositol 3-kinase regulatory subunit gamma-like isoform X2 [Salmo salar]
ko05162	Measles	2.85e-05	ncbi_110531824	--	3.46e-12	PREDICTED: cellular tumor antigen p53-like isoform X1 [Salmo salar]
ko05162	Measles	2.85e-05	ncbi_110531834	RELA	6.59e-09	PREDICTED: transcription factor p65-like [Salmo salar]
ko05162	Measles	2.85e-05	ncbi_110533508	HSC71	0.00423318	PREDICTED: heat shock cognate 70 kDa protein [Salmo salar]
ko05162	Measles	2.85e-05	ncbi_110533832	MSN	1.91e-05	Moesin [Salmo salar]
ko05162	Measles	2.85e-05	ncbi_110534250	ADAR	2.37e-120	PREDICTED: double-stranded RNA-specific adenosine deaminase [Salmo salar]
ko05162	Measles	2.85e-05	ncbi_110534778	CLEC4F	0.00838316	PREDICTED: CD209 antigen-like protein A isoform X1 [Salmo salar]
ko05162	Measles	2.85e-05	ncbi_110535315	IRF8	2.94e-48	interferon regulatory factor 9 [Salmo salar]
ko05162	Measles	2.85e-05	ncbi_110535881	--	1.86e-06	PREDICTED: tumor necrosis factor ligand superfamily member 6-like [Salmo salar]
ko05162	Measles	2.85e-05	ncbi_110536972	JAK2	2.18e-10	PREDICTED: tyrosine-protein kinase JAK2-like isoform X3 [Salmo salar]
ko05162	Measles	2.85e-05	ncbi_110537292	MSN	2.65e-07	PREDICTED: moesin isoform X1 [Salmo salar]
ko05162	Measles	2.85e-05	ncbi_110538042	IFNA3	4.4e-05	type I interferon 1 [Oncorhynchus mykiss]
ko05162	Measles	2.85e-05	ncbi_110538044	IFNA3	0.000413902	interferon a3 precursor [Oncorhynchus mykiss]
ko05162	Measles	2.85e-05	ncbi_110538194	STAT3	9e-10	PREDICTED: signal transducer and activator of transcription 3 isoform X1 [Salmo salar]
ko05162	Measles	2.85e-05	MSTRG.11776	IGHV3-43	0.00712449	immunoglobulin mu heavy chain, partial [Oncorhynchus mykiss]
ko05164	Influenza A	3.58e-05	ncbi_100135836	HSP70	1.75e-36	heat shock protein 70a [Oncorhynchus mykiss]
ko05164	Influenza A	3.58e-05	ncbi_100135977	CXCL11.1	2.63e-10	virus-induced CXC chemokine precursor [Oncorhynchus mykiss]
ko05164	Influenza A	3.58e-05	ncbi_100136034	TNF	0.00285352	tumor necrosis factor alpha [Oncorhynchus mykiss]
ko05164	Influenza A	3.58e-05	ncbi_100136058	NFKBIA	2.44e-48	inhibitor of nuclear factor kappa B alpha [Oncorhynchus mykiss]
ko05164	Influenza A	3.58e-05	ncbi_100136064	TNF	2.15e-06	tumor necrosis factor [Oncorhynchus mykiss]
ko05164	Influenza A	3.58e-05	ncbi_100136112	JUN	1.09e-26	transcription factor AP-1 [Oncorhynchus mykiss]
ko05164	Influenza A	3.58e-05	ncbi_100136117	--	1.21e-14	interferon-gamma receptor 1, partial [Oncorhynchus mykiss]
ko05164	Influenza A	3.58e-05	ncbi_100136123	MYD88	2.94e-24	myeloid differentiation primary response protein MyD88 [Oncorhynchus mykiss]
ko05164	Influenza A	3.58e-05	ncbi_100136127	MAP2K2	1.15e-07	Dual specificity mitogen-activated protein kinase kinase 2 [Salmo salar]
ko05164	Influenza A	3.58e-05	ncbi_100136317	TNFSF10	7.31e-29	TNF superfamily member 10-like protein [Oncorhynchus mykiss]
ko05164	Influenza A	3.58e-05	ncbi_100136342	TLR3	6.59e-82	Toll-like receptor 3 [Oncorhynchus mykiss]
ko05164	Influenza A	3.58e-05	ncbi_100136755	STAT1	9.12e-119	signal transducer/activator of transcription [Oncorhynchus mykiss]
ko05164	Influenza A	3.58e-05	ncbi_100137015	HSP70	8.41e-14	heat shock protein 70b [Oncorhynchus mykiss]
ko05164	Influenza A	3.58e-05	ncbi_100137016	STAT1	2.58e-145	signal transducer/activator of transcription [Oncorhynchus mykiss]
ko05164	Influenza A	3.58e-05	ncbi_100271898	EIF2AK2	2.92e-85	dsRNA-activated protein kinase R [Oncorhynchus mykiss]
ko05164	Influenza A	3.58e-05	ncbi_100272212	SOCS3	8.68e-39	suppressor of cytokine signaling 3 [Oncorhynchus mykiss]
ko05164	Influenza A	3.58e-05	ncbi_100301634	CXCL11.1	4.15e-09	virus-induced CXC chemokine precursor [Oncorhynchus mykiss]
ko05164	Influenza A	3.58e-05	ncbi_100301644	--	9.11e-09	interferon-gamma receptor 2, partial [Oncorhynchus mykiss]
ko05164	Influenza A	3.58e-05	ncbi_100301691	HSPA8	3.55e-13	heat shock cognate 70-kd protein [Oncorhynchus mykiss]
ko05164	Influenza A	3.58e-05	ncbi_100499612	IFIH1	1.32e-102	melanoma differentiation associated gene 5 [Oncorhynchus mykiss]
ko05164	Influenza A	3.58e-05	ncbi_100499614	--	0.0312207	mitochondrial antiviral signaling [Oncorhynchus mykiss]
ko05164	Influenza A	3.58e-05	ncbi_100750228	IRF3	5.65e-127	interferon regulatory factor 7 [Oncorhynchus mykiss]
ko05164	Influenza A	3.58e-05	ncbi_100750229	IRF3	2.23e-130	interferon regulatory factor 3 [Oncorhynchus mykiss]
ko05164	Influenza A	3.58e-05	ncbi_110485160	HSP70	5.42e-34	heat shock protein 70, partial [Salmo salar]
ko05164	Influenza A	3.58e-05	ncbi_110485392	DNAJB1	1.52e-11	PREDICTED: dnaJ homolog subfamily B member 1-like [Salmo salar]
ko05164	Influenza A	3.58e-05	ncbi_110485965	TRIM25	6.11e-62	PREDICTED: E3 ubiquitin/ISG15 ligase TRIM25-like isoform X3 [Salmo salar]
ko05164	Influenza A	3.58e-05	ncbi_110485978	PRKCA	2.84e-14	PREDICTED: protein kinase C alpha type isoform X3 [Salmo salar]
ko05164	Influenza A	3.58e-05	ncbi_110486254	HSP70	2.26e-34	heat shock protein 70 [Oncorhynchus tshawytscha]
ko05164	Influenza A	3.58e-05	ncbi_110486256	HSP70	0.000345261	heat shock protein 70 [Oncorhynchus tshawytscha]
ko05164	Influenza A	3.58e-05	ncbi_110488391	PYCARD	0.002638	Apoptosis-associated speck-like protein containing a CARD [Oncorhynchus mykiss]
ko05164	Influenza A	3.58e-05	ncbi_110488722	NFKB1	2.12e-26	PREDICTED: nuclear factor NF-kappa-B p105 subunit-like isoform X2 [Salmo salar]
ko05164	Influenza A	3.58e-05	ncbi_110489618	TNFSF10	1.4e-06	PREDICTED: tumor necrosis factor ligand superfamily member 10 [Esox lucius]
ko05164	Influenza A	3.58e-05	ncbi_110489699	IRF8	3.69e-71	PREDICTED: interferon regulatory factor 8-like isoform X2 [Salmo salar]
ko05164	Influenza A	3.58e-05	ncbi_110490392	MAPK12	2.65e-09	PREDICTED: mitogen-activated protein kinase 12-like [Salmo salar]
ko05164	Influenza A	3.58e-05	ncbi_110491201	EIF2AK2	3.19e-146	protein kinase containing Z-DNA binding domains [Salmo salar]
ko05164	Influenza A	3.58e-05	ncbi_110491308	MAP2K4	0.000384232	PREDICTED: dual specificity mitogen-activated protein kinase kinase 4-like [Salmo salar]
ko05164	Influenza A	3.58e-05	ncbi_110493262	IKBKE	4.51e-64	PREDICTED: inhibitor of nuclear factor kappa-B kinase subunit epsilon-like [Salmo salar]
ko05164	Influenza A	3.58e-05	ncbi_110493506	PIK3R1	0.00275956	PREDICTED: phosphatidylinositol 3-kinase regulatory subunit gamma-like isoform X1 [Salmo salar]
ko05164	Influenza A	3.58e-05	ncbi_110493646	IRAK4	5.91e-08	interleukin-1 receptor-associated kinase 4 [Oncorhynchus mykiss]
ko05164	Influenza A	3.58e-05	ncbi_110493714	KPNA2	1.68e-13	PREDICTED: importin subunit alpha-1-like [Salmo salar]
ko05164	Influenza A	3.58e-05	ncbi_110493719	XPO1	1.41e-09	PREDICTED: exportin-1 [Salmo salar]
ko05164	Influenza A	3.58e-05	ncbi_110494323	STAT1	4.18e-188	signal transducer and activator of transcription 2 [Oncorhynchus mykiss]
ko05164	Influenza A	3.58e-05	ncbi_110494761	MAPK14B	0.024804	PREDICTED: mitogen-activated protein kinase 14A-like [Salmo salar]
ko05164	Influenza A	3.58e-05	ncbi_110497044	IRF6	1.86e-65	interferon regulatory factor 7B [Salmo salar]
ko05164	Influenza A	3.58e-05	ncbi_110497223	FURIN	1.1e-06	PREDICTED: furin-like isoform X1 [Salmo salar]
ko05164	Influenza A	3.58e-05	ncbi_110497729	NFKBIA	1.92e-50	PREDICTED: NF-kappa-B inhibitor alpha-like [Salmo salar]
ko05164	Influenza A	3.58e-05	ncbi_110497890	MAPK12	5.97e-16	PREDICTED: mitogen-activated protein kinase 12-like [Salmo salar]
ko05164	Influenza A	3.58e-05	ncbi_110499295	AKT3	0.000831236	PREDICTED: RAC-gamma serine/threonine-protein kinase isoform X1 [Salmo salar]
ko05164	Influenza A	3.58e-05	ncbi_110499415	SOCS3	2.99e-24	PREDICTED: suppressor of cytokine signaling 3-like [Salmo salar]
ko05164	Influenza A	3.58e-05	ncbi_110499420	--	5.91e-16	iceberg 2 protein [Oncorhynchus mykiss]
ko05164	Influenza A	3.58e-05	ncbi_110501419	--	3.56e-36	interferon-gamma receptor 2, partial [Oncorhynchus mykiss]
ko05164	Influenza A	3.58e-05	ncbi_110501424	IFNAR2	3.72e-31	membrane-associated interferon receptor 2 [Oncorhynchus mykiss]
ko05164	Influenza A	3.58e-05	ncbi_110501544	STAT1	3.38e-147	PREDICTED: signal transducer and activator of transcription 1-alpha/beta-like isoform X2 [Salmo salar]
ko05164	Influenza A	3.58e-05	ncbi_110501918	CYC	5.58e-08	PREDICTED: cytochrome c [Salmo salar]
ko05164	Influenza A	3.58e-05	ncbi_110502471	--	6.04e-07	Tumor necrosis factor receptor superfamily member 6 precursor [Salmo salar]
ko05164	Influenza A	3.58e-05	ncbi_110502743	SOCS3	3.51e-05	PREDICTED: suppressor of cytokine signaling 3-like [Salmo salar]
ko05164	Influenza A	3.58e-05	ncbi_110502795	MAP2K6	0.0494968	MAPK kinase 6b [Salmo salar]
ko05164	Influenza A	3.58e-05	ncbi_110503799	CASP1	1.29e-06	PREDICTED: caspase-1-like [Salmo salar]
ko05164	Influenza A	3.58e-05	ncbi_110503972	HSC71	7.83e-51	PREDICTED: heat shock cognate 70 kDa protein-like isoform X1 [Salmo salar]
ko05164	Influenza A	3.58e-05	ncbi_110504531	GSK3B	6.77e-05	PREDICTED: glycogen synthase kinase-3 beta isoform X2 [Salmo salar]
ko05164	Influenza A	3.58e-05	ncbi_110505735	NFKBIA	1.37e-21	PREDICTED: NF-kappa-B inhibitor alpha-like [Salmo salar]
ko05164	Influenza A	3.58e-05	ncbi_110507263	--	2.9e-07	interleukin-12 alpha chain [Oncorhynchus mykiss]
ko05164	Influenza A	3.58e-05	ncbi_110508523	PIK3R1	1.8e-09	PREDICTED: phosphatidylinositol 3-kinase regulatory subunit gamma-like [Salmo salar]
ko05164	Influenza A	3.58e-05	ncbi_110508530	JUN	7.1e-05	PREDICTED: transcription factor AP-1 [Salmo salar]
ko05164	Influenza A	3.58e-05	ncbi_110508907	PIK3R2	1.31e-06	PREDICTED: phosphatidylinositol 3-kinase regulatory subunit gamma-like isoform X1 [Salmo salar]
ko05164	Influenza A	3.58e-05	ncbi_110509035	JAK1	4.06e-21	PREDICTED: tyrosine-protein kinase JAK1-like isoform X1 [Salmo salar]
ko05164	Influenza A	3.58e-05	ncbi_110509528	--	1.92e-50	Tumor necrosis factor receptor 1A, partial [Oncorhynchus mykiss]
ko05164	Influenza A	3.58e-05	ncbi_110509537	--	2.72e-30	Tumor necrosis factor receptor 1B, partial [Oncorhynchus mykiss]
ko05164	Influenza A	3.58e-05	ncbi_110510233	DNAJC3	2.49e-08	PREDICTED: dnaJ homolog subfamily C member 3-like [Salmo salar]
ko05164	Influenza A	3.58e-05	ncbi_110516260	PYCARD	6.1e-68	Apoptosis-associated speck-like protein containing a CARD [Oncorhynchus mykiss]
ko05164	Influenza A	3.58e-05	ncbi_110520020	STAT1	7.57e-303	PREDICTED: signal transducer and activator of transcription 1-alpha/beta-like isoform X1 [Salmo salar]
ko05164	Influenza A	3.58e-05	ncbi_110520139	CYC	2.97e-12	Cytochrome c [Oncorhynchus mykiss]
ko05164	Influenza A	3.58e-05	ncbi_110520638	--	8.42e-25	PREDICTED: interleukin-10 receptor subunit beta-like [Salmo salar]
ko05164	Influenza A	3.58e-05	ncbi_110520838	ADAR	1.84e-74	PREDICTED: double-stranded RNA-specific adenosine deaminase [Salmo salar]
ko05164	Influenza A	3.58e-05	ncbi_110520853	FDPS	3.67e-05	PREDICTED: farnesyl pyrophosphate synthase-like isoform X1 [Salmo salar]
ko05164	Influenza A	3.58e-05	ncbi_110521348	TICAM1	0.0051852	PREDICTED: TIR domain-containing adapter molecule 1-like [Salmo salar]
ko05164	Influenza A	3.58e-05	ncbi_110521475	--	0.0458775	Apoptosis-associated speck-like protein containing a CARD [Salmo salar]
ko05164	Influenza A	3.58e-05	ncbi_110521824	PIK3R1	0.0432016	PREDICTED: phosphatidylinositol 3-kinase regulatory subunit gamma isoform X1 [Salmo salar]
ko05164	Influenza A	3.58e-05	ncbi_110522049	NFKBIA	2.8e-47	NF-kappa-B inhibitor alpha [Oncorhynchus mykiss]
ko05164	Influenza A	3.58e-05	ncbi_110522951	MAPK12	0.00142604	PREDICTED: mitogen-activated protein kinase 12-like [Salmo salar]
ko05164	Influenza A	3.58e-05	ncbi_110523115	JUN	3.35e-18	PREDICTED: transcription factor AP-1-like [Salmo salar]
ko05164	Influenza A	3.58e-05	ncbi_110523488	TNFRSF26	0.000462202	PREDICTED: tumor necrosis factor receptor superfamily member 10A-like [Salmo salar]
ko05164	Influenza A	3.58e-05	ncbi_110523645	--	3.77e-13	PREDICTED: caspase recruitment domain-containing protein 8-like [Salmo salar]
ko05164	Influenza A	3.58e-05	ncbi_110524498	FASLG	0.0493113	PREDICTED: tumor necrosis factor ligand superfamily member 6-like [Salmo salar]
ko05164	Influenza A	3.58e-05	ncbi_110524729	JAK1	7.08e-15	PREDICTED: tyrosine-protein kinase JAK1 [Salmo salar]
ko05164	Influenza A	3.58e-05	ncbi_110527523	STAT1	5.19e-05	Signal transducer and activator of transcription 4-like [Scleropages formosus]
ko05164	Influenza A	3.58e-05	ncbi_110529004	--	1.57e-18	PREDICTED: tumor necrosis factor receptor superfamily member 6-like isoform X1 [Salmo salar]
ko05164	Influenza A	3.58e-05	ncbi_110529687	AKT1	5.13e-68	PREDICTED: RAC-alpha serine/threonine-protein kinase isoform X1 [Salmo salar]
ko05164	Influenza A	3.58e-05	ncbi_110530021	JAK1	4.32e-59	PREDICTED: tyrosine-protein kinase JAK1-like [Salmo salar]
ko05164	Influenza A	3.58e-05	ncbi_110530129	PIK3R2	0.024336	PREDICTED: phosphatidylinositol 3-kinase regulatory subunit gamma-like isoform X2 [Salmo salar]
ko05164	Influenza A	3.58e-05	ncbi_110530532	JUN	3.76e-12	PREDICTED: transcription factor AP-1-like [Salmo salar]
ko05164	Influenza A	3.58e-05	ncbi_110531724	AGFG2	2.38e-07	PREDICTED: arf-GAP domain and FG repeat-containing protein 2-like isoform X2 [Salmo salar]
ko05164	Influenza A	3.58e-05	ncbi_110531834	RELA	6.59e-09	PREDICTED: transcription factor p65-like [Salmo salar]
ko05164	Influenza A	3.58e-05	ncbi_110532174	MAPK13	0.00230195	PREDICTED: mitogen-activated protein kinase 13 isoform X1 [Salmo salar]
ko05164	Influenza A	3.58e-05	ncbi_110533508	HSC71	0.00423318	PREDICTED: heat shock cognate 70 kDa protein [Salmo salar]
ko05164	Influenza A	3.58e-05	ncbi_110534250	ADAR	2.37e-120	PREDICTED: double-stranded RNA-specific adenosine deaminase [Salmo salar]
ko05164	Influenza A	3.58e-05	ncbi_110535315	IRF8	2.94e-48	interferon regulatory factor 9 [Salmo salar]
ko05164	Influenza A	3.58e-05	ncbi_110535881	--	1.86e-06	PREDICTED: tumor necrosis factor ligand superfamily member 6-like [Salmo salar]
ko05164	Influenza A	3.58e-05	ncbi_110536185	IKBKB	5.99e-08	PREDICTED: inhibitor of nuclear factor kappa-B kinase subunit beta [Salmo salar]
ko05164	Influenza A	3.58e-05	ncbi_110536453	CXCL11.1	1.98e-21	gamma-IP CXCL10-like chemokine [Oncorhynchus mykiss]
ko05164	Influenza A	3.58e-05	ncbi_110536454	CXCL11.1	0.000755508	gamma-IP CXCL10-like chemokine [Oncorhynchus mykiss]
ko05164	Influenza A	3.58e-05	ncbi_110536876	JUN	6.98e-06	PREDICTED: transcription factor AP-1-like [Salmo salar]
ko05164	Influenza A	3.58e-05	ncbi_110536972	JAK2	2.18e-10	PREDICTED: tyrosine-protein kinase JAK2-like isoform X3 [Salmo salar]
ko05164	Influenza A	3.58e-05	ncbi_110537540	CASP1	0.0109542	iceberg protein [Oncorhynchus mykiss]
ko05164	Influenza A	3.58e-05	ncbi_110537956	TRP3	4.2e-09	PREDICTED: trypsinogen-like protein 3 [Salmo salar]
ko05164	Influenza A	3.58e-05	ncbi_110538042	IFNA3	4.4e-05	type I interferon 1 [Oncorhynchus mykiss]
ko05164	Influenza A	3.58e-05	ncbi_110538044	IFNA3	0.000413902	interferon a3 precursor [Oncorhynchus mykiss]
ko05164	Influenza A	3.58e-05	ncbi_110538492	CXCL6	0.00149755	interleukin-8 [Oncorhynchus mykiss]
ko05164	Influenza A	3.58e-05	MSTRG.18563	--	5.08e-07	iceberg 2 protein [Oncorhynchus mykiss]
ko00983	Drug metabolism - other enzymes	4.48e-05	ncbi_100301667	TK1	0.0224593	thymidine kinase [Oncorhynchus mykiss]
ko00983	Drug metabolism - other enzymes	4.48e-05	ncbi_100301668	NME4	7.41e-19	nucleoside diphosphate kinase [Oncorhynchus mykiss]
ko00983	Drug metabolism - other enzymes	4.48e-05	ncbi_100301730	GST1	7.28e-30	Glutathione S-transferase A [Oncorhynchus mykiss]
ko00983	Drug metabolism - other enzymes	4.48e-05	ncbi_100301789	GSTO1	8.77e-12	glutathione S-transferase omega 1 [Oncorhynchus mykiss]
ko00983	Drug metabolism - other enzymes	4.48e-05	ncbi_100305292	UPB1	2.71e-07	Beta-ureidopropionase [Oncorhynchus mykiss]
ko00983	Drug metabolism - other enzymes	4.48e-05	ncbi_110488083	--	0.000201262	PREDICTED: glutathione S-transferase A-like [Salmo salar]
ko00983	Drug metabolism - other enzymes	4.48e-05	ncbi_110488957	GSTP1	3.62e-36	glutathione S-transferase pi [Oncorhynchus kisutch]
ko00983	Drug metabolism - other enzymes	4.48e-05	ncbi_110490583	IMPDH1B	2.45e-35	PREDICTED: inosine-5'-monophosphate dehydrogenase 1b isoform X1 [Esox lucius]
ko00983	Drug metabolism - other enzymes	4.48e-05	ncbi_110492036	UGT2A2	6.75e-13	PREDICTED: UDP-glucuronosyltransferase 2A2-like isoform X2 [Salmo salar]
ko00983	Drug metabolism - other enzymes	4.48e-05	ncbi_110492316	IMPDH2	1.64e-13	PREDICTED: inosine-5'-monophosphate dehydrogenase 2 isoform X1 [Salmo salar]
ko00983	Drug metabolism - other enzymes	4.48e-05	ncbi_110492513	UCKL1	3.7e-41	PREDICTED: uridine-cytidine kinase-like 1 isoform X4 [Salmo salar]
ko00983	Drug metabolism - other enzymes	4.48e-05	ncbi_110492601	GSTM3	7.31e-05	PREDICTED: glutathione S-transferase Mu 3-like [Salmo salar]
ko00983	Drug metabolism - other enzymes	4.48e-05	ncbi_110493421	TK1	2.77e-07	PREDICTED: thymidine kinase, cytosolic [Larimichthys crocea]
ko00983	Drug metabolism - other enzymes	4.48e-05	ncbi_110496199	IMPDH1A	0.00621956	PREDICTED: inosine-5'-monophosphate dehydrogenase 1a isoform X1 [Salmo salar]
ko00983	Drug metabolism - other enzymes	4.48e-05	ncbi_110496739	HPRT1	3.63e-12	PREDICTED: hypoxanthine-guanine phosphoribosyltransferase-like isoform X2 [Salmo salar]
ko00983	Drug metabolism - other enzymes	4.48e-05	ncbi_110498216	XDH	4.31e-34	Xanthine dehydrogenase/oxidase, partial [Salmo salar]
ko00983	Drug metabolism - other enzymes	4.48e-05	ncbi_110499387	GSTA2	1.15e-09	glutathione S-transferase alpha 3 [Salmo salar]
ko00983	Drug metabolism - other enzymes	4.48e-05	ncbi_110499793	TYMP	6.06e-22	Thymidine phosphorylase [Salmo salar]
ko00983	Drug metabolism - other enzymes	4.48e-05	ncbi_110500581	CDA	0.0227929	PREDICTED: cytidine deaminase-like [Salmo salar]
ko00983	Drug metabolism - other enzymes	4.48e-05	ncbi_110501343	UGT3	2.08e-30	PREDICTED: UDP-glucuronosyltransferase-like [Salmo salar]
ko00983	Drug metabolism - other enzymes	4.48e-05	ncbi_110501489	UGT3	5.15e-11	PREDICTED: UDP-glucuronosyltransferase-like [Salmo salar]
ko00983	Drug metabolism - other enzymes	4.48e-05	ncbi_110504699	HPRT1	1.02e-18	PREDICTED: hypoxanthine-guanine phosphoribosyltransferase isoform X1 [Salmo salar]
ko00983	Drug metabolism - other enzymes	4.48e-05	ncbi_110505157	GSTP1	6.12e-11	PREDICTED: glutathione S-transferase P-like isoform X1 [Salmo salar]
ko00983	Drug metabolism - other enzymes	4.48e-05	ncbi_110506346	TK2	0.0338567	PREDICTED: thymidine kinase 2, mitochondrial-like [Salmo salar]
ko00983	Drug metabolism - other enzymes	4.48e-05	ncbi_110506604	CES5A	0.000149232	PREDICTED: fatty acyl-CoA hydrolase precursor, medium chain-like isoform X2 [Salmo salar]
ko00983	Drug metabolism - other enzymes	4.48e-05	ncbi_110509503	UCK1	1.16e-47	PREDICTED: uridine-cytidine kinase 1-like [Salmo salar]
ko00983	Drug metabolism - other enzymes	4.48e-05	ncbi_110509522	GSTT3	1.84e-10	PREDICTED: glutathione S-transferase theta-2B [Salmo salar]
ko00983	Drug metabolism - other enzymes	4.48e-05	ncbi_110512399	DPYS	2.06e-14	PREDICTED: dihydropyrimidinase isoform X1 [Salmo salar]
ko00983	Drug metabolism - other enzymes	4.48e-05	ncbi_110521780	UCK2A	6.77e-07	PREDICTED: uridine-cytidine kinase 2-A isoform X1 [Salmo salar]
ko00983	Drug metabolism - other enzymes	4.48e-05	ncbi_110523291	UCK1	2.43e-37	PREDICTED: uridine-cytidine kinase 1-like [Salmo salar]
ko00983	Drug metabolism - other enzymes	4.48e-05	ncbi_110525429	UGT2C1	4.42e-06	PREDICTED: UDP-glucuronosyltransferase 2B4-like [Cyprinus carpio]
ko00983	Drug metabolism - other enzymes	4.48e-05	ncbi_110526348	UGT2A3	1.16e-06	PREDICTED: UDP-glucuronosyltransferase 2C1-like isoform X1 [Larimichthys crocea]
ko00983	Drug metabolism - other enzymes	4.48e-05	ncbi_110526592	NAT1	1.96e-06	PREDICTED: arylamine N-acetyltransferase, pineal gland isozyme NAT-10-like [Salmo salar]
ko00983	Drug metabolism - other enzymes	4.48e-05	ncbi_110527635	MGST1	3.4e-19	PREDICTED: microsomal glutathione S-transferase 1-like [Salmo salar]
ko00983	Drug metabolism - other enzymes	4.48e-05	ncbi_110527709	CDA	1.87e-20	Cytidine deaminase [Salmo salar]
ko00983	Drug metabolism - other enzymes	4.48e-05	ncbi_110530534	MGST3	4.18e-40	Microsomal glutathione S-transferase 3 [Oncorhynchus mykiss]
ko00983	Drug metabolism - other enzymes	4.48e-05	ncbi_110530943	DPYD	3.05e-09	PREDICTED: dihydropyrimidine dehydrogenase [NADP(+)] [Salmo salar]
ko00983	Drug metabolism - other enzymes	4.48e-05	ncbi_110532736	MPO	5.03e-05	PREDICTED: eosinophil peroxidase-like [Salmo salar]
ko00983	Drug metabolism - other enzymes	4.48e-05	ncbi_110535746	GSTT1	6.23e-28	PREDICTED: glutathione S-transferase theta-1-like [Salmo salar]
ko00983	Drug metabolism - other enzymes	4.48e-05	ncbi_110536871	UGT2A1	5.03e-10	PREDICTED: UDP-glucuronosyltransferase 2A1-like [Salmo salar]
ko00983	Drug metabolism - other enzymes	4.48e-05	ncbi_110537887	NME3	0.00931267	Nucleoside diphosphate kinase 3 precursor [Salmo salar]
ko00983	Drug metabolism - other enzymes	4.48e-05	MSTRG.15395	UGT2A2	1.19e-26	UDP-glucuronosyltransferase 2A2 [Salmo salar]
ko00983	Drug metabolism - other enzymes	4.48e-05	MSTRG.15700	UGT2A1	1.91e-06	PREDICTED: UDP-glucuronosyltransferase 2A1-like [Clupea harengus]
ko00983	Drug metabolism - other enzymes	4.48e-05	MSTRG.22185	UGT2A1	2.36e-13	PREDICTED: UDP-glucuronosyltransferase 2C1-like [Lates calcarifer]
ko00920	Sulfur metabolism	4.49e-05	ncbi_100136726	CBS	3.57e-26	cystathionine-beta-synthase [Oncorhynchus mykiss]
ko00920	Sulfur metabolism	4.49e-05	ncbi_110488606	ETHE1	1.31e-13	PREDICTED: persulfide dioxygenase ETHE1, mitochondrial-like [Salmo salar]
ko00920	Sulfur metabolism	4.49e-05	ncbi_110491371	PAPSS2	6.53e-29	Bifunctional 3-phosphoadenosine 5-phosphosulfate synthetase 2 [Salmo salar]
ko00920	Sulfur metabolism	4.49e-05	ncbi_110494915	MPST	2.43e-05	PREDICTED: 3-mercaptopyruvate sulfurtransferase-like [Salmo salar]
ko00920	Sulfur metabolism	4.49e-05	ncbi_110494916	MPST	0.00129389	PREDICTED: 3-mercaptopyruvate sulfurtransferase-like [Salmo salar]
ko00920	Sulfur metabolism	4.49e-05	ncbi_110496973	CBS	4.49e-13	PREDICTED: cystathionine beta-synthase-like, partial [Salmo salar]
ko00920	Sulfur metabolism	4.49e-05	ncbi_110502018	CBS	1.79e-23	PREDICTED: cystathionine beta-synthase-like [Salmo salar]
ko00920	Sulfur metabolism	4.49e-05	ncbi_110502027	CBS	1.08e-16	PREDICTED: cystathionine beta-synthase-like [Salmo salar]
ko00920	Sulfur metabolism	4.49e-05	ncbi_110516644	--	0.0146601	PREDICTED: persulfide dioxygenase ETHE1, mitochondrial-like [Salmo salar]
ko00920	Sulfur metabolism	4.49e-05	ncbi_110520495	CBS	3.46e-17	PREDICTED: cystathionine beta-synthase-like [Salmo salar]
ko00920	Sulfur metabolism	4.49e-05	ncbi_110527291	CBS	5.29e-21	PREDICTED: cystathionine beta-synthase-like [Salmo salar]
ko00920	Sulfur metabolism	4.49e-05	ncbi_110528223	SUOX	7.06e-28	PREDICTED: sulfite oxidase, mitochondrial isoform X1 [Salmo salar]
ko00920	Sulfur metabolism	4.49e-05	ncbi_110528975	PAPSS2	8.18e-10	PREDICTED: bifunctional 3'-phosphoadenosine 5'-phosphosulfate synthase 2-like [Salmo salar]
ko00920	Sulfur metabolism	4.49e-05	ncbi_110538024	MPST	3.77e-06	PREDICTED: 3-mercaptopyruvate sulfurtransferase-like [Salmo salar]
ko00260	Glycine, serine and threonine metabolism	6.03e-05	ncbi_100136726	CBS	3.57e-26	cystathionine-beta-synthase [Oncorhynchus mykiss]
ko00260	Glycine, serine and threonine metabolism	6.03e-05	ncbi_100136729	MAO	2.01e-12	PREDICTED: LOW QUALITY PROTEIN: amine oxidase [flavin-containing]-like [Xiphophorus maculatus]
ko00260	Glycine, serine and threonine metabolism	6.03e-05	ncbi_110486537	GCAT	2.53e-07	PREDICTED: 2-amino-3-ketobutyrate coenzyme A ligase, mitochondrial [Salmo salar]
ko00260	Glycine, serine and threonine metabolism	6.03e-05	ncbi_110492324	AMT	9.09e-12	PREDICTED: aminomethyltransferase, mitochondrial-like [Salmo salar]
ko00260	Glycine, serine and threonine metabolism	6.03e-05	ncbi_110493407	PGAM1	1.32e-22	PREDICTED: phosphoglycerate mutase 1 [Salmo salar]
ko00260	Glycine, serine and threonine metabolism	6.03e-05	ncbi_110494647	GLYCTK	1.17e-32	PREDICTED: glycerate kinase isoform X2 [Salmo salar]
ko00260	Glycine, serine and threonine metabolism	6.03e-05	ncbi_110494773	SHMT2	2.76e-12	PREDICTED: serine hydroxymethyltransferase, mitochondrial isoform X2 [Salmo salar]
ko00260	Glycine, serine and threonine metabolism	6.03e-05	ncbi_110496973	CBS	4.49e-13	PREDICTED: cystathionine beta-synthase-like, partial [Salmo salar]
ko00260	Glycine, serine and threonine metabolism	6.03e-05	ncbi_110497718	SDS	8.99e-09	PREDICTED: L-serine dehydratase/L-threonine deaminase-like [Salmo salar]
ko00260	Glycine, serine and threonine metabolism	6.03e-05	ncbi_110498361	CTH	5.82e-09	PREDICTED: cystathionine gamma-lyase-like isoform X1 [Salmo salar]
ko00260	Glycine, serine and threonine metabolism	6.03e-05	ncbi_110502018	CBS	1.79e-23	PREDICTED: cystathionine beta-synthase-like [Salmo salar]
ko00260	Glycine, serine and threonine metabolism	6.03e-05	ncbi_110502027	CBS	1.08e-16	PREDICTED: cystathionine beta-synthase-like [Salmo salar]
ko00260	Glycine, serine and threonine metabolism	6.03e-05	ncbi_110502854	THA2	1.98e-07	PREDICTED: probable low-specificity L-threonine aldolase 2 [Salmo salar]
ko00260	Glycine, serine and threonine metabolism	6.03e-05	ncbi_110504053	PIPOX	5.76e-22	PREDICTED: peroxisomal sarcosine oxidase [Salmo salar]
ko00260	Glycine, serine and threonine metabolism	6.03e-05	ncbi_110506251	GNMT	5.97e-39	PREDICTED: glycine N-methyltransferase [Salmo salar]
ko00260	Glycine, serine and threonine metabolism	6.03e-05	ncbi_110506512	GCSH	1.18e-07	PREDICTED: glycine cleavage system H protein, mitochondrial-like [Salmo salar]
ko00260	Glycine, serine and threonine metabolism	6.03e-05	ncbi_110507713	PSPH	0.000862147	PREDICTED: phosphoserine phosphatase isoform X2 [Salmo salar]
ko00260	Glycine, serine and threonine metabolism	6.03e-05	ncbi_110520091	PHGDH	2.61e-15	PREDICTED: D-3-phosphoglycerate dehydrogenase-like [Salmo salar]
ko00260	Glycine, serine and threonine metabolism	6.03e-05	ncbi_110520495	CBS	3.46e-17	PREDICTED: cystathionine beta-synthase-like [Salmo salar]
ko00260	Glycine, serine and threonine metabolism	6.03e-05	ncbi_110523447	DMGDH	1.8e-09	PREDICTED: dimethylglycine dehydrogenase, mitochondrial [Salmo salar]
ko00260	Glycine, serine and threonine metabolism	6.03e-05	ncbi_110523651	MAOA	1.45e-07	PREDICTED: probable flavin-containing monoamine oxidase A isoform X8 [Salmo salar]
ko00260	Glycine, serine and threonine metabolism	6.03e-05	ncbi_110524165	GAMT	8.36e-14	guanidinoacetate N-methyltransferase [Oncorhynchus mykiss]
ko00260	Glycine, serine and threonine metabolism	6.03e-05	ncbi_110525447	GLDC	1.82e-51	PREDICTED: glycine dehydrogenase (decarboxylating), mitochondrial-like [Salmo salar]
ko00260	Glycine, serine and threonine metabolism	6.03e-05	ncbi_110525913	AGXT	1.96e-106	PREDICTED: serine--pyruvate aminotransferase, mitochondrial-like isoform X1 [Esox lucius]
ko00260	Glycine, serine and threonine metabolism	6.03e-05	ncbi_110527291	CBS	5.29e-21	PREDICTED: cystathionine beta-synthase-like [Salmo salar]
ko00260	Glycine, serine and threonine metabolism	6.03e-05	ncbi_110530082	AGXT	9.79e-49	PREDICTED: serine--pyruvate aminotransferase [Salmo salar]
ko00260	Glycine, serine and threonine metabolism	6.03e-05	ncbi_110532065	CHDH	5.68e-07	PREDICTED: choline dehydrogenase, mitochondrial [Salmo salar]
ko00260	Glycine, serine and threonine metabolism	6.03e-05	ncbi_110535832	GLDC	2.17e-40	PREDICTED: glycine dehydrogenase (decarboxylating), mitochondrial-like [Salmo salar]
ko00260	Glycine, serine and threonine metabolism	6.03e-05	ncbi_110536048	SDS	1.36e-05	PREDICTED: L-serine dehydratase/L-threonine deaminase-like [Salmo salar]
ko00260	Glycine, serine and threonine metabolism	6.03e-05	ncbi_110538408	AOC3	1e-07	PREDICTED: primary amine oxidase, liver isozyme-like isoform X1 [Salmo salar]
ko00980	Metabolism of xenobiotics by cytochrome P450	6.03e-05	ncbi_100135879	CBR1	3.03e-20	carbonyl reductase/20beta-hydroxysteroid dehydrogenase B [Oncorhynchus mykiss]
ko00980	Metabolism of xenobiotics by cytochrome P450	6.03e-05	ncbi_100136606	CBR1	4.14e-20	carbonyl reductase [NADPH] 1 [Oncorhynchus mykiss]
ko00980	Metabolism of xenobiotics by cytochrome P450	6.03e-05	ncbi_100142632	CYP1A3	6.47e-48	cytochrome P450 1A3 [Oncorhynchus mykiss]
ko00980	Metabolism of xenobiotics by cytochrome P450	6.03e-05	ncbi_100301730	GST1	7.28e-30	Glutathione S-transferase A [Oncorhynchus mykiss]
ko00980	Metabolism of xenobiotics by cytochrome P450	6.03e-05	ncbi_100301789	GSTO1	8.77e-12	glutathione S-transferase omega 1 [Oncorhynchus mykiss]
ko00980	Metabolism of xenobiotics by cytochrome P450	6.03e-05	ncbi_100305229	GSTK1	7.88e-10	Glutathione S-transferase kappa 1 [Oncorhynchus mykiss]
ko00980	Metabolism of xenobiotics by cytochrome P450	6.03e-05	ncbi_110488083	--	0.000201262	PREDICTED: glutathione S-transferase A-like [Salmo salar]
ko00980	Metabolism of xenobiotics by cytochrome P450	6.03e-05	ncbi_110488957	GSTP1	3.62e-36	glutathione S-transferase pi [Oncorhynchus kisutch]
ko00980	Metabolism of xenobiotics by cytochrome P450	6.03e-05	ncbi_110492036	UGT2A2	6.75e-13	PREDICTED: UDP-glucuronosyltransferase 2A2-like isoform X2 [Salmo salar]
ko00980	Metabolism of xenobiotics by cytochrome P450	6.03e-05	ncbi_110492601	GSTM3	7.31e-05	PREDICTED: glutathione S-transferase Mu 3-like [Salmo salar]
ko00980	Metabolism of xenobiotics by cytochrome P450	6.03e-05	ncbi_110499387	GSTA2	1.15e-09	glutathione S-transferase alpha 3 [Salmo salar]
ko00980	Metabolism of xenobiotics by cytochrome P450	6.03e-05	ncbi_110499486	EPHX1	3.04e-08	PREDICTED: epoxide hydrolase 1 [Esox lucius]
ko00980	Metabolism of xenobiotics by cytochrome P450	6.03e-05	ncbi_110499548	EPHX1	3.14e-06	PREDICTED: epoxide hydrolase 1 [Esox lucius]
ko00980	Metabolism of xenobiotics by cytochrome P450	6.03e-05	ncbi_110499551	EPHX1	0.000349238	PREDICTED: epoxide hydrolase 1 [Esox lucius]
ko00980	Metabolism of xenobiotics by cytochrome P450	6.03e-05	ncbi_110501343	UGT3	2.08e-30	PREDICTED: UDP-glucuronosyltransferase-like [Salmo salar]
ko00980	Metabolism of xenobiotics by cytochrome P450	6.03e-05	ncbi_110501489	UGT3	5.15e-11	PREDICTED: UDP-glucuronosyltransferase-like [Salmo salar]
ko00980	Metabolism of xenobiotics by cytochrome P450	6.03e-05	ncbi_110505157	GSTP1	6.12e-11	PREDICTED: glutathione S-transferase P-like isoform X1 [Salmo salar]
ko00980	Metabolism of xenobiotics by cytochrome P450	6.03e-05	ncbi_110509522	GSTT3	1.84e-10	PREDICTED: glutathione S-transferase theta-2B [Salmo salar]
ko00980	Metabolism of xenobiotics by cytochrome P450	6.03e-05	ncbi_110510051	CBR1	0.00568796	carbonyl reductase/20beta-hydroxysteroid dehydrogenase B [Oncorhynchus mykiss]
ko00980	Metabolism of xenobiotics by cytochrome P450	6.03e-05	ncbi_110525429	UGT2C1	4.42e-06	PREDICTED: UDP-glucuronosyltransferase 2B4-like [Cyprinus carpio]
ko00980	Metabolism of xenobiotics by cytochrome P450	6.03e-05	ncbi_110526348	UGT2A3	1.16e-06	PREDICTED: UDP-glucuronosyltransferase 2C1-like isoform X1 [Larimichthys crocea]
ko00980	Metabolism of xenobiotics by cytochrome P450	6.03e-05	ncbi_110526570	CYP1A1	6.98e-166	cytochrome P450 1A2 [Oncorhynchus mykiss]
ko00980	Metabolism of xenobiotics by cytochrome P450	6.03e-05	ncbi_110527635	MGST1	3.4e-19	PREDICTED: microsomal glutathione S-transferase 1-like [Salmo salar]
ko00980	Metabolism of xenobiotics by cytochrome P450	6.03e-05	ncbi_110529658	EPHX1	1.66e-06	PREDICTED: epoxide hydrolase 1-like [Salmo salar]
ko00980	Metabolism of xenobiotics by cytochrome P450	6.03e-05	ncbi_110530534	MGST3	4.18e-40	Microsomal glutathione S-transferase 3 [Oncorhynchus mykiss]
ko00980	Metabolism of xenobiotics by cytochrome P450	6.03e-05	ncbi_110535746	GSTT1	6.23e-28	PREDICTED: glutathione S-transferase theta-1-like [Salmo salar]
ko00980	Metabolism of xenobiotics by cytochrome P450	6.03e-05	ncbi_110536871	UGT2A1	5.03e-10	PREDICTED: UDP-glucuronosyltransferase 2A1-like [Salmo salar]
ko00980	Metabolism of xenobiotics by cytochrome P450	6.03e-05	MSTRG.15395	UGT2A2	1.19e-26	UDP-glucuronosyltransferase 2A2 [Salmo salar]
ko00980	Metabolism of xenobiotics by cytochrome P450	6.03e-05	MSTRG.15700	UGT2A1	1.91e-06	PREDICTED: UDP-glucuronosyltransferase 2A1-like [Clupea harengus]
ko00980	Metabolism of xenobiotics by cytochrome P450	6.03e-05	MSTRG.22185	UGT2A1	2.36e-13	PREDICTED: UDP-glucuronosyltransferase 2C1-like [Lates calcarifer]
ko04620	Toll-like receptor signaling pathway	7.05e-05	ncbi_100135812	TLR5	3.26e-06	toll-like receptor 5 precursor [Oncorhynchus mykiss]
ko04620	Toll-like receptor signaling pathway	7.05e-05	ncbi_100135977	CXCL11.1	2.63e-10	virus-induced CXC chemokine precursor [Oncorhynchus mykiss]
ko04620	Toll-like receptor signaling pathway	7.05e-05	ncbi_100136034	TNF	0.00285352	tumor necrosis factor alpha [Oncorhynchus mykiss]
ko04620	Toll-like receptor signaling pathway	7.05e-05	ncbi_100136058	NFKBIA	2.44e-48	inhibitor of nuclear factor kappa B alpha [Oncorhynchus mykiss]
ko04620	Toll-like receptor signaling pathway	7.05e-05	ncbi_100136064	TNF	2.15e-06	tumor necrosis factor [Oncorhynchus mykiss]
ko04620	Toll-like receptor signaling pathway	7.05e-05	ncbi_100136112	JUN	1.09e-26	transcription factor AP-1 [Oncorhynchus mykiss]
ko04620	Toll-like receptor signaling pathway	7.05e-05	ncbi_100136123	MYD88	2.94e-24	myeloid differentiation primary response protein MyD88 [Oncorhynchus mykiss]
ko04620	Toll-like receptor signaling pathway	7.05e-05	ncbi_100136127	MAP2K2	1.15e-07	Dual specificity mitogen-activated protein kinase kinase 2 [Salmo salar]
ko04620	Toll-like receptor signaling pathway	7.05e-05	ncbi_100136342	TLR3	6.59e-82	Toll-like receptor 3 [Oncorhynchus mykiss]
ko04620	Toll-like receptor signaling pathway	7.05e-05	ncbi_100136755	STAT1	9.12e-119	signal transducer/activator of transcription [Oncorhynchus mykiss]
ko04620	Toll-like receptor signaling pathway	7.05e-05	ncbi_100137014	TLR5	3.4e-24	membrane-Toll-like receptor 5 precursor [Oncorhynchus mykiss]
ko04620	Toll-like receptor signaling pathway	7.05e-05	ncbi_100137016	STAT1	2.58e-145	signal transducer/activator of transcription [Oncorhynchus mykiss]
ko04620	Toll-like receptor signaling pathway	7.05e-05	ncbi_100301634	CXCL11.1	4.15e-09	virus-induced CXC chemokine precursor [Oncorhynchus mykiss]
ko04620	Toll-like receptor signaling pathway	7.05e-05	ncbi_100750228	IRF3	5.65e-127	interferon regulatory factor 7 [Oncorhynchus mykiss]
ko04620	Toll-like receptor signaling pathway	7.05e-05	ncbi_100750229	IRF3	2.23e-130	interferon regulatory factor 3 [Oncorhynchus mykiss]
ko04620	Toll-like receptor signaling pathway	7.05e-05	ncbi_101268911	CASP8	2.21e-17	caspase 8 [Oncorhynchus mykiss]
ko04620	Toll-like receptor signaling pathway	7.05e-05	ncbi_101268932	--	6.82e-08	chemokine CXCF1a precursor [Oncorhynchus mykiss]
ko04620	Toll-like receptor signaling pathway	7.05e-05	ncbi_101268933	--	0.000184938	chemokine CXCF1b precursor [Oncorhynchus mykiss]
ko04620	Toll-like receptor signaling pathway	7.05e-05	ncbi_101268950	--	6.03e-131	TNF receptor superfamily member 5A precursor [Oncorhynchus mykiss]
ko04620	Toll-like receptor signaling pathway	7.05e-05	ncbi_101268951	CD40	1.11e-73	TNF receptor superfamily member 5B precursor, partial [Oncorhynchus mykiss]
ko04620	Toll-like receptor signaling pathway	7.05e-05	ncbi_110485790	--	0.00591944	PREDICTED: C-X-C motif chemokine 11-like [Salmo salar]
ko04620	Toll-like receptor signaling pathway	7.05e-05	ncbi_110485791	--	1.48e-63	chemokine CXCF1b precursor [Oncorhynchus mykiss]
ko04620	Toll-like receptor signaling pathway	7.05e-05	ncbi_110488722	NFKB1	2.12e-26	PREDICTED: nuclear factor NF-kappa-B p105 subunit-like isoform X2 [Salmo salar]
ko04620	Toll-like receptor signaling pathway	7.05e-05	ncbi_110490197	IRF5	2.1e-06	interferon regulatory factor 5 [Salmo salar]
ko04620	Toll-like receptor signaling pathway	7.05e-05	ncbi_110490392	MAPK12	2.65e-09	PREDICTED: mitogen-activated protein kinase 12-like [Salmo salar]
ko04620	Toll-like receptor signaling pathway	7.05e-05	ncbi_110491308	MAP2K4	0.000384232	PREDICTED: dual specificity mitogen-activated protein kinase kinase 4-like [Salmo salar]
ko04620	Toll-like receptor signaling pathway	7.05e-05	ncbi_110492704	--	0.00225581	PREDICTED: interleukin-1 receptor-associated kinase 1-like isoform X2 [Salmo salar]
ko04620	Toll-like receptor signaling pathway	7.05e-05	ncbi_110493262	IKBKE	4.51e-64	PREDICTED: inhibitor of nuclear factor kappa-B kinase subunit epsilon-like [Salmo salar]
ko04620	Toll-like receptor signaling pathway	7.05e-05	ncbi_110493506	PIK3R1	0.00275956	PREDICTED: phosphatidylinositol 3-kinase regulatory subunit gamma-like isoform X1 [Salmo salar]
[truncated: 4,685 more rows]
