# Supplementary material for: Integrated analysis of immune parameters, miRNA-mRNA interaction, and immune genes expression in the liver of rainbow trout following infectious hematopoietic necrosis virus infection
Source: Front Immunol. 2022 Sep 2;13:970321. doi: 10.3389/fimmu.2022.970321 (PMC9479325; doi:10.3389/fimmu.2022.970321)
Supplement: Supplementary Table 5 — Differentially expressed miRNAs (DEMs) between C48Ls and T48Ls groups. [file Table_5.xlsx]

## Sheet: Table S5
Table S5. Differentially expressed miRNAs (DEMs) between C48Ls and T48Ls groups with |log2 fold change| ≥ 1 and pvalue < 0.05 .
miRNA_ID	C48Ls-1_TPM	C48Ls-2_TPM	C48Ls-3_TPM	T48Ls-1_TPM	T48Ls-2_TPM	T48Ls-3_TPM	C48Ls_mean	T48Ls_mean	Log2(fc)	pvalue	Length	Sequence
miR-1307-x	0.612	0.5581	16.0703	0.4877	1.6153	0.475	5.7468	0.859333	-2.74147	0.0214055	21	TCGACCGGACCTCGACCGGCT
miR-1307-y	0.2448	0.2791	14.1723	0.2439	0.2692	0	4.89873	0.171033	-4.84006	0.00150593	22	CTCGGCGTGGCGTCGGTCGTGG
miR-146-y	141.977	67.3915	95.2831	348.984	243.238	249.208	101.55	280.476	1.46568	0.000393736	22	CATCTATGGGCTCAGTTCTTCT
miR-151-x	4.4062	5.1625	169.687	6.3407	5.1151	5.0665	59.752	5.50743	-3.43954	0.00172599	21	TCGAGGAGCTCACAGTCTAGT
miR-151-y	0.2448	0.2791	24.4218	0.7316	0.8077	0.95	8.31523	0.829767	-3.32498	0.0130824	22	CTAGACTGAAGCTCCTTGAGGA
miR-155-x	9.7915	10.7436	21.3849	107.792	120.206	147.72	13.9733	125.239	3.16394	1.34414e-13	23	TTAATGCTAATCGTGATAGGGGT
miR-1788-y	0.4896	1.3953	1.0123	0.2439	0	0.3167	0.965733	0.186867	-2.36962	0.0435418	22	CAGGCAGCTAAAGCAAGTCTGT
miR-17-y	22.0308	18.4176	33.6591	11.3401	12.1148	11.5579	24.7025	11.6709	-1.08174	0.0147433	23	ACTGCAGTGGAGGCACTTCTAGC
miR-185-x	0	0.6976	8.478	0.3658	0	0	3.05853	0.121933	-4.64868	0.00694974	22	TGGAGAGAAAGGCAGTTCCTGA
miR-186-x	0.8568	0.8372	34.6714	1.0974	0.9423	1.5833	12.1218	1.20767	-3.32731	0.00520654	22	CAAAGAATTCTCCTTTTGGGCT
miR-191-x	126.065	26.5101	377.842	35.9714	47.9207	39.5819	176.806	41.158	-2.10292	0.00396089	23	CAACGGAATCCCAAAAGCAGCTG
miR-193-x	0.8568	1.6743	4.5554	0.3658	0.2692	0.6333	2.36217	0.422767	-2.48218	0.00643774	22	TGGGTCTTTGCGGGCAAGGTGA
miR-193-y	0.9791	0.4186	6.4534	0.4877	0.673	0.475	2.61703	0.545233	-2.26299	0.0344187	22	AACTGGCCCTCAAAGTCCCGCT
miR-196-x	10.893	2.651	36.5695	3.1704	4.8459	2.5332	16.7045	3.5165	-2.24802	0.00474277	22	TAGGTAGTTTCATGTTGTTGGG
miR-21-y	1141.93	831.58	1213.12	5774.08	4383.53	5943.93	1062.21	5367.18	2.3371	5.11957e-11	21	CGACAACAGTCTGTAGGCTGT
miR-224-x	1.8359	3.0696	74.5309	1.2194	2.423	2.3749	26.4788	2.00577	-3.72261	0.00111557	22	CAAGTCACTAGTGGTTCCGTTT
miR-25-x	12.6065	11.3017	14.8049	6.7065	5.7882	3.9582	12.9044	5.4843	-1.23448	0.00821592	23	AGGCGGAGACTTGGGCAATTGCC
miR-27-x	435.966	183.199	374.679	96.2083	100.553	107.188	331.281	101.316	-1.70919	0.000128638	23	AGGACTTAGCACACATGTGAACA
miR-28-x	3.5494	3.6277	138.559	4.6336	3.3652	4.2748	48.5787	4.0912	-3.56973	0.00146827	21	TCGAGGAGCTCACAGTCTAGT
miR-28-y	0.2448	0	9.1107	0	0.5384	0	3.1185	0.179467	-4.11906	0.0210646	22	CACTAGATTGTGAGCTCCTGGA
miR-301-x	9.1795	15.9061	17.3357	118.401	72.8233	101.805	14.1404	97.6763	2.78818	3.60484e-11	20	TTTGACAATGTTGCACTACT
miR-320-y	0	0.5581	21.8911	0.8536	0.2692	0.7916	7.48307	0.638133	-3.5517	0.01479	22	AAAAGCTGGGTTGAGAGGGCGA
miR-330-y	0	0	4.935	0	0	0	1.645	0.01	-7.36194	0.0111253	23	GCAAAGCACACGGCCTGCAGAGA
miR-338-x	29.3745	16.1851	17.8419	8.6575	9.0188	7.1247	21.1338	8.267	-1.35412	0.00407318	25	AACAATATCCTGATGCTGCATGAGT
miR-339-x	0	0.2791	1.8981	0	0	0	0.725733	0.01	-6.18137	0.0480164	21	TCCCTGTCCTCCAGGAGCTCT
miR-361-x	0.8568	0.9767	16.5765	0.9755	1.2115	0.7916	6.13667	0.992867	-2.62778	0.0116786	22	TTATCAGAATCTCCAGGGGTAC
miR-363-y	49.5694	10.325	37.5818	11.9498	15.48	14.0912	32.4921	13.8403	-1.23121	0.0326848	23	AATTGCACGGTATCCATCTGTAA
miR-365-y	16.4007	12.1388	42.6433	10.1208	10.9033	12.0329	23.7276	11.019	-1.10657	0.0463763	22	TAATGCCCCTAAAAATCCTTAT
miR-374-x	1.3463	1.3953	23.1564	1.0974	0.2692	0.7916	8.63267	0.7194	-3.58494	0.000723322	21	TTATAATACAACCTGATAAGT
miR-378-y	1.8359	1.1162	54.5379	1.8291	1.3461	2.0583	19.1633	1.7445	-3.45746	0.00271445	22	ACTGGACTTGGAGTCAGAAGGC
miR-423-x	0.4896	0.4186	15.8172	0.9755	0.2692	0.3167	5.57513	0.520467	-3.42113	0.00621192	23	TGAGGGGCAGAGAGCGAGACTTT
miR-423-y	1.2239	0.9767	32.2672	0.7316	1.6153	0.95	11.4893	1.09897	-3.38607	0.00344316	23	AGCTCGGTCTGAGGCCCCTCAGT
miR-425-x	2.6927	0	6.3269	0.3658	0.673	0.3167	3.00653	0.451833	-2.73424	0.0235853	25	AATGACACGATCACTCCCGCTGAGC
miR-452-x	0.2448	0	14.9315	0.6097	0	0.475	5.05877	0.361567	-3.80645	0.01755	24	AACTGTTTGCAGAGGAAACTGAGA
miR-462-x	3199.12	3510.64	2878.23	8477.18	9830.74	9657.51	3196	9321.81	1.54434	6.94305e-06	23	TAACGGAACCCATAATGCAGCTG
miR-462-y	0.7344	3.3486	3.1634	19.7538	17.6337	24.3824	2.41547	20.59	3.09157	1.29838e-08	20	CCTGGATGTGGGTTCCGTCT
miR-484-x	0	0.5581	18.8542	0.3658	0.2692	0.3167	6.47077	0.317233	-4.35032	0.00297846	22	TCAGGCTCAGTCCCCTCCCGAT
miR-4877-y	0.2448	0.6976	24.8014	0.6097	0.2692	0.6333	8.58127	0.504067	-4.0895	0.00229398	20	GAAGTAGTCGATGAACTATC
miR-500-y	0	0	5.4411	0	0	0	1.8137	0.01	-7.50279	0.00840792	21	ATGCACCTGGGCAAGGATTCT
miR-502-y	0	0	5.4411	0	0	0	1.8137	0.01	-7.50279	0.00837415	21	ATGCACCTGGGCAAGGATTCT
miR-505-y	0	0	3.4165	0	0	0	1.13883	0.01	-6.83141	0.0351411	23	GTCAACACTTGCTGGTTTCCTCT
miR-551-x	1.1015	2.2324	0.7592	0	0.4038	0	1.36437	0.1346	-3.34148	0.00561992	23	GAAACCAAGATTGGGTGTGGCCT
miR-582-y	0.612	0.8372	10.2496	0.3658	0.5384	0	3.8996	0.3014	-3.69357	0.00259829	22	TAACTGGTTGAACAACTGAACC
miR-615-y	0	0	6.4534	0	0.2692	0	2.15113	0.0897333	-4.58331	0.0321134	21	TCCGAGCCTGGGTCTCCCTCT
miR-629-x	0	0	3.5431	0	0	0	1.18103	0.01	-6.88391	0.0311523	21	TGGGTTTACGTTGGGAGAACT
miR-7222-x	0	0	0	0	0.673	1.2666	0.01	0.646533	6.01465	0.0432023	19	CCAGGCTTTGGGCTGGACT
miR-725-x	9.0571	4.7439	7.5923	77.3081	68.6504	70.6141	7.1311	72.1909	3.33962	1.32133e-14	22	AGCTAGAAACCTTGCCTGAGAT
miR-725-y	15.0544	13.3946	31.761	65.2363	51.4205	59.3728	20.07	58.6765	1.54774	8.78875e-05	22	TTCAGTCATTGTTTCTGGTAGT
miR-731-x	388.11	369.328	378.602	840.146	992.47	1053.35	378.68	961.99	1.34504	0.000132298	23	AATGACACGTTTTCTCCCGGATT
miR-731-y	308.065	327.888	518.679	1584.33	1608.71	1529.6	384.877	1574.21	2.03216	6.60904e-09	22	CACCGGGAATTTCGTGTCAGCA
miR-744-x	0	0	10.7557	0	0.2692	0	3.58523	0.0897333	-5.32028	0.0119472	21	TGCGGGGCTAGGGCTAACAGC
miR-769-x	0.2448	0	4.0492	0	0	0.3167	1.43133	0.105567	-3.76113	0.0430583	22	TGAGACCTCTGGGTTCTGAGCT
miR-9277-y	0.2448	0.2791	1.1388	0	0	0	0.554233	0.01	-5.79242	0.0413447	18	ATCCTGCCGACTACGCCA
miR-941-y	0.2448	0.5581	16.0703	0.6097	0.2692	0.3167	5.6244	0.398533	-3.81893	0.00293073	23	CACCCGGCTGTGTGCACATGTGC
novel-m0045-5p	1.2239	0.8372	3.0369	0	0	0	1.69933	0.01	-7.40883	1.5987e-05	24	AGGTGTGGGATGTTGTGCACTGTT
novel-m0051-5p	0	0.2791	0	0.8536	1.2115	1.4249	0.0930333	1.16333	3.64437	0.00288247	22	TAGGACTAAATAAAATCAAACT
novel-m0138-5p	0	0	0	1.2194	1.2115	1.7416	0.01	1.39083	7.11981	2.16121e-05	22	TCATAGTGGGTGCGAGACACTG
novel-m0155-5p	0.7344	0.6976	1.1388	0.3658	0	0	0.856933	0.121933	-2.81309	0.04871	22	CCTAGTCACTGATCTAAGATCA
novel-m0163-5p	0.2448	0	0	0.7316	1.6153	0.3167	0.0816	0.887867	3.4437	0.0262508	22	TAAACCCCACGTAGTGCACTAT
novel-m0247-3p	1.5911	0.8372	1.7715	0.4877	0.2692	0.475	1.39993	0.410633	-1.76944	0.0343914	21	GAATTTCTAGTTCTGACAAGC
novel-m0269-3p	1.4687	1.8138	2.4042	3.78	3.2306	5.8581	1.89557	4.28957	1.1782	0.0179679	22	CAGGTCGTCAGGAGGGATCAGC
novel-m0270-3p	0.2448	0.9767	0.7592	3.4142	3.3652	2.3749	0.660233	3.05143	2.20844	0.000780645	23	CAACCATTTACAAGTCGGGAATT
novel-m0341-5p	1.1015	0.6976	1.1388	0	0	0.475	0.9793	0.158333	-2.62879	0.0472704	22	ATAAACTGCTTGAAATGACATC
novel-m0347-5p	0.7344	0.8372	0.7592	1.2194	2.9614	5.6998	0.776933	3.29353	2.08377	0.00359334	22	GGAATTCCGCTAGTTCTGAACT
novel-m0393-3p	0.4896	1.2557	1.1388	0.3658	0	0	0.961367	0.121933	-2.97899	0.0364218	22	ATATCCAACTGGGATTTCCGGA
novel-m0489-5p	0	0	0	0.9755	0.673	2.5332	0.01	1.3939	7.12298	0.000112964	24	AGAGAATAGGACGAAATCAAATCA
novel-m0500-3p	15.6664	17.1618	24.1688	11.4621	8.2111	7.4414	18.999	9.0382	-1.07182	0.0173456	23	CCAGTATGGCTTGTGCTGCTAAC
novel-m0509-3p	4.4062	5.4415	3.9227	130.716	127.071	116.529	4.59013	124.772	4.76462	9.62624e-26	22	CCTGGATGTGGGTTCCGTCTCC
novel-m0512-3p	0	0	0	0.8536	0.673	1.1083	0.01	0.8783	6.45664	0.00127636	23	GAGCCTGAGGAATTCATTTGTTT
novel-m0528-5p	0.7344	0.4186	1.1388	0	0	0	0.763933	0.01	-6.25537	0.00475046	24	AAGCACAGTGCCAGTTGGGGCCTT
novel-m0532-5p	0	0.2791	0	0.8536	1.2115	1.4249	0.0930333	1.16333	3.64437	0.00287465	22	TAGGACTAAATAAAATCAAACT
novel-m0540-3p	0	0.2791	0	0.8536	1.3461	0.95	0.0930333	1.0499	3.49636	0.00601985	21	TGGCAACTTGGACCTCAACCC
novel-m0631-5p	0	0	0.8858	1.5852	1.7499	0.6333	0.295267	1.3228	2.1635	0.0426307	24	TTGCACACCGTTAGAGCCCGGCGC
novel-m0676-5p	0	0	0.8858	1.5852	1.7499	0.6333	0.295267	1.3228	2.1635	0.0421301	24	TTGCACACCGTTAGAGCCCGGCGC
novel-m0710-5p	0	0.2791	0	0.8536	1.2115	1.4249	0.0930333	1.16333	3.64437	0.00286684	22	TAGGACTAAATAAAATCAAACT
novel-m0913-5p	0	0.2791	0	0.8536	1.2115	1.4249	0.0930333	1.16333	3.64437	0.00284928	22	TAGGACTAAATAAAATCAAACT
novel-m0914-5p	0	0.2791	0	0.8536	1.2115	1.4249	0.0930333	1.16333	3.64437	0.00282888	22	TAGGACTAAATAAAATCAAACT
novel-m0977-3p	0	0.2791	0	0.8536	1.3461	0.95	0.0930333	1.0499	3.49636	0.00607802	21	TGGCAACTTGGACCTCAACCC
novel-m0987-5p	0	0.2791	0	0.8536	1.2115	1.4249	0.0930333	1.16333	3.64437	0.00276909	22	TAGGACTAAATAAAATCAAACT
novel-m1030-5p	0	0.2791	0.2531	0.6097	0.673	1.8999	0.1774	1.06087	2.58017	0.0288516	22	TGCAGCAGCTGTAGTCTGTAGG
novel-m1053-5p	0	0.2791	0.2531	0.6097	0.673	1.8999	0.1774	1.06087	2.58017	0.0286455	22	TGCAGCAGCTGTAGTCTGTAGG
novel-m1054-5p	0	0.2791	0.2531	0.6097	0.673	1.8999	0.1774	1.06087	2.58017	0.0284406	22	TGCAGCAGCTGTAGTCTGTAGG
novel-m1070-5p	0	0	0	1.2194	1.2115	1.7416	0.01	1.39083	7.11981	2.13878e-05	22	TCATAGTGGGTGCGAGACACTG
novel-m1116-5p	0.4896	0.2791	0.8858	0	0	0	0.5515	0.01	-5.78529	0.029246	22	CCTGGGGCCTGGAGTTTTTCCT
novel-m1207-3p	0.2448	1.5348	1.1388	0.2439	0	0	0.9728	0.0813	-3.58082	0.0251236	22	TTCACTCTCCCTTTCCTCCACT
novel-m1236-5p	0	0.2791	0	0.8536	1.2115	1.4249	0.0930333	1.16333	3.64437	0.0027392	22	TAGGACTAAATAAAATCAAACT
