# Supplementary material for: Integrated analysis of immune parameters, miRNA-mRNA interaction, and immune genes expression in the liver of rainbow trout following infectious hematopoietic necrosis virus infection
Source: Front Immunol. 2022 Sep 2;13:970321. doi: 10.3389/fimmu.2022.970321 (PMC9479325; doi:10.3389/fimmu.2022.970321)
Supplement: Supplementary Table 6 — Negatively correlated miRNA-mRNA pairs formed by 86 DEMs and 4042 DEGs. [file Table_6.xlsx]

## Sheet: Table S6
Table S6. Negatively correlated miRNA-mRNA pairs formed by 86 DEMs and 4042 DEGs.
miRNA_ID	C48Ls_mean	T48Ls_mean	Log2(fc)	pvalue	geneID	C48Lm_mean	T48Lm_mean	Log2(fc)	FDR	Symbol	Description
miR-1307-x	5.7468	0.859333	-2.74147	0.0214055	MSTRG.2842	0.116667	5.43667	5.54226	1.69263e-43	--	Transposon TX1 uncharacterized 149 kDa protein [Exaiptasia pallida]
miR-1307-x	5.7468	0.859333	-2.74147	0.0214055	MSTRG.8940	0.001	2.17	11.0835	3.56643e-05	--	PREDICTED: transcription factor ETV7-like, partial [Salmo salar]
miR-1307-x	5.7468	0.859333	-2.74147	0.0214055	ncbi_110489269	0.693333	1.60667	1.21245	5.41215e-05	PPP1R8	PREDICTED: nuclear inhibitor of protein phosphatase 1-like [Salmo salar]
miR-1307-x	5.7468	0.859333	-2.74147	0.0214055	ncbi_110493683	0.833333	2.47	1.56755	1.3191e-09	MCOLN1	PREDICTED: mucolipin-1-like [Salmo salar]
miR-1307-x	5.7468	0.859333	-2.74147	0.0214055	ncbi_110493778	0.19	0.6	1.65896	3.08539e-05	--	PREDICTED: caspase recruitment domain-containing protein 8-like isoform X2 [Salmo salar]
miR-1307-x	5.7468	0.859333	-2.74147	0.0214055	ncbi_110498443	25.9067	157.567	2.60457	8.73356e-09	UCP2	PREDICTED: mitochondrial uncoupling protein 2-like [Salmo salar]
miR-1307-x	5.7468	0.859333	-2.74147	0.0214055	ncbi_110500223	0.366667	4.20667	3.52014	1.00973e-29	SLC37A3	PREDICTED: sugar phosphate exchanger 3-like isoform X1 [Salmo salar]
miR-1307-x	5.7468	0.859333	-2.74147	0.0214055	ncbi_110520714	0.001	0.156667	7.29155	0.00160765	PARD6G	PREDICTED: partitioning defective 6 homolog gamma-like isoform X1 [Salmo salar]
miR-1307-x	5.7468	0.859333	-2.74147	0.0214055	ncbi_110523730	2.33333	5.04333	1.11199	1.30992e-09	DGCR2	PREDICTED: integral membrane protein DGCR2/IDD-like isoform X1 [Salmo salar]
miR-1307-x	5.7468	0.859333	-2.74147	0.0214055	ncbi_110524089	2.35	7.15667	1.60663	3.38935e-15	--	PREDICTED: uncharacterized membrane protein C19orf24-like [Salmo salar]
miR-1307-x	5.7468	0.859333	-2.74147	0.0214055	ncbi_110527581	0.936667	2.66	1.50582	1.81454e-05	JAM2	PREDICTED: junctional adhesion molecule B-like isoform X1 [Salmo salar]
miR-1307-x	5.7468	0.859333	-2.74147	0.0214055	ncbi_110530829	3.48667	21.7667	2.6422	5.15795e-43	MUL1A	Mul1b protein [Salmo salar]
miR-1307-x	5.7468	0.859333	-2.74147	0.0214055	ncbi_110532162	11.67	32.3133	1.46933	4.60276e-22	RER1	protein RER1 [Salmo salar]
miR-1307-x	5.7468	0.859333	-2.74147	0.0214055	ncbi_110537754	0.01	0.0933333	3.22239	0.0308839	GABRA6	PREDICTED: gamma-aminobutyric acid receptor subunit alpha-6-like [Salmo salar]
miR-1307-y	4.89873	0.171033	-4.84006	0.00150593	MSTRG.17977	0.001	0.833333	9.70275	0.00552509	--	PREDICTED: protein NLRC5-like [Esox lucius]
miR-1307-y	4.89873	0.171033	-4.84006	0.00150593	ncbi_110491982	0.3	0.616667	1.03953	0.0103117	FMNL3	PREDICTED: formin-like protein 3 isoform X2 [Salmo salar]
miR-1307-y	4.89873	0.171033	-4.84006	0.00150593	ncbi_110504531	0.476667	1.18333	1.3118	6.76887e-05	GSK3B	PREDICTED: glycogen synthase kinase-3 beta isoform X2 [Salmo salar]
miR-1307-y	4.89873	0.171033	-4.84006	0.00150593	ncbi_110509152	0.57	1.25333	1.13674	9.11346e-05	ZFYVE9	PREDICTED: zinc finger FYVE domain-containing protein 9 isoform X1 [Esox lucius]
miR-1307-y	4.89873	0.171033	-4.84006	0.00150593	ncbi_110521255	5.83	11.73	1.00864	4.15929e-11	API5	apoptosis inhibitor 5 [Salmo salar]
miR-146-y	101.55	280.476	1.46568	0.000393736	MSTRG.14402	1.84333	0.333333	-2.46728	0.00107966	MSRB2	PREDICTED: methionine-R-sulfoxide reductase B2, mitochondrial isoform X2 [Salmo salar]
miR-146-y	101.55	280.476	1.46568	0.000393736	MSTRG.14910	3.34333	1.43333	-1.22191	1.85193e-06	--	-
miR-146-y	101.55	280.476	1.46568	0.000393736	MSTRG.15397	11.27	4.37333	-1.36568	3.08041e-09	--	polyprotein [Danio rerio]
miR-146-y	101.55	280.476	1.46568	0.000393736	MSTRG.17614	5.3	1.12333	-2.23821	1.91316e-19	DEPTOR	PREDICTED: DEP domain-containing mTOR-interacting protein-like isoform X2 [Salmo salar]
miR-146-y	101.55	280.476	1.46568	0.000393736	MSTRG.19577	1.38667	0.52	-1.41504	0.0474651	--	-
miR-146-y	101.55	280.476	1.46568	0.000393736	MSTRG.20915	3.40333	1.04	-1.71036	8.89912e-05	--	PREDICTED: cyclin-dependent kinase 11B-like [Kryptolebias marmoratus]
miR-146-y	101.55	280.476	1.46568	0.000393736	MSTRG.21093	1.36667	0.623333	-1.13259	0.0116273	--	SJCHGC09650 protein, partial [Schistosoma japonicum]
miR-146-y	101.55	280.476	1.46568	0.000393736	MSTRG.21484	11.28	3.13667	-1.84646	5.84303e-19	--	Transposable element Tc1 transposase [Larimichthys crocea]
miR-146-y	101.55	280.476	1.46568	0.000393736	MSTRG.22185	20.27	7.23333	-1.48661	2.35502e-13	UGT2A1	PREDICTED: UDP-glucuronosyltransferase 2C1-like [Lates calcarifer]
miR-146-y	101.55	280.476	1.46568	0.000393736	MSTRG.7194	3.73667	0.523333	-2.83595	6.22391e-28	POL	unnamed protein product [Oncorhynchus mykiss]
miR-146-y	101.55	280.476	1.46568	0.000393736	ncbi_100301814	1.16	0.286667	-2.01668	0.0151075	FAM136A	YOU2 protein [Oncorhynchus mykiss]
miR-146-y	101.55	280.476	1.46568	0.000393736	ncbi_110486025	1.30667	0.546667	-1.25716	0.000185818	KIF16B	PREDICTED: kinesin-like protein KIF16B isoform X3 [Salmo salar]
miR-146-y	101.55	280.476	1.46568	0.000393736	ncbi_110486380	5.64333	1.38667	-2.02493	3.27843e-14	ZGC:171711	PREDICTED: UPF0515 protein C19orf66 homolog [Salmo salar]
miR-146-y	101.55	280.476	1.46568	0.000393736	ncbi_110486434	0.61	0.216667	-1.49333	0.0316845	GGA1	PREDICTED: ADP-ribosylation factor-binding protein GGA1-like [Salmo salar]
miR-146-y	101.55	280.476	1.46568	0.000393736	ncbi_110486740	0.21	0.01	-4.39232	0.0138821	TMEM238	PREDICTED: transmembrane protein 238-like [Salmo salar]
miR-146-y	101.55	280.476	1.46568	0.000393736	ncbi_110486746	1.75667	0.876667	-1.00274	0.0433215	TIMM29	Zgc:110046 protein, partial [Danio rerio]
miR-146-y	101.55	280.476	1.46568	0.000393736	ncbi_110487797	0.583333	0.173333	-1.75077	0.00124462	RGL2	PREDICTED: ral guanine nucleotide dissociation stimulator-like 2 isoform X1 [Salmo salar]
miR-146-y	101.55	280.476	1.46568	0.000393736	ncbi_110488765	1.66667	0.61	-1.45008	0.00239263	RAB6A	PREDICTED: ras-related protein Rab-6A-like isoform X2 [Salmo salar]
miR-146-y	101.55	280.476	1.46568	0.000393736	ncbi_110489215	9.69667	2.67333	-1.85885	3.28992e-10	SPARC	PREDICTED: SPARC-like [Salmo salar]
miR-146-y	101.55	280.476	1.46568	0.000393736	ncbi_110489385	0.646667	0.213333	-1.59991	0.00373438	TBC1D5	PREDICTED: TBC1 domain family member 5-like [Salmo salar]
miR-146-y	101.55	280.476	1.46568	0.000393736	ncbi_100301653	6.84667	2.13	-1.68455	6.97813e-12	DCN	decorin precursor [Oncorhynchus mykiss]
miR-146-y	101.55	280.476	1.46568	0.000393736	ncbi_110489537	1.25	0.51	-1.29336	0.013207	WDTC1	PREDICTED: WD and tetratricopeptide repeats protein 1-like [Salmo salar]
miR-146-y	101.55	280.476	1.46568	0.000393736	ncbi_110489911	2.17	1.06	-1.03363	0.000903463	SMARCD3	PREDICTED: SWI/SNF-related matrix-associated actin-dependent regulator of chromatin subfamily D member 3-like isoform X2 [Salmo salar]
miR-146-y	101.55	280.476	1.46568	0.000393736	ncbi_110490309	0.58	0.166667	-1.79909	0.000222412	SCUBE1	PREDICTED: signal peptide, CUB and EGF-like domain-containing protein 1 isoform X2 [Salmo salar]
miR-146-y	101.55	280.476	1.46568	0.000393736	ncbi_110491659	0.71	0.23	-1.62619	0.00329359	CPT1A	PREDICTED: carnitine O-palmitoyltransferase 1, liver isoform-like isoform X1 [Esox lucius]
miR-146-y	101.55	280.476	1.46568	0.000393736	ncbi_110491702	2.34333	1.02333	-1.19529	0.000120351	DCAKD	PREDICTED: dephospho-CoA kinase domain-containing protein [Salmo salar]
miR-146-y	101.55	280.476	1.46568	0.000393736	ncbi_110491936	1.69	0.37	-2.19143	1.11221e-12	ADCY6	PREDICTED: adenylate cyclase type 6-like [Salmo salar]
miR-146-y	101.55	280.476	1.46568	0.000393736	ncbi_110492352	1.38333	0.303333	-2.18917	0.0208063	NDUFA4L2	NADH dehydrogenase 1 alpha subcomplex subunit 4-like 2 [Salmo salar]
miR-146-y	101.55	280.476	1.46568	0.000393736	ncbi_110492535	3.66333	1.09333	-1.74442	7.47497e-12	SAMHD1	PREDICTED: deoxynucleoside triphosphate triphosphohydrolase SAMHD1 isoform X1 [Salmo salar]
miR-146-y	101.55	280.476	1.46568	0.000393736	ncbi_110492692	2.02667	0.923333	-1.13419	8.3373e-05	SORT1	PREDICTED: sortilin-like [Salmo salar]
miR-146-y	101.55	280.476	1.46568	0.000393736	ncbi_110493465	0.533333	0.18	-1.56704	0.00356687	RBFOX2	PREDICTED: RNA binding protein fox-1 homolog 2-like isoform X1 [Salmo salar]
miR-146-y	101.55	280.476	1.46568	0.000393736	ncbi_110493830	0.503333	0.0866667	-2.53797	0.000664849	KLHL26	PREDICTED: kelch-like protein 26 isoform X1 [Salmo salar]
miR-146-y	101.55	280.476	1.46568	0.000393736	ncbi_110493866	2.13	0.7	-1.60543	1.66536e-08	OSGIN2	PREDICTED: oxidative stress-induced growth inhibitor 2-like isoform X2 [Salmo salar]
miR-146-y	101.55	280.476	1.46568	0.000393736	ncbi_110493888	0.41	0.0866667	-2.24207	1.21797e-05	SLC12A5	PREDICTED: solute carrier family 12 member 5-like isoform X1 [Salmo salar]
miR-146-y	101.55	280.476	1.46568	0.000393736	ncbi_110495768	0.75	0.276667	-1.43874	0.00233264	MSN	PREDICTED: radixin-like isoform X1 [Salmo salar]
miR-146-y	101.55	280.476	1.46568	0.000393736	ncbi_110496124	1.51667	0.463333	-1.71078	1.81977e-09	CRYBG2	PREDICTED: absent in melanoma 1 protein-like [Lates calcarifer]
miR-146-y	101.55	280.476	1.46568	0.000393736	ncbi_110496549	0.583333	0.123333	-2.24176	0.00351163	HEY1	PREDICTED: hairy/enhancer-of-split related with YRPW motif protein 1-like [Salmo salar]
miR-146-y	101.55	280.476	1.46568	0.000393736	ncbi_110497536	0.41	0.0533333	-2.94251	0.0004965	WDHD1	PREDICTED: WD repeat and HMG-box DNA-binding protein 1 isoform X2 [Salmo salar]
miR-146-y	101.55	280.476	1.46568	0.000393736	ncbi_110497551	1.10333	0.06	-4.20076	4.82121e-16	STON2	PREDICTED: stonin-2 isoform X1 [Salmo salar]
miR-146-y	101.55	280.476	1.46568	0.000393736	ncbi_110497716	0.36	0.06	-2.58496	0.000396003	PPP1R13B	PREDICTED: apoptosis-stimulating of p53 protein 1-like isoform X1 [Salmo salar]
miR-146-y	101.55	280.476	1.46568	0.000393736	ncbi_110497888	0.336667	0.07	-2.26589	0.006528	TMEM260	PREDICTED: transmembrane protein 260-like isoform X1 [Salmo salar]
miR-146-y	101.55	280.476	1.46568	0.000393736	ncbi_110498124	0.2	0.02	-3.32193	0.00115745	MYO6	PREDICTED: unconventional myosin-VI-like isoform X1 [Salmo salar]
miR-146-y	101.55	280.476	1.46568	0.000393736	ncbi_110499024	4.02667	0.413333	-3.28421	6.97637e-19	SUN1	PREDICTED: SUN domain-containing protein 1-like isoform X4 [Salmo salar]
miR-146-y	101.55	280.476	1.46568	0.000393736	ncbi_110499184	1.00333	0.296667	-1.75789	6.32606e-06	NFATC3	PREDICTED: nuclear factor of activated T-cells, cytoplasmic 3-like [Salmo salar]
miR-146-y	101.55	280.476	1.46568	0.000393736	ncbi_110499890	1.74333	0.493333	-1.82121	1.22656e-06	DCN	decorin precursor [Oncorhynchus mykiss]
miR-146-y	101.55	280.476	1.46568	0.000393736	ncbi_110500278	0.796667	0.0433333	-4.20043	5.81935e-14	KIF21A	PREDICTED: kinesin-like protein KIF21A isoform X1 [Salmo salar]
miR-146-y	101.55	280.476	1.46568	0.000393736	ncbi_110500583	4.56	1.58	-1.52911	1.39398e-07	CNPY4	protein canopy 4 precursor [Salmo salar]
miR-146-y	101.55	280.476	1.46568	0.000393736	ncbi_110500600	0.146667	0.0333333	-2.1375	0.0190868	ADGRL3	PREDICTED: latrophilin-3-like [Salmo salar]
miR-146-y	101.55	280.476	1.46568	0.000393736	ncbi_110501062	0.273333	0.0566667	-2.27009	0.00624781	LAMB1	PREDICTED: laminin subunit beta-1-like [Salmo salar]
miR-146-y	101.55	280.476	1.46568	0.000393736	ncbi_110501245	1.89	0.4	-2.24031	1.54566e-14	KLF12	PREDICTED: Krueppel-like factor 12 isoform X1 [Salmo salar]
miR-146-y	101.55	280.476	1.46568	0.000393736	ncbi_110501332	1.50333	0.18	-3.0621	1.47975e-09	LAMP2	PREDICTED: lysosome-associated membrane glycoprotein 1-like [Salmo salar]
miR-146-y	101.55	280.476	1.46568	0.000393736	ncbi_110501347	1.98	0.63	-1.65208	0.0026066	--	unnamed protein product [Oncorhynchus mykiss]
miR-146-y	101.55	280.476	1.46568	0.000393736	ncbi_110501595	3.33	0.68	-2.29192	8.70352e-13	ZGC:153521	PREDICTED: UPF0565 protein C2orf69 homolog isoform X1 [Salmo salar]
miR-146-y	101.55	280.476	1.46568	0.000393736	ncbi_110501669	45.0933	15.1367	-1.57487	1.13862e-15	PLA1A	PREDICTED: phospholipase A1 member A-like isoform X4 [Salmo salar]
miR-146-y	101.55	280.476	1.46568	0.000393736	ncbi_110502735	0.6	0.0866667	-2.79141	7.15116e-05	RUFY2	PREDICTED: RUN and FYVE domain-containing protein 2-like isoform X1 [Salmo salar]
miR-146-y	101.55	280.476	1.46568	0.000393736	ncbi_110502847	8.13	2.65333	-1.61545	4.85765e-14	METTL9	Methyltransferase-like protein 9 [Salmo salar]
miR-146-y	101.55	280.476	1.46568	0.000393736	ncbi_100136677	2.82333	0.663333	-2.08959	2.39677e-06	IGFBP7	insulin-like growth factor binding protein-related protein 1 precursor [Oncorhynchus mykiss]
miR-146-y	101.55	280.476	1.46568	0.000393736	ncbi_110504365	0.483333	0.143333	-1.75364	1.94827e-05	ERBB4	PREDICTED: receptor tyrosine-protein kinase erbB-4-like isoform X1 [Salmo salar]
miR-146-y	101.55	280.476	1.46568	0.000393736	ncbi_110504376	0.26	0.03	-3.11548	3.23934e-05	SSFA2	PREDICTED: sperm-specific antigen 2-like [Salmo salar]
miR-146-y	101.55	280.476	1.46568	0.000393736	ncbi_110504725	0.813333	0.0433333	-4.2303	6.05572e-11	ACSL1	PREDICTED: long-chain-fatty-acid--CoA ligase 1-like [Salmo salar]
miR-146-y	101.55	280.476	1.46568	0.000393736	ncbi_110505110	1.21667	0.47	-1.3722	0.000135675	TBC1D9B	PREDICTED: TBC1 domain family member 9B-like isoform X1 [Salmo salar]
miR-146-y	101.55	280.476	1.46568	0.000393736	ncbi_110505144	0.103333	0.00666667	-3.9542	0.0469766	PROM1A	PREDICTED: prominin-1-A-like isoform X1 [Salmo salar]
miR-146-y	101.55	280.476	1.46568	0.000393736	ncbi_110505243	0.626667	0.0866667	-2.85415	3.49441e-06	CLIP4	PREDICTED: CAP-Gly domain-containing linker protein 4-like isoform X1 [Salmo salar]
miR-146-y	101.55	280.476	1.46568	0.000393736	ncbi_110505831	13.4733	2.05667	-2.71173	1.97545e-30	CRIP2	PREDICTED: cysteine-rich protein 2-like [Salmo salar]
miR-146-y	101.55	280.476	1.46568	0.000393736	ncbi_110507677	5.76	1.38	-2.0614	5.99435e-13	AS3MT	PREDICTED: arsenite methyltransferase-like [Salmo salar]
miR-146-y	101.55	280.476	1.46568	0.000393736	ncbi_110507826	15.72	5.42667	-1.53446	2.63611e-12	CROT	PREDICTED: peroxisomal carnitine O-octanoyltransferase-like isoform X2 [Salmo salar]
miR-146-y	101.55	280.476	1.46568	0.000393736	ncbi_110507990	4.67	1.59	-1.5544	2.05514e-06	EPB41L4B	PREDICTED: band 4.1-like protein 4B [Salmo salar]
miR-146-y	101.55	280.476	1.46568	0.000393736	ncbi_110509104	1930.54	750.61	-1.36287	4.23809e-12	--	PREDICTED: cystatin-like protein [Ictalurus punctatus]
miR-146-y	101.55	280.476	1.46568	0.000393736	ncbi_110518458	1.04667	0.393333	-1.41198	1.5648e-08	PLEC	PREDICTED: plectin-like isoform X1 [Salmo salar]
miR-146-y	101.55	280.476	1.46568	0.000393736	ncbi_110520021	13.6467	5.40667	-1.33574	1.4017e-12	GLS	PREDICTED: glutaminase kidney isoform, mitochondrial-like isoform X1 [Salmo salar]
miR-146-y	101.55	280.476	1.46568	0.000393736	ncbi_110520055	9.03667	3.79	-1.25359	1.37618e-05	--	PREDICTED: CG057 protein isoform X1 [Salmo salar]
miR-146-y	101.55	280.476	1.46568	0.000393736	ncbi_110520153	0.426667	0.0866667	-2.29956	0.001797	FARP1	PREDICTED: FERM, RhoGEF and pleckstrin domain-containing protein 1-like isoform X3 [Salmo salar]
miR-146-y	101.55	280.476	1.46568	0.000393736	ncbi_110520237	1.47333	0.236667	-2.63816	6.87357e-07	RFTN2	PREDICTED: raftlin-2 [Salmo salar]
miR-146-y	101.55	280.476	1.46568	0.000393736	ncbi_110521306	1.60333	0.723333	-1.14834	1.86755e-06	PTPRJ	PREDICTED: receptor-type tyrosine-protein phosphatase eta-like isoform X1 [Salmo salar]
miR-146-y	101.55	280.476	1.46568	0.000393736	ncbi_110521654	4.62333	1.00333	-2.20413	1.43439e-08	CBR4	carbonyl reductase family member 4 [Salmo salar]
miR-146-y	101.55	280.476	1.46568	0.000393736	ncbi_110523318	7.45667	2.22	-1.74797	2.35877e-18	FGD4	PREDICTED: FYVE, RhoGEF and PH domain-containing protein 4-like isoform X2 [Salmo salar]
miR-146-y	101.55	280.476	1.46568	0.000393736	ncbi_110523333	0.46	0.0666667	-2.7866	0.000396236	POLM	PREDICTED: DNA-directed DNA/RNA polymerase mu-like [Salmo salar]
miR-146-y	101.55	280.476	1.46568	0.000393736	ncbi_110523632	1.51	0.39	-1.953	1.44973e-07	MYO3A	PREDICTED: myosin-IIIb-like [Salmo salar]
miR-146-y	101.55	280.476	1.46568	0.000393736	ncbi_110523794	0.543333	0.05	-3.44184	0.00113188	BTC	PREDICTED: probetacellulin-like [Salmo salar]
miR-146-y	101.55	280.476	1.46568	0.000393736	ncbi_110523799	0.516667	0.203333	-1.34539	0.0153541	RAI14	PREDICTED: ankycorbin isoform X2 [Salmo salar]
miR-146-y	101.55	280.476	1.46568	0.000393736	ncbi_110523927	1.94333	0.51	-1.92996	1.00651e-05	ANTXR2	PREDICTED: anthrax toxin receptor 2-like [Salmo salar]
miR-146-y	101.55	280.476	1.46568	0.000393736	ncbi_110524123	0.0866667	0.001	-6.43741	0.00309859	--	-
miR-146-y	101.55	280.476	1.46568	0.000393736	ncbi_110524378	1.34667	0.493333	-1.44876	0.00145902	MKNK2	PREDICTED: MAP kinase-interacting serine/threonine-protein kinase 2-like [Salmo salar]
miR-146-y	101.55	280.476	1.46568	0.000393736	ncbi_110525434	11.4833	3.87667	-1.56665	4.02857e-21	SCARB2	PREDICTED: lysosome membrane protein 2-like [Salmo salar]
miR-146-y	101.55	280.476	1.46568	0.000393736	ncbi_110526224	0.116667	0.001	-6.86625	0.0210208	FGF3	PREDICTED: fibroblast growth factor 3-like [Salmo salar]
miR-146-y	101.55	280.476	1.46568	0.000393736	ncbi_110526404	0.106667	0.0166667	-2.67807	0.0115935	PHLPP2	PREDICTED: PH domain leucine-rich repeat-containing protein phosphatase 2-like isoform X1 [Salmo salar]
miR-146-y	101.55	280.476	1.46568	0.000393736	ncbi_110527092	3.55	1.40333	-1.33896	2.35798e-06	ZFP36L2-B	Butyrate response factor 2 [Salmo salar]
miR-146-y	101.55	280.476	1.46568	0.000393736	ncbi_110527227	3.78333	1.86	-1.02436	0.000537314	MNX1	PREDICTED: motor neuron and pancreas homeobox protein 1-like [Salmo salar]
miR-146-y	101.55	280.476	1.46568	0.000393736	ncbi_110527401	0.716667	0.176667	-2.02027	5.11622e-05	MSN	PREDICTED: radixin-like isoform X1 [Salmo salar]
miR-146-y	101.55	280.476	1.46568	0.000393736	ncbi_110527654	0.236667	0.0366667	-2.69032	2.30153e-06	CHD6	PREDICTED: chromodomain-helicase-DNA-binding protein 6-like isoform X6 [Salmo salar]
miR-146-y	101.55	280.476	1.46568	0.000393736	ncbi_110528221	8.17667	0.00666667	-10.2603	1.33493e-15	CYP27B1	PREDICTED: 25-hydroxyvitamin D-1 alpha hydroxylase, mitochondrial-like [Salmo salar]
miR-146-y	101.55	280.476	1.46568	0.000393736	ncbi_110528490	0.743333	0.193333	-1.94292	0.00183197	KRT8	PREDICTED: keratin, type II cytoskeletal 8-like [Salmo salar]
miR-146-y	101.55	280.476	1.46568	0.000393736	ncbi_110528833	1.29333	0.526667	-1.29613	1.26521e-05	SLC19A1	PREDICTED: folate transporter 1-like [Salmo salar]
miR-146-y	101.55	280.476	1.46568	0.000393736	ncbi_110529642	2.10667	0.703333	-1.58268	4.10953e-05	COQ8A	PREDICTED: atypical kinase ADCK3, mitochondrial-like isoform X1 [Salmo salar]
miR-146-y	101.55	280.476	1.46568	0.000393736	ncbi_110529739	0.08	0.001	-6.32193	0.00374042	PRIMA1	PREDICTED: proline-rich membrane anchor 1 isoform X1 [Salmo salar]
miR-146-y	101.55	280.476	1.46568	0.000393736	ncbi_110529770	2.81667	1.17667	-1.25928	0.00141029	ATP6V1D	vacuolar proton pump subunit D-1, partial [Oncorhynchus mykiss]
miR-146-y	101.55	280.476	1.46568	0.000393736	ncbi_110530595	0.546667	0.196667	-1.47491	0.0313953	--	PREDICTED: zinc finger BED domain-containing protein 4-like isoform X2 [Cyprinus carpio]
miR-146-y	101.55	280.476	1.46568	0.000393736	ncbi_110530716	0.773333	0.326667	-1.24327	0.0357695	SLC25A42	PREDICTED: mitochondrial coenzyme A transporter SLC25A42 [Salmo salar]
miR-146-y	101.55	280.476	1.46568	0.000393736	ncbi_110531736	0.386667	0.116667	-1.7287	0.000481974	PTPRD	PREDICTED: receptor-type tyrosine-protein phosphatase delta-like isoform X1 [Salmo salar]
miR-146-y	101.55	280.476	1.46568	0.000393736	ncbi_110531830	1.39333	0.243333	-2.51753	2.22445e-05	--	unnamed protein product [Oncorhynchus mykiss]
miR-146-y	101.55	280.476	1.46568	0.000393736	ncbi_110532079	1.80333	0.233333	-2.9502	2.12137e-08	SLC26A5	PREDICTED: solute carrier family 26 member 6-like isoform X2 [Salmo salar]
miR-146-y	101.55	280.476	1.46568	0.000393736	ncbi_110532286	9.34667	0.466667	-4.32399	2.30592e-21	ID1	inhibitor of DNA binding/differentiation 1D [Oncorhynchus mykiss]
miR-146-y	101.55	280.476	1.46568	0.000393736	ncbi_110533822	2.84667	1.01667	-1.48543	3.64136e-08	AGTR2	type-2 angiotensin II receptor [Salmo salar]
miR-146-y	101.55	280.476	1.46568	0.000393736	ncbi_110533947	5.85667	2.34667	-1.31947	7.11144e-07	TMLHE	PREDICTED: trimethyllysine dioxygenase, mitochondrial-like [Salmo salar]
miR-146-y	101.55	280.476	1.46568	0.000393736	ncbi_110534251	1.19	0.47	-1.34023	0.000348825	C2CD2L	PREDICTED: C2 domain-containing protein 2-like isoform X1 [Salmo salar]
miR-146-y	101.55	280.476	1.46568	0.000393736	ncbi_110534412	0.153333	0.0433333	-1.82312	0.0258682	SORBS2	PREDICTED: sorbin and SH3 domain-containing protein 2-like [Salmo salar]
miR-146-y	101.55	280.476	1.46568	0.000393736	ncbi_110534512	0.32	0.04	-3	0.00143749	--	PREDICTED: protein bangles and beads-like [Salmo salar]
miR-146-y	101.55	280.476	1.46568	0.000393736	ncbi_110536308	0.65	0.08	-3.02237	1.43243e-08	ADAMTS12	PREDICTED: A disintegrin and metalloproteinase with thrombospondin motifs 12-like isoform X1 [Salmo salar]
miR-146-y	101.55	280.476	1.46568	0.000393736	ncbi_110536394	2.01667	0.203333	-3.31005	2.64803e-25	KREMEN1	PREDICTED: kremen protein 1 isoform X2 [Esox lucius]
miR-146-y	101.55	280.476	1.46568	0.000393736	ncbi_100136164	93.3533	29.1733	-1.67805	1.65153e-23	PKM	pyruvate kinase PKM-like [Salmo salar]
miR-146-y	101.55	280.476	1.46568	0.000393736	ncbi_110536519	100.553	32.9367	-1.61019	8.33485e-19	PKM	PREDICTED: pyruvate kinase PKM-like [Salmo salar]
miR-146-y	101.55	280.476	1.46568	0.000393736	ncbi_110537455	0.27	0.001	-8.07682	0.000602137	CKAP2	PREDICTED: cytoskeleton-associated protein 2-like [Salmo salar]
miR-146-y	101.55	280.476	1.46568	0.000393736	ncbi_110537625	2.29667	0.873333	-1.39494	0.00573717	TMEM218	PREDICTED: transmembrane protein 218 [Salmo salar]
miR-146-y	101.55	280.476	1.46568	0.000393736	ncbi_110537840	0.963333	0.1	-3.26804	1.60826e-12	RNF43	PREDICTED: E3 ubiquitin-protein ligase RNF43 [Salmo salar]
miR-146-y	101.55	280.476	1.46568	0.000393736	ncbi_110538410	1.48	0.556667	-1.41071	7.30666e-07	NOTCH3	PREDICTED: neurogenic locus notch homolog protein 2-like [Stegastes partitus]
miR-146-y	101.55	280.476	1.46568	0.000393736	ncbi_110538567	4.68333	1.56333	-1.58291	1.46521e-11	HLF	PREDICTED: hepatic leukemia factor-like [Salmo salar]
miR-151-x	59.752	5.50743	-3.43954	0.00172599	MSTRG.13340	1.84	7.66333	2.05827	2.89233e-09	SMG1	PREDICTED: serine/threonine-protein kinase SMG1-like isoform X2 [Salmo salar]
miR-151-x	59.752	5.50743	-3.43954	0.00172599	MSTRG.16052	0.08	0.67	3.06609	0.0297649	--	PREDICTED: NACHT, LRR and PYD domains-containing protein 1-like [Salmo salar]
miR-151-x	59.752	5.50743	-3.43954	0.00172599	MSTRG.17789	0.633333	3.33667	2.39737	1.39097e-21	--	paired box protein and transposase domain containing protein [Lasius niger]
miR-151-x	59.752	5.50743	-3.43954	0.00172599	MSTRG.1898	0.8	2.44333	1.61078	0.00103816	EIF3JA	PREDICTED: eukaryotic translation initiation factor 3 subunit J-A isoform X1 [Esox lucius]
miR-151-x	59.752	5.50743	-3.43954	0.00172599	MSTRG.23309	0.0666667	1.91667	4.84549	7.62409e-22	--	PREDICTED: protein GAPT-like [Poecilia latipinna]
miR-151-x	59.752	5.50743	-3.43954	0.00172599	MSTRG.2341	0.7	10.0733	3.84704	5.12427e-43	TRIM21	PREDICTED: E3 ubiquitin-protein ligase TRIM39-like [Salmo salar]
miR-151-x	59.752	5.50743	-3.43954	0.00172599	MSTRG.917	4.75333	15.66	1.72007	2.85868e-08	CMTM4	PREDICTED: CKLF-like MARVEL transmembrane domain-containing protein 6 [Salmo salar]
miR-151-x	59.752	5.50743	-3.43954	0.00172599	MSTRG.9604	0.466667	2.50333	2.42339	1.22737e-05	--	PREDICTED: small ubiquitin-related modifier 1-B-like [Clupea harengus]
miR-151-x	59.752	5.50743	-3.43954	0.00172599	ncbi_110487989	10.1367	33.21	1.71203	1.54024e-33	TINAGL1	PREDICTED: tubulointerstitial nephritis antigen-like [Salmo salar]
miR-151-x	59.752	5.50743	-3.43954	0.00172599	ncbi_110488468	0.59	1.87667	1.66939	1.79988e-06	CLIC1	PREDICTED: chloride intracellular channel protein 1-like [Salmo salar]
miR-151-x	59.752	5.50743	-3.43954	0.00172599	ncbi_110490047	0.276667	1.73667	2.6501	1.38731e-19	DGKD	PREDICTED: diacylglycerol kinase delta isoform X2 [Salmo salar]
miR-151-x	59.752	5.50743	-3.43954	0.00172599	ncbi_110491607	1.12	3.95333	1.81957	1.53946e-12	RHOT2	PREDICTED: mitochondrial Rho GTPase 2 [Salmo salar]
miR-151-x	59.752	5.50743	-3.43954	0.00172599	ncbi_110491889	254.35	838.777	1.72147	2.29113e-40	B2M	beta-2 microglobulin [Oncorhynchus mykiss]
miR-151-x	59.752	5.50743	-3.43954	0.00172599	ncbi_110493497	0.836667	2.6	1.63579	5.27935e-19	MARF1	PREDICTED: meiosis arrest female protein 1 homolog isoform X6 [Salmo salar]
miR-151-x	59.752	5.50743	-3.43954	0.00172599	ncbi_110494493	0.19	132.417	9.44487	3.69384e-61	MX3	RBTMx3 [Oncorhynchus mykiss]
miR-151-x	59.752	5.50743	-3.43954	0.00172599	ncbi_110495623	3.51667	71.7233	4.35016	7.93277e-146	--	unnamed protein product [Oncorhynchus mykiss]
miR-151-x	59.752	5.50743	-3.43954	0.00172599	ncbi_110495822	0.586667	1.22667	1.06413	0.0246381	SPRY2	PREDICTED: protein sprouty homolog 2-like [Salmo salar]
miR-151-x	59.752	5.50743	-3.43954	0.00172599	ncbi_110496785	0.69	2.25	1.70526	4.84067e-13	RAPH1	PREDICTED: ras-associated and pleckstrin homology domains-containing protein 1-like [Salmo salar]
miR-151-x	59.752	5.50743	-3.43954	0.00172599	ncbi_110498917	0.323333	1.49667	2.21066	0.000677501	--	PREDICTED: 39S ribosomal protein L38, mitochondrial [Salmo salar]
miR-151-x	59.752	5.50743	-3.43954	0.00172599	ncbi_110499407	0.446667	1.08667	1.28264	0.00129227	HK1	PREDICTED: hexokinase-1-like isoform X1 [Salmo salar]
miR-151-x	59.752	5.50743	-3.43954	0.00172599	ncbi_110500055	0.11	3.07667	4.80579	9.46215e-37	DRAM1	VHSV-induced protein-6 [Oncorhynchus mykiss]
miR-151-x	59.752	5.50743	-3.43954	0.00172599	ncbi_110500185	0.693333	1.52333	1.13561	5.15269e-05	LCHN	PREDICTED: protein LCHN-like [Salmo salar]
miR-151-x	59.752	5.50743	-3.43954	0.00172599	ncbi_110500660	0.0433333	0.18	2.05445	0.0284944	RGS12	PREDICTED: regulator of G-protein signaling 12-like isoform X1 [Salmo salar]
miR-151-x	59.752	5.50743	-3.43954	0.00172599	ncbi_110503779	0.486667	1.29667	1.4138	1.23157e-05	HACE1	PREDICTED: E3 ubiquitin-protein ligase HACE1 isoform X2 [Salmo salar]
miR-151-x	59.752	5.50743	-3.43954	0.00172599	ncbi_101268962	0.001	0.293333	8.1964	0.000141978	ZBTB16A	PREDICTED: zinc finger and BTB domain-containing protein 16-A-like isoform X1 [Salmo salar]
miR-151-x	59.752	5.50743	-3.43954	0.00172599	ncbi_110507474	1.04	2.14667	1.04551	0.00025146	PLD3	PREDICTED: phospholipase D3 [Salmo salar]
miR-151-x	59.752	5.50743	-3.43954	0.00172599	ncbi_100301644	5.87333	12.41	1.07925	9.10856e-09	--	interferon-gamma receptor 2, partial [Oncorhynchus mykiss]
miR-151-x	59.752	5.50743	-3.43954	0.00172599	ncbi_110522074	0.35	1.71333	2.29138	2.36974e-10	CNKSR3	PREDICTED: connector enhancer of kinase suppressor of ras 3 [Salmo salar]
miR-151-x	59.752	5.50743	-3.43954	0.00172599	ncbi_110523954	8.14	25.6	1.65304	6.51297e-21	RLN3	PREDICTED: relaxin-3-like [Salmo salar]
miR-151-x	59.752	5.50743	-3.43954	0.00172599	ncbi_110523955	0.44	1.93333	2.13551	1.58857e-06	--	PREDICTED: programmed cell death 1 ligand 1-like isoform X1 [Salmo salar]
miR-151-x	59.752	5.50743	-3.43954	0.00172599	ncbi_110525691	1	5.69333	2.50927	4.78676e-19	BCL7A	PREDICTED: B-cell CLL/lymphoma 7 protein family member A-like [Salmo salar]
miR-151-x	59.752	5.50743	-3.43954	0.00172599	ncbi_110525962	0.48	2.46667	2.36146	3.89504e-16	ZNF367	PREDICTED: zinc finger protein 367-like isoform X2 [Salmo salar]
miR-151-x	59.752	5.50743	-3.43954	0.00172599	ncbi_110525983	2.26667	8.34	1.87948	1.15576e-15	IPO11	PREDICTED: importin-11 [Salmo salar]
miR-151-x	59.752	5.50743	-3.43954	0.00172599	ncbi_110526798	2.44	17.5367	2.84542	2.13687e-44	CARS	PREDICTED: cysteine--tRNA ligase, cytoplasmic [Salmo salar]
miR-151-x	59.752	5.50743	-3.43954	0.00172599	ncbi_110526805	1.53667	8.13667	2.40463	2.56016e-25	CARS	PREDICTED: cysteine--tRNA ligase, cytoplasmic-like [Salmo salar]
miR-151-x	59.752	5.50743	-3.43954	0.00172599	ncbi_110529741	0.686667	2.13	1.63317	5.39698e-17	BTBD7	PREDICTED: BTB/POZ domain-containing protein 7 [Salmo salar]
miR-151-x	59.752	5.50743	-3.43954	0.00172599	ncbi_110529818	0.943333	2.62	1.47373	1.11138e-11	RNASEH1	Ribonuclease H1 [Salmo salar]
miR-151-x	59.752	5.50743	-3.43954	0.00172599	ncbi_110530023	0.646667	6.44333	3.31671	4.34323e-39	PDE4B	PREDICTED: cAMP-specific 3',5'-cyclic phosphodiesterase 4B-like isoform X1 [Salmo salar]
miR-151-x	59.752	5.50743	-3.43954	0.00172599	ncbi_110530522	0.246667	0.876667	1.82947	3.63596e-08	PLCE1	PREDICTED: 1-phosphatidylinositol 4,5-bisphosphate phosphodiesterase epsilon-1-like isoform X1 [Salmo salar]
miR-151-x	59.752	5.50743	-3.43954	0.00172599	ncbi_110535384	0.44	1.49	1.75974	0.000221071	EIF1AX	eukaryotic translation initiation factor 1A, X-chromosomal [Esox lucius]
miR-151-x	59.752	5.50743	-3.43954	0.00172599	ncbi_110536865	0.413333	1.38	1.73929	0.000942306	SLC46A2	PREDICTED: thymic stromal cotransporter homolog [Salmo salar]
miR-151-x	59.752	5.50743	-3.43954	0.00172599	ncbi_110538489	0.08	0.63	2.97728	1.90884e-05	S1PR1	PREDICTED: sphingosine 1-phosphate receptor 1-like [Salmo salar]
miR-151-y	8.31523	0.829767	-3.32498	0.0130824	MSTRG.17588	0.8	3.63333	2.18322	6.28405e-05	--	-
miR-151-y	8.31523	0.829767	-3.32498	0.0130824	MSTRG.19416	0.001	1.34	10.388	0.000386018	--	PREDICTED: poly [ADP-ribose] polymerase 12-like [Salmo salar]
miR-151-y	8.31523	0.829767	-3.32498	0.0130824	MSTRG.22950	1.16	2.72333	1.23125	0.00359345	ARHGEF26	PREDICTED: rho guanine nucleotide exchange factor 26-like [Stegastes partitus]
miR-151-y	8.31523	0.829767	-3.32498	0.0130824	MSTRG.23403	0.736667	2.58	1.80829	7.82281e-12	YME1L1	PREDICTED: ATP-dependent zinc metalloprotease YME1L1-like isoform X1 [Salmo salar]
miR-151-y	8.31523	0.829767	-3.32498	0.0130824	MSTRG.327	0.206667	18.7167	6.50087	1.94281e-51	--	-
miR-151-y	8.31523	0.829767	-3.32498	0.0130824	MSTRG.6085	2.89	11.1767	1.95135	2.39045e-09	NAPEPLD	PREDICTED: N-acyl-phosphatidylethanolamine-hydrolyzing phospholipase D-like isoform X2 [Salmo salar]
miR-151-y	8.31523	0.829767	-3.32498	0.0130824	MSTRG.9277	0.306667	28.57	6.54169	2.52687e-86	--	PREDICTED: E3 ubiquitin-protein ligase RNF144A-like [Salmo salar]
miR-151-y	8.31523	0.829767	-3.32498	0.0130824	ncbi_100136253	1.24	2.96	1.25526	1.00417e-05	NADL1.1	vascular cell adhesion molecule-like protein [Oncorhynchus mykiss]
miR-151-y	8.31523	0.829767	-3.32498	0.0130824	ncbi_100136756	16.1933	36.2633	1.16311	4.92391e-23	STAT3	PREDICTED: signal transducer and activator of transcription 3-like isoform X1 [Salmo salar]
miR-151-y	8.31523	0.829767	-3.32498	0.0130824	ncbi_110485758	1.12667	2.35667	1.06469	1.91064e-05	WBP1L	PREDICTED: WW domain binding protein 1-like isoform X1 [Salmo salar]
miR-151-y	8.31523	0.829767	-3.32498	0.0130824	ncbi_110486197	0.316667	0.663333	1.06677	0.00146209	FBXL19	PREDICTED: F-box/LRR-repeat protein 19-like isoform X1 [Salmo salar]
miR-151-y	8.31523	0.829767	-3.32498	0.0130824	ncbi_110486253	8.05333	17.4667	1.11695	1.54235e-12	DNAJC7	PREDICTED: dnaJ homolog subfamily C member 7-like isoform X1 [Salmo salar]
miR-151-y	8.31523	0.829767	-3.32498	0.0130824	ncbi_110486431	1.29	4.42333	1.77776	1.3605e-11	TMEM184B	PREDICTED: transmembrane protein 184B-like isoform X1 [Salmo salar]
miR-151-y	8.31523	0.829767	-3.32498	0.0130824	ncbi_110486862	0.00333333	3.66	10.1007	2.69876e-09	NOXO1	PREDICTED: NADPH oxidase organizer 1-like [Salmo salar]
miR-151-y	8.31523	0.829767	-3.32498	0.0130824	ncbi_110488522	4.62333	12.3	1.41165	8.51274e-19	LSR	PREDICTED: lipolysis-stimulated lipoprotein receptor isoform X2 [Salmo salar]
miR-151-y	8.31523	0.829767	-3.32498	0.0130824	ncbi_110489087	0.926667	8.48667	3.19508	0.00270924	--	PREDICTED: SH2 domain-containing protein 4A-like [Salmo salar]
miR-151-y	8.31523	0.829767	-3.32498	0.0130824	ncbi_110489697	1.61	11.8833	2.88381	1.72606e-62	RNF31	PREDICTED: E3 ubiquitin-protein ligase RNF31-like [Salmo salar]
miR-151-y	8.31523	0.829767	-3.32498	0.0130824	ncbi_110489742	0.64	1.3	1.02237	0.001156	L3MBTL4	PREDICTED: lethal(3)malignant brain tumor-like protein 4 isoform X1 [Salmo salar]
miR-151-y	8.31523	0.829767	-3.32498	0.0130824	ncbi_110489990	0.18	0.76	2.078	0.000663661	DNAJB6-A	PREDICTED: dnaJ homolog subfamily B member 6-like [Sinocyclocheilus grahami]
miR-151-y	8.31523	0.829767	-3.32498	0.0130824	ncbi_110490491	0.163333	38.7667	7.89085	8.88267e-108	TRIM69	PREDICTED: zinc-binding protein A33-like [Salmo salar]
miR-151-y	8.31523	0.829767	-3.32498	0.0130824	ncbi_110490583	2.40667	11.5567	2.26362	2.45178e-35	IMPDH1B	PREDICTED: inosine-5'-monophosphate dehydrogenase 1b isoform X1 [Esox lucius]
miR-151-y	8.31523	0.829767	-3.32498	0.0130824	ncbi_110490624	0.74	3	2.01937	8.43836e-19	TMEM86A	PREDICTED: lysoplasmalogenase-like protein TMEM86A isoform X2 [Salmo salar]
miR-151-y	8.31523	0.829767	-3.32498	0.0130824	ncbi_110490702	0.001	0.21	7.71425	0.00117118	--	PREDICTED: NUAK family SNF1-like kinase 1 [Salmo salar]
miR-151-y	8.31523	0.829767	-3.32498	0.0130824	ncbi_110491561	0.001	1.10667	10.112	1.41607e-07	--	PREDICTED: granulocyte colony-stimulating factor-like [Poecilia reticulata]
miR-151-y	8.31523	0.829767	-3.32498	0.0130824	ncbi_110491607	1.12	3.95333	1.81957	1.53946e-12	RHOT2	PREDICTED: mitochondrial Rho GTPase 2 [Salmo salar]
miR-151-y	8.31523	0.829767	-3.32498	0.0130824	ncbi_110491643	0.0533333	1.91667	5.16742	2.60241e-23	POL	unnamed protein product [Oncorhynchus mykiss]
miR-151-y	8.31523	0.829767	-3.32498	0.0130824	ncbi_110492046	4.55667	19.62	2.10627	1.15934e-35	ATP6AP1	PREDICTED: V-type proton ATPase subunit S1-like [Salmo salar]
miR-151-y	8.31523	0.829767	-3.32498	0.0130824	ncbi_110492316	2.70333	6.65	1.29861	1.64223e-13	IMPDH2	PREDICTED: inosine-5'-monophosphate dehydrogenase 2 isoform X1 [Salmo salar]
miR-151-y	8.31523	0.829767	-3.32498	0.0130824	ncbi_110492564	0.166667	0.396667	1.25096	0.0213317	KCND3	PREDICTED: potassium voltage-gated channel subfamily D member 3-like isoform X2 [Haplochromis burtoni]
miR-151-y	8.31523	0.829767	-3.32498	0.0130824	ncbi_110493429	0.0566667	0.276667	2.28758	0.0169352	S1PR5	PREDICTED: sphingosine 1-phosphate receptor 1-like [Salmo salar]
miR-151-y	8.31523	0.829767	-3.32498	0.0130824	ncbi_110493438	0.0166667	0.18	3.43296	0.00803216	S1PR5	PREDICTED: sphingosine 1-phosphate receptor 1-like [Salmo salar]
miR-151-y	8.31523	0.829767	-3.32498	0.0130824	ncbi_110493499	1.17333	6.79667	2.53421	3.23119e-21	NDE1	PREDICTED: nuclear distribution protein nudE homolog 1-like isoform X1 [Salmo salar]
miR-151-y	8.31523	0.829767	-3.32498	0.0130824	ncbi_110494052	3.77667	39.97	3.40373	1.06559e-51	ELF3	PREDICTED: ETS-related transcription factor Elf-3-like [Salmo salar]
miR-151-y	8.31523	0.829767	-3.32498	0.0130824	ncbi_110494097	25.6467	165.207	2.68743	1.7339e-54	FKBP5	PREDICTED: peptidyl-prolyl cis-trans isomerase FKBP5-like [Salmo salar]
miR-151-y	8.31523	0.829767	-3.32498	0.0130824	ncbi_110494643	0.0166667	0.196667	3.56071	0.0356183	KBP	PREDICTED: probable glutamate receptor [Salmo salar]
miR-151-y	8.31523	0.829767	-3.32498	0.0130824	ncbi_110494708	0.286667	3.01	3.39232	1.82017e-12	--	PREDICTED: uncharacterized protein LOC106566034 [Salmo salar]
miR-151-y	8.31523	0.829767	-3.32498	0.0130824	ncbi_110495110	0.753333	1.73333	1.20219	5.18599e-05	WBP1L	PREDICTED: WW domain binding protein 1-like [Salmo salar]
miR-151-y	8.31523	0.829767	-3.32498	0.0130824	ncbi_110495115	0.123333	0.473333	1.94029	0.000356807	PIK3R5	PREDICTED: phosphoinositide 3-kinase regulatory subunit 5-like isoform X1 [Salmo salar]
miR-151-y	8.31523	0.829767	-3.32498	0.0130824	ncbi_110495681	0.00333333	0.286667	6.42626	1.59423e-05	MCF2L	PREDICTED: guanine nucleotide exchange factor DBS-like isoform X3 [Salmo salar]
miR-151-y	8.31523	0.829767	-3.32498	0.0130824	ncbi_110495933	0.563333	1.36667	1.2786	9.03668e-05	ZNF710	PREDICTED: zinc finger protein 710 isoform X1 [Salmo salar]
miR-151-y	8.31523	0.829767	-3.32498	0.0130824	ncbi_110495946	0.3	0.8	1.41504	0.000276499	SEMA4B	PREDICTED: semaphorin-4B-like [Salmo salar]
miR-151-y	8.31523	0.829767	-3.32498	0.0130824	ncbi_110496299	1.04	3.10667	1.57878	6.02707e-08	ILF2	PREDICTED: interleukin enhancer-binding factor 2 homolog [Salmo salar]
miR-151-y	8.31523	0.829767	-3.32498	0.0130824	ncbi_110496699	0.08	0.486667	2.60486	1.69145e-10	HIVEP1	PREDICTED: zinc finger protein 40-like isoform X1 [Salmo salar]
miR-151-y	8.31523	0.829767	-3.32498	0.0130824	ncbi_110497294	0.213333	1.78667	3.06609	1.41492e-16	MTMR7	PREDICTED: myotubularin-related protein 7-like isoform X1 [Salmo salar]
miR-151-y	8.31523	0.829767	-3.32498	0.0130824	ncbi_110497298	1.93	6.96	1.85049	1.03472e-18	VPS37A	vacuolar protein sorting-associated protein 37A [Salmo salar]
miR-151-y	8.31523	0.829767	-3.32498	0.0130824	ncbi_110498332	0.1	0.236667	1.24286	0.0026021	SPTBN5	PREDICTED: spectrin beta chain, non-erythrocytic 5 [Salmo salar]
miR-151-y	8.31523	0.829767	-3.32498	0.0130824	ncbi_110498822	0.776667	2.77333	1.83625	1.23975e-15	CASP7	Caspase 7 [Oncorhynchus mykiss]
miR-151-y	8.31523	0.829767	-3.32498	0.0130824	ncbi_110498879	1.01667	3.1	1.60842	3.26313e-13	TCF20	PREDICTED: retinoic acid-induced protein 1-like isoform X1 [Salmo salar]
miR-151-y	8.31523	0.829767	-3.32498	0.0130824	ncbi_110499295	0.0533333	0.216667	2.02237	0.000831236	AKT3	PREDICTED: RAC-gamma serine/threonine-protein kinase isoform X1 [Salmo salar]
miR-151-y	8.31523	0.829767	-3.32498	0.0130824	ncbi_110500055	0.11	3.07667	4.80579	9.46215e-37	DRAM1	VHSV-induced protein-6 [Oncorhynchus mykiss]
miR-151-y	8.31523	0.829767	-3.32498	0.0130824	ncbi_110500279	0.933333	2.82	1.59523	8.17212e-15	CPNE8	PREDICTED: copine-8-like isoform X3 [Salmo salar]
miR-151-y	8.31523	0.829767	-3.32498	0.0130824	ncbi_110500325	0.326667	4.11667	3.65559	3.65869e-07	PPP2R5B	PREDICTED: serine/threonine-protein phosphatase 2A 56 kDa regulatory subunit beta isoform [Salmo salar]
miR-151-y	8.31523	0.829767	-3.32498	0.0130824	ncbi_110500393	0.31	1.78	2.52154	1.14198e-19	N4BP1	PREDICTED: protein KHNYN-like isoform X2 [Salmo salar]
miR-151-y	8.31523	0.829767	-3.32498	0.0130824	ncbi_110500395	11.1067	28.1767	1.34308	1.59471e-23	LPCAT4	1-acyl-sn-glycerol-3-phosphate acyltransferase eta [Salmo salar]
miR-151-y	8.31523	0.829767	-3.32498	0.0130824	ncbi_110500400	1.60333	6.29333	1.97275	1.16314e-17	TRIM25	Tripartite motif-containing protein 25 [Salmo salar]
miR-151-y	8.31523	0.829767	-3.32498	0.0130824	ncbi_110500489	0.623333	1.46333	1.23118	5.03325e-06	EFS	PREDICTED: embryonal Fyn-associated substrate-like isoform X1 [Salmo salar]
miR-151-y	8.31523	0.829767	-3.32498	0.0130824	ncbi_110502055	1.19	2.79	1.2293	9.65441e-05	--	PREDICTED: tropomyosin alpha-1 chain-like isoform X1 [Salmo salar]
miR-151-y	8.31523	0.829767	-3.32498	0.0130824	ncbi_110502353	0.22	0.61	1.47131	0.00200287	--	PREDICTED: zinc finger protein 501-like [Salmo salar]
miR-151-y	8.31523	0.829767	-3.32498	0.0130824	ncbi_110502450	0.663333	1.55667	1.23065	7.36128e-06	RIN2	PREDICTED: ras and Rab interactor 2-like isoform X1 [Salmo salar]
miR-151-y	8.31523	0.829767	-3.32498	0.0130824	ncbi_110502471	0.496667	2.44667	2.30047	6.04095e-07	--	Tumor necrosis factor receptor superfamily member 6 precursor [Salmo salar]
miR-151-y	8.31523	0.829767	-3.32498	0.0130824	ncbi_110502694	0.826667	2.46	1.57328	1.40456e-07	BMP5	PREDICTED: bone morphogenetic protein 5-like [Salmo salar]
miR-151-y	8.31523	0.829767	-3.32498	0.0130824	ncbi_110505508	0.506667	2.23	2.13793	3.73901e-17	THBS1	PREDICTED: thrombospondin-1-like [Salmo salar]
miR-151-y	8.31523	0.829767	-3.32498	0.0130824	ncbi_110507919	0.02	2.06333	6.68883	6.81405e-09	DHRS12	PREDICTED: dehydrogenase/reductase SDR family member 12-like isoform X2 [Salmo salar]
miR-151-y	8.31523	0.829767	-3.32498	0.0130824	ncbi_110508581	4.64333	13.3367	1.52217	1.19917e-19	GUK1	PREDICTED: guanylate kinase isoform X1 [Salmo salar]
miR-151-y	8.31523	0.829767	-3.32498	0.0130824	ncbi_110509052	0.0966667	0.68	2.81444	3.59168e-07	GIMAP8	PREDICTED: GTPase IMAP family member 8-like [Salmo salar]
miR-151-y	8.31523	0.829767	-3.32498	0.0130824	ncbi_110509188	0.973333	2.58667	1.41009	1.31741e-11	SKIL	PREDICTED: ski-like protein [Salmo salar]
miR-151-y	8.31523	0.829767	-3.32498	0.0130824	ncbi_110509650	0.0966667	0.486667	2.33184	2.26294e-05	NPY1R	PREDICTED: neuropeptide Y receptor type 1-like [Salmo salar]
miR-151-y	8.31523	0.829767	-3.32498	0.0130824	ncbi_110509711	0.16	0.456667	1.51307	0.000101495	AKNA	PREDICTED: AT-hook-containing transcription factor isoform X1 [Salmo salar]
miR-151-y	8.31523	0.829767	-3.32498	0.0130824	ncbi_110514944	6.63	15.0833	1.18587	1.71919e-09	RAB11A	PREDICTED: ras-related protein Rab-11A-like [Salmo salar]
miR-151-y	8.31523	0.829767	-3.32498	0.0130824	ncbi_110516415	3.24333	16.2667	2.32637	1.30006e-24	LSR	PREDICTED: lipolysis-stimulated lipoprotein receptor-like [Salmo salar]
miR-151-y	8.31523	0.829767	-3.32498	0.0130824	ncbi_110516767	1.46667	3.07333	1.06726	2.43906e-07	USF2	PREDICTED: upstream stimulatory factor 2-like isoform X1 [Salmo salar]
miR-151-y	8.31523	0.829767	-3.32498	0.0130824	ncbi_110520181	0.956667	28.36	4.8897	7.12316e-72	ADPRH	[Protein ADP-ribosylarginine] hydrolase [Salmo salar]
miR-151-y	8.31523	0.829767	-3.32498	0.0130824	ncbi_110521612	0.233333	0.966667	2.05063	9.44944e-07	ANGPTL1	PREDICTED: angiopoietin-related protein 1-like [Salmo salar]
miR-151-y	8.31523	0.829767	-3.32498	0.0130824	ncbi_110521745	0.173333	0.39	1.16993	0.0170097	B4GALT6	PREDICTED: beta-1,4-galactosyltransferase 6-like [Salmo salar]
miR-151-y	8.31523	0.829767	-3.32498	0.0130824	ncbi_110522214	0.453333	1.40333	1.63021	1.51091e-06	DCBLD1	PREDICTED: discoidin, CUB and LCCL domain-containing protein 1-like isoform X1 [Salmo salar]
miR-151-y	8.31523	0.829767	-3.32498	0.0130824	ncbi_110522250	0.163333	0.626667	1.93988	0.000808146	FLVCR1	PREDICTED: feline leukemia virus subgroup C receptor-related protein 1-like [Salmo salar]
miR-151-y	8.31523	0.829767	-3.32498	0.0130824	ncbi_110523438	0.0433333	0.24	2.46949	0.0302732	ZNF703	PREDICTED: zinc finger protein 703-like [Salmo salar]
miR-151-y	8.31523	0.829767	-3.32498	0.0130824	ncbi_110523724	0.433333	0.91	1.07039	0.000352815	TEAD1	PREDICTED: transcriptional enhancer factor TEF-1-like isoform X1 [Salmo salar]
miR-151-y	8.31523	0.829767	-3.32498	0.0130824	ncbi_110524187	1.20333	2.57667	1.09847	5.9623e-05	NCL1	PREDICTED: nicalin-1-like isoform X1 [Salmo salar]
miR-151-y	8.31523	0.829767	-3.32498	0.0130824	ncbi_110525772	2.04333	6.49667	1.66878	5.47106e-28	EPG5	PREDICTED: LOW QUALITY PROTEIN: ectopic P granules protein 5 homolog [Esox lucius]
miR-151-y	8.31523	0.829767	-3.32498	0.0130824	ncbi_110526239	1.01333	6.16667	2.60538	1.33409e-26	RIPK2	PREDICTED: receptor-interacting serine/threonine-protein kinase 2-like [Salmo salar]
miR-151-y	8.31523	0.829767	-3.32498	0.0130824	ncbi_110528194	0.426667	1.32	1.62936	1.16322e-06	RBMS2	PREDICTED: RNA-binding motif, single-stranded-interacting protein 2-like [Salmo salar]
miR-151-y	8.31523	0.829767	-3.32498	0.0130824	ncbi_110528579	0.36	1.72667	2.26192	9.04535e-11	ASIC2	PREDICTED: acid-sensing ion channel 1 isoform X2 [Salmo salar]
miR-151-y	8.31523	0.829767	-3.32498	0.0130824	ncbi_110528846	0.98	3.37667	1.78475	2.10767e-14	--	-
miR-151-y	8.31523	0.829767	-3.32498	0.0130824	ncbi_110529741	0.686667	2.13	1.63317	5.39698e-17	BTBD7	PREDICTED: BTB/POZ domain-containing protein 7 [Salmo salar]
miR-151-y	8.31523	0.829767	-3.32498	0.0130824	ncbi_110531660	0.173333	23.4	7.07682	6.21971e-164	GVIN1	PREDICTED: interferon-induced very large GTPase 1-like isoform X2 [Salmo salar]
miR-151-y	8.31523	0.829767	-3.32498	0.0130824	ncbi_110532181	0.263333	0.546667	1.05377	0.00173501	RALGAPB	PREDICTED: ral GTPase-activating protein subunit beta-like isoform X4 [Salmo salar]
miR-151-y	8.31523	0.829767	-3.32498	0.0130824	ncbi_110532194	2.86667	8.08667	1.49617	5.60831e-19	STK38	PREDICTED: serine/threonine-protein kinase 38-like isoform X1 [Salmo salar]
miR-151-y	8.31523	0.829767	-3.32498	0.0130824	ncbi_110532746	0.07	0.386667	2.46566	0.000368288	CHST11	PREDICTED: carbohydrate sulfotransferase 11-like [Salmo salar]
miR-151-y	8.31523	0.829767	-3.32498	0.0130824	ncbi_110533180	0.09	0.88	3.28951	1.45036e-12	TDRD7B	PREDICTED: tudor domain-containing protein 7B-like [Salmo salar]
miR-151-y	8.31523	0.829767	-3.32498	0.0130824	ncbi_110533505	29.4267	75.9567	1.36805	7.86276e-16	HYOU1	PREDICTED: hypoxia up-regulated protein 1 [Salmo salar]
miR-151-y	8.31523	0.829767	-3.32498	0.0130824	ncbi_110533563	7.72333	15.8867	1.04052	4.68252e-13	PSMG1	Proteasome assembly chaperone 1 [Salmo salar]
miR-151-y	8.31523	0.829767	-3.32498	0.0130824	ncbi_110533723	0.0633333	0.71	3.48678	0.000184938	--	PREDICTED: uncharacterized protein LOC106603595 isoform X2 [Salmo salar]
miR-151-y	8.31523	0.829767	-3.32498	0.0130824	ncbi_110533724	0.9	2.02333	1.16874	4.05615e-06	SLC12A9	PREDICTED: solute carrier family 12 member 9-like [Salmo salar]
miR-151-y	8.31523	0.829767	-3.32498	0.0130824	ncbi_110534887	0.001	0.1	6.64386	0.00505006	UMODL1	PREDICTED: uromodulin-like 1 [Salmo salar]
miR-151-y	8.31523	0.829767	-3.32498	0.0130824	ncbi_110535696	2.24333	65.95	4.87766	6.39387e-187	TSPAN36	PREDICTED: tetraspanin-3-like isoform X1 [Salmo salar]
miR-151-y	8.31523	0.829767	-3.32498	0.0130824	ncbi_110535860	0.106667	1.97333	4.20945	9.96571e-18	ARRDC1	PREDICTED: arrestin domain-containing protein 1-like isoform X1 [Salmo salar]
miR-151-y	8.31523	0.829767	-3.32498	0.0130824	ncbi_110536048	0.106667	17.42	7.35149	1.36284e-05	SDS	PREDICTED: L-serine dehydratase/L-threonine deaminase-like [Salmo salar]
miR-151-y	8.31523	0.829767	-3.32498	0.0130824	ncbi_110536175	0.516667	1.23667	1.25915	0.00656466	F2R	PREDICTED: proteinase-activated receptor 1-like [Salmo salar]
miR-151-y	8.31523	0.829767	-3.32498	0.0130824	ncbi_110536206	0.62	1.42	1.19555	3.32502e-08	SLC23A2	PREDICTED: solute carrier family 23 member 2-like isoform X1 [Salmo salar]
miR-151-y	8.31523	0.829767	-3.32498	0.0130824	ncbi_110536535	0.436667	1.48667	1.76748	1.05551e-05	ABI1	PREDICTED: abl interactor 1-like isoform X1 [Salmo salar]
miR-151-y	8.31523	0.829767	-3.32498	0.0130824	ncbi_110537206	0.0233333	1.36333	5.8686	1.92737e-10	GGT5	PREDICTED: gamma-glutamyltransferase 5-like [Salmo salar]
miR-151-y	8.31523	0.829767	-3.32498	0.0130824	ncbi_110537224	3.26667	8.03667	1.29878	9.65538e-11	FBXW11	PREDICTED: F-box/WD repeat-containing protein 11-like [Salmo salar]
miR-155-x	13.9733	125.239	3.16394	1.34414e-13	MSTRG.12832	4.02333	1.35667	-1.56832	1.8975e-05	PGBD4	PREDICTED: piggyBac transposable element-derived protein 4-like [Salmo salar]
miR-155-x	13.9733	125.239	3.16394	1.34414e-13	MSTRG.13281	1.15333	0.226667	-2.34717	0.00988647	--	unnamed protein product [Oncorhynchus mykiss]
miR-155-x	13.9733	125.239	3.16394	1.34414e-13	MSTRG.1480	6.89667	1.76333	-1.96759	1.26981e-15	OAZ2	PREDICTED: LOW QUALITY PROTEIN: ornithine decarboxylase antizyme 2-like [Salmo salar]
miR-155-x	13.9733	125.239	3.16394	1.34414e-13	MSTRG.19577	1.38667	0.52	-1.41504	0.0474651	--	-
miR-155-x	13.9733	125.239	3.16394	1.34414e-13	MSTRG.21484	11.28	3.13667	-1.84646	5.84303e-19	--	Transposable element Tc1 transposase [Larimichthys crocea]
miR-155-x	13.9733	125.239	3.16394	1.34414e-13	MSTRG.4275	7.75	2.27333	-1.76939	3.06324e-10	--	-
miR-155-x	13.9733	125.239	3.16394	1.34414e-13	ncbi_100135781	0.633333	0.18	-1.81497	0.0214714	SOX9	SOX9 [Oncorhynchus mykiss]
miR-155-x	13.9733	125.239	3.16394	1.34414e-13	ncbi_110485159	0.116667	0.0133333	-3.12928	0.0393817	MRC2	PREDICTED: C-type mannose receptor 2-like [Salmo salar]
miR-155-x	13.9733	125.239	3.16394	1.34414e-13	ncbi_110485510	1.05333	0.393333	-1.42114	0.022132	CANT1	PREDICTED: soluble calcium-activated nucleotidase 1-like [Salmo salar]
miR-155-x	13.9733	125.239	3.16394	1.34414e-13	ncbi_110485511	3.19667	1.02333	-1.64329	2.28741e-06	CANT1	PREDICTED: soluble calcium-activated nucleotidase 1-like [Salmo salar]
miR-155-x	13.9733	125.239	3.16394	1.34414e-13	ncbi_110486075	0.39	0.03	-3.70044	7.17585e-05	RCOR3	PREDICTED: REST corepressor 3-like isoform X1 [Salmo salar]
miR-155-x	13.9733	125.239	3.16394	1.34414e-13	ncbi_110486163	3.74	1.48667	-1.33096	2.88022e-07	HFE2	PREDICTED: hemojuvelin-like [Salmo salar]
miR-155-x	13.9733	125.239	3.16394	1.34414e-13	ncbi_100135854	16.9667	7.44667	-1.18804	3.83951e-09	ST8SIA6	alpha 2,8-sialyltransferase VI, partial [Oncorhynchus mykiss]
miR-155-x	13.9733	125.239	3.16394	1.34414e-13	ncbi_110486334	1.75667	0.47	-1.90211	1.41884e-09	NME7	PREDICTED: uncharacterized protein LOC106607235 [Salmo salar]
miR-155-x	13.9733	125.239	3.16394	1.34414e-13	ncbi_110486965	3.91	1.22667	-1.67243	1.16283e-07	SOX9	SOX9 [Oncorhynchus mykiss]
miR-155-x	13.9733	125.239	3.16394	1.34414e-13	ncbi_110486966	2.15	0.543333	-1.98443	0.000225046	SOX9	SOX9 [Oncorhynchus mykiss]
miR-155-x	13.9733	125.239	3.16394	1.34414e-13	ncbi_110488041	4.24667	0.1	-5.40826	1.44395e-07	NDRG1	PREDICTED: protein NDRG1-like isoform X1 [Salmo salar]
miR-155-x	13.9733	125.239	3.16394	1.34414e-13	ncbi_110488308	0.49	0.0533333	-3.19967	8.22553e-07	SEMA6D	PREDICTED: semaphorin-6D-like isoform X2 [Salmo salar]
miR-155-x	13.9733	125.239	3.16394	1.34414e-13	ncbi_110489683	1.27	0.53	-1.26076	0.00396156	ARMC1	PREDICTED: armadillo repeat-containing protein 1-like [Salmo salar]
miR-155-x	13.9733	125.239	3.16394	1.34414e-13	ncbi_110489805	0.58	0.18	-1.68806	0.00442159	RECK	PREDICTED: reversion-inducing cysteine-rich protein with Kazal motifs-like [Salmo salar]
miR-155-x	13.9733	125.239	3.16394	1.34414e-13	ncbi_110489911	2.17	1.06	-1.03363	0.000903463	SMARCD3	PREDICTED: SWI/SNF-related matrix-associated actin-dependent regulator of chromatin subfamily D member 3-like isoform X2 [Salmo salar]
miR-155-x	13.9733	125.239	3.16394	1.34414e-13	ncbi_110490424	0.613333	0.001	-9.26053	5.14022e-06	--	PREDICTED: pro-MCH 2-like isoform X2 [Salmo salar]
miR-155-x	13.9733	125.239	3.16394	1.34414e-13	ncbi_110490453	1.52	0.0366667	-5.37346	1.44184e-07	MTERF2	PREDICTED: transcription termination factor 2, mitochondrial-like [Lates calcarifer]
miR-155-x	13.9733	125.239	3.16394	1.34414e-13	ncbi_110490909	0.316667	0.143333	-1.14359	0.0162902	PEAK1	PREDICTED: pseudopodium-enriched atypical kinase 1 [Salmo salar]
miR-155-x	13.9733	125.239	3.16394	1.34414e-13	ncbi_110491396	7.89333	2.40333	-1.7156	5.76191e-11	PANK1	PREDICTED: pantothenate kinase 3-like isoform X1 [Salmo salar]
miR-155-x	13.9733	125.239	3.16394	1.34414e-13	ncbi_110491405	0.853333	0.263333	-1.69622	8.76199e-06	PLCE1	PREDICTED: 1-phosphatidylinositol 4,5-bisphosphate phosphodiesterase epsilon-1-like isoform X1 [Salmo salar]
miR-155-x	13.9733	125.239	3.16394	1.34414e-13	ncbi_110491681	11.9933	2.51	-2.25647	1.70578e-37	GPAM	PREDICTED: glycerol-3-phosphate acyltransferase 1, mitochondrial [Salmo salar]
miR-155-x	13.9733	125.239	3.16394	1.34414e-13	ncbi_110493767	1.45	0.433333	-1.7425	3.75473e-05	KLC4	PREDICTED: kinesin light chain 1-like isoform X1 [Salmo salar]
miR-155-x	13.9733	125.239	3.16394	1.34414e-13	ncbi_110493774	0.32	0.0733333	-2.12553	0.0339044	RCOR3	PREDICTED: REST corepressor 3-like isoform X2 [Salmo salar]
miR-155-x	13.9733	125.239	3.16394	1.34414e-13	ncbi_110494435	2.4	0.56	-2.09954	4.85461e-05	AGTRAP	PREDICTED: type-1 angiotensin II receptor-associated protein isoform X2 [Salmo salar]
miR-155-x	13.9733	125.239	3.16394	1.34414e-13	ncbi_110494482	3.68333	1.69333	-1.12115	0.00062531	CAMK1	PREDICTED: calcium/calmodulin-dependent protein kinase type 1-like isoform X1 [Salmo salar]
miR-155-x	13.9733	125.239	3.16394	1.34414e-13	ncbi_110494546	0.853333	0.38	-1.16711	0.00783737	ZMYND8	PREDICTED: protein kinase C-binding protein 1-like isoform X1 [Salmo salar]
miR-155-x	13.9733	125.239	3.16394	1.34414e-13	ncbi_110496505	2.58333	0.883333	-1.5482	1.66991e-07	FKBP9	PREDICTED: peptidyl-prolyl cis-trans isomerase FKBP9-like [Salmo salar]
miR-155-x	13.9733	125.239	3.16394	1.34414e-13	ncbi_110496981	0.13	0.02	-2.70044	0.0126008	DMD	PREDICTED: dystrophin-like [Salmo salar]
miR-155-x	13.9733	125.239	3.16394	1.34414e-13	ncbi_110497661	0.0833333	0.01	-3.05889	0.00412717	MAPKBP1	PREDICTED: mitogen-activated protein kinase-binding protein 1-like isoform X1 [Salmo salar]
miR-155-x	13.9733	125.239	3.16394	1.34414e-13	ncbi_110497694	0.73	0.31	-1.23563	0.000116799	ITPR2	PREDICTED: inositol 1,4,5-trisphosphate receptor type 2 isoform X1 [Salmo salar]
miR-155-x	13.9733	125.239	3.16394	1.34414e-13	ncbi_110497822	0.96	0.213333	-2.16993	0.0188553	ZFYVE21	PREDICTED: zinc finger FYVE domain-containing protein 21 isoform X2 [Salmo salar]
miR-155-x	13.9733	125.239	3.16394	1.34414e-13	ncbi_110497946	1.60667	0.483333	-1.73298	2.56394e-05	SUSD4	PREDICTED: sushi domain-containing protein 6-like isoform X1 [Salmo salar]
miR-155-x	13.9733	125.239	3.16394	1.34414e-13	ncbi_110498047	0.526667	0.136667	-1.94623	0.00334862	LGALS8	PREDICTED: galectin-8-like [Salmo salar]
miR-155-x	13.9733	125.239	3.16394	1.34414e-13	ncbi_110498274	1.23333	0.566667	-1.12199	0.0380656	L2HGDH	PREDICTED: L-2-hydroxyglutarate dehydrogenase, mitochondrial [Salmo salar]
miR-155-x	13.9733	125.239	3.16394	1.34414e-13	ncbi_110499693	0.59	0.106667	-2.46761	0.00603032	RASSF9	PREDICTED: ras association domain-containing protein 9 [Salmo salar]
miR-155-x	13.9733	125.239	3.16394	1.34414e-13	ncbi_110499954	2.50667	0.05	-5.6477	1.43704e-34	ANO4	PREDICTED: anoctamin-4-like isoform X1 [Salmo salar]
miR-155-x	13.9733	125.239	3.16394	1.34414e-13	ncbi_110500303	14.8267	5.24667	-1.49872	4.31369e-16	DHTKD1	PREDICTED: probable 2-oxoglutarate dehydrogenase E1 component DHKTD1, mitochondrial [Salmo salar]
miR-155-x	13.9733	125.239	3.16394	1.34414e-13	ncbi_110500702	4.87333	1.45333	-1.74554	4.23736e-05	EPD	Ependymin precursor [Salmo salar]
miR-155-x	13.9733	125.239	3.16394	1.34414e-13	ncbi_110501923	1.50667	0.543333	-1.47145	0.00689327	HNRNPA3	PREDICTED: heterogeneous nuclear ribonucleoprotein A3-like [Salmo salar]
miR-155-x	13.9733	125.239	3.16394	1.34414e-13	ncbi_110502519	6.02	0.273333	-4.46103	9.62757e-38	--	unnamed protein product [Oncorhynchus mykiss]
miR-155-x	13.9733	125.239	3.16394	1.34414e-13	ncbi_110502937	2.28333	0.82	-1.47745	0.0171901	--	C-C motif chemokine 25 precursor [Salmo salar]
miR-155-x	13.9733	125.239	3.16394	1.34414e-13	ncbi_110504366	0.69	0.256667	-1.4267	0.00914145	GM2A	PREDICTED: ganglioside GM2 activator isoform X1 [Salmo salar]
miR-155-x	13.9733	125.239	3.16394	1.34414e-13	ncbi_110504401	0.273333	0.0166667	-4.03562	3.06469e-07	MAP4K4	PREDICTED: mitogen-activated protein kinase kinase kinase kinase 4 isoform X4 [Salmo salar]
miR-155-x	13.9733	125.239	3.16394	1.34414e-13	ncbi_110504803	0.703333	0.183333	-1.93974	1.08116e-05	SLC4A3	PREDICTED: anion exchange protein 3-like isoform X1 [Salmo salar]
miR-155-x	13.9733	125.239	3.16394	1.34414e-13	ncbi_110504924	1.69333	0.76	-1.15579	0.0150099	SYTL4	PREDICTED: synaptotagmin-like protein 4 isoform X1 [Salmo salar]
miR-155-x	13.9733	125.239	3.16394	1.34414e-13	ncbi_110505028	0.85	0.17	-2.32193	0.000876048	STX3	PREDICTED: syntaxin-3 isoform X1 [Salmo salar]
miR-155-x	13.9733	125.239	3.16394	1.34414e-13	ncbi_110505160	0.43	0.13	-1.72583	0.00229082	ZDHHC9	PREDICTED: palmitoyltransferase ZDHHC9 [Salmo salar]
miR-155-x	13.9733	125.239	3.16394	1.34414e-13	ncbi_110505259	1.41333	0.153333	-3.20436	1.21366e-15	SLC25A29	PREDICTED: mitochondrial basic amino acids transporter-like [Salmo salar]
miR-155-x	13.9733	125.239	3.16394	1.34414e-13	ncbi_110505338	0.396667	0.0133333	-4.89482	0.00841628	--	PREDICTED: protein transport protein Sec16A-like [Salmo salar]
miR-155-x	13.9733	125.239	3.16394	1.34414e-13	ncbi_110505351	0.73	0.186667	-1.96743	0.0390044	--	PREDICTED: protein transport protein Sec16A-like [Salmo salar]
miR-155-x	13.9733	125.239	3.16394	1.34414e-13	ncbi_110505610	0.823333	0.306667	-1.42481	0.00255467	--	PREDICTED: major surface trophozoite antigen 11-like isoform X1 [Salmo salar]
miR-155-x	13.9733	125.239	3.16394	1.34414e-13	ncbi_110505717	0.36	0.07	-2.36257	0.027131	--	Zinc finger protein 395 [Larimichthys crocea]
miR-155-x	13.9733	125.239	3.16394	1.34414e-13	ncbi_110505802	0.386667	0.116667	-1.7287	0.0120724	TYRO3	PREDICTED: tyrosine-protein kinase receptor TYRO3-like isoform X1 [Salmo salar]
miR-155-x	13.9733	125.239	3.16394	1.34414e-13	ncbi_110506130	0.506667	0.196667	-1.36528	0.0123081	FAM214A	PREDICTED: protein FAM214A-like, partial [Salmo salar]
miR-155-x	13.9733	125.239	3.16394	1.34414e-13	ncbi_110506242	17	5.74	-1.56641	6.32252e-15	MOCS1	PREDICTED: molybdenum cofactor biosynthesis protein 1 isoform X1 [Salmo salar]
miR-155-x	13.9733	125.239	3.16394	1.34414e-13	ncbi_110506447	5.07333	2.39667	-1.0819	1.22348e-06	IGDCC4	PREDICTED: immunoglobulin superfamily DCC subclass member 4-like isoform X2 [Salmo salar]
miR-155-x	13.9733	125.239	3.16394	1.34414e-13	ncbi_110506675	0.573333	0.246667	-1.21681	0.00296442	SOX6	SOX-LZ [Oncorhynchus mykiss]
miR-155-x	13.9733	125.239	3.16394	1.34414e-13	ncbi_110506711	1.36	0.163333	-3.05772	4.56776e-07	TM2D3	TM2 domain-containing protein 3 precursor [Salmo salar]
miR-155-x	13.9733	125.239	3.16394	1.34414e-13	ncbi_110506752	2.40667	1.18	-1.02825	0.000745832	SLC12A4	PREDICTED: solute carrier family 12 member 4-like isoform X1 [Salmo salar]
miR-155-x	13.9733	125.239	3.16394	1.34414e-13	ncbi_110506774	1.06667	0.31	-1.78277	3.59248e-05	FAM214A	PREDICTED: protein FAM214A-like, partial [Salmo salar]
miR-155-x	13.9733	125.239	3.16394	1.34414e-13	ncbi_110507361	1.33	0.503333	-1.40184	2.01709e-05	SIK2	PREDICTED: serine/threonine-protein kinase SIK2 [Salmo salar]
miR-155-x	13.9733	125.239	3.16394	1.34414e-13	ncbi_110507488	2.01333	0.996667	-1.0144	0.000621079	CLIP3	PREDICTED: CAP-Gly domain-containing linker protein 3-like isoform X2 [Salmo salar]
miR-155-x	13.9733	125.239	3.16394	1.34414e-13	ncbi_110508432	0.8	0.01	-6.32193	5.67445e-06	RORB	PREDICTED: nuclear receptor ROR-beta-like [Salmo salar]
miR-155-x	13.9733	125.239	3.16394	1.34414e-13	ncbi_110509851	12.1533	2.40333	-2.33824	3.57185e-29	GRIN1	PREDICTED: glutamate receptor ionotropic, NMDA 1-like isoform X1 [Salmo salar]
miR-155-x	13.9733	125.239	3.16394	1.34414e-13	ncbi_110509928	0.496667	0.173333	-1.51873	0.00109106	KDM6B	PREDICTED: lysine-specific demethylase 6B-like [Salmo salar]
miR-155-x	13.9733	125.239	3.16394	1.34414e-13	ncbi_110510034	0.77	0.0766667	-3.32819	2.0407e-05	NEU3	PREDICTED: sialidase-3 [Salmo salar]
miR-155-x	13.9733	125.239	3.16394	1.34414e-13	ncbi_110510223	0.483333	0.08	-2.59495	0.0212024	METTL27	PREDICTED: Williams-Beuren syndrome chromosomal region 27 protein isoform X1 [Salmo salar]
miR-155-x	13.9733	125.239	3.16394	1.34414e-13	ncbi_110514924	0.0766667	0.001	-6.26053	0.0378984	ANLN	PREDICTED: actin-binding protein anillin-like isoform X8 [Salmo salar]
miR-155-x	13.9733	125.239	3.16394	1.34414e-13	ncbi_110516929	0.0966667	0.01	-3.27302	0.0119259	AGO1	PREDICTED: protein argonaute-1 isoform X4 [Salmo salar]
miR-155-x	13.9733	125.239	3.16394	1.34414e-13	ncbi_110520018	3.04	0.0433333	-6.13245	2.88217e-18	SLC40A1	PREDICTED: solute carrier family 40 member 1-like [Salmo salar]
miR-155-x	13.9733	125.239	3.16394	1.34414e-13	ncbi_110520257	1.15	0.283333	-2.02106	2.43186e-06	ITGB5	PREDICTED: integrin beta-5-like isoform X1 [Salmo salar]
miR-155-x	13.9733	125.239	3.16394	1.34414e-13	ncbi_110520365	3.5	1.62	-1.11136	1.14563e-06	RIPOR1	PREDICTED: protein FAM65A isoform X4 [Salmo salar]
miR-155-x	13.9733	125.239	3.16394	1.34414e-13	ncbi_110520933	0.07	0.00333333	-4.39232	0.00330808	TLN2	PREDICTED: talin-2 isoform X1 [Salmo salar]
miR-155-x	13.9733	125.239	3.16394	1.34414e-13	ncbi_110521441	0.133333	0.001	-7.05889	0.000196993	LINGO3	PREDICTED: leucine-rich repeat and immunoglobulin-like domain-containing nogo receptor-interacting protein 3 [Salmo salar]
miR-155-x	13.9733	125.239	3.16394	1.34414e-13	ncbi_110521660	0.473333	0.08	-2.56478	7.67476e-06	--	PREDICTED: leucine-rich repeat-containing protein 66 [Esox lucius]
miR-155-x	13.9733	125.239	3.16394	1.34414e-13	ncbi_110522099	0.123333	0.01	-3.62449	0.0124212	NT5E	PREDICTED: 5'-nucleotidase-like isoform X1 [Salmo salar]
miR-155-x	13.9733	125.239	3.16394	1.34414e-13	ncbi_110522222	4.54333	1.74	-1.38466	4.93652e-05	WU:FA18F11	unnamed protein product [Oncorhynchus mykiss]
miR-155-x	13.9733	125.239	3.16394	1.34414e-13	ncbi_110522256	0.403333	0.146667	-1.45943	0.0257923	ITPKB	PREDICTED: inositol-trisphosphate 3-kinase B-like [Salmo salar]
miR-155-x	13.9733	125.239	3.16394	1.34414e-13	ncbi_110522273	1.01333	0.0566667	-4.16046	5.93967e-06	RCAN3	PREDICTED: calcipressin-2 isoform X1 [Esox lucius]
miR-155-x	13.9733	125.239	3.16394	1.34414e-13	ncbi_110522361	2.41	0.266667	-3.17592	7.906e-19	SESN1	PREDICTED: sestrin-1 isoform X1 [Salmo salar]
miR-155-x	13.9733	125.239	3.16394	1.34414e-13	ncbi_110523340	22.5933	2.34	-3.27132	1.85308e-65	SEC14L2	PREDICTED: SEC14-like protein 2 [Salmo salar]
miR-155-x	13.9733	125.239	3.16394	1.34414e-13	ncbi_110524077	2.41667	0.803333	-1.58895	0.000295457	TM2D1	PREDICTED: TM2 domain-containing protein 1 isoform X1 [Salmo salar]
miR-155-x	13.9733	125.239	3.16394	1.34414e-13	ncbi_110524111	1.44	0.18	-3	1.8234e-08	SLC39A3	PREDICTED: zinc transporter ZIP3-like [Salmo salar]
miR-155-x	13.9733	125.239	3.16394	1.34414e-13	ncbi_110524642	1.64333	0.593333	-1.46971	2.44206e-07	B4GALT6	PREDICTED: beta-1,4-galactosyltransferase 6-like isoform X1 [Salmo salar]
miR-155-x	13.9733	125.239	3.16394	1.34414e-13	ncbi_110525288	3.03667	0.706667	-2.10339	7.19233e-18	RHOBTB1	PREDICTED: rho-related BTB domain-containing protein 2-like [Salmo salar]
miR-155-x	13.9733	125.239	3.16394	1.34414e-13	ncbi_110525434	11.4833	3.87667	-1.56665	4.02857e-21	SCARB2	PREDICTED: lysosome membrane protein 2-like [Salmo salar]
miR-155-x	13.9733	125.239	3.16394	1.34414e-13	ncbi_110525708	3.66333	1.02333	-1.83988	1.0611e-15	MAT2A	PREDICTED: S-adenosylmethionine synthase isoform type-2-like [Salmo salar]
miR-155-x	13.9733	125.239	3.16394	1.34414e-13	ncbi_110526190	0.166667	0.001	-7.38082	0.00217766	C1QTNF4	PREDICTED: complement C1q tumor necrosis factor-related protein 4 isoform X1 [Salmo salar]
miR-155-x	13.9733	125.239	3.16394	1.34414e-13	ncbi_110526363	0.16	0.0333333	-2.26303	0.0292382	ARID3B	PREDICTED: AT-rich interactive domain-containing protein 3B-like isoform X1 [Salmo salar]
miR-155-x	13.9733	125.239	3.16394	1.34414e-13	ncbi_110526377	0.44	0.203333	-1.11366	0.0106169	SORBS1	PREDICTED: sorbin and SH3 domain-containing protein 1-like [Salmo salar]
miR-155-x	13.9733	125.239	3.16394	1.34414e-13	ncbi_110526465	7.08667	0.736667	-3.26602	3.14168e-21	FBLN7	PREDICTED: fibulin-7-like [Salmo salar]
miR-155-x	13.9733	125.239	3.16394	1.34414e-13	ncbi_110526543	0.83	0.336667	-1.30179	0.000334995	PLEKHA7	PREDICTED: pleckstrin homology domain-containing family A member 7 isoform X1 [Esox lucius]
miR-155-x	13.9733	125.239	3.16394	1.34414e-13	ncbi_110526576	1.82333	0.84	-1.11812	0.00918369	TM2D3	TM2 domain-containing protein 3 precursor [Salmo salar]
miR-155-x	13.9733	125.239	3.16394	1.34414e-13	ncbi_110526615	0.336667	0.07	-2.26589	0.0144037	LPCAT2	Lysophosphatidylcholine acyltransferase 2 [Salmo salar]
miR-155-x	13.9733	125.239	3.16394	1.34414e-13	ncbi_110526622	0.426667	0.136667	-1.64245	0.026433	NFATC3	PREDICTED: nuclear factor of activated T-cells, cytoplasmic 3-like isoform X1 [Salmo salar]
miR-155-x	13.9733	125.239	3.16394	1.34414e-13	ncbi_110527131	67.3533	23.4633	-1.52134	2.33138e-19	TMEM229A	PREDICTED: transmembrane protein 229B-like isoform X2 [Salmo salar]
miR-155-x	13.9733	125.239	3.16394	1.34414e-13	ncbi_110527280	6.29667	2.2	-1.51708	2.1765e-06	ACADL	Long-chain specific acyl-CoA dehydrogenase, mitochondrial precursor [Salmo salar]
miR-155-x	13.9733	125.239	3.16394	1.34414e-13	ncbi_110527548	0.42	0.136667	-1.61973	0.01277	GJA5	PREDICTED: gap junction alpha-5 protein-like [Salmo salar]
miR-155-x	13.9733	125.239	3.16394	1.34414e-13	ncbi_110528032	6.79	0.62	-3.45307	5.1064e-34	MXRA8	PREDICTED: matrix-remodeling-associated protein 8-like [Salmo salar]
miR-155-x	13.9733	125.239	3.16394	1.34414e-13	ncbi_110528051	0.336667	0.0433333	-2.95777	0.0108821	KLF15	PREDICTED: Krueppel-like factor 15 [Salmo salar]
miR-155-x	13.9733	125.239	3.16394	1.34414e-13	ncbi_110528260	0.71	0.153333	-2.21115	0.000263032	NAB2	PREDICTED: NGFI-A-binding protein 2-like isoform X1 [Salmo salar]
miR-155-x	13.9733	125.239	3.16394	1.34414e-13	ncbi_110528497	1.02	0.193333	-2.39941	4.60261e-05	VDRB	PREDICTED: vitamin D3 receptor B isoform X2 [Salmo salar]
miR-155-x	13.9733	125.239	3.16394	1.34414e-13	ncbi_110528507	10.45	2.77667	-1.91208	9.79191e-19	ALDH1L1	PREDICTED: cytosolic 10-formyltetrahydrofolate dehydrogenase-like isoform X1 [Salmo salar]
miR-155-x	13.9733	125.239	3.16394	1.34414e-13	ncbi_100137014	5.51667	0.836667	-2.72107	3.39527e-24	TLR5	membrane-Toll-like receptor 5 precursor [Oncorhynchus mykiss]
miR-155-x	13.9733	125.239	3.16394	1.34414e-13	ncbi_110529178	2.91333	0.91	-1.67873	1.75932e-10	CDC42BPB	PREDICTED: serine/threonine-protein kinase MRCK beta-like isoform X2 [Salmo salar]
miR-155-x	13.9733	125.239	3.16394	1.34414e-13	ncbi_110529341	0.74	0.153333	-2.27085	0.000277542	ZBTB1	PREDICTED: zinc finger and BTB domain-containing protein 1-like [Salmo salar]
miR-155-x	13.9733	125.239	3.16394	1.34414e-13	ncbi_110529382	370.177	64.65	-2.51749	7.54407e-33	APOB	PREDICTED: apolipoprotein B-100 isoform X4 [Salmo salar]
miR-155-x	13.9733	125.239	3.16394	1.34414e-13	ncbi_110529384	97.0167	28.6533	-1.75953	2.7408e-19	APOB	PREDICTED: apolipoprotein B-100 isoform X4 [Salmo salar]
miR-155-x	13.9733	125.239	3.16394	1.34414e-13	ncbi_110529838	1.69333	0.496667	-1.76952	1.45201e-06	SCCPDH	PREDICTED: saccharopine dehydrogenase-like oxidoreductase [Salmo salar]
miR-155-x	13.9733	125.239	3.16394	1.34414e-13	ncbi_110529990	0.823333	0.293333	-1.48894	0.000457819	DLG1	PREDICTED: discs large homolog 1-like protein isoform X6 [Salmo salar]
miR-155-x	13.9733	125.239	3.16394	1.34414e-13	ncbi_110530204	0.126667	0.001	-6.98489	0.0321533	CYP7A1	cytochrome P450 family 7 subfamily a polypeptide 1-1 [Oncorhynchus mykiss]
miR-155-x	13.9733	125.239	3.16394	1.34414e-13	ncbi_110530428	3.14	0.566667	-2.47019	2.13257e-23	TNS3	PREDICTED: tensin-3-like, partial [Austrofundulus limnaeus]
miR-155-x	13.9733	125.239	3.16394	1.34414e-13	ncbi_110531537	0.146667	0.0433333	-1.75899	0.0416141	ZNF219	PREDICTED: zinc finger protein 536-like isoform X2 [Salmo salar]
miR-155-x	13.9733	125.239	3.16394	1.34414e-13	ncbi_110531777	0.856667	0.156667	-2.45104	0.00117341	--	PREDICTED: mucin-5AC-like isoform X3 [Salmo salar]
miR-155-x	13.9733	125.239	3.16394	1.34414e-13	ncbi_110531832	3.71667	1.28	-1.53787	0.001931	--	PREDICTED: uncharacterized protein LOC106577546 isoform X1 [Salmo salar]
miR-155-x	13.9733	125.239	3.16394	1.34414e-13	ncbi_110532166	0.896667	0.413333	-1.11727	0.0239357	TPRG1L	PREDICTED: tumor protein p63-regulated gene 1-like protein [Salmo salar]
miR-155-x	13.9733	125.239	3.16394	1.34414e-13	ncbi_110532320	32.3467	11.4833	-1.49408	2.80522e-13	MASP1	MASP2-like serine protease [Oncorhynchus masou formosanus]
miR-155-x	13.9733	125.239	3.16394	1.34414e-13	ncbi_110533599	0.14	0.0233333	-2.58496	0.00212688	NSD1	PREDICTED: histone-lysine N-methyltransferase, H3 lysine-36 and H4 lysine-20 specific-like isoform X1 [Salmo salar]
miR-155-x	13.9733	125.239	3.16394	1.34414e-13	ncbi_110533606	0.303333	0.05	-2.6009	0.00108325	GRK6	PREDICTED: G protein-coupled receptor kinase 6-like [Salmo salar]
miR-155-x	13.9733	125.239	3.16394	1.34414e-13	ncbi_110533824	0.706667	0.14	-2.3356	0.000118196	SMARCA5	PREDICTED: SWI/SNF-related matrix-associated actin-dependent regulator of chromatin subfamily A member 5-like isoform X1 [Salmo salar]
miR-155-x	13.9733	125.239	3.16394	1.34414e-13	ncbi_110534152	3.58667	1.46333	-1.29339	1.73446e-07	SLC7A3	PREDICTED: cationic amino acid transporter 3-like [Salmo salar]
miR-155-x	13.9733	125.239	3.16394	1.34414e-13	ncbi_110534524	1.27667	0.403333	-1.66234	0.000142396	TMEM184C	PREDICTED: transmembrane protein 184C [Salmo salar]
miR-155-x	13.9733	125.239	3.16394	1.34414e-13	ncbi_110534814	0.843333	0.296667	-1.50726	0.00736662	SLC43A2	PREDICTED: large neutral amino acids transporter small subunit 4-like isoform X3 [Salmo salar]
miR-155-x	13.9733	125.239	3.16394	1.34414e-13	ncbi_110535084	1.06	0.486667	-1.12306	0.00167064	LNPEP	PREDICTED: leucyl-cystinyl aminopeptidase isoform X1 [Salmo salar]
miR-155-x	13.9733	125.239	3.16394	1.34414e-13	ncbi_110535309	3.86667	1.8	-1.10309	2.5028e-05	OPLAH	PREDICTED: 5-oxoprolinase [Salmo salar]
miR-155-x	13.9733	125.239	3.16394	1.34414e-13	ncbi_110535511	0.106667	0.00333333	-5	0.000804	PDE1C	PREDICTED: calcium/calmodulin-dependent 3',5'-cyclic nucleotide phosphodiesterase 1C isoform X4 [Salmo salar]
miR-155-x	13.9733	125.239	3.16394	1.34414e-13	ncbi_110535746	51.9533	15.1833	-1.77473	6.232e-28	GSTT1	PREDICTED: glutathione S-transferase theta-1-like [Salmo salar]
miR-155-x	13.9733	125.239	3.16394	1.34414e-13	ncbi_110537452	3.28333	0.84	-1.9667	2.2583e-10	EI24	PREDICTED: etoposide-induced protein 2.4 homolog isoform X2 [Salmo salar]
miR-155-x	13.9733	125.239	3.16394	1.34414e-13	ncbi_110537704	0.7	0.0766667	-3.19068	5.71447e-05	MPZL1	PREDICTED: myelin protein zero-like protein 1 isoform X1 [Salmo salar]
miR-155-x	13.9733	125.239	3.16394	1.34414e-13	ncbi_110538031	0.25	0.04	-2.64386	0.0015669	FAM171A2	PREDICTED: protein FAM171A2-like [Salmo salar]
miR-155-x	13.9733	125.239	3.16394	1.34414e-13	ncbi_110538356	1.99667	0.72	-1.47152	3.13737e-05	TMEM184B	PREDICTED: transmembrane protein 184B-like isoform X2 [Salmo salar]
miR-155-x	13.9733	125.239	3.16394	1.34414e-13	ncbi_110538585	0.303333	0.0233333	-3.70044	0.000692041	SBK1	PREDICTED: serine/threonine-protein kinase SBK1-like isoform X1 [Salmo salar]
miR-155-x	13.9733	125.239	3.16394	1.34414e-13	ncbi_110538694	1.8	0.11	-4.03242	2.35422e-10	GNG5	PREDICTED: guanine nucleotide-binding protein G(I)/G(S)/G(O) subunit gamma-5-like [Salmo salar]
miR-155-x	13.9733	125.239	3.16394	1.34414e-13	ncbi_110538768	3.30667	1.64667	-1.00583	0.000161379	ERN1	PREDICTED: serine/threonine-protein kinase/endoribonuclease IRE1 [Esox lucius]
miR-1788-y	0.965733	0.186867	-2.36962	0.0435418	MSTRG.10896	1.95667	4.97667	1.34678	1.45163e-12	NUP155	PREDICTED: nuclear pore complex protein Nup155-like isoform X1 [Salmo salar]
miR-1788-y	0.965733	0.186867	-2.36962	0.0435418	MSTRG.11166	0.0433333	0.76	4.13245	2.27371e-06	GRIK4	PREDICTED: glutamate receptor ionotropic, kainate 4-like, partial [Hippocampus comes]
miR-1788-y	0.965733	0.186867	-2.36962	0.0435418	MSTRG.11823	1.52667	49.1467	5.00864	6.04568e-151	SAMD9L	PREDICTED: sterile alpha motif domain-containing protein 9-like [Salmo salar]
miR-1788-y	0.965733	0.186867	-2.36962	0.0435418	MSTRG.11824	0.08	1.21667	3.92679	0.00513216	SAMD9L	PREDICTED: sterile alpha motif domain-containing protein 9-like [Salmo salar]
miR-1788-y	0.965733	0.186867	-2.36962	0.0435418	MSTRG.12375	0.001	1.19667	10.2248	2.66608e-07	--	PREDICTED: CDGSH iron-sulfur domain-containing protein 3, mitochondrial-like [Salmo salar]
miR-1788-y	0.965733	0.186867	-2.36962	0.0435418	MSTRG.12579	0.001	2.11667	11.0476	2.53236e-11	IFIH1	PREDICTED: probable ATP-dependent RNA helicase DHX58 [Salmo salar]
miR-1788-y	0.965733	0.186867	-2.36962	0.0435418	MSTRG.12673	0.236667	6.12667	4.69417	0.00643844	--	PREDICTED: RNA-directed DNA polymerase from mobile element jockey-like [Cyprinus carpio]
miR-1788-y	0.965733	0.186867	-2.36962	0.0435418	MSTRG.12929	4.41667	22.4467	2.34547	7.28707e-18	--	-
miR-1788-y	0.965733	0.186867	-2.36962	0.0435418	MSTRG.13842	0.0866667	3.3	5.25084	0.000557638	CERS2	PREDICTED: ceramide synthase 2-like [Salmo salar]
miR-1788-y	0.965733	0.186867	-2.36962	0.0435418	MSTRG.17417	243.28	1286	2.4022	0.0102684	--	differentially regulated trout protein 1 precursor [Oncorhynchus mykiss]
miR-1788-y	0.965733	0.186867	-2.36962	0.0435418	MSTRG.19390	0.526667	1.31	1.3146	0.0208063	--	-
miR-1788-y	0.965733	0.186867	-2.36962	0.0435418	MSTRG.3706	3.03	13.8167	2.18902	3.68287e-34	SMLR1	PREDICTED: small leucine-rich protein 1 [Lipotes vexillifer]
miR-1788-y	0.965733	0.186867	-2.36962	0.0435418	MSTRG.7080	0.596667	2.15	1.84934	8.47496e-09	--	unnamed protein product [Oncorhynchus mykiss]
miR-1788-y	0.965733	0.186867	-2.36962	0.0435418	ncbi_100136105	57.0967	165.967	1.53942	2.29464e-13	CD46	complement receptor-like precursor [Oncorhynchus mykiss]
miR-1788-y	0.965733	0.186867	-2.36962	0.0435418	ncbi_100305151	2.25333	5.40333	1.26179	1.27683e-05	STYX	Serine/threonine/tyrosine-interacting protein [Oncorhynchus mykiss]
miR-1788-y	0.965733	0.186867	-2.36962	0.0435418	ncbi_100500738	2.76	37.2067	3.75282	3.16445e-132	LY75	lymphocyte antigen 75 precursor [Oncorhynchus mykiss]
miR-1788-y	0.965733	0.186867	-2.36962	0.0435418	ncbi_100136756	16.1933	36.2633	1.16311	4.92391e-23	STAT3	PREDICTED: signal transducer and activator of transcription 3-like isoform X1 [Salmo salar]
miR-1788-y	0.965733	0.186867	-2.36962	0.0435418	ncbi_110485209	7.17	24.8	1.7903	2.2189e-28	PLPP3	PREDICTED: phospholipid phosphatase 3-like [Hippocampus comes]
miR-1788-y	0.965733	0.186867	-2.36962	0.0435418	ncbi_110486103	0.653333	1.62333	1.31307	5.56902e-06	ATP13A1	PREDICTED: manganese-transporting ATPase 13A1-like isoform X1 [Salmo salar]
miR-1788-y	0.965733	0.186867	-2.36962	0.0435418	ncbi_110486265	0.603333	1.30333	1.11118	0.00359266	STK17A	PREDICTED: serine/threonine-protein kinase 17A-like [Salmo salar]
miR-1788-y	0.965733	0.186867	-2.36962	0.0435418	ncbi_110486304	0.156667	0.533333	1.76734	0.000548764	MAFK	PREDICTED: transcription factor MafK-like [Salmo salar]
miR-1788-y	0.965733	0.186867	-2.36962	0.0435418	ncbi_110486514	2.92	8.68667	1.57283	2.44177e-15	SLC25A38B	PREDICTED: solute carrier family 25 member 38-B-like [Salmo salar]
miR-1788-y	0.965733	0.186867	-2.36962	0.0435418	ncbi_110486732	0.13	0.8	2.62149	3.01745e-09	--	PREDICTED: uncharacterized protein LOC106606838 isoform X1 [Salmo salar]
miR-1788-y	0.965733	0.186867	-2.36962	0.0435418	ncbi_110487070	11.9533	47.5133	1.99092	8.90926e-34	SYNGR2	synaptogyrin 2-like [Salmo salar]
miR-1788-y	0.965733	0.186867	-2.36962	0.0435418	ncbi_110488184	0.11	0.843333	2.9386	1.31878e-10	ZDHHC14	PREDICTED: palmitoyltransferase ZDHHC18-like isoform X1 [Salmo salar]
miR-1788-y	0.965733	0.186867	-2.36962	0.0435418	ncbi_110488595	1.24667	19.6767	3.98034	8.23652e-88	FAM53C	PREDICTED: protein FAM53C-like [Salmo salar]
miR-1788-y	0.965733	0.186867	-2.36962	0.0435418	ncbi_110488757	0.886667	3.04	1.77761	5.61836e-18	ATP11C	PREDICTED: phospholipid-transporting ATPase 11C-like isoform X3 [Salmo salar]
miR-1788-y	0.965733	0.186867	-2.36962	0.0435418	ncbi_110489178	0.6	1.81	1.59296	7.38821e-09	MTF1	PREDICTED: metal regulatory transcription factor 1-like [Salmo salar]
miR-1788-y	0.965733	0.186867	-2.36962	0.0435418	ncbi_110492250	1.62667	3.89	1.25785	3.10167e-09	VWA1	PREDICTED: von Willebrand factor A domain-containing protein 1-like [Salmo salar]
miR-1788-y	0.965733	0.186867	-2.36962	0.0435418	ncbi_110493533	0.51	1.31	1.361	2.5521e-07	SLK	PREDICTED: serine/threonine-protein kinase 10-like isoform X2 [Salmo salar]
miR-1788-y	0.965733	0.186867	-2.36962	0.0435418	ncbi_110493551	0.143333	0.326667	1.18845	0.00928949	MYH9	PREDICTED: myosin-9-like isoform X1 [Salmo salar]
miR-1788-y	0.965733	0.186867	-2.36962	0.0435418	ncbi_110494034	0.59	2.20333	1.9009	2.30278e-10	NINJ1	PREDICTED: ninjurin-1-like [Salmo salar]
miR-1788-y	0.965733	0.186867	-2.36962	0.0435418	ncbi_110494474	0.226667	0.563333	1.31342	0.0169772	SLC2A1	PREDICTED: solute carrier family 2, facilitated glucose transporter member 1-like [Salmo salar]
miR-1788-y	0.965733	0.186867	-2.36962	0.0435418	ncbi_110494670	0.03	0.17	2.5025	0.0260973	MST1R	PREDICTED: macrophage-stimulating protein receptor-like [Salmo salar]
miR-1788-y	0.965733	0.186867	-2.36962	0.0435418	ncbi_110495619	2.04	4.38667	1.10456	6.66165e-06	SLC19A2	PREDICTED: thiamine transporter 1 [Salmo salar]
miR-1788-y	0.965733	0.186867	-2.36962	0.0435418	ncbi_110495681	0.00333333	0.286667	6.42626	1.59423e-05	MCF2L	PREDICTED: guanine nucleotide exchange factor DBS-like isoform X3 [Salmo salar]
miR-1788-y	0.965733	0.186867	-2.36962	0.0435418	ncbi_110496608	1.26	6.63667	2.39704	4.41064e-28	GRINA	PREDICTED: protein lifeguard 1-like isoform X3 [Salmo salar]
miR-1788-y	0.965733	0.186867	-2.36962	0.0435418	ncbi_110496785	0.69	2.25	1.70526	4.84067e-13	RAPH1	PREDICTED: ras-associated and pleckstrin homology domains-containing protein 1-like [Salmo salar]
miR-1788-y	0.965733	0.186867	-2.36962	0.0435418	ncbi_110497685	1.15	2.96333	1.36559	1.28942e-09	EAPP	PREDICTED: E2F-associated phosphoprotein-like [Salmo salar]
miR-1788-y	0.965733	0.186867	-2.36962	0.0435418	ncbi_110497863	0.24	0.533333	1.152	0.0125089	BTBD7	PREDICTED: BTB/POZ domain-containing protein 7-like [Salmo salar]
miR-1788-y	0.965733	0.186867	-2.36962	0.0435418	ncbi_110498144	4.40667	8.94333	1.02112	5.99104e-08	ZMPSTE24	PREDICTED: CAAX prenyl protease 1 homolog [Salmo salar]
miR-1788-y	0.965733	0.186867	-2.36962	0.0435418	ncbi_110498445	8.71333	51.5533	2.56477	6.47361e-51	ELMOD2	PREDICTED: ELMO domain-containing protein 2-like [Salmo salar]
miR-1788-y	0.965733	0.186867	-2.36962	0.0435418	ncbi_110498446	4.39667	17.6867	2.00818	1.94741e-22	ELMOD2	PREDICTED: ELMO domain-containing protein 2-like [Salmo salar]
miR-1788-y	0.965733	0.186867	-2.36962	0.0435418	ncbi_110500652	0.96	2.74	1.51307	2.40967e-09	--	PREDICTED: uncharacterized protein LOC106585521 isoform X1 [Salmo salar]
miR-1788-y	0.965733	0.186867	-2.36962	0.0435418	ncbi_110501629	1.49333	8.18667	2.45474	4.60101e-27	ACP6	Lysophosphatidic acid phosphatase type 6 [Salmo salar]
miR-1788-y	0.965733	0.186867	-2.36962	0.0435418	ncbi_110501845	12.68	106.987	3.0768	7.50933e-56	DNAJB11	PREDICTED: dnaJ homolog subfamily B member 11-like [Salmo salar]
miR-1788-y	0.965733	0.186867	-2.36962	0.0435418	ncbi_110501847	2.20667	4.82667	1.12916	1.56263e-09	RAB5B	PREDICTED: ras-related protein Rab-5B-like [Salmo salar]
miR-1788-y	0.965733	0.186867	-2.36962	0.0435418	ncbi_110502050	0.0266667	0.253333	3.24793	1.24125e-05	STXBP5L	PREDICTED: syntaxin-binding protein 5-like isoform X10 [Salmo salar]
miR-1788-y	0.965733	0.186867	-2.36962	0.0435418	ncbi_110502055	1.19	2.79	1.2293	9.65441e-05	--	PREDICTED: tropomyosin alpha-1 chain-like isoform X1 [Salmo salar]
miR-1788-y	0.965733	0.186867	-2.36962	0.0435418	ncbi_110503743	0.536667	1.55333	1.53327	0.000483023	PID1	PREDICTED: PTB-containing, cubilin and LRP1-interacting protein [Salmo salar]
miR-1788-y	0.965733	0.186867	-2.36962	0.0435418	ncbi_101268962	0.001	0.293333	8.1964	0.000141978	ZBTB16A	PREDICTED: zinc finger and BTB domain-containing protein 16-A-like isoform X1 [Salmo salar]
miR-1788-y	0.965733	0.186867	-2.36962	0.0435418	ncbi_110504698	1.01	5.85667	2.53572	1.88116e-23	PHF6	PREDICTED: PHD finger protein 6 [Salmo salar]
miR-1788-y	0.965733	0.186867	-2.36962	0.0435418	ncbi_110504802	1.01	3.2	1.66372	4.28513e-10	FAM53C	PREDICTED: protein FAM53C-like [Salmo salar]
miR-1788-y	0.965733	0.186867	-2.36962	0.0435418	ncbi_110505291	5.29333	12.6733	1.25955	9.57732e-13	ZMPSTE24	CAAX prenyl protease 1 homolog [Salmo salar]
miR-1788-y	0.965733	0.186867	-2.36962	0.0435418	ncbi_110506490	0.83	4.01333	2.27362	8.80156e-15	TEAD1	PREDICTED: transcriptional enhancer factor TEF-1 isoform X1 [Salmo salar]
miR-1788-y	0.965733	0.186867	-2.36962	0.0435418	ncbi_110506502	4.32333	50.14	3.53575	5.16118e-96	USP47	PREDICTED: ubiquitin carboxyl-terminal hydrolase 47-like isoform X3 [Salmo salar]
miR-1788-y	0.965733	0.186867	-2.36962	0.0435418	ncbi_110506691	0.0133333	0.76	5.83289	6.67128e-08	SCUBE2	PREDICTED: signal peptide, CUB and EGF-like domain-containing protein 2 isoform X3 [Salmo salar]
miR-1788-y	0.965733	0.186867	-2.36962	0.0435418	ncbi_110507611	0.493333	1.65	1.74183	2.12137e-08	RASA2	PREDICTED: ras GTPase-activating protein 2 [Salmo salar]
miR-1788-y	0.965733	0.186867	-2.36962	0.0435418	ncbi_110507627	0.27	0.62	1.19931	0.0409859	--	NACHT, LRR and PYD domains-containing protein 1 [Larimichthys crocea]
miR-1788-y	0.965733	0.186867	-2.36962	0.0435418	ncbi_110507921	13.43	37.8233	1.49382	3.82143e-34	PSMD2	26S proteasome non-ATPase regulatory subunit 2 [Salmo salar]
miR-1788-y	0.965733	0.186867	-2.36962	0.0435418	ncbi_110508421	0.273333	0.566667	1.05184	0.00569338	MEX3D	PREDICTED: RNA-binding protein MEX3B-like [Salmo salar]
miR-1788-y	0.965733	0.186867	-2.36962	0.0435418	ncbi_110508784	0.21	0.5	1.25154	0.00575352	PARD3	PREDICTED: partitioning defective 3 homolog isoform X11 [Salmo salar]
miR-1788-y	0.965733	0.186867	-2.36962	0.0435418	ncbi_110508953	0.193333	0.443333	1.1973	0.0291615	ZNF644	PREDICTED: zinc finger protein 644-like [Salmo salar]
miR-1788-y	0.965733	0.186867	-2.36962	0.0435418	ncbi_110509052	0.0966667	0.68	2.81444	3.59168e-07	GIMAP8	PREDICTED: GTPase IMAP family member 8-like [Salmo salar]
miR-1788-y	0.965733	0.186867	-2.36962	0.0435418	ncbi_110509528	8.12667	35.26	2.1173	1.92487e-50	--	Tumor necrosis factor receptor 1A, partial [Oncorhynchus mykiss]
miR-1788-y	0.965733	0.186867	-2.36962	0.0435418	ncbi_110509650	0.0966667	0.486667	2.33184	2.26294e-05	NPY1R	PREDICTED: neuropeptide Y receptor type 1-like [Salmo salar]
miR-1788-y	0.965733	0.186867	-2.36962	0.0435418	ncbi_110509679	0.363333	8.61	4.56665	4.28521e-55	TRIM27	PREDICTED: E3 ubiquitin-protein ligase TRIM39-like [Salmo salar]
miR-1788-y	0.965733	0.186867	-2.36962	0.0435418	ncbi_110509950	0.216667	0.7	1.69188	0.0101309	FIBPB	PREDICTED: acidic fibroblast growth factor intracellular-binding protein-like [Salmo salar]
miR-1788-y	0.965733	0.186867	-2.36962	0.0435418	ncbi_110516631	0.63	3.40667	2.43494	2.93943e-17	PHLDB1	PREDICTED: pleckstrin homology-like domain family B member 3 [Salmo salar]
miR-1788-y	0.965733	0.186867	-2.36962	0.0435418	ncbi_110519356	2.87667	6.03333	1.06856	7.11343e-06	LYPLAL1	lysophospholipase-like protein 1 [Salmo salar]
miR-1788-y	0.965733	0.186867	-2.36962	0.0435418	ncbi_110520213	1.80667	3.64	1.01061	7.36933e-05	UBE2F	NEDD8-conjugating enzyme UBE2F [Salmo salar]
miR-1788-y	0.965733	0.186867	-2.36962	0.0435418	ncbi_110521183	0.296667	0.963333	1.69919	0.00342809	TPH	PREDICTED: tryptophan 5-hydroxylase 1-like [Salmo salar]
miR-1788-y	0.965733	0.186867	-2.36962	0.0435418	ncbi_110521335	0.48	1.57667	1.71577	0.000510291	TRIM16	PREDICTED: tripartite motif-containing protein 16-like [Salmo salar]
miR-1788-y	0.965733	0.186867	-2.36962	0.0435418	ncbi_110522299	2.08	7.18333	1.78807	2.85212e-18	RMDN3	PREDICTED: regulator of microtubule dynamics protein 3 [Salmo salar]
miR-1788-y	0.965733	0.186867	-2.36962	0.0435418	ncbi_110522562	0.14	1.13	3.01282	3.96466e-14	FOXN3	PREDICTED: forkhead box protein N3 isoform X1 [Esox lucius]
miR-1788-y	0.965733	0.186867	-2.36962	0.0435418	ncbi_110523281	0.583333	1.87333	1.68322	8.57991e-11	LRRC8A	PREDICTED: volume-regulated anion channel subunit LRRC8A [Salmo salar]
miR-1788-y	0.965733	0.186867	-2.36962	0.0435418	ncbi_110523569	1.58	7.31	2.20995	1.13823e-36	TRAF2	PREDICTED: TNF receptor-associated factor 2 isoform X1 [Salmo salar]
miR-1788-y	0.965733	0.186867	-2.36962	0.0435418	ncbi_110523633	0.57	1.91667	1.74957	3.88773e-08	ARRDC1	PREDICTED: arrestin domain-containing protein 1-like isoform X1 [Salmo salar]
miR-1788-y	0.965733	0.186867	-2.36962	0.0435418	ncbi_110523893	0.001	1.49	10.5411	0.000142931	CTSL	PREDICTED: cathepsin L1-like [Salmo salar]
miR-1788-y	0.965733	0.186867	-2.36962	0.0435418	ncbi_110523896	0.001	0.333333	8.38082	0.00215844	CTSL	PREDICTED: cathepsin L1-like [Salmo salar]
miR-1788-y	0.965733	0.186867	-2.36962	0.0435418	ncbi_110524089	2.35	7.15667	1.60663	3.38935e-15	--	PREDICTED: uncharacterized membrane protein C19orf24-like [Salmo salar]
miR-1788-y	0.965733	0.186867	-2.36962	0.0435418	ncbi_110524147	0.01	0.17	4.08746	0.020837	--	PREDICTED: interleukin-6 receptor subunit beta-like isoform X1 [Salmo salar]
miR-1788-y	0.965733	0.186867	-2.36962	0.0435418	ncbi_110524196	0.0933333	1.37333	3.87915	7.75584e-12	MATK	PREDICTED: megakaryocyte-associated tyrosine-protein kinase-like [Salmo salar]
miR-1788-y	0.965733	0.186867	-2.36962	0.0435418	ncbi_110524211	1.29	3.49667	1.43861	8.98308e-06	--	PREDICTED: tropomyosin alpha-4 chain [Colobus angolensis palliatus]
miR-1788-y	0.965733	0.186867	-2.36962	0.0435418	ncbi_110524291	1.24	2.78	1.16474	2.16818e-09	ZFC3H1	PREDICTED: zinc finger C3H1 domain-containing protein-like isoform X1 [Salmo salar]
miR-1788-y	0.965733	0.186867	-2.36962	0.0435418	ncbi_110525496	0.206667	1.36667	2.72528	1.16997e-12	MEGF9	PREDICTED: multiple epidermal growth factor-like domains protein 9 isoform X1 [Salmo salar]
miR-1788-y	0.965733	0.186867	-2.36962	0.0435418	ncbi_110526376	0.68	2.56333	1.91441	2.06968e-11	TEAD1	PREDICTED: transcriptional enhancer factor TEF-1 isoform X1 [Salmo salar]
miR-1788-y	0.965733	0.186867	-2.36962	0.0435418	ncbi_110526380	2.94333	6.94	1.23748	1.34513e-13	USP47	PREDICTED: ubiquitin carboxyl-terminal hydrolase 47-like isoform X3 [Salmo salar]
miR-1788-y	0.965733	0.186867	-2.36962	0.0435418	ncbi_110527316	0.176667	0.91	2.36484	0.000434569	--	PREDICTED: zinc finger protein 239-like [Salmo salar]
miR-1788-y	0.965733	0.186867	-2.36962	0.0435418	ncbi_110528386	0.816667	1.75	1.09954	0.000102873	STK38	PREDICTED: serine/threonine-protein kinase 38-like isoform X2 [Salmo salar]
miR-1788-y	0.965733	0.186867	-2.36962	0.0435418	ncbi_110529818	0.943333	2.62	1.47373	1.11138e-11	RNASEH1	Ribonuclease H1 [Salmo salar]
miR-1788-y	0.965733	0.186867	-2.36962	0.0435418	ncbi_110529899	0.0466667	0.223333	2.25873	0.0386653	SASH1	PREDICTED: SAM and SH3 domain-containing protein 1-like [Salmo salar]
miR-1788-y	0.965733	0.186867	-2.36962	0.0435418	ncbi_110530615	0.97	2.01	1.05114	0.00023412	AP1G1	PREDICTED: AP-1 complex subunit gamma-1 isoform X1 [Esox lucius]
miR-1788-y	0.965733	0.186867	-2.36962	0.0435418	ncbi_110530786	0.103333	0.79	2.93455	5.98499e-08	--	PREDICTED: uncharacterized protein LOC106569613 isoform X1 [Salmo salar]
miR-1788-y	0.965733	0.186867	-2.36962	0.0435418	ncbi_110531442	0.533333	1.67	1.64674	4.99434e-11	MTM1	PREDICTED: myotubularin-like [Sinocyclocheilus grahami]
miR-1788-y	0.965733	0.186867	-2.36962	0.0435418	ncbi_110531512	0.103333	0.776667	2.90999	2.34641e-08	--	PREDICTED: C-type mannose receptor 2-like [Salmo salar]
miR-1788-y	0.965733	0.186867	-2.36962	0.0435418	ncbi_110531555	0.48	5.38	3.4865	2.03692e-46	PARP14	PREDICTED: poly [ADP-ribose] polymerase 14-like isoform X3 [Esox lucius]
miR-1788-y	0.965733	0.186867	-2.36962	0.0435418	ncbi_110531831	4.05333	8.40333	1.05185	1.16223e-09	SLC29A2	PREDICTED: equilibrative nucleoside transporter 2-like isoform X1 [Salmo salar]
miR-1788-y	0.965733	0.186867	-2.36962	0.0435418	ncbi_110531942	0.78	3.55333	2.18763	9.10666e-25	USP11	PREDICTED: ubiquitin carboxyl-terminal hydrolase 11-like isoform X1 [Salmo salar]
miR-1788-y	0.965733	0.186867	-2.36962	0.0435418	ncbi_110532571	1.51667	3.18	1.06812	0.000420276	ACTL6A	PREDICTED: actin-like protein 6A [Salmo salar]
miR-1788-y	0.965733	0.186867	-2.36962	0.0435418	ncbi_110533181	0.0333333	0.746667	4.48543	0.0001847	B4GALT1	PREDICTED: beta-1,4-galactosyltransferase 1-like isoform X1 [Salmo salar]
miR-1788-y	0.965733	0.186867	-2.36962	0.0435418	ncbi_100136133	8.59667	47.4333	2.46405	0.0178927	--	leptin precursor [Oncorhynchus mykiss]
miR-1788-y	0.965733	0.186867	-2.36962	0.0435418	ncbi_110533723	0.0633333	0.71	3.48678	0.000184938	--	PREDICTED: uncharacterized protein LOC106603595 isoform X2 [Salmo salar]
miR-1788-y	0.965733	0.186867	-2.36962	0.0435418	ncbi_110533895	3.23	6.58	1.02655	9.13045e-07	FBXW11	PREDICTED: F-box/WD repeat-containing protein 11-like [Salmo salar]
miR-1788-y	0.965733	0.186867	-2.36962	0.0435418	ncbi_110534236	0.983333	3.44	1.80666	4.009e-08	F11R	PREDICTED: junctional adhesion molecule A-like [Salmo salar]
miR-1788-y	0.965733	0.186867	-2.36962	0.0435418	ncbi_110535880	0.04	0.243333	2.60486	0.00635258	MEGF9	PREDICTED: multiple epidermal growth factor-like domains protein 9 isoform X1 [Salmo salar]
miR-1788-y	0.965733	0.186867	-2.36962	0.0435418	ncbi_110535884	0.44	1.92	2.12553	4.30428e-09	SH3GLB2	PREDICTED: endophilin-B2-like isoform X1 [Salmo salar]
miR-1788-y	0.965733	0.186867	-2.36962	0.0435418	ncbi_110535973	0.0333333	0.286667	3.10434	0.0012515	SYN2	PREDICTED: synapsin-1-like isoform X1 [Salmo salar]
miR-1788-y	0.965733	0.186867	-2.36962	0.0435418	ncbi_110536132	0.253333	1.68333	2.73221	4.17081e-10	SLC8B1	PREDICTED: sodium/potassium/calcium exchanger 6, mitochondrial isoform X2 [Salmo salar]
miR-1788-y	0.965733	0.186867	-2.36962	0.0435418	ncbi_110536996	1.60667	8.31667	2.37193	1.47893e-35	PAQR3	PREDICTED: progestin and adipoQ receptor family member 3-like isoform X1 [Salmo salar]
miR-1788-y	0.965733	0.186867	-2.36962	0.0435418	ncbi_110537053	0.246667	3.52667	3.83767	4.81565e-25	GCNT4	PREDICTED: beta-1,3-galactosyl-O-glycosyl-glycoprotein beta-1,6-N-acetylglucosaminyltransferase 4-like [Salmo salar]
miR-1788-y	0.965733	0.186867	-2.36962	0.0435418	ncbi_110537206	0.0233333	1.36333	5.8686	1.92737e-10	GGT5	PREDICTED: gamma-glutamyltransferase 5-like [Salmo salar]
miR-1788-y	0.965733	0.186867	-2.36962	0.0435418	ncbi_110537392	0.001	0.05	5.64386	0.0110418	IRS1-B	PREDICTED: insulin receptor substrate 1-B-like isoform X2 [Salmo salar]
miR-1788-y	0.965733	0.186867	-2.36962	0.0435418	ncbi_110537568	0.953333	2.81	1.55952	2.92665e-14	DYRK1A	PREDICTED: dual specificity tyrosine-phosphorylation-regulated kinase 1A isoform X1 [Salmo salar]
miR-1788-y	0.965733	0.186867	-2.36962	0.0435418	ncbi_110537754	0.01	0.0933333	3.22239	0.0308839	GABRA6	PREDICTED: gamma-aminobutyric acid receptor subunit alpha-6-like [Salmo salar]
miR-1788-y	0.965733	0.186867	-2.36962	0.0435418	ncbi_110538346	0.0666667	0.236667	1.82782	0.0295652	ANKFN1	PREDICTED: ankyrin repeat and fibronectin type-III domain-containing protein 1-like [Salmo salar]
miR-1788-y	0.965733	0.186867	-2.36962	0.0435418	ncbi_110538473	2.6	8.62667	1.73029	0.0261259	SLC25A38B	PREDICTED: solute carrier family 25 member 38-B-like [Salmo salar]
miR-1788-y	0.965733	0.186867	-2.36962	0.0435418	ncbi_110538679	14.6667	61.3867	2.06538	2.75219e-61	PLPP3	PREDICTED: phospholipid phosphatase 3 [Esox lucius]
miR-17-y	24.7025	11.6709	-1.08174	0.0147433	MSTRG.12579	0.001	2.11667	11.0476	2.53236e-11	IFIH1	PREDICTED: probable ATP-dependent RNA helicase DHX58 [Salmo salar]
miR-17-y	24.7025	11.6709	-1.08174	0.0147433	MSTRG.18536	0.23	4.06667	4.14414	4.90436e-23	--	chaperonin [Salmo salar]
miR-17-y	24.7025	11.6709	-1.08174	0.0147433	MSTRG.20352	0.0766667	2.01333	4.71484	3.19816e-29	--	chemokine CXCF1a precursor [Oncorhynchus mykiss]
miR-17-y	24.7025	11.6709	-1.08174	0.0147433	MSTRG.20353	0.03	2.36667	6.30175	1.32948e-05	--	-
miR-17-y	24.7025	11.6709	-1.08174	0.0147433	MSTRG.22611	1.42667	4.99667	1.80832	6.76574e-10	--	PREDICTED: gastrin-releasing peptide receptor-like [Neolamprologus brichardi]
miR-17-y	24.7025	11.6709	-1.08174	0.0147433	MSTRG.8454	0.94	2.45333	1.38401	3.24597e-06	CCDC71	PREDICTED: coiled-coil domain-containing protein 71-like [Salmo salar]
miR-17-y	24.7025	11.6709	-1.08174	0.0147433	ncbi_110485109	0.803333	4.75	2.56386	9.06313e-38	RHBDF2	PREDICTED: inactive rhomboid protein 2-like isoform X2 [Salmo salar]
miR-17-y	24.7025	11.6709	-1.08174	0.0147433	ncbi_110485453	0.22	0.753333	1.77578	0.00538094	--	PREDICTED: arginine vasopressin-induced protein 1 [Danio rerio]
miR-17-y	24.7025	11.6709	-1.08174	0.0147433	ncbi_110485652	0.0233333	0.58	4.63559	0.00122184	RAB3D	Ras-related protein Rab-3D [Salmo salar]
miR-17-y	24.7025	11.6709	-1.08174	0.0147433	ncbi_110485655	0.146667	0.903333	2.62272	0.00376453	RAB3D	Ras-related protein Rab-3D [Salmo salar]
miR-17-y	24.7025	11.6709	-1.08174	0.0147433	ncbi_110485835	1.69	3.41667	1.01557	4.62962e-07	RAB11FIP4A	PREDICTED: rab11 family-interacting protein 4A-like isoform X1 [Salmo salar]
miR-17-y	24.7025	11.6709	-1.08174	0.0147433	ncbi_110485971	0.776667	2.18	1.48896	3.09612e-10	CARD14	PREDICTED: caspase recruitment domain-containing protein 14-like [Salmo salar]
miR-17-y	24.7025	11.6709	-1.08174	0.0147433	ncbi_110487805	4.54333	21.76	2.25986	2.20174e-33	FAM210A	PREDICTED: protein FAM210A [Salmo salar]
miR-17-y	24.7025	11.6709	-1.08174	0.0147433	ncbi_110488545	1.98333	17.94	3.17718	5.9589e-91	FMR1	PREDICTED: fragile X mental retardation protein 1 homolog B-like isoform X1 [Salmo salar]
miR-17-y	24.7025	11.6709	-1.08174	0.0147433	ncbi_110489058	1.80333	4.88667	1.43818	1.11738e-08	RARRES3	PREDICTED: retinoic acid receptor responder protein 3-like [Salmo salar]
miR-17-y	24.7025	11.6709	-1.08174	0.0147433	ncbi_110489632	3.87667	7.84667	1.01726	0.000946814	EIF1AX	eukaryotic translation initiation factor 1A, X-chromosomal [Esox lucius]
miR-17-y	24.7025	11.6709	-1.08174	0.0147433	ncbi_110489742	0.64	1.3	1.02237	0.001156	L3MBTL4	PREDICTED: lethal(3)malignant brain tumor-like protein 4 isoform X1 [Salmo salar]
miR-17-y	24.7025	11.6709	-1.08174	0.0147433	ncbi_110490366	0.32	2.05667	2.68416	2.64205e-14	TRIM27	PREDICTED: E3 ubiquitin-protein ligase TRIM39-like [Salmo salar]
miR-17-y	24.7025	11.6709	-1.08174	0.0147433	ncbi_110491201	0.6	22.9133	5.25508	3.18982e-146	EIF2AK2	protein kinase containing Z-DNA binding domains [Salmo salar]
miR-17-y	24.7025	11.6709	-1.08174	0.0147433	ncbi_110491929	3.31667	12.66	1.93247	3.84016e-39	STAT6	signal transducer and activator of transcription 6 [Oncorhynchus mykiss]
miR-17-y	24.7025	11.6709	-1.08174	0.0147433	ncbi_110491930	0.0333333	0.126667	1.926	0.0460167	MIP	PREDICTED: lens fiber major intrinsic protein-like [Salmo salar]
miR-17-y	24.7025	11.6709	-1.08174	0.0147433	ncbi_110492111	3.28333	12.4067	1.91788	7.32812e-25	API5	PREDICTED: apoptosis inhibitor 5 [Salmo salar]
miR-17-y	24.7025	11.6709	-1.08174	0.0147433	ncbi_110492704	0.893333	1.97333	1.14336	0.00225581	--	PREDICTED: interleukin-1 receptor-associated kinase 1-like isoform X2 [Salmo salar]
miR-17-y	24.7025	11.6709	-1.08174	0.0147433	ncbi_110493683	0.833333	2.47	1.56755	1.3191e-09	MCOLN1	PREDICTED: mucolipin-1-like [Salmo salar]
miR-17-y	24.7025	11.6709	-1.08174	0.0147433	ncbi_110493982	0.001	0.286667	8.16323	0.0043239	MSX1	PREDICTED: homeobox protein XHOX-7.1-like [Salmo salar]
miR-17-y	24.7025	11.6709	-1.08174	0.0147433	ncbi_110494118	0.293333	1.44333	2.29879	2.75222e-12	TACC1	PREDICTED: transforming acidic coiled-coil-containing protein 1-like isoform X2 [Salmo salar]
miR-17-y	24.7025	11.6709	-1.08174	0.0147433	ncbi_110494674	24.9767	51.59	1.04651	1.13702e-13	SLC38A3	PREDICTED: sodium-coupled neutral amino acid transporter 3-like isoform X3 [Salmo salar]
miR-17-y	24.7025	11.6709	-1.08174	0.0147433	ncbi_110494779	0.206667	0.566667	1.45519	0.0125228	DDIT3	PREDICTED: DNA damage-inducible transcript 3 protein [Poecilia reticulata]
miR-17-y	24.7025	11.6709	-1.08174	0.0147433	ncbi_110495179	0.001	0.136667	7.09452	0.037788	--	si:ch211-197h24.9 [Danio rerio]
miR-17-y	24.7025	11.6709	-1.08174	0.0147433	ncbi_110495449	0.726667	2.33333	1.68303	3.33271e-10	CTDSP1	PREDICTED: carboxy-terminal domain RNA polymerase II polypeptide A small phosphatase 1-like [Salmo salar]
miR-17-y	24.7025	11.6709	-1.08174	0.0147433	ncbi_110495766	0.806667	28.1267	5.12382	6.70622e-161	ATG9A	PREDICTED: autophagy-related protein 9A-like [Salmo salar]
miR-17-y	24.7025	11.6709	-1.08174	0.0147433	ncbi_110497186	0.236667	4.24667	4.1654	1.82585e-42	GVIN1	PREDICTED: interferon-induced very large GTPase 1-like [Salmo salar]
miR-17-y	24.7025	11.6709	-1.08174	0.0147433	ncbi_110497196	0.0133333	0.14	3.39232	0.0246902	--	PREDICTED: uncharacterized protein LOC106561345 [Salmo salar]
miR-17-y	24.7025	11.6709	-1.08174	0.0147433	ncbi_110497371	0.75	1.96333	1.38834	3.5481e-06	EDNRA	PREDICTED: endothelin B receptor-like [Salmo salar]
miR-17-y	24.7025	11.6709	-1.08174	0.0147433	ncbi_110497546	0.196667	0.996667	2.34136	2.48334e-11	ISM2	PREDICTED: isthmin-2-like [Salmo salar]
miR-17-y	24.7025	11.6709	-1.08174	0.0147433	ncbi_110497687	0.646667	1.96667	1.60466	1.94997e-05	EGLN3	PREDICTED: egl nine homolog 3 [Salmo salar]
miR-17-y	24.7025	11.6709	-1.08174	0.0147433	ncbi_110497706	0.753333	2.42333	1.68563	8.40911e-14	EEA1	PREDICTED: early endosome antigen 1-like isoform X1 [Salmo salar]
miR-17-y	24.7025	11.6709	-1.08174	0.0147433	ncbi_110498150	0.09	0.386667	2.10309	0.0228761	TMEM30B	PREDICTED: cell cycle control protein 50B-like [Salmo salar]
miR-17-y	24.7025	11.6709	-1.08174	0.0147433	ncbi_110498875	1.03	104.63	6.66651	0	--	PREDICTED: uncharacterized protein LOC106589505 isoform X1 [Salmo salar]
miR-17-y	24.7025	11.6709	-1.08174	0.0147433	ncbi_110499199	0.566667	1.68333	1.57075	4.95162e-10	USP42	PREDICTED: ubiquitin carboxyl-terminal hydrolase 42 [Salmo salar]
miR-17-y	24.7025	11.6709	-1.08174	0.0147433	ncbi_110499295	0.0533333	0.216667	2.02237	0.000831236	AKT3	PREDICTED: RAC-gamma serine/threonine-protein kinase isoform X1 [Salmo salar]
miR-17-y	24.7025	11.6709	-1.08174	0.0147433	ncbi_110499987	0.06	0.303333	2.33787	0.0120302	TRIM27	PREDICTED: nuclear factor 7, ovary-like isoform X1 [Salmo salar]
miR-17-y	24.7025	11.6709	-1.08174	0.0147433	ncbi_110500055	0.11	3.07667	4.80579	9.46215e-37	DRAM1	VHSV-induced protein-6 [Oncorhynchus mykiss]
miR-17-y	24.7025	11.6709	-1.08174	0.0147433	ncbi_110500261	0.37	2.00667	2.4392	2.1049e-10	IRF5	interferon regulatory factor 5 [Salmo salar]
miR-17-y	24.7025	11.6709	-1.08174	0.0147433	ncbi_110501067	0.33	1.04	1.65605	5.67188e-10	CELSR1	PREDICTED: cadherin EGF LAG seven-pass G-type receptor 1-like isoform X5 [Salmo salar]
miR-17-y	24.7025	11.6709	-1.08174	0.0147433	ncbi_110501372	0.04	0.32	3	7.81312e-07	DGKH	PREDICTED: diacylglycerol kinase eta-like isoform X5 [Salmo salar]
miR-17-y	24.7025	11.6709	-1.08174	0.0147433	ncbi_110502713	0.306667	0.72	1.23133	2.55302e-06	CSMD1	PREDICTED: CUB and sushi domain-containing protein 1-like [Salmo salar]
miR-17-y	24.7025	11.6709	-1.08174	0.0147433	ncbi_110504962	5.44333	16.8267	1.62819	4.87373e-18	PDZD11	PREDICTED: PDZ domain-containing protein 11 isoform X2 [Salmo salar]
miR-17-y	24.7025	11.6709	-1.08174	0.0147433	ncbi_110506444	5.38333	16.2367	1.59268	4.72633e-16	EIF3JA	Eukaryotic translation initiation factor 3 subunit J [Salmo salar]
miR-17-y	24.7025	11.6709	-1.08174	0.0147433	ncbi_110506490	0.83	4.01333	2.27362	8.80156e-15	TEAD1	PREDICTED: transcriptional enhancer factor TEF-1 isoform X1 [Salmo salar]
miR-17-y	24.7025	11.6709	-1.08174	0.0147433	ncbi_110507558	0.39	2.06667	2.40576	1.97088e-12	MFRP	PREDICTED: membrane frizzled-related protein-like [Salmo salar]
miR-17-y	24.7025	11.6709	-1.08174	0.0147433	ncbi_110507572	2.31667	28.7067	3.63126	5.15441e-69	PSMA6	PREDICTED: proteasome subunit alpha type-6-like isoform X1 [Salmo salar]
miR-17-y	24.7025	11.6709	-1.08174	0.0147433	ncbi_110509528	8.12667	35.26	2.1173	1.92487e-50	--	Tumor necrosis factor receptor 1A, partial [Oncorhynchus mykiss]
miR-17-y	24.7025	11.6709	-1.08174	0.0147433	ncbi_110509573	1.29333	3.2	1.30698	1.10059e-08	FCHO2	PREDICTED: F-BAR domain only protein 2 isoform X1 [Salmo salar]
miR-17-y	24.7025	11.6709	-1.08174	0.0147433	ncbi_110509845	0.0466667	1.47667	4.98381	1.40155e-08	ARRDC1	PREDICTED: arrestin domain-containing protein 1-like [Salmo salar]
miR-17-y	24.7025	11.6709	-1.08174	0.0147433	ncbi_110509909	0.463333	1.29667	1.48469	2.58062e-05	ATP6V0A2	PREDICTED: V-type proton ATPase 116 kDa subunit a isoform 2-like [Salmo salar]
miR-17-y	24.7025	11.6709	-1.08174	0.0147433	ncbi_110516606	0.0166667	0.566667	5.08746	2.83665e-08	CD22	PREDICTED: sialoadhesin-like [Salmo salar]
miR-17-y	24.7025	11.6709	-1.08174	0.0147433	ncbi_110520270	0.0566667	0.236667	2.06228	0.012528	PDIA5	PREDICTED: protein disulfide-isomerase A5-like [Salmo salar]
miR-17-y	24.7025	11.6709	-1.08174	0.0147433	ncbi_110520788	1.32333	6.26667	2.24352	4.57531e-30	SHC1	SHC-transforming protein 1 [Heterocephalus glaber]
miR-17-y	24.7025	11.6709	-1.08174	0.0147433	ncbi_110521255	5.83	11.73	1.00864	4.15929e-11	API5	apoptosis inhibitor 5 [Salmo salar]
miR-17-y	24.7025	11.6709	-1.08174	0.0147433	ncbi_110521324	0.803333	3.82333	2.25076	3.49053e-22	BRD1	PREDICTED: bromodomain-containing protein 1-like isoform X2 [Salmo salar]
miR-17-y	24.7025	11.6709	-1.08174	0.0147433	ncbi_110521586	0.0266667	0.45	4.07682	3.24015e-05	B3GNT5A	PREDICTED: lactosylceramide 1,3-N-acetyl-beta-D-glucosaminyltransferase A-like [Salmo salar]
miR-17-y	24.7025	11.6709	-1.08174	0.0147433	ncbi_110521969	0.253333	1.3	2.3594	2.85932e-07	GIMAP4	PREDICTED: GTPase IMAP family member 4-like, partial [Salmo salar]
miR-17-y	24.7025	11.6709	-1.08174	0.0147433	ncbi_110522057	0.436667	1.43333	1.71477	9.88434e-06	MBOAT2	PREDICTED: membrane-bound O-acyltransferase domain-containing protein 2-like isoform X1 [Salmo salar]
miR-17-y	24.7025	11.6709	-1.08174	0.0147433	ncbi_110522249	2.13333	23.3933	3.45492	1.93781e-52	ATF3	PREDICTED: cyclic AMP-dependent transcription factor ATF-3-like [Salmo salar]
miR-17-y	24.7025	11.6709	-1.08174	0.0147433	ncbi_110522920	0.303333	0.92	1.60073	2.36652e-06	UNC13B	PREDICTED: protein unc-13 homolog B-like isoform X20 [Salmo salar]
miR-17-y	24.7025	11.6709	-1.08174	0.0147433	ncbi_110523115	0.02	2.28	6.83289	3.34641e-18	JUN	PREDICTED: transcription factor AP-1-like [Salmo salar]
miR-17-y	24.7025	11.6709	-1.08174	0.0147433	ncbi_110523299	0.14	0.48	1.77761	0.000251767	RAPGEF1	PREDICTED: rap guanine nucleotide exchange factor 1-like isoform X2 [Salmo salar]
miR-17-y	24.7025	11.6709	-1.08174	0.0147433	ncbi_110523648	2.67667	6.69667	1.32301	2.20198e-10	WDR5	PREDICTED: WD repeat-containing protein 5 isoform X2 [Esox lucius]
miR-17-y	24.7025	11.6709	-1.08174	0.0147433	ncbi_110523724	0.433333	0.91	1.07039	0.000352815	TEAD1	PREDICTED: transcriptional enhancer factor TEF-1-like isoform X1 [Salmo salar]
miR-17-y	24.7025	11.6709	-1.08174	0.0147433	ncbi_110523764	2.53333	25.27	3.31832	2.13736e-61	PGAM5	serine/threonine-protein phosphatase PGAM5, mitochondrial precursor [Salmo salar]
miR-17-y	24.7025	11.6709	-1.08174	0.0147433	ncbi_110524115	0.0133333	0.07	2.39232	0.0199641	APC2	PREDICTED: adenomatous polyposis coli protein 2 [Salmo salar]
miR-17-y	24.7025	11.6709	-1.08174	0.0147433	ncbi_110524261	1.48333	3.44333	1.21496	2.76637e-07	MIDN	PREDICTED: midnolin-like [Salmo salar]
miR-17-y	24.7025	11.6709	-1.08174	0.0147433	ncbi_110525872	0.956667	2.61333	1.4498	1.11089e-07	ERLIN2	PREDICTED: erlin-2-like isoform X1 [Salmo salar]
miR-17-y	24.7025	11.6709	-1.08174	0.0147433	ncbi_110526376	0.68	2.56333	1.91441	2.06968e-11	TEAD1	PREDICTED: transcriptional enhancer factor TEF-1 isoform X1 [Salmo salar]
miR-17-y	24.7025	11.6709	-1.08174	0.0147433	ncbi_110526539	3.57	10.1233	1.50369	2.64751e-20	CAPRIN1	PREDICTED: caprin-1-like isoform X1 [Salmo salar]
miR-17-y	24.7025	11.6709	-1.08174	0.0147433	ncbi_110528846	0.98	3.37667	1.78475	2.10767e-14	--	-
miR-17-y	24.7025	11.6709	-1.08174	0.0147433	ncbi_110529026	0.001	0.11	6.78136	0.0487603	--	PREDICTED: interferon-induced protein with tetratricopeptide repeats 1-like [Salmo salar]
miR-17-y	24.7025	11.6709	-1.08174	0.0147433	ncbi_110529413	0.143333	1.07667	2.90913	5.57358e-08	DTL	PREDICTED: denticleless protein homolog isoform X2 [Salmo salar]
miR-17-y	24.7025	11.6709	-1.08174	0.0147433	ncbi_110529444	0.0833333	0.543333	2.70487	0.00236485	MBOAT2	PREDICTED: membrane-bound O-acyltransferase domain-containing protein 2-like isoform X2 [Salmo salar]
miR-17-y	24.7025	11.6709	-1.08174	0.0147433	ncbi_110529497	1.35	7.01	2.37646	2.63235e-24	PNRC1	PREDICTED: proline-rich nuclear receptor coactivator 1-like [Salmo salar]
miR-17-y	24.7025	11.6709	-1.08174	0.0147433	ncbi_110530144	0.0133333	0.16	3.58496	0.00525923	CLSTN2	PREDICTED: calsyntenin-2-like isoform X1 [Salmo salar]
miR-17-y	24.7025	11.6709	-1.08174	0.0147433	ncbi_110531079	0.02	0.47	4.55459	0.000989887	--	PREDICTED: basic leucine zipper transcriptional factor ATF-like 3 [Salmo salar]
miR-17-y	24.7025	11.6709	-1.08174	0.0147433	ncbi_110531442	0.533333	1.67	1.64674	4.99434e-11	MTM1	PREDICTED: myotubularin-like [Sinocyclocheilus grahami]
miR-17-y	24.7025	11.6709	-1.08174	0.0147433	ncbi_110531556	0.64	6.37667	3.31666	5.56609e-53	PARP14	PREDICTED: poly [ADP-ribose] polymerase 14-like isoform X2 [Esox lucius]
miR-17-y	24.7025	11.6709	-1.08174	0.0147433	ncbi_110531782	2.93667	5.96667	1.02275	9.31855e-10	NFIB	PREDICTED: nuclear factor 1 B-type-like isoform X1 [Salmo salar]
miR-17-y	24.7025	11.6709	-1.08174	0.0147433	ncbi_110532181	0.263333	0.546667	1.05377	0.00173501	RALGAPB	PREDICTED: ral GTPase-activating protein subunit beta-like isoform X4 [Salmo salar]
miR-17-y	24.7025	11.6709	-1.08174	0.0147433	ncbi_110532684	0.256667	0.806667	1.65208	0.000947951	RBMS2	PREDICTED: RNA-binding motif, single-stranded-interacting protein 2-like isoform X2 [Salmo salar]
miR-17-y	24.7025	11.6709	-1.08174	0.0147433	ncbi_110533428	2.83667	8.94667	1.65715	6.47314e-23	DCPS	PREDICTED: m7GpppX diphosphatase [Salmo salar]
miR-17-y	24.7025	11.6709	-1.08174	0.0147433	ncbi_110533646	0.73	3.91	2.4212	9.02868e-17	RPS6KB1	PREDICTED: ribosomal protein S6 kinase beta-1-like isoform X1 [Salmo salar]
miR-17-y	24.7025	11.6709	-1.08174	0.0147433	ncbi_110533780	1.75333	7.70333	2.13538	2.3768e-20	RNF214	PREDICTED: RING finger protein 214-like isoform X1 [Salmo salar]
miR-17-y	24.7025	11.6709	-1.08174	0.0147433	ncbi_110533988	1.26333	3.1	1.29503	5.39236e-06	ESRRG	PREDICTED: steroid hormone receptor ERR1-like isoform X1 [Salmo salar]
miR-17-y	24.7025	11.6709	-1.08174	0.0147433	ncbi_110534444	0.263333	0.973333	1.88604	0.000116802	PRPF19	PREDICTED: pre-mRNA-processing factor 19-like [Salmo salar]
miR-17-y	24.7025	11.6709	-1.08174	0.0147433	ncbi_110535591	2.63	6.23667	1.24571	1.83644e-13	UBE3C	PREDICTED: ubiquitin-protein ligase E3C-like [Salmo salar]
miR-17-y	24.7025	11.6709	-1.08174	0.0147433	ncbi_110536161	1.46	5.42667	1.8941	2.32036e-19	SHC1	PREDICTED: SHC-transforming protein 1-like [Salmo salar]
miR-17-y	24.7025	11.6709	-1.08174	0.0147433	ncbi_110536175	0.516667	1.23667	1.25915	0.00656466	F2R	PREDICTED: proteinase-activated receptor 1-like [Salmo salar]
miR-17-y	24.7025	11.6709	-1.08174	0.0147433	ncbi_110536206	0.62	1.42	1.19555	3.32502e-08	SLC23A2	PREDICTED: solute carrier family 23 member 2-like isoform X1 [Salmo salar]
miR-17-y	24.7025	11.6709	-1.08174	0.0147433	ncbi_110537392	0.001	0.05	5.64386	0.0110418	IRS1-B	PREDICTED: insulin receptor substrate 1-B-like isoform X2 [Salmo salar]
miR-17-y	24.7025	11.6709	-1.08174	0.0147433	ncbi_110538182	1.82	22.51	3.62856	2.43969e-67	CNP	PREDICTED: 2',3'-cyclic-nucleotide 3'-phosphodiesterase-like isoform X1 [Salmo salar]
miR-17-y	24.7025	11.6709	-1.08174	0.0147433	ncbi_110538416	0.37	1.67	2.17425	6.31144e-10	TRIP10	PREDICTED: cdc42-interacting protein 4 homolog isoform X1 [Salmo salar]
miR-185-x	3.05853	0.121933	-4.64868	0.00694974	MSTRG.10796	0.936667	2.80333	1.58154	5.10865e-07	--	-
miR-185-x	3.05853	0.121933	-4.64868	0.00694974	MSTRG.11250	0.001	0.953333	9.89684	0.00162635	--	unnamed protein product [Oncorhynchus mykiss]
miR-185-x	3.05853	0.121933	-4.64868	0.00694974	MSTRG.12579	0.001	2.11667	11.0476	2.53236e-11	IFIH1	PREDICTED: probable ATP-dependent RNA helicase DHX58 [Salmo salar]
miR-185-x	3.05853	0.121933	-4.64868	0.00694974	MSTRG.12744	0.32	1.50333	2.23202	3.07651e-05	PGLYRP2	peptidoglycan recognition protein L1 [Oncorhynchus mykiss]
miR-185-x	3.05853	0.121933	-4.64868	0.00694974	MSTRG.13342	0.946667	3.38333	1.83752	1.04164e-08	SMG1	PREDICTED: serine/threonine-protein kinase SMG1-like, partial [Pterocles gutturalis]
miR-185-x	3.05853	0.121933	-4.64868	0.00694974	MSTRG.14177	0.843333	1.85667	1.13854	2.7358e-05	--	-
miR-185-x	3.05853	0.121933	-4.64868	0.00694974	MSTRG.14590	1.2	39.2133	5.03024	1.00843e-150	TRIM47	PREDICTED: tripartite motif-containing protein 16-like [Salmo salar]
miR-185-x	3.05853	0.121933	-4.64868	0.00694974	MSTRG.15770	1.67667	6.62667	1.98269	5.96262e-13	TC1A	paired box protein and transposase domain containing protein [Lasius niger]
miR-185-x	3.05853	0.121933	-4.64868	0.00694974	MSTRG.17417	243.28	1286	2.4022	0.0102684	--	differentially regulated trout protein 1 precursor [Oncorhynchus mykiss]
miR-185-x	3.05853	0.121933	-4.64868	0.00694974	MSTRG.17567	0.76	8.02667	3.40073	4.4008e-29	CD22	myelin-associated glycoprotein [Salmo salar]
miR-185-x	3.05853	0.121933	-4.64868	0.00694974	MSTRG.18536	0.23	4.06667	4.14414	4.90436e-23	--	chaperonin [Salmo salar]
miR-185-x	3.05853	0.121933	-4.64868	0.00694974	MSTRG.18654	0.19	5.06333	4.73602	2.81202e-29	TRIM25	PREDICTED: E3 ubiquitin/ISG15 ligase TRIM25-like [Esox lucius]
miR-185-x	3.05853	0.121933	-4.64868	0.00694974	MSTRG.19132	0.413333	1.61333	1.96467	5.82947e-08	TC1A	unnamed protein product, partial [Oncorhynchus mykiss]
miR-185-x	3.05853	0.121933	-4.64868	0.00694974	MSTRG.20353	0.03	2.36667	6.30175	1.32948e-05	--	-
miR-185-x	3.05853	0.121933	-4.64868	0.00694974	MSTRG.21225	2.15	5.28	1.2962	0.000684855	FAF2-A	PREDICTED: FAS-associated factor 2 [Salmo salar]
miR-185-x	3.05853	0.121933	-4.64868	0.00694974	MSTRG.2236	0.206667	3.33333	4.01159	7.56403e-10	--	PREDICTED: zonadhesin-like [Monodelphis domestica]
miR-185-x	3.05853	0.121933	-4.64868	0.00694974	MSTRG.23309	0.0666667	1.91667	4.84549	7.62409e-22	--	PREDICTED: protein GAPT-like [Poecilia latipinna]
miR-185-x	3.05853	0.121933	-4.64868	0.00694974	MSTRG.2844	1.89667	4.42333	1.22167	2.07971e-12	R3HDM1	PREDICTED: R3H domain-containing protein 1-like isoform X7 [Salmo salar]
miR-185-x	3.05853	0.121933	-4.64868	0.00694974	MSTRG.327	0.206667	18.7167	6.50087	1.94281e-51	--	-
miR-185-x	3.05853	0.121933	-4.64868	0.00694974	MSTRG.5160	0.0733333	14.14	7.5911	7.46807e-12	--	PREDICTED: C-C motif chemokine 4-like [Salmo salar]
miR-185-x	3.05853	0.121933	-4.64868	0.00694974	MSTRG.6016	0.14	2.45333	4.13124	9.68294e-05	--	-
miR-185-x	3.05853	0.121933	-4.64868	0.00694974	MSTRG.6017	0.12	2.17	4.17659	5.54336e-07	--	PREDICTED: mucin-21-like [Saccoglossus kowalevskii]
miR-185-x	3.05853	0.121933	-4.64868	0.00694974	MSTRG.6084	4.57667	17.8767	1.96571	5.61916e-20	NAPEPLD	PREDICTED: N-acyl-phosphatidylethanolamine-hydrolyzing phospholipase D-like isoform X1 [Salmo salar]
miR-185-x	3.05853	0.121933	-4.64868	0.00694974	MSTRG.8246	0.593333	11.0067	4.21339	4.07746e-75	--	SJCHGC03009 protein, partial [Schistosoma japonicum]
miR-185-x	3.05853	0.121933	-4.64868	0.00694974	ncbi_100135836	0.13	5.08	5.28824	1.74706e-36	HSP70	heat shock protein 70a [Oncorhynchus mykiss]
miR-185-x	3.05853	0.121933	-4.64868	0.00694974	ncbi_100136151	1.76667	21.2567	3.58881	7.78745e-70	IRF2	interferon regulatory-factor 2 [Oncorhynchus mykiss]
miR-185-x	3.05853	0.121933	-4.64868	0.00694974	ncbi_100301679	1.69333	26.6633	3.97692	9.27902e-79	LMO2	Rhombotin-2 [Oncorhynchus mykiss]
miR-185-x	3.05853	0.121933	-4.64868	0.00694974	ncbi_101268946	0.316667	1.41	2.15466	1.8511e-07	--	IL-10 receptor-1 precursor [Oncorhynchus mykiss]
miR-185-x	3.05853	0.121933	-4.64868	0.00694974	ncbi_110485258	0.0533333	0.296667	2.47573	0.00418449	CCNF	PREDICTED: cyclin-F-like [Salmo salar]
miR-185-x	3.05853	0.121933	-4.64868	0.00694974	ncbi_110485631	0.87	7.36667	3.08192	4.5371e-42	ATG4D	PREDICTED: cysteine protease ATG4D-like [Salmo salar]
miR-185-x	3.05853	0.121933	-4.64868	0.00694974	ncbi_110485758	1.12667	2.35667	1.06469	1.91064e-05	WBP1L	PREDICTED: WW domain binding protein 1-like isoform X1 [Salmo salar]
miR-185-x	3.05853	0.121933	-4.64868	0.00694974	ncbi_110486178	0.743333	1.61333	1.11796	5.2676e-08	IGF2BP1	PREDICTED: insulin-like growth factor 2 mRNA-binding protein 1 isoform X1 [Salmo salar]
miR-185-x	3.05853	0.121933	-4.64868	0.00694974	ncbi_110486212	3.80667	7.68	1.01258	3.46521e-07	NMT1	PREDICTED: glycylpeptide N-tetradecanoyltransferase 1-like isoform X1 [Salmo salar]
miR-185-x	3.05853	0.121933	-4.64868	0.00694974	ncbi_110486225	0.44	5.68	3.69032	7.17958e-50	--	PREDICTED: probable GPI-anchored adhesin-like protein PGA55 [Stegastes partitus]
miR-185-x	3.05853	0.121933	-4.64868	0.00694974	ncbi_110486371	1.14	2.69667	1.24214	2.89617e-06	S1PR2	PREDICTED: sphingosine 1-phosphate receptor 2-like [Salmo salar]
miR-185-x	3.05853	0.121933	-4.64868	0.00694974	ncbi_110486415	0.903333	9.95333	3.46185	3.16937e-94	ZC3H7B	PREDICTED: zinc finger CCCH domain-containing protein 7B-like [Salmo salar]
miR-185-x	3.05853	0.121933	-4.64868	0.00694974	ncbi_110486496	0.1	0.376667	1.91329	0.0137741	RGL1	PREDICTED: ral guanine nucleotide dissociation stimulator-like 1 isoform X1 [Salmo salar]
miR-185-x	3.05853	0.121933	-4.64868	0.00694974	ncbi_110486528	0.2	0.666667	1.73697	0.00161033	S1PR1	PREDICTED: sphingosine 1-phosphate receptor 1-like [Salmo salar]
miR-185-x	3.05853	0.121933	-4.64868	0.00694974	ncbi_110486705	0.001	0.0933333	6.54432	0.0445788	CCNE2	PREDICTED: G1/S-specific cyclin-E2 isoform X3 [Salmo salar]
miR-185-x	3.05853	0.121933	-4.64868	0.00694974	ncbi_110487271	0.396667	2.80333	2.82114	5.82165e-21	ATG4D	PREDICTED: cysteine protease ATG4D-like [Salmo salar]
miR-185-x	3.05853	0.121933	-4.64868	0.00694974	ncbi_110487416	0.546667	1.30333	1.25347	1.38557e-06	NLRC3	PREDICTED: protein NLRC3-like isoform X1 [Salmo salar]
miR-185-x	3.05853	0.121933	-4.64868	0.00694974	ncbi_110487732	0.00666667	0.126667	4.24793	0.0135647	SLC7A11	PREDICTED: cystine/glutamate transporter [Esox lucius]
miR-185-x	3.05853	0.121933	-4.64868	0.00694974	ncbi_110488117	9.09	20.1367	1.14747	1.60791e-15	ABCF1	PREDICTED: LOW QUALITY PROTEIN: ATP-binding cassette sub-family F member 1-like [Salmo salar]
miR-185-x	3.05853	0.121933	-4.64868	0.00694974	ncbi_110488282	15.9067	33.7267	1.08426	8.99176e-09	CCT3	PREDICTED: T-complex protein 1 subunit gamma-like [Salmo salar]
miR-185-x	3.05853	0.121933	-4.64868	0.00694974	ncbi_110488545	1.98333	17.94	3.17718	5.9589e-91	FMR1	PREDICTED: fragile X mental retardation protein 1 homolog B-like isoform X1 [Salmo salar]
miR-185-x	3.05853	0.121933	-4.64868	0.00694974	ncbi_110489061	2.1	5.21667	1.31274	1.57034e-09	PRPF39	PREDICTED: pre-mRNA-processing factor 39-like isoform X1 [Salmo salar]
miR-185-x	3.05853	0.121933	-4.64868	0.00694974	ncbi_110489214	14.9167	34.95	1.22837	4.73022e-15	G3BP1	PREDICTED: ras GTPase-activating protein-binding protein 1-like [Salmo salar]
miR-185-x	3.05853	0.121933	-4.64868	0.00694974	ncbi_110489559	0.176667	0.43	1.28331	0.034845	PQLC2	PREDICTED: lysosomal amino acid transporter 1 homolog [Salmo salar]
miR-185-x	3.05853	0.121933	-4.64868	0.00694974	ncbi_110489734	1.31667	10.66	3.01725	4.76245e-53	EXOG	PREDICTED: nuclease EXOG, mitochondrial [Salmo salar]
miR-185-x	3.05853	0.121933	-4.64868	0.00694974	ncbi_110489737	0.666667	11.52	4.11103	1.4871e-73	NUB1	PREDICTED: NEDD8 ultimate buster 1-like isoform X1 [Salmo salar]
miR-185-x	3.05853	0.121933	-4.64868	0.00694974	ncbi_110489742	0.64	1.3	1.02237	0.001156	L3MBTL4	PREDICTED: lethal(3)malignant brain tumor-like protein 4 isoform X1 [Salmo salar]
miR-185-x	3.05853	0.121933	-4.64868	0.00694974	ncbi_110489947	1.04667	2.22	1.08476	0.00106763	HACD1	PREDICTED: very-long-chain (3R)-3-hydroxyacyl-CoA dehydratase 1-like [Salmo salar]
miR-185-x	3.05853	0.121933	-4.64868	0.00694974	ncbi_110489990	0.18	0.76	2.078	0.000663661	DNAJB6-A	PREDICTED: dnaJ homolog subfamily B member 6-like [Sinocyclocheilus grahami]
miR-185-x	3.05853	0.121933	-4.64868	0.00694974	ncbi_110490114	0.643333	1.35333	1.07288	4.02299e-05	CBLB	PREDICTED: E3 ubiquitin-protein ligase CBL-B isoform X2 [Salmo salar]
miR-185-x	3.05853	0.121933	-4.64868	0.00694974	ncbi_110490116	7.27667	24.0667	1.72569	1.6836e-28	ALCAMA	PREDICTED: CD166 antigen homolog isoform X1 [Esox lucius]
miR-185-x	3.05853	0.121933	-4.64868	0.00694974	ncbi_110490367	0.27	5.11333	4.24323	2.59827e-32	TRIM27	PREDICTED: E3 ubiquitin-protein ligase TRIM39-like [Salmo salar]
miR-185-x	3.05853	0.121933	-4.64868	0.00694974	ncbi_110490385	14.6533	32.18	1.13494	1.50698e-11	ADM2	PREDICTED: ADM2-like [Salmo salar]
miR-185-x	3.05853	0.121933	-4.64868	0.00694974	ncbi_110490442	0.06	0.363333	2.59826	0.00624669	TMCC3	PREDICTED: transmembrane and coiled-coil domains protein 3-like isoform X4 [Salmo salar]
miR-185-x	3.05853	0.121933	-4.64868	0.00694974	ncbi_110490624	0.74	3	2.01937	8.43836e-19	TMEM86A	PREDICTED: lysoplasmalogenase-like protein TMEM86A isoform X2 [Salmo salar]
miR-185-x	3.05853	0.121933	-4.64868	0.00694974	ncbi_110491320	0.683333	1.48333	1.11818	0.00562307	WBP2	PREDICTED: WW domain-binding protein 2-like [Salmo salar]
miR-185-x	3.05853	0.121933	-4.64868	0.00694974	ncbi_110491930	0.0333333	0.126667	1.926	0.0460167	MIP	PREDICTED: lens fiber major intrinsic protein-like [Salmo salar]
miR-185-x	3.05853	0.121933	-4.64868	0.00694974	ncbi_110491992	0.213333	0.6	1.49185	0.000960673	RARG	PREDICTED: retinoic acid receptor gamma-A isoform X1 [Salmo salar]
miR-185-x	3.05853	0.121933	-4.64868	0.00694974	ncbi_110492222	4.63	11.4033	1.30037	1.39625e-12	GNB1	PREDICTED: guanine nucleotide-binding protein G(I)/G(S)/G(T) subunit beta-1-like [Poecilia formosa]
miR-185-x	3.05853	0.121933	-4.64868	0.00694974	ncbi_110492670	1.75	45.8533	4.7116	1.34981e-07	MMP9	PREDICTED: matrix metalloproteinase-9-like [Salmo salar]
miR-185-x	3.05853	0.121933	-4.64868	0.00694974	ncbi_110493447	3.04	6.11	1.0071	3.34922e-07	ASNA1	PREDICTED: ATPase ASNA1 [Notothenia coriiceps]
miR-185-x	3.05853	0.121933	-4.64868	0.00694974	ncbi_110493499	1.17333	6.79667	2.53421	3.23119e-21	NDE1	PREDICTED: nuclear distribution protein nudE homolog 1-like isoform X1 [Salmo salar]
miR-185-x	3.05853	0.121933	-4.64868	0.00694974	ncbi_110493778	0.19	0.6	1.65896	3.08539e-05	--	PREDICTED: caspase recruitment domain-containing protein 8-like isoform X2 [Salmo salar]
miR-185-x	3.05853	0.121933	-4.64868	0.00694974	ncbi_110494034	0.59	2.20333	1.9009	2.30278e-10	NINJ1	PREDICTED: ninjurin-1-like [Salmo salar]
miR-185-x	3.05853	0.121933	-4.64868	0.00694974	ncbi_110494118	0.293333	1.44333	2.29879	2.75222e-12	TACC1	PREDICTED: transforming acidic coiled-coil-containing protein 1-like isoform X2 [Salmo salar]
miR-185-x	3.05853	0.121933	-4.64868	0.00694974	ncbi_110494725	0.176667	7.13667	5.33615	8.48641e-99	NLRC5	PREDICTED: protein NLRC5-like isoform X1 [Salmo salar]
miR-185-x	3.05853	0.121933	-4.64868	0.00694974	ncbi_110495115	0.123333	0.473333	1.94029	0.000356807	PIK3R5	PREDICTED: phosphoinositide 3-kinase regulatory subunit 5-like isoform X1 [Salmo salar]
miR-185-x	3.05853	0.121933	-4.64868	0.00694974	ncbi_110495570	0.72	1.83667	1.35102	1.42e-05	TRAK2	PREDICTED: trafficking kinesin-binding protein 2-like [Salmo salar]
miR-185-x	3.05853	0.121933	-4.64868	0.00694974	ncbi_110495623	3.51667	71.7233	4.35016	7.93277e-146	--	unnamed protein product [Oncorhynchus mykiss]
miR-185-x	3.05853	0.121933	-4.64868	0.00694974	ncbi_110495683	0.116667	0.643333	2.46317	2.71564e-07	ATP11A	PREDICTED: probable phospholipid-transporting ATPase IH [Salmo salar]
miR-185-x	3.05853	0.121933	-4.64868	0.00694974	ncbi_110495727	0.73	15.1733	4.3775	1.46706e-81	IFI44L	PREDICTED: interferon-induced protein 44-like [Salmo salar]
miR-185-x	3.05853	0.121933	-4.64868	0.00694974	ncbi_110495766	0.806667	28.1267	5.12382	6.70622e-161	ATG9A	PREDICTED: autophagy-related protein 9A-like [Salmo salar]
miR-185-x	3.05853	0.121933	-4.64868	0.00694974	ncbi_110496063	0.53	1.09667	1.04906	0.0272633	FAM107B	PREDICTED: protein FAM107B-like isoform X1 [Salmo salar]
miR-185-x	3.05853	0.121933	-4.64868	0.00694974	ncbi_110496156	11.3733	23.9233	1.07276	7.78945e-11	AK2	PREDICTED: adenylate kinase 2, mitochondrial isoform X1 [Salmo salar]
miR-185-x	3.05853	0.121933	-4.64868	0.00694974	ncbi_110496548	0.57	1.64333	1.52759	9.60114e-09	ZBTB10	PREDICTED: zinc finger and BTB domain-containing protein 10-like [Salmo salar]
miR-185-x	3.05853	0.121933	-4.64868	0.00694974	ncbi_110496608	1.26	6.63667	2.39704	4.41064e-28	GRINA	PREDICTED: protein lifeguard 1-like isoform X3 [Salmo salar]
miR-185-x	3.05853	0.121933	-4.64868	0.00694974	ncbi_110497429	1.40667	3.66667	1.38219	5.32952e-09	VPS37C	PREDICTED: vacuolar protein sorting-associated protein 37C-like isoform X1 [Salmo salar]
miR-185-x	3.05853	0.121933	-4.64868	0.00694974	ncbi_110497425	0.58	1.76	1.60145	8.43457e-09	ATP13A3	PREDICTED: probable cation-transporting ATPase 13A3 isoform X2 [Salmo salar]
miR-185-x	3.05853	0.121933	-4.64868	0.00694974	ncbi_110497546	0.196667	0.996667	2.34136	2.48334e-11	ISM2	PREDICTED: isthmin-2-like [Salmo salar]
miR-185-x	3.05853	0.121933	-4.64868	0.00694974	ncbi_110497550	1.02667	8.80333	3.10008	9.05838e-34	ADCK1	PREDICTED: uncharacterized aarF domain-containing protein kinase 1 isoform X1 [Salmo salar]
miR-185-x	3.05853	0.121933	-4.64868	0.00694974	ncbi_110497722	3.88	14.9967	1.95051	7.43956e-34	PNN	PREDICTED: pinin-like [Salmo salar]
miR-185-x	3.05853	0.121933	-4.64868	0.00694974	ncbi_110499295	0.0533333	0.216667	2.02237	0.000831236	AKT3	PREDICTED: RAC-gamma serine/threonine-protein kinase isoform X1 [Salmo salar]
miR-185-x	3.05853	0.121933	-4.64868	0.00694974	ncbi_110499322	1.60333	3.72667	1.21681	1.11391e-07	FOXN2	PREDICTED: forkhead box protein N2 isoform X2 [Salmo salar]
miR-185-x	3.05853	0.121933	-4.64868	0.00694974	ncbi_110499438	0.2	0.756667	1.91966	0.000157861	CBX2	PREDICTED: chromobox protein homolog 2-like [Salmo salar]
miR-185-x	3.05853	0.121933	-4.64868	0.00694974	ncbi_110500111	0.413333	5.90333	3.83615	1.79583e-34	TRIM39	PREDICTED: E3 ubiquitin-protein ligase TRIM39-like [Salmo salar]
miR-185-x	3.05853	0.121933	-4.64868	0.00694974	ncbi_110500133	0.746667	1.60667	1.10553	0.00199259	PFKFB3	PREDICTED: 6-phosphofructo-2-kinase/fructose-2,6-bisphosphatase 3 isoform X3 [Salmo salar]
miR-185-x	3.05853	0.121933	-4.64868	0.00694974	ncbi_110500223	0.366667	4.20667	3.52014	1.00973e-29	SLC37A3	PREDICTED: sugar phosphate exchanger 3-like isoform X1 [Salmo salar]
miR-185-x	3.05853	0.121933	-4.64868	0.00694974	ncbi_110500279	0.933333	2.82	1.59523	8.17212e-15	CPNE8	PREDICTED: copine-8-like isoform X3 [Salmo salar]
miR-185-x	3.05853	0.121933	-4.64868	0.00694974	ncbi_110500288	0.97	2.14667	1.14604	7.73782e-07	ZBED4	PREDICTED: zinc finger BED domain-containing protein 4-like [Salmo salar]
miR-185-x	3.05853	0.121933	-4.64868	0.00694974	ncbi_110500325	0.326667	4.11667	3.65559	3.65869e-07	PPP2R5B	PREDICTED: serine/threonine-protein phosphatase 2A 56 kDa regulatory subunit beta isoform [Salmo salar]
miR-185-x	3.05853	0.121933	-4.64868	0.00694974	ncbi_110500489	0.623333	1.46333	1.23118	5.03325e-06	EFS	PREDICTED: embryonal Fyn-associated substrate-like isoform X1 [Salmo salar]
miR-185-x	3.05853	0.121933	-4.64868	0.00694974	ncbi_100136162	0.916667	4.64333	2.34069	0.00188662	GBP3	glycogen synthase kinase binding protein [Oncorhynchus mykiss]
miR-185-x	3.05853	0.121933	-4.64868	0.00694974	ncbi_110501286	2.68	20.7633	2.95373	5.01261e-48	NABP1	PREDICTED: SOSS complex subunit B2-like [Salmo salar]
miR-185-x	3.05853	0.121933	-4.64868	0.00694974	ncbi_110501372	0.04	0.32	3	7.81312e-07	DGKH	PREDICTED: diacylglycerol kinase eta-like isoform X5 [Salmo salar]
miR-185-x	3.05853	0.121933	-4.64868	0.00694974	ncbi_110501420	1.59667	4.86	1.60589	1.12294e-11	TMEM50B	Transmembrane protein 50B [Salmo salar]
miR-185-x	3.05853	0.121933	-4.64868	0.00694974	ncbi_110501694	0.276667	28.32	6.67753	6.42389e-107	--	unnamed protein product [Oncorhynchus mykiss]
miR-185-x	3.05853	0.121933	-4.64868	0.00694974	ncbi_110501703	1.25	8.40667	2.74961	1.65143e-85	RANBP2	PREDICTED: E3 SUMO-protein ligase RanBP2-like isoform X2 [Salmo salar]
miR-185-x	3.05853	0.121933	-4.64868	0.00694974	ncbi_110501715	0.946667	2.75	1.5385	5.7538e-05	CHMP2B	PREDICTED: charged multivesicular body protein 2b [Salmo salar]
miR-185-x	3.05853	0.121933	-4.64868	0.00694974	ncbi_110501949	0.06	0.913333	3.92811	4.90216e-08	GBP3	PREDICTED: interferon-induced guanylate-binding protein 1-like [Salmo salar]
miR-185-x	3.05853	0.121933	-4.64868	0.00694974	ncbi_110502050	0.0266667	0.253333	3.24793	1.24125e-05	STXBP5L	PREDICTED: syntaxin-binding protein 5-like isoform X10 [Salmo salar]
miR-185-x	3.05853	0.121933	-4.64868	0.00694974	ncbi_110502249	1.90667	6.69333	1.81167	9.18417e-14	LDB1	PREDICTED: LIM domain-binding protein 1 isoform X1 [Salmo salar]
miR-185-x	3.05853	0.121933	-4.64868	0.00694974	ncbi_110503618	1.13	16.08	3.83087	1.24045e-65	DLC	PREDICTED: delta-like protein C [Salmo salar]
miR-185-x	3.05853	0.121933	-4.64868	0.00694974	ncbi_110503779	0.486667	1.29667	1.4138	1.23157e-05	HACE1	PREDICTED: E3 ubiquitin-protein ligase HACE1 isoform X2 [Salmo salar]
miR-185-x	3.05853	0.121933	-4.64868	0.00694974	ncbi_101268962	0.001	0.293333	8.1964	0.000141978	ZBTB16A	PREDICTED: zinc finger and BTB domain-containing protein 16-A-like isoform X1 [Salmo salar]
miR-185-x	3.05853	0.121933	-4.64868	0.00694974	ncbi_100136218	0.453333	1.69333	1.90122	3.83346e-16	DICER1	PREDICTED: endoribonuclease Dicer [Esox lucius]
miR-185-x	3.05853	0.121933	-4.64868	0.00694974	ncbi_110504538	14.49	30.93	1.09395	1.95629e-09	G3BP1	ras GTPase-activating protein-binding protein 1 [Salmo salar]
miR-185-x	3.05853	0.121933	-4.64868	0.00694974	ncbi_110504558	0.566667	2.36667	2.06228	5.36299e-08	PRPS1	PREDICTED: ribose-phosphate pyrophosphokinase 1-like isoform X2 [Salmo salar]
miR-185-x	3.05853	0.121933	-4.64868	0.00694974	ncbi_110504646	2.07	5.03	1.28093	5.97765e-07	DPF2	PREDICTED: zinc finger protein ubi-d4-like [Salmo salar]
miR-185-x	3.05853	0.121933	-4.64868	0.00694974	ncbi_110504759	1.21667	18.7	3.94203	4.31254e-89	FMR1	PREDICTED: fragile X mental retardation protein 1 homolog A-like isoform X1 [Salmo salar]
miR-185-x	3.05853	0.121933	-4.64868	0.00694974	ncbi_110504812	0.0566667	0.28	2.30485	0.0287229	RASGEF1C	PREDICTED: ras-GEF domain-containing family member 1C-like isoform X1 [Salmo salar]
miR-185-x	3.05853	0.121933	-4.64868	0.00694974	ncbi_110505280	2.20333	5.38	1.28792	4.36891e-10	QKIA	PREDICTED: protein quaking-A-like isoform X1 [Salmo salar]
miR-185-x	3.05853	0.121933	-4.64868	0.00694974	ncbi_110505317	1.60667	137.51	6.41932	2.70745e-280	CMPK2	UMP-CMP kinase 2, mitochondrial [Salmo salar]
miR-185-x	3.05853	0.121933	-4.64868	0.00694974	ncbi_110506258	0.493333	1.90333	1.94789	8.00818e-09	ZFAND3	PREDICTED: AN1-type zinc finger protein 3-like isoform X1 [Salmo salar]
miR-185-x	3.05853	0.121933	-4.64868	0.00694974	ncbi_110506524	2.13667	9.34333	2.12858	3.61816e-21	CHN2	PREDICTED: beta-chimaerin [Esox lucius]
miR-185-x	3.05853	0.121933	-4.64868	0.00694974	ncbi_110506623	0.0833333	0.503333	2.59455	0.00965766	MAF	PREDICTED: transcription factor Maf [Salmo salar]
miR-185-x	3.05853	0.121933	-4.64868	0.00694974	ncbi_110507162	0.0833333	0.723333	3.1177	1.41828e-09	ADAMTS8	PREDICTED: A disintegrin and metalloproteinase with thrombospondin motifs 8-like isoform X1 [Salmo salar]
miR-185-x	3.05853	0.121933	-4.64868	0.00694974	ncbi_110507611	0.493333	1.65	1.74183	2.12137e-08	RASA2	PREDICTED: ras GTPase-activating protein 2 [Salmo salar]
miR-185-x	3.05853	0.121933	-4.64868	0.00694974	ncbi_110507636	4.25333	22.18	2.38259	1.80016e-34	--	High affinity immunoglobulin gamma Fc receptor I precursor [Salmo salar]
miR-185-x	3.05853	0.121933	-4.64868	0.00694974	ncbi_110508266	0.00666667	0.193333	4.85798	0.000797082	ADAM22	PREDICTED: disintegrin and metalloproteinase domain-containing protein 22-like, partial [Salmo salar]
miR-185-x	3.05853	0.121933	-4.64868	0.00694974	ncbi_110508915	1.88333	4.47667	1.24914	6.30113e-09	DPP9	PREDICTED: dipeptidyl peptidase 9-like isoform X2 [Salmo salar]
miR-185-x	3.05853	0.121933	-4.64868	0.00694974	ncbi_110509143	3.14333	6.75333	1.1033	2.72836e-10	M6PR	Cation-dependent mannose-6-phosphate receptor precursor [Salmo salar]
miR-185-x	3.05853	0.121933	-4.64868	0.00694974	ncbi_110509633	0.18	0.366667	1.02647	0.0265117	VCAN	PREDICTED: versican core protein [Salmo salar]
miR-185-x	3.05853	0.121933	-4.64868	0.00694974	ncbi_110509634	0.683333	1.52667	1.15972	8.25959e-05	XRCC4	PREDICTED: DNA repair protein XRCC4 isoform X2 [Salmo salar]
miR-185-x	3.05853	0.121933	-4.64868	0.00694974	ncbi_110510303	2.44667	5.46	1.15808	6.29468e-10	SRSF1B	PREDICTED: serine/arginine-rich splicing factor 1B-like [Salmo salar]
miR-185-x	3.05853	0.121933	-4.64868	0.00694974	ncbi_110514034	0.163333	8.02	5.61771	6.47545e-36	--	PREDICTED: uncharacterized protein LOC106605365 [Salmo salar]
miR-185-x	3.05853	0.121933	-4.64868	0.00694974	ncbi_110520447	0.506667	1.20667	1.25192	0.000425749	MORC3	PREDICTED: MORC family CW-type zinc finger protein 3-like isoform X1 [Salmo salar]
miR-185-x	3.05853	0.121933	-4.64868	0.00694974	ncbi_110520788	1.32333	6.26667	2.24352	4.57531e-30	SHC1	SHC-transforming protein 1 [Heterocephalus glaber]
miR-185-x	3.05853	0.121933	-4.64868	0.00694974	ncbi_110521566	1.08	2.23	1.04601	1.45821e-05	EPS15	PREDICTED: epidermal growth factor receptor substrate 15-like isoform X1 [Salmo salar]
miR-185-x	3.05853	0.121933	-4.64868	0.00694974	ncbi_110521586	0.0266667	0.45	4.07682	3.24015e-05	B3GNT5A	PREDICTED: lactosylceramide 1,3-N-acetyl-beta-D-glucosaminyltransferase A-like [Salmo salar]
miR-185-x	3.05853	0.121933	-4.64868	0.00694974	ncbi_110522093	1.12	2.28667	1.02975	1.44816e-05	MYO6	PREDICTED: unconventional myosin-VI isoform X2 [Salmo salar]
miR-185-x	3.05853	0.121933	-4.64868	0.00694974	ncbi_110522299	2.08	7.18333	1.78807	2.85212e-18	RMDN3	PREDICTED: regulator of microtubule dynamics protein 3 [Salmo salar]
miR-185-x	3.05853	0.121933	-4.64868	0.00694974	ncbi_110522318	3.06333	8.40333	1.45586	7.43213e-18	TMEM63A	PREDICTED: CSC1-like protein 1 [Salmo salar]
miR-185-x	3.05853	0.121933	-4.64868	0.00694974	ncbi_110522562	0.14	1.13	3.01282	3.96466e-14	FOXN3	PREDICTED: forkhead box protein N3 isoform X1 [Esox lucius]
miR-185-x	3.05853	0.121933	-4.64868	0.00694974	ncbi_110523438	0.0433333	0.24	2.46949	0.0302732	ZNF703	PREDICTED: zinc finger protein 703-like [Salmo salar]
miR-185-x	3.05853	0.121933	-4.64868	0.00694974	ncbi_110524190	0.0933333	0.63	2.75489	0.000357429	TNFAIP8L1	PREDICTED: tumor necrosis factor alpha-induced protein 8-like protein 1 [Salmo salar]
miR-185-x	3.05853	0.121933	-4.64868	0.00694974	ncbi_110524275	0.55	6.36333	3.53228	4.65524e-41	SPINZ	PREDICTED: spindlin-Z-like [Salmo salar]
miR-185-x	3.05853	0.121933	-4.64868	0.00694974	ncbi_110524614	0.643333	1.38	1.10103	0.00272578	DR1	PREDICTED: protein Dr1 [Salmo salar]
miR-185-x	3.05853	0.121933	-4.64868	0.00694974	ncbi_110524706	4.18333	9.80667	1.22911	5.87853e-13	STXBP3	PREDICTED: syntaxin-binding protein 3 [Salmo salar]
miR-185-x	3.05853	0.121933	-4.64868	0.00694974	ncbi_110524902	0.666667	1.41333	1.08406	0.00128186	SCML2	PREDICTED: sex comb on midleg-like protein 2 isoform X2 [Salmo salar]
miR-185-x	3.05853	0.121933	-4.64868	0.00694974	ncbi_110524942	0.0833333	3.99	5.58135	9.87778e-117	RNF213A	PREDICTED: E3 ubiquitin-protein ligase RNF213-like [Salmo salar]
miR-185-x	3.05853	0.121933	-4.64868	0.00694974	ncbi_110525171	0.513333	2.62667	2.35527	7.48157e-11	KCMF1	PREDICTED: E3 ubiquitin-protein ligase KCMF1-like [Salmo salar]
miR-185-x	3.05853	0.121933	-4.64868	0.00694974	ncbi_110525192	5.62333	12.8667	1.19414	1.34117e-12	UBE2L3	PREDICTED: ubiquitin-conjugating enzyme E2 L3 [Clupea harengus]
miR-185-x	3.05853	0.121933	-4.64868	0.00694974	ncbi_110525376	0.486667	1.97667	2.02206	1.05019e-16	FEM1B	PREDICTED: protein fem-1 homolog B-like [Salmo salar]
miR-185-x	3.05853	0.121933	-4.64868	0.00694974	ncbi_110525455	0.04	0.243333	2.60486	0.0168366	CD82	PREDICTED: CD82 antigen-like isoform X2 [Salmo salar]
miR-185-x	3.05853	0.121933	-4.64868	0.00694974	ncbi_110525496	0.206667	1.36667	2.72528	1.16997e-12	MEGF9	PREDICTED: multiple epidermal growth factor-like domains protein 9 isoform X1 [Salmo salar]
miR-185-x	3.05853	0.121933	-4.64868	0.00694974	ncbi_110525772	2.04333	6.49667	1.66878	5.47106e-28	EPG5	PREDICTED: LOW QUALITY PROTEIN: ectopic P granules protein 5 homolog [Esox lucius]
miR-185-x	3.05853	0.121933	-4.64868	0.00694974	ncbi_110525853	1.99	4.15333	1.0615	7.07987e-05	TXNRD2	PREDICTED: thioredoxin reductase 2, mitochondrial [Salmo salar]
miR-185-x	3.05853	0.121933	-4.64868	0.00694974	ncbi_110525962	0.48	2.46667	2.36146	3.89504e-16	ZNF367	PREDICTED: zinc finger protein 367-like isoform X2 [Salmo salar]
miR-185-x	3.05853	0.121933	-4.64868	0.00694974	ncbi_110526805	1.53667	8.13667	2.40463	2.56016e-25	CARS	PREDICTED: cysteine--tRNA ligase, cytoplasmic-like [Salmo salar]
miR-185-x	3.05853	0.121933	-4.64868	0.00694974	ncbi_110527254	0.513333	1.20333	1.22907	0.00704644	TRAK2	PREDICTED: trafficking kinesin-binding protein 2-like [Salmo salar]
miR-185-x	3.05853	0.121933	-4.64868	0.00694974	ncbi_110527351	0.126667	0.403333	1.67094	0.0106488	ATP11A	PREDICTED: probable phospholipid-transporting ATPase IH [Salmo salar]
miR-185-x	3.05853	0.121933	-4.64868	0.00694974	ncbi_110527953	0.216667	0.483333	1.15754	0.0285587	STIMATE	PREDICTED: transmembrane protein 110-like [Salmo salar]
miR-185-x	3.05853	0.121933	-4.64868	0.00694974	ncbi_110528325	3.86	18.9233	2.29349	2.24085e-23	FKBP5	PREDICTED: peptidyl-prolyl cis-trans isomerase FKBP5-like [Salmo salar]
miR-185-x	3.05853	0.121933	-4.64868	0.00694974	ncbi_110528476	0.66	7.81333	3.5654	3.87444e-58	PLXNA1	PREDICTED: plexin-A1-like isoform X2 [Salmo salar]
miR-185-x	3.05853	0.121933	-4.64868	0.00694974	ncbi_110528477	1.87333	6.81333	1.86275	6.3171e-22	TPRA1	PREDICTED: transmembrane protein adipocyte-associated 1 isoform X1 [Salmo salar]
miR-185-x	3.05853	0.121933	-4.64868	0.00694974	ncbi_110528591	4.12333	22.2567	2.43235	1.32016e-67	SLC6A6	sodium- and chloride-dependent taurine transporter [Salmo salar]
miR-185-x	3.05853	0.121933	-4.64868	0.00694974	ncbi_110529046	0.001	0.366667	8.51833	3.6664e-06	--	PREDICTED: interferon-induced protein with tetratricopeptide repeats 1-like [Salmo salar]
miR-185-x	3.05853	0.121933	-4.64868	0.00694974	ncbi_100136597	1.21667	2.5	1.03899	0.00130534	PRKACB	PREDICTED: cAMP-dependent protein kinase catalytic subunit beta isoform X1 [Salmo salar]
miR-185-x	3.05853	0.121933	-4.64868	0.00694974	ncbi_110529497	1.35	7.01	2.37646	2.63235e-24	PNRC1	PREDICTED: proline-rich nuclear receptor coactivator 1-like [Salmo salar]
miR-185-x	3.05853	0.121933	-4.64868	0.00694974	ncbi_110529818	0.943333	2.62	1.47373	1.11138e-11	RNASEH1	Ribonuclease H1 [Salmo salar]
miR-185-x	3.05853	0.121933	-4.64868	0.00694974	ncbi_110530264	0.956667	3.28	1.77761	4.07325e-13	ESYT2-A	PREDICTED: extended synaptotagmin-2-like [Salmo salar]
miR-185-x	3.05853	0.121933	-4.64868	0.00694974	ncbi_110530321	2.42667	5.92333	1.28743	5.86907e-09	SLC6A9	PREDICTED: sodium- and chloride-dependent glycine transporter 1-like isoform X1 [Salmo salar]
miR-185-x	3.05853	0.121933	-4.64868	0.00694974	ncbi_110530494	6.27	15.14	1.27183	7.17302e-13	HIGD1A	PREDICTED: HIG1 domain family member 1A, mitochondrial-like [Salmo salar]
miR-185-x	3.05853	0.121933	-4.64868	0.00694974	ncbi_110530599	0.0633333	1.82	4.84483	2.46948e-21	MMP14	PREDICTED: matrix metalloproteinase-14-like [Salmo salar]
miR-185-x	3.05853	0.121933	-4.64868	0.00694974	ncbi_110531200	0.0433333	0.33	2.92892	0.00564428	DMBT1	PREDICTED: deleted in malignant brain tumors 1 protein-like isoform X1 [Salmo salar]
miR-185-x	3.05853	0.121933	-4.64868	0.00694974	ncbi_110531496	5.93667	15.77	1.40946	3.53167e-18	CYLD	PREDICTED: ubiquitin carboxyl-terminal hydrolase CYLD-like isoform X1 [Salmo salar]
miR-185-x	3.05853	0.121933	-4.64868	0.00694974	ncbi_110531824	1.6	4.86667	1.60486	3.45503e-12	--	PREDICTED: cellular tumor antigen p53-like isoform X1 [Salmo salar]
miR-185-x	3.05853	0.121933	-4.64868	0.00694974	ncbi_110532012	0.223333	0.52	1.21931	0.0103492	CDH4	PREDICTED: cadherin-4-like [Salmo salar]
miR-185-x	3.05853	0.121933	-4.64868	0.00694974	ncbi_110532023	0.76	2.39667	1.65696	4.8198e-19	BAZ2A	PREDICTED: bromodomain adjacent to zinc finger domain protein 2A-like isoform X4 [Salmo salar]
miR-185-x	3.05853	0.121933	-4.64868	0.00694974	ncbi_110532541	0.133333	1.34	3.32912	5.59665e-15	SPATS2	PREDICTED: spermatogenesis-associated serine-rich protein 2 [Salmo salar]
miR-185-x	3.05853	0.121933	-4.64868	0.00694974	ncbi_110532582	11.1667	23.2133	1.05576	9.12795e-11	PINK1	PREDICTED: serine/threonine-protein kinase PINK1, mitochondrial [Salmo salar]
miR-185-x	3.05853	0.121933	-4.64868	0.00694974	ncbi_110533435	0.786667	3.86333	2.29602	3.11384e-18	RASA4	PREDICTED: ras GTPase-activating protein 4-like isoform X1 [Salmo salar]
miR-185-x	3.05853	0.121933	-4.64868	0.00694974	ncbi_110533505	29.4267	75.9567	1.36805	7.86276e-16	HYOU1	PREDICTED: hypoxia up-regulated protein 1 [Salmo salar]
miR-185-x	3.05853	0.121933	-4.64868	0.00694974	ncbi_110533646	0.73	3.91	2.4212	9.02868e-17	RPS6KB1	PREDICTED: ribosomal protein S6 kinase beta-1-like isoform X1 [Salmo salar]
miR-185-x	3.05853	0.121933	-4.64868	0.00694974	ncbi_110533895	3.23	6.58	1.02655	9.13045e-07	FBXW11	PREDICTED: F-box/WD repeat-containing protein 11-like [Salmo salar]
miR-185-x	3.05853	0.121933	-4.64868	0.00694974	ncbi_110534447	1.74667	4.12667	1.24037	2.83378e-08	VPS37C	PREDICTED: vacuolar protein sorting-associated protein 37C-like [Salmo salar]
miR-185-x	3.05853	0.121933	-4.64868	0.00694974	ncbi_110535866	0.001	0.53	9.04985	6.51949e-10	ADAM22	PREDICTED: disintegrin and metalloproteinase domain-containing protein 22 [Salmo salar]
miR-185-x	3.05853	0.121933	-4.64868	0.00694974	ncbi_110535880	0.04	0.243333	2.60486	0.00635258	MEGF9	PREDICTED: multiple epidermal growth factor-like domains protein 9 isoform X1 [Salmo salar]
miR-185-x	3.05853	0.121933	-4.64868	0.00694974	ncbi_110536030	0.123333	0.443333	1.84583	0.0212864	PDLIM2	PREDICTED: PDZ and LIM domain protein 2-like isoform X1 [Salmo salar]
miR-185-x	3.05853	0.121933	-4.64868	0.00694974	ncbi_110536077	0.993333	2.62667	1.40288	2.08699e-10	SMTN	PREDICTED: smoothelin-like isoform X6 [Salmo salar]
miR-185-x	3.05853	0.121933	-4.64868	0.00694974	ncbi_110536161	1.46	5.42667	1.8941	2.32036e-19	SHC1	PREDICTED: SHC-transforming protein 1-like [Salmo salar]
miR-185-x	3.05853	0.121933	-4.64868	0.00694974	ncbi_110536206	0.62	1.42	1.19555	3.32502e-08	SLC23A2	PREDICTED: solute carrier family 23 member 2-like isoform X1 [Salmo salar]
miR-185-x	3.05853	0.121933	-4.64868	0.00694974	ncbi_110536389	0.363333	4.88667	3.74949	4.96709e-24	HSPB8	PREDICTED: heat shock protein beta-8-like [Salmo salar]
miR-185-x	3.05853	0.121933	-4.64868	0.00694974	ncbi_110536452	16.0867	95.5767	2.57079	1.17333e-52	UBE2L3	PREDICTED: ubiquitin-conjugating enzyme E2 L3 [Esox lucius]
miR-185-x	3.05853	0.121933	-4.64868	0.00694974	ncbi_110536972	0.896667	2.57	1.51912	2.183e-10	JAK2	PREDICTED: tyrosine-protein kinase JAK2-like isoform X3 [Salmo salar]
miR-185-x	3.05853	0.121933	-4.64868	0.00694974	ncbi_110537036	0.28	0.713333	1.34915	0.00283642	THBS4B	PREDICTED: thrombospondin-4-B-like [Salmo salar]
miR-185-x	3.05853	0.121933	-4.64868	0.00694974	ncbi_110537224	3.26667	8.03667	1.29878	9.65538e-11	FBXW11	PREDICTED: F-box/WD repeat-containing protein 11-like [Salmo salar]
miR-185-x	3.05853	0.121933	-4.64868	0.00694974	ncbi_110537311	0.363333	0.986667	1.44127	8.24033e-08	BRWD3	PREDICTED: bromodomain and WD repeat-containing protein 3-like isoform X1 [Salmo salar]
miR-185-x	3.05853	0.121933	-4.64868	0.00694974	ncbi_110537354	1.17	2.74667	1.23117	2.43557e-05	FAM76B	PREDICTED: FAM76B isoform X1 [Salmo salar]
miR-185-x	3.05853	0.121933	-4.64868	0.00694974	ncbi_110537754	0.01	0.0933333	3.22239	0.0308839	GABRA6	PREDICTED: gamma-aminobutyric acid receptor subunit alpha-6-like [Salmo salar]
miR-185-x	3.05853	0.121933	-4.64868	0.00694974	ncbi_110537929	0.47	2.04	2.11784	8.92807e-15	NLK.2	PREDICTED: serine/threonine-protein kinase NLK2-like [Salmo salar]
miR-185-x	3.05853	0.121933	-4.64868	0.00694974	ncbi_110538138	3.26333	7.31667	1.16484	1.87482e-09	NMT1	PREDICTED: glycylpeptide N-tetradecanoyltransferase 1 isoform X3 [Salmo salar]
miR-185-x	3.05853	0.121933	-4.64868	0.00694974	ncbi_100499613	0.923333	188.76	7.67549	8.19654e-272	DHX58	DEXH (Asp-Glu-X-His) box polypeptide 58, partial [Oncorhynchus mykiss]
miR-185-x	3.05853	0.121933	-4.64868	0.00694974	ncbi_110538822	0.106667	0.533333	2.32193	2.06328e-05	CCNF	PREDICTED: cyclin-F-like [Salmo salar]
miR-185-x	3.05853	0.121933	-4.64868	0.00694974	ncbi_110539151	0.506667	1.48667	1.55297	3.46868e-06	FZD1	PREDICTED: frizzled-1-like [Salmo salar]
miR-186-x	12.1218	1.20767	-3.32731	0.00520654	MSTRG.11823	1.52667	49.1467	5.00864	6.04568e-151	SAMD9L	PREDICTED: sterile alpha motif domain-containing protein 9-like [Salmo salar]
miR-186-x	12.1218	1.20767	-3.32731	0.00520654	MSTRG.15395	59.2233	137.303	1.21313	1.18756e-26	UGT2A2	UDP-glucuronosyltransferase 2A2 [Salmo salar]
miR-186-x	12.1218	1.20767	-3.32731	0.00520654	MSTRG.17588	0.8	3.63333	2.18322	6.28405e-05	--	-
miR-186-x	12.1218	1.20767	-3.32731	0.00520654	MSTRG.19891	2.04	12.0767	2.56558	9.7785e-08	--	-
miR-186-x	12.1218	1.20767	-3.32731	0.00520654	MSTRG.3723	1.23667	9.93667	3.00631	4.39741e-40	--	-
miR-186-x	12.1218	1.20767	-3.32731	0.00520654	MSTRG.7079	0.493333	2.38667	2.27436	2.87953e-09	--	unnamed protein product [Oncorhynchus mykiss]
miR-186-x	12.1218	1.20767	-3.32731	0.00520654	MSTRG.9601	2.6	6.13	1.23738	0.000463835	TRIM39	PREDICTED: butyrophilin subfamily 1 member A1-like isoform X15 [Salmo salar]
miR-186-x	12.1218	1.20767	-3.32731	0.00520654	ncbi_100135880	1.04667	3.10667	1.56957	1.68192e-06	RB1	retinoblastoma-associated protein [Oncorhynchus mykiss]
miR-186-x	12.1218	1.20767	-3.32731	0.00520654	ncbi_100135987	1.07667	3.50667	1.70353	1.43012e-11	SLC4A4	sodium bicarbonate cotransporter [Oncorhynchus mykiss]
miR-186-x	12.1218	1.20767	-3.32731	0.00520654	ncbi_100136151	1.76667	21.2567	3.58881	7.78745e-70	IRF2	interferon regulatory-factor 2 [Oncorhynchus mykiss]
miR-186-x	12.1218	1.20767	-3.32731	0.00520654	ncbi_100136205	11.41	62.31	2.44916	2.58767e-27	SLC39A1	zinc/iron-regulated protein [Oncorhynchus mykiss]
miR-186-x	12.1218	1.20767	-3.32731	0.00520654	ncbi_100136300	3.31	15.59	2.23572	3.55955e-33	TAPBPL	tapasin-related precursor [Oncorhynchus mykiss]
miR-186-x	12.1218	1.20767	-3.32731	0.00520654	ncbi_110485631	0.87	7.36667	3.08192	4.5371e-42	ATG4D	PREDICTED: cysteine protease ATG4D-like [Salmo salar]
miR-186-x	12.1218	1.20767	-3.32731	0.00520654	ncbi_110487082	0.001	0.133333	7.05889	0.0268313	OTOP2	PREDICTED: otopetrin-2 isoform X1 [Salmo salar]
miR-186-x	12.1218	1.20767	-3.32731	0.00520654	ncbi_110487271	0.396667	2.80333	2.82114	5.82165e-21	ATG4D	PREDICTED: cysteine protease ATG4D-like [Salmo salar]
miR-186-x	12.1218	1.20767	-3.32731	0.00520654	ncbi_110487424	0.001	0.113333	6.82443	0.039184	OTOP2	PREDICTED: otopetrin-2 isoform X1 [Salmo salar]
miR-186-x	12.1218	1.20767	-3.32731	0.00520654	ncbi_100136003	2.90333	229.48	6.30451	0	--	PREDICTED: VHSV-induced protein-like isoform X1 [Salmo salar]
miR-186-x	12.1218	1.20767	-3.32731	0.00520654	ncbi_110488022	0.05	1.42	4.82782	1.20633e-12	TFPI2	PREDICTED: tissue factor pathway inhibitor 2 isoform X1 [Salmo salar]
miR-186-x	12.1218	1.20767	-3.32731	0.00520654	ncbi_110488214	0.246667	1.51333	2.6171	2.61855e-13	LIX1L	PREDICTED: LIX1-like protein [Salmo salar]
miR-186-x	12.1218	1.20767	-3.32731	0.00520654	ncbi_110488340	18.0567	73	2.01536	1.0661e-55	MR1	MHC class 1b antigen [Oncorhynchus mykiss]
miR-186-x	12.1218	1.20767	-3.32731	0.00520654	ncbi_110488389	0.336667	2.37	2.81549	3.0148e-18	ZDHHC3	PREDICTED: palmitoyltransferase ZDHHC3-like [Salmo salar]
miR-186-x	12.1218	1.20767	-3.32731	0.00520654	ncbi_110489269	0.693333	1.60667	1.21245	5.41215e-05	PPP1R8	PREDICTED: nuclear inhibitor of protein phosphatase 1-like [Salmo salar]
miR-186-x	12.1218	1.20767	-3.32731	0.00520654	ncbi_110489752	0.54	2.17	2.00666	5.44559e-12	GNAL	PREDICTED: guanine nucleotide-binding protein G(olf) subunit alpha isoform X1 [Salmo salar]
miR-186-x	12.1218	1.20767	-3.32731	0.00520654	ncbi_110489932	0.123333	5.71667	5.53454	2.07369e-06	TRIM16	PREDICTED: tripartite motif-containing protein 16-like [Salmo salar]
miR-186-x	12.1218	1.20767	-3.32731	0.00520654	ncbi_110491320	0.683333	1.48333	1.11818	0.00562307	WBP2	PREDICTED: WW domain-binding protein 2-like [Salmo salar]
miR-186-x	12.1218	1.20767	-3.32731	0.00520654	ncbi_110491931	5.73667	21.2033	1.88601	1.08263e-28	PTGES3	PREDICTED: prostaglandin E synthase 3-like [Salmo salar]
miR-186-x	12.1218	1.20767	-3.32731	0.00520654	ncbi_110491976	2.45	5.45333	1.15436	1.56083e-09	ERBB3	PREDICTED: receptor tyrosine-protein kinase erbB-3-like isoform X3 [Salmo salar]
miR-186-x	12.1218	1.20767	-3.32731	0.00520654	ncbi_110491985	0.23	0.616667	1.42286	0.000749702	EDIL3	PREDICTED: lactadherin-like isoform X1 [Salmo salar]
miR-186-x	12.1218	1.20767	-3.32731	0.00520654	ncbi_110492121	1.76	5.52667	1.65083	1.51979e-13	SPATS2	PREDICTED: spermatogenesis-associated serine-rich protein 2 [Salmo salar]
miR-186-x	12.1218	1.20767	-3.32731	0.00520654	ncbi_110493497	0.836667	2.6	1.63579	5.27935e-19	MARF1	PREDICTED: meiosis arrest female protein 1 homolog isoform X6 [Salmo salar]
miR-186-x	12.1218	1.20767	-3.32731	0.00520654	ncbi_110493499	1.17333	6.79667	2.53421	3.23119e-21	NDE1	PREDICTED: nuclear distribution protein nudE homolog 1-like isoform X1 [Salmo salar]
miR-186-x	12.1218	1.20767	-3.32731	0.00520654	ncbi_110493547	1.08333	2.27	1.06722	4.76278e-06	SLC25A38B	PREDICTED: solute carrier family 25 member 38-B-like isoform X1 [Salmo salar]
miR-186-x	12.1218	1.20767	-3.32731	0.00520654	ncbi_110493560	2.40333	14.8633	2.62865	2.01927e-36	--	PREDICTED: T-lymphocyte activation antigen CD86 [Esox lucius]
miR-186-x	12.1218	1.20767	-3.32731	0.00520654	ncbi_110493729	1.12	6.12333	2.45082	1.52392e-22	SERTAD2	PREDICTED: SERTA domain-containing protein 2-like [Salmo salar]
miR-186-x	12.1218	1.20767	-3.32731	0.00520654	ncbi_110494012	0.446667	7.39333	4.04895	4.43802e-31	IFI44L	PREDICTED: interferon-induced protein 44-like [Salmo salar]
miR-186-x	12.1218	1.20767	-3.32731	0.00520654	ncbi_110495758	1.78	5.51667	1.63192	6.34652e-11	TRA2B	PREDICTED: transformer-2 protein homolog beta-like [Salmo salar]
miR-186-x	12.1218	1.20767	-3.32731	0.00520654	ncbi_110495766	0.806667	28.1267	5.12382	6.70622e-161	ATG9A	PREDICTED: autophagy-related protein 9A-like [Salmo salar]
miR-186-x	12.1218	1.20767	-3.32731	0.00520654	ncbi_110497546	0.196667	0.996667	2.34136	2.48334e-11	ISM2	PREDICTED: isthmin-2-like [Salmo salar]
miR-186-x	12.1218	1.20767	-3.32731	0.00520654	ncbi_110497685	1.15	2.96333	1.36559	1.28942e-09	EAPP	PREDICTED: E2F-associated phosphoprotein-like [Salmo salar]
miR-186-x	12.1218	1.20767	-3.32731	0.00520654	ncbi_110497812	0.276667	2.41	3.12281	6.01332e-24	EXOC3L2	PREDICTED: tumor necrosis factor alpha-induced protein 2 isoform X1 [Salmo salar]
miR-186-x	12.1218	1.20767	-3.32731	0.00520654	ncbi_110497974	0.0133333	7.44	9.12412	1.64584e-16	PARP12	PREDICTED: poly [ADP-ribose] polymerase 12-like [Salmo salar]
miR-186-x	12.1218	1.20767	-3.32731	0.00520654	ncbi_110498361	11.7033	23.6167	1.01289	5.82045e-09	CTH	PREDICTED: cystathionine gamma-lyase-like isoform X1 [Salmo salar]
miR-186-x	12.1218	1.20767	-3.32731	0.00520654	ncbi_110498859	1.25333	2.59333	1.04904	0.00039442	RHBDL1	PREDICTED: rhomboid-related protein 1-like [Salmo salar]
miR-186-x	12.1218	1.20767	-3.32731	0.00520654	ncbi_110498879	1.01667	3.1	1.60842	3.26313e-13	TCF20	PREDICTED: retinoic acid-induced protein 1-like isoform X1 [Salmo salar]
miR-186-x	12.1218	1.20767	-3.32731	0.00520654	ncbi_110499735	1.57333	4.75	1.5941	1.23989e-12	SLC2A13	PREDICTED: proton myo-inositol cotransporter-like isoform X1 [Salmo salar]
miR-186-x	12.1218	1.20767	-3.32731	0.00520654	ncbi_110499853	0.186667	1.16667	2.64386	5.12728e-05	PARP11	PREDICTED: poly [ADP-ribose] polymerase 11-like [Salmo salar]
miR-186-x	12.1218	1.20767	-3.32731	0.00520654	ncbi_110499917	0.0566667	0.996667	4.13654	1.72131e-10	--	PREDICTED: zinc finger protein 154-like isoform X6 [Salmo salar]
miR-186-x	12.1218	1.20767	-3.32731	0.00520654	ncbi_110499935	1.13333	2.26667	1	0.000130991	--	PREDICTED: zinc finger protein ZFMSA12A-like isoform X1 [Salmo salar]
miR-186-x	12.1218	1.20767	-3.32731	0.00520654	ncbi_110500279	0.933333	2.82	1.59523	8.17212e-15	CPNE8	PREDICTED: copine-8-like isoform X3 [Salmo salar]
miR-186-x	12.1218	1.20767	-3.32731	0.00520654	ncbi_110501399	0.001	0.07	6.12928	0.0340862	ARHGAP6	PREDICTED: rho GTPase-activating protein 6-like isoform X2 [Salmo salar]
miR-186-x	12.1218	1.20767	-3.32731	0.00520654	ncbi_110501629	1.49333	8.18667	2.45474	4.60101e-27	ACP6	Lysophosphatidic acid phosphatase type 6 [Salmo salar]
miR-186-x	12.1218	1.20767	-3.32731	0.00520654	ncbi_110501728	0.686667	5.15333	2.90782	2.74222e-24	WDFY2	PREDICTED: WD repeat and FYVE domain-containing protein 2 isoform X1 [Salmo salar]
miR-186-x	12.1218	1.20767	-3.32731	0.00520654	ncbi_110502020	0.563333	1.87333	1.73355	1.65635e-08	--	PREDICTED: CD276 antigen-like isoform X3 [Salmo salar]
miR-186-x	12.1218	1.20767	-3.32731	0.00520654	ncbi_110502050	0.0266667	0.253333	3.24793	1.24125e-05	STXBP5L	PREDICTED: syntaxin-binding protein 5-like isoform X10 [Salmo salar]
miR-186-x	12.1218	1.20767	-3.32731	0.00520654	ncbi_110502249	1.90667	6.69333	1.81167	9.18417e-14	LDB1	PREDICTED: LIM domain-binding protein 1 isoform X1 [Salmo salar]
miR-186-x	12.1218	1.20767	-3.32731	0.00520654	ncbi_110502713	0.306667	0.72	1.23133	2.55302e-06	CSMD1	PREDICTED: CUB and sushi domain-containing protein 1-like [Salmo salar]
miR-186-x	12.1218	1.20767	-3.32731	0.00520654	ncbi_110503007	0.44	1.74333	1.98627	2.94909e-15	GOLGA4	PREDICTED: golgin subfamily A member 4-like isoform X2 [Salmo salar]
miR-186-x	12.1218	1.20767	-3.32731	0.00520654	ncbi_110503255	2.43	5.07667	1.06293	2.21219e-05	--	PREDICTED: serine/threonine-protein phosphatase 5-like [Salmo salar]
miR-186-x	12.1218	1.20767	-3.32731	0.00520654	ncbi_110503553	4.11	8.6	1.0652	2.88346e-06	SNRPA	U1 small nuclear ribonucleoprotein A [Salmo salar]
miR-186-x	12.1218	1.20767	-3.32731	0.00520654	ncbi_110503618	1.13	16.08	3.83087	1.24045e-65	DLC	PREDICTED: delta-like protein C [Salmo salar]
miR-186-x	12.1218	1.20767	-3.32731	0.00520654	ncbi_101268962	0.001	0.293333	8.1964	0.000141978	ZBTB16A	PREDICTED: zinc finger and BTB domain-containing protein 16-A-like isoform X1 [Salmo salar]
miR-186-x	12.1218	1.20767	-3.32731	0.00520654	ncbi_110505280	2.20333	5.38	1.28792	4.36891e-10	QKIA	PREDICTED: protein quaking-A-like isoform X1 [Salmo salar]
miR-186-x	12.1218	1.20767	-3.32731	0.00520654	ncbi_110505662	0.98	4.40667	2.16883	4.89539e-14	C9ORF72	PREDICTED: protein C9orf72-like isoform X1 [Salmo salar]
miR-186-x	12.1218	1.20767	-3.32731	0.00520654	ncbi_110506501	0.216667	1.18	2.44524	6.10806e-06	RFXANK	DNA-binding protein RFXANK [Salmo salar]
miR-186-x	12.1218	1.20767	-3.32731	0.00520654	ncbi_110507452	11.2133	49.1433	2.13178	1.78332e-33	ZFP36L2-B	PREDICTED: tristetraprolin-like [Salmo salar]
miR-186-x	12.1218	1.20767	-3.32731	0.00520654	ncbi_110507786	0.253333	0.583333	1.20328	0.0191568	SOCS5	PREDICTED: suppressor of cytokine signaling 5-like [Salmo salar]
miR-186-x	12.1218	1.20767	-3.32731	0.00520654	ncbi_110508219	0.936667	1.9	1.02039	9.69993e-05	PKN2	PREDICTED: serine/threonine-protein kinase N2-like [Salmo salar]
miR-186-x	12.1218	1.20767	-3.32731	0.00520654	ncbi_110508243	0.276667	18.04	6.02691	1.27925e-242	RNF213A	PREDICTED: E3 ubiquitin-protein ligase RNF213 isoform X1 [Salmo salar]
miR-186-x	12.1218	1.20767	-3.32731	0.00520654	ncbi_110508215	0.08	1.04667	3.70966	3.25189e-07	FSTL3	PREDICTED: follistatin-related protein 3-like isoform X1 [Salmo salar]
miR-186-x	12.1218	1.20767	-3.32731	0.00520654	ncbi_110508466	0.733333	6.17667	3.07429	4.5024e-28	CASP8	PREDICTED: caspase-8-like [Salmo salar]
miR-186-x	12.1218	1.20767	-3.32731	0.00520654	ncbi_110508908	0.1	0.84	3.07039	5.38315e-12	MAST3	PREDICTED: microtubule-associated serine/threonine-protein kinase 3-like isoform X1 [Salmo salar]
miR-186-x	12.1218	1.20767	-3.32731	0.00520654	ncbi_110508914	3.54333	31.3733	3.14636	2.26221e-78	CNN2	PREDICTED: calponin-2-like [Salmo salar]
miR-186-x	12.1218	1.20767	-3.32731	0.00520654	ncbi_110509633	0.18	0.366667	1.02647	0.0265117	VCAN	PREDICTED: versican core protein [Salmo salar]
miR-186-x	12.1218	1.20767	-3.32731	0.00520654	ncbi_110509646	0.02	0.17	3.08746	0.0338239	VAMP1	PREDICTED: vesicle-associated membrane protein 1-like [Salmo salar]
miR-186-x	12.1218	1.20767	-3.32731	0.00520654	ncbi_110509745	0.793333	2.90333	1.87171	2.63611e-12	SMPD4	PREDICTED: sphingomyelin phosphodiesterase 4-like isoform X1 [Salmo salar]
miR-186-x	12.1218	1.20767	-3.32731	0.00520654	ncbi_110509934	1.19333	2.44667	1.03582	0.0048961	MPP1	PREDICTED: 55 kDa erythrocyte membrane protein-like isoform X1 [Salmo salar]
miR-186-x	12.1218	1.20767	-3.32731	0.00520654	ncbi_110514944	6.63	15.0833	1.18587	1.71919e-09	RAB11A	PREDICTED: ras-related protein Rab-11A-like [Salmo salar]
miR-186-x	12.1218	1.20767	-3.32731	0.00520654	ncbi_110520020	1.13667	73.5433	6.01571	7.56963e-303	STAT1	PREDICTED: signal transducer and activator of transcription 1-alpha/beta-like isoform X1 [Salmo salar]
miR-186-x	12.1218	1.20767	-3.32731	0.00520654	ncbi_110520372	0.57	1.61333	1.50101	2.35581e-06	TSC22D1	PREDICTED: TSC22 domain family protein 1 isoform X1 [Salmo salar]
miR-186-x	12.1218	1.20767	-3.32731	0.00520654	ncbi_110521382	4.55333	22.1	2.27905	1.78193e-43	WASHC4	PREDICTED: WASH complex subunit 7 isoform X1 [Salmo salar]
miR-186-x	12.1218	1.20767	-3.32731	0.00520654	ncbi_110523188	0.206667	0.676667	1.71114	4.24696e-06	PDE4D	PREDICTED: cAMP-specific 3',5'-cyclic phosphodiesterase 4D isoform X7 [Salmo salar]
miR-186-x	12.1218	1.20767	-3.32731	0.00520654	ncbi_110523764	2.53333	25.27	3.31832	2.13736e-61	PGAM5	serine/threonine-protein phosphatase PGAM5, mitochondrial precursor [Salmo salar]
miR-186-x	12.1218	1.20767	-3.32731	0.00520654	ncbi_110524103	0.466667	1.61667	1.79256	8.43509e-08	CDC14AB	PREDICTED: dual specificity protein phosphatase CDC14A-like isoform X1 [Salmo salar]
miR-186-x	12.1218	1.20767	-3.32731	0.00520654	ncbi_110524115	0.0133333	0.07	2.39232	0.0199641	APC2	PREDICTED: adenomatous polyposis coli protein 2 [Salmo salar]
miR-186-x	12.1218	1.20767	-3.32731	0.00520654	ncbi_110524127	2.02	8.48667	2.07084	3.46551e-29	TMEM259	PREDICTED: membralin-like isoform X3 [Salmo salar]
miR-186-x	12.1218	1.20767	-3.32731	0.00520654	ncbi_110524215	0.923333	4.11667	2.15655	1.89881e-12	TAX1BP3	PREDICTED: tax1-binding protein 3-like [Salmo salar]
miR-186-x	12.1218	1.20767	-3.32731	0.00520654	ncbi_110524243	2.13	6.74667	1.66332	3.55309e-29	SBNO2	PREDICTED: protein strawberry notch homolog 2-like isoform X1 [Salmo salar]
miR-186-x	12.1218	1.20767	-3.32731	0.00520654	ncbi_110524383	0.0966667	0.703333	2.86312	2.67197e-06	MFSD12	PREDICTED: major facilitator superfamily domain-containing protein 12-like [Salmo salar]
miR-186-x	12.1218	1.20767	-3.32731	0.00520654	ncbi_110524614	0.643333	1.38	1.10103	0.00272578	DR1	PREDICTED: protein Dr1 [Salmo salar]
miR-186-x	12.1218	1.20767	-3.32731	0.00520654	ncbi_110525414	9.81	35.7433	1.86535	2.62329e-19	KLF9	PREDICTED: Krueppel-like factor 9 isoform X1 [Salmo salar]
miR-186-x	12.1218	1.20767	-3.32731	0.00520654	ncbi_110525455	0.04	0.243333	2.60486	0.0168366	CD82	PREDICTED: CD82 antigen-like isoform X2 [Salmo salar]
miR-186-x	12.1218	1.20767	-3.32731	0.00520654	ncbi_110525651	0.09	12.3367	7.09881	1.61441e-30	--	PREDICTED: OX-2 membrane glycoprotein-like isoform X3 [Salmo salar]
miR-186-x	12.1218	1.20767	-3.32731	0.00520654	ncbi_110527348	1.27667	3.38667	1.40748	3.76387e-10	TJAP1	PREDICTED: tight junction-associated protein 1 isoform X1 [Salmo salar]
miR-186-x	12.1218	1.20767	-3.32731	0.00520654	ncbi_110527395	1.99	4.21	1.08105	3.12125e-09	USP40	PREDICTED: ubiquitin carboxyl-terminal hydrolase 40-like isoform X1 [Salmo salar]
miR-186-x	12.1218	1.20767	-3.32731	0.00520654	ncbi_110528534	1.97	47.7267	4.59853	4.53431e-247	HELZ2	PREDICTED: helicase with zinc finger domain 2-like [Salmo salar]
miR-186-x	12.1218	1.20767	-3.32731	0.00520654	ncbi_110529637	0.06	0.536667	3.16099	2.5769e-05	P4HA1	PREDICTED: prolyl 4-hydroxylase subunit alpha-1-like [Salmo salar]
miR-186-x	12.1218	1.20767	-3.32731	0.00520654	ncbi_110529741	0.686667	2.13	1.63317	5.39698e-17	BTBD7	PREDICTED: BTB/POZ domain-containing protein 7 [Salmo salar]
miR-186-x	12.1218	1.20767	-3.32731	0.00520654	ncbi_110530599	0.0633333	1.82	4.84483	2.46948e-21	MMP14	PREDICTED: matrix metalloproteinase-14-like [Salmo salar]
miR-186-x	12.1218	1.20767	-3.32731	0.00520654	ncbi_110531556	0.64	6.37667	3.31666	5.56609e-53	PARP14	PREDICTED: poly [ADP-ribose] polymerase 14-like isoform X2 [Esox lucius]
miR-186-x	12.1218	1.20767	-3.32731	0.00520654	ncbi_110531942	0.78	3.55333	2.18763	9.10666e-25	USP11	PREDICTED: ubiquitin carboxyl-terminal hydrolase 11-like isoform X1 [Salmo salar]
miR-186-x	12.1218	1.20767	-3.32731	0.00520654	ncbi_110533645	2.1	5.35667	1.35095	1.24192e-06	VMP1	PREDICTED: vacuole membrane protein 1-like isoform X2 [Salmo salar]
miR-186-x	12.1218	1.20767	-3.32731	0.00520654	ncbi_110533701	0.31	3.76	3.60039	1.0412e-26	--	PREDICTED: schwannomin-interacting protein 1-like [Salmo salar]
miR-186-x	12.1218	1.20767	-3.32731	0.00520654	ncbi_110534364	5.36667	15.3433	1.51551	1.20356e-18	TRIM39	PREDICTED: butyrophilin subfamily 1 member A1-like isoform X15 [Salmo salar]
miR-186-x	12.1218	1.20767	-3.32731	0.00520654	ncbi_110535990	0.31	0.723333	1.22239	0.00221617	DOCK5	PREDICTED: dedicator of cytokinesis protein 5 isoform X1 [Salmo salar]
miR-186-x	12.1218	1.20767	-3.32731	0.00520654	ncbi_110536206	0.62	1.42	1.19555	3.32502e-08	SLC23A2	PREDICTED: solute carrier family 23 member 2-like isoform X1 [Salmo salar]
miR-186-x	12.1218	1.20767	-3.32731	0.00520654	ncbi_110536476	0.41	1.53333	1.90298	2.03304e-07	TMEM175	PREDICTED: transmembrane protein 175 [Salmo salar]
miR-186-x	12.1218	1.20767	-3.32731	0.00520654	ncbi_110537248	0.54	1.19667	1.14799	0.000576961	VEZF1	PREDICTED: vascular endothelial zinc finger 1-like isoform X1 [Salmo salar]
miR-186-x	12.1218	1.20767	-3.32731	0.00520654	ncbi_110537638	2.35333	5.07333	1.10823	5.99187e-06	ZPR1	PREDICTED: zinc finger protein ZPR1-like [Salmo salar]
miR-186-x	12.1218	1.20767	-3.32731	0.00520654	ncbi_110537727	0.476667	1.41333	1.56805	0.00772272	UBE2B	PREDICTED: ubiquitin-conjugating enzyme E2 B isoform X1 [Salmo salar]
miR-186-x	12.1218	1.20767	-3.32731	0.00520654	ncbi_110538221	8.86333	18.4333	1.0564	5.71028e-13	ARF2	PREDICTED: ADP-ribosylation factor 2 [Esox lucius]
miR-186-x	12.1218	1.20767	-3.32731	0.00520654	ncbi_110538773	0.09	2.65667	4.88355	2.66767e-07	--	PREDICTED: serine/threonine-protein kinase/endoribonuclease IRE1-like isoform X1 [Salmo salar]
miR-186-x	12.1218	1.20767	-3.32731	0.00520654	ncbi_110538775	0.226667	3.33	3.87688	1.49213e-26	ERN1	PREDICTED: serine/threonine-protein kinase/endoribonuclease IRE1-like isoform X1 [Salmo salar]
miR-191-x	176.806	41.158	-2.10292	0.00396089	MSTRG.10797	0.65	2.31333	1.83146	0.000433209	SLC27A4	PREDICTED: long-chain fatty acid transport protein 4-like [Salmo salar]
miR-191-x	176.806	41.158	-2.10292	0.00396089	MSTRG.11526	0.576667	2.63	2.18925	9.57617e-11	KCTD5	PREDICTED: BTB/POZ domain-containing protein KCTD5-like [Astyanax mexicanus]
miR-191-x	176.806	41.158	-2.10292	0.00396089	MSTRG.18005	2.09667	28.75	3.77739	5.90767e-39	--	-
miR-191-x	176.806	41.158	-2.10292	0.00396089	MSTRG.660	0.0566667	1.5	4.72632	7.28229e-14	--	TC1-like transposase [Cyprinus carpio]
miR-191-x	176.806	41.158	-2.10292	0.00396089	MSTRG.9031	0.47	1.10667	1.23549	0.00506635	--	-
miR-191-x	176.806	41.158	-2.10292	0.00396089	ncbi_100135812	12.1633	207.693	4.09384	3.26077e-06	TLR5	toll-like receptor 5 precursor [Oncorhynchus mykiss]
miR-191-x	176.806	41.158	-2.10292	0.00396089	ncbi_100135950	1.50667	39.4067	4.70901	6.63946e-110	IRF1	interferon regulatory factor 1 [Oncorhynchus mykiss]
miR-191-x	176.806	41.158	-2.10292	0.00396089	ncbi_110485453	0.22	0.753333	1.77578	0.00538094	--	PREDICTED: arginine vasopressin-induced protein 1 [Danio rerio]
miR-191-x	176.806	41.158	-2.10292	0.00396089	ncbi_110486015	0.92	4	2.12029	9.59087e-18	SERTAD2	PREDICTED: SERTA domain-containing protein 2-like isoform X1 [Salmo salar]
miR-191-x	176.806	41.158	-2.10292	0.00396089	ncbi_110486458	0.35	0.863333	1.30256	0.0183054	EMP2	PREDICTED: epithelial membrane protein 2-like [Salmo salar]
miR-191-x	176.806	41.158	-2.10292	0.00396089	ncbi_110486497	3.44667	7.15333	1.05341	1.58125e-07	SLC44A2	PREDICTED: choline transporter-like protein 2 isoform X1 [Salmo salar]
miR-191-x	176.806	41.158	-2.10292	0.00396089	ncbi_110487974	4.06333	10.23	1.33207	3.20057e-12	TRA2A	PREDICTED: transformer-2 protein homolog alpha-like [Salmo salar]
miR-191-x	176.806	41.158	-2.10292	0.00396089	ncbi_110487989	10.1367	33.21	1.71203	1.54024e-33	TINAGL1	PREDICTED: tubulointerstitial nephritis antigen-like [Salmo salar]
miR-191-x	176.806	41.158	-2.10292	0.00396089	ncbi_110488718	0.0733333	0.376667	2.36075	0.000193877	FFAR3	PREDICTED: free fatty acid receptor 2-like [Salmo salar]
miR-191-x	176.806	41.158	-2.10292	0.00396089	ncbi_110488959	0.37	0.876667	1.2445	0.000494194	ZDHHC9	PREDICTED: palmitoyltransferase ZDHHC9-like [Salmo salar]
miR-191-x	176.806	41.158	-2.10292	0.00396089	ncbi_110489938	0.18	1.41667	2.97643	4.34898e-11	EMILIN2	PREDICTED: EMILIN-2-like [Salmo salar]
miR-191-x	176.806	41.158	-2.10292	0.00396089	ncbi_110490047	0.276667	1.73667	2.6501	1.38731e-19	DGKD	PREDICTED: diacylglycerol kinase delta isoform X2 [Salmo salar]
miR-191-x	176.806	41.158	-2.10292	0.00396089	ncbi_110490583	2.40667	11.5567	2.26362	2.45178e-35	IMPDH1B	PREDICTED: inosine-5'-monophosphate dehydrogenase 1b isoform X1 [Esox lucius]
miR-191-x	176.806	41.158	-2.10292	0.00396089	ncbi_110492223	4.73667	9.68667	1.03213	1.7183e-05	NADK	PREDICTED: NAD kinase isoform X1 [Salmo salar]
miR-191-x	176.806	41.158	-2.10292	0.00396089	ncbi_110494952	0.59	1.36333	1.20835	0.00373833	ALOX15B	PREDICTED: arachidonate 15-lipoxygenase B-like isoform X1 [Salmo salar]
miR-191-x	176.806	41.158	-2.10292	0.00396089	ncbi_110495766	0.806667	28.1267	5.12382	6.70622e-161	ATG9A	PREDICTED: autophagy-related protein 9A-like [Salmo salar]
miR-191-x	176.806	41.158	-2.10292	0.00396089	ncbi_110496044	0.21	0.643333	1.61518	0.00104887	CLIC1	PREDICTED: chloride intracellular channel protein 1-like [Salmo salar]
miR-191-x	176.806	41.158	-2.10292	0.00396089	ncbi_110496224	22.1133	53.6133	1.27768	1.4756e-19	HLA-E	MHC class I alpha chain precursor [Oncorhynchus mykiss]
miR-191-x	176.806	41.158	-2.10292	0.00396089	ncbi_110497429	1.40667	3.66667	1.38219	5.32952e-09	VPS37C	PREDICTED: vacuolar protein sorting-associated protein 37C-like isoform X1 [Salmo salar]
miR-191-x	176.806	41.158	-2.10292	0.00396089	ncbi_110498875	1.03	104.63	6.66651	0	--	PREDICTED: uncharacterized protein LOC106589505 isoform X1 [Salmo salar]
miR-191-x	176.806	41.158	-2.10292	0.00396089	ncbi_110499151	3.1	6.73333	1.11905	1.50241e-12	CHUK	PREDICTED: inhibitor of nuclear factor kappa-B kinase subunit alpha-like [Salmo salar]
miR-191-x	176.806	41.158	-2.10292	0.00396089	ncbi_110499318	0.433333	1.53667	1.82626	3.26327e-09	ITGA9	PREDICTED: integrin alpha-9-like [Salmo salar]
miR-191-x	176.806	41.158	-2.10292	0.00396089	ncbi_110499987	0.06	0.303333	2.33787	0.0120302	TRIM27	PREDICTED: nuclear factor 7, ovary-like isoform X1 [Salmo salar]
miR-191-x	176.806	41.158	-2.10292	0.00396089	ncbi_110500365	2.25333	6.03333	1.42089	7.27294e-08	AP1S1	adaptor-related protein complex 1, sigma 1 subunit isoform 1 [Danio rerio]
miR-191-x	176.806	41.158	-2.10292	0.00396089	ncbi_110500383	0.24	11.47	5.57869	1.58432e-108	TDRD7B	PREDICTED: tudor domain-containing protein 7B-like isoform X1 [Salmo salar]
miR-191-x	176.806	41.158	-2.10292	0.00396089	ncbi_110500550	0.326667	1.17333	1.84472	0.000239486	PIK3C2G	PREDICTED: phosphatidylinositol 4-phosphate 3-kinase C2 domain-containing subunit gamma-like [Salmo salar]
miR-191-x	176.806	41.158	-2.10292	0.00396089	ncbi_110501285	0.106667	0.85	2.99435	4.31249e-05	CXCR1	PREDICTED: C-X-C chemokine receptor type 1-like [Salmo salar]
miR-191-x	176.806	41.158	-2.10292	0.00396089	ncbi_110501373	0.23	16.84	6.19411	3.62855e-118	FAM171B	PREDICTED: protein FAM171B-like [Salmo salar]
miR-191-x	176.806	41.158	-2.10292	0.00396089	ncbi_110501734	0.326667	1.64667	2.33366	2.08102e-13	LRCH1	PREDICTED: leucine-rich repeat and calponin homology domain-containing protein 1-like isoform X1 [Salmo salar]
miR-191-x	176.806	41.158	-2.10292	0.00396089	ncbi_110502367	4.41667	13.1333	1.5722	8.50929e-34	CUL9	PREDICTED: cullin-9-like isoform X1 [Salmo salar]
miR-191-x	176.806	41.158	-2.10292	0.00396089	ncbi_110502378	2.24667	12.8033	2.51066	1.69796e-42	NFKB2	PREDICTED: nuclear factor NF-kappa-B p100 subunit-like isoform X1 [Salmo salar]
miR-191-x	176.806	41.158	-2.10292	0.00396089	ncbi_110503214	2.57	6.43667	1.32455	1.13897e-08	CCNL1	PREDICTED: cyclin-L1-like isoform X2 [Salmo salar]
miR-191-x	176.806	41.158	-2.10292	0.00396089	ncbi_110503255	2.43	5.07667	1.06293	2.21219e-05	--	PREDICTED: serine/threonine-protein phosphatase 5-like [Salmo salar]
miR-191-x	176.806	41.158	-2.10292	0.00396089	ncbi_110505778	1.34	4.70667	1.81247	2.41374e-09	EGLN3	PREDICTED: egl nine homolog 3-like isoform X1 [Salmo salar]
miR-191-x	176.806	41.158	-2.10292	0.00396089	ncbi_110506258	0.493333	1.90333	1.94789	8.00818e-09	ZFAND3	PREDICTED: AN1-type zinc finger protein 3-like isoform X1 [Salmo salar]
miR-191-x	176.806	41.158	-2.10292	0.00396089	ncbi_110506935	0.22	0.79	1.84435	0.022309	PRRG4	PREDICTED: transmembrane gamma-carboxyglutamic acid protein 4-like [Salmo salar]
miR-191-x	176.806	41.158	-2.10292	0.00396089	ncbi_110507535	0.24	3.84667	4.0025	4.15146e-29	--	PREDICTED: uncharacterized protein LOC106612654 [Salmo salar]
miR-191-x	176.806	41.158	-2.10292	0.00396089	ncbi_110508812	1.52667	3.44333	1.17342	3.91614e-06	XRN1	PREDICTED: 5'-3' exoribonuclease 1-like isoform X2 [Salmo salar]
miR-191-x	176.806	41.158	-2.10292	0.00396089	ncbi_110508915	1.88333	4.47667	1.24914	6.30113e-09	DPP9	PREDICTED: dipeptidyl peptidase 9-like isoform X2 [Salmo salar]
miR-191-x	176.806	41.158	-2.10292	0.00396089	ncbi_110509102	1.21	3.13	1.37116	4.84579e-13	FASTK	PREDICTED: FAST kinase domain-containing protein 3-like isoform X2 [Salmo salar]
miR-191-x	176.806	41.158	-2.10292	0.00396089	ncbi_110509668	0.41	1.91	2.21988	2.23289e-08	SCAMP1	PREDICTED: secretory carrier-associated membrane protein 1-like isoform X1 [Salmo salar]
miR-191-x	176.806	41.158	-2.10292	0.00396089	ncbi_110509768	0.53	2.85667	2.43027	6.48041e-21	CIC	PREDICTED: protein capicua homolog isoform X1 [Esox lucius]
miR-191-x	176.806	41.158	-2.10292	0.00396089	ncbi_110511763	0.94	1.95	1.05274	6.75977e-05	KPNA5	PREDICTED: importin subunit alpha-6 isoform X1 [Salmo salar]
miR-191-x	176.806	41.158	-2.10292	0.00396089	ncbi_110517041	0.0333333	0.376667	3.49825	0.000279937	--	PREDICTED: interleukin-20 receptor subunit alpha-like [Lates calcarifer]
miR-191-x	176.806	41.158	-2.10292	0.00396089	ncbi_110520073	0.836667	7.43	3.15064	6.97546e-42	N4BP1	PREDICTED: NEDD4-binding protein 1-like [Salmo salar]
miR-191-x	176.806	41.158	-2.10292	0.00396089	ncbi_110520278	2.40333	5.72667	1.25266	1.03678e-07	EAF2	PREDICTED: ELL-associated factor 2-like isoform X1 [Salmo salar]
miR-191-x	176.806	41.158	-2.10292	0.00396089	ncbi_110521266	0.183333	5.65667	4.94741	1.441e-50	TRIM25	PREDICTED: E3 ubiquitin/ISG15 ligase TRIM25-like [Salmo salar]
miR-191-x	176.806	41.158	-2.10292	0.00396089	ncbi_110521291	6.17333	35.1933	2.51118	1.95923e-09	NUCB2	PREDICTED: nucleobindin-2-like [Salmo salar]
miR-191-x	176.806	41.158	-2.10292	0.00396089	ncbi_110521300	0.05	0.486667	3.28293	0.000126097	USH1C	PREDICTED: harmonin-like isoform X1 [Salmo salar]
miR-191-x	176.806	41.158	-2.10292	0.00396089	ncbi_110521454	3.37667	7.75667	1.19984	1.83094e-07	RIPK3	PREDICTED: receptor-interacting serine/threonine-protein kinase 3-like [Salmo salar]
miR-191-x	176.806	41.158	-2.10292	0.00396089	ncbi_110523633	0.57	1.91667	1.74957	3.88773e-08	ARRDC1	PREDICTED: arrestin domain-containing protein 1-like isoform X1 [Salmo salar]
miR-191-x	176.806	41.158	-2.10292	0.00396089	ncbi_110523645	0.483333	5.71667	3.56408	3.77261e-13	--	PREDICTED: caspase recruitment domain-containing protein 8-like [Salmo salar]
miR-191-x	176.806	41.158	-2.10292	0.00396089	ncbi_110525724	8.10667	28.4233	1.8099	1.8622e-33	EWSR1	PREDICTED: RNA-binding protein EWS-like isoform X1 [Salmo salar]
miR-191-x	176.806	41.158	-2.10292	0.00396089	ncbi_110527920	0.466667	1.15	1.30117	4.99954e-06	NCOA3	PREDICTED: nuclear receptor coactivator 3-like isoform X1 [Salmo salar]
miR-191-x	176.806	41.158	-2.10292	0.00396089	ncbi_110528017	3.72333	10.7	1.52294	9.01424e-15	ALDH4A1	PREDICTED: delta-1-pyrroline-5-carboxylate dehydrogenase, mitochondrial-like [Salmo salar]
miR-191-x	176.806	41.158	-2.10292	0.00396089	ncbi_110528194	0.426667	1.32	1.62936	1.16322e-06	RBMS2	PREDICTED: RNA-binding motif, single-stranded-interacting protein 2-like [Salmo salar]
miR-191-x	176.806	41.158	-2.10292	0.00396089	ncbi_110529988	0.82	8.02667	3.29111	1.88219e-43	RNF31	PREDICTED: E3 ubiquitin-protein ligase RNF31-like isoform X3 [Salmo salar]
miR-191-x	176.806	41.158	-2.10292	0.00396089	ncbi_110530609	718.293	1933.5	1.42857	1.72991e-18	COMTD1	PREDICTED: catechol O-methyltransferase domain-containing protein 1-like [Salmo salar]
miR-191-x	176.806	41.158	-2.10292	0.00396089	ncbi_110530615	0.97	2.01	1.05114	0.00023412	AP1G1	PREDICTED: AP-1 complex subunit gamma-1 isoform X1 [Esox lucius]
miR-191-x	176.806	41.158	-2.10292	0.00396089	ncbi_110531005	0.001	0.366667	8.51833	6.48428e-08	NCAN	PREDICTED: neurocan core protein-like [Salmo salar]
miR-191-x	176.806	41.158	-2.10292	0.00396089	ncbi_110531782	2.93667	5.96667	1.02275	9.31855e-10	NFIB	PREDICTED: nuclear factor 1 B-type-like isoform X1 [Salmo salar]
miR-191-x	176.806	41.158	-2.10292	0.00396089	ncbi_110533959	1.18667	3.27667	1.46531	6.79489e-15	AMMECR1	PREDICTED: AMME syndrome candidate gene 1 protein-like [Salmo salar]
miR-191-x	176.806	41.158	-2.10292	0.00396089	ncbi_110534007	22.87	46.3833	1.02015	1.99064e-11	STIP1	PREDICTED: stress-induced-phosphoprotein 1-like [Salmo salar]
miR-191-x	176.806	41.158	-2.10292	0.00396089	ncbi_110534311	0.193333	2.47667	3.67924	9.87764e-19	TNIP2	PREDICTED: TNFAIP3-interacting protein 2 isoform X1 [Salmo salar]
miR-191-x	176.806	41.158	-2.10292	0.00396089	ncbi_110536261	0.606667	1.42667	1.23367	0.000136062	TMEM150A	PREDICTED: transmembrane protein 150A-like [Salmo salar]
miR-191-x	176.806	41.158	-2.10292	0.00396089	ncbi_110536345	0.0733333	1.32	4.16993	1.50383e-10	ZNF367	PREDICTED: zinc finger protein 367 [Salmo salar]
miR-191-x	176.806	41.158	-2.10292	0.00396089	ncbi_110538155	0.8	5.17	2.69209	7.4667e-37	--	PREDICTED: probable GPI-anchored adhesin-like protein PGA55 [Stegastes partitus]
miR-191-x	176.806	41.158	-2.10292	0.00396089	ncbi_110538182	1.82	22.51	3.62856	2.43969e-67	CNP	PREDICTED: 2',3'-cyclic-nucleotide 3'-phosphodiesterase-like isoform X1 [Salmo salar]
miR-193-x	2.36217	0.422767	-2.48218	0.00643774	MSTRG.10797	0.65	2.31333	1.83146	0.000433209	SLC27A4	PREDICTED: long-chain fatty acid transport protein 4-like [Salmo salar]
miR-193-x	2.36217	0.422767	-2.48218	0.00643774	MSTRG.11823	1.52667	49.1467	5.00864	6.04568e-151	SAMD9L	PREDICTED: sterile alpha motif domain-containing protein 9-like [Salmo salar]
miR-193-x	2.36217	0.422767	-2.48218	0.00643774	MSTRG.15325	1.38	22.55	4.03039	1.27772e-09	--	PREDICTED: tumor necrosis factor receptor superfamily member 12A [Stegastes partitus]
miR-193-x	2.36217	0.422767	-2.48218	0.00643774	MSTRG.18844	2.33667	23.4433	3.32665	8.80088e-46	--	PREDICTED: tumor necrosis factor receptor superfamily member 12A [Stegastes partitus]
miR-193-x	2.36217	0.422767	-2.48218	0.00643774	MSTRG.19132	0.413333	1.61333	1.96467	5.82947e-08	TC1A	unnamed protein product, partial [Oncorhynchus mykiss]
miR-193-x	2.36217	0.422767	-2.48218	0.00643774	MSTRG.20194	2.95333	281.387	6.57407	0	GBP3	Interferon-induced guanylate-binding protein 1 [Salmo salar]
miR-193-x	2.36217	0.422767	-2.48218	0.00643774	MSTRG.20947	0.001	0.93	9.86109	3.10132e-05	--	-
miR-193-x	2.36217	0.422767	-2.48218	0.00643774	MSTRG.23309	0.0666667	1.91667	4.84549	7.62409e-22	--	PREDICTED: protein GAPT-like [Poecilia latipinna]
miR-193-x	2.36217	0.422767	-2.48218	0.00643774	MSTRG.23403	0.736667	2.58	1.80829	7.82281e-12	YME1L1	PREDICTED: ATP-dependent zinc metalloprotease YME1L1-like isoform X1 [Salmo salar]
miR-193-x	2.36217	0.422767	-2.48218	0.00643774	ncbi_100135812	12.1633	207.693	4.09384	3.26077e-06	TLR5	toll-like receptor 5 precursor [Oncorhynchus mykiss]
miR-193-x	2.36217	0.422767	-2.48218	0.00643774	ncbi_100135987	1.07667	3.50667	1.70353	1.43012e-11	SLC4A4	sodium bicarbonate cotransporter [Oncorhynchus mykiss]
miR-193-x	2.36217	0.422767	-2.48218	0.00643774	ncbi_100653446	1.49333	13.05	3.12744	2.16065e-44	--	IL-13 receptor-alpha-1-a precursor [Oncorhynchus mykiss]
miR-193-x	2.36217	0.422767	-2.48218	0.00643774	ncbi_110485527	1.03333	23.9933	4.53726	2.90297e-79	GIMAP7	PREDICTED: GTPase IMAP family member 7-like isoform X2 [Pygocentrus nattereri]
miR-193-x	2.36217	0.422767	-2.48218	0.00643774	ncbi_110486732	0.13	0.8	2.62149	3.01745e-09	--	PREDICTED: uncharacterized protein LOC106606838 isoform X1 [Salmo salar]
miR-193-x	2.36217	0.422767	-2.48218	0.00643774	ncbi_110487250	0.34	8.70667	4.67851	7.28087e-41	HOP	PREDICTED: stress-induced-phosphoprotein 1-like [Salmo salar]
miR-193-x	2.36217	0.422767	-2.48218	0.00643774	ncbi_110487989	10.1367	33.21	1.71203	1.54024e-33	TINAGL1	PREDICTED: tubulointerstitial nephritis antigen-like [Salmo salar]
miR-193-x	2.36217	0.422767	-2.48218	0.00643774	ncbi_110488468	0.59	1.87667	1.66939	1.79988e-06	CLIC1	PREDICTED: chloride intracellular channel protein 1-like [Salmo salar]
miR-193-x	2.36217	0.422767	-2.48218	0.00643774	ncbi_110488514	13.67	28.2267	1.04605	2.955e-10	SLC30A7	PREDICTED: zinc transporter 7 [Salmo salar]
miR-193-x	2.36217	0.422767	-2.48218	0.00643774	ncbi_110488829	8.42333	44.0167	2.38559	0.00197316	SLC43A1	PREDICTED: large neutral amino acids transporter small subunit 3-like [Salmo salar]
miR-193-x	2.36217	0.422767	-2.48218	0.00643774	ncbi_110488997	0.173333	2.61667	3.91611	2.43825e-47	SECA	unnamed protein product [Oncorhynchus mykiss]
miR-193-x	2.36217	0.422767	-2.48218	0.00643774	ncbi_110489035	1.69	4.44667	1.3957	1.0227e-13	THRAP3	PREDICTED: thyroid hormone receptor-associated protein 3-like isoform X3 [Salmo salar]
miR-193-x	2.36217	0.422767	-2.48218	0.00643774	ncbi_110490385	14.6533	32.18	1.13494	1.50698e-11	ADM2	PREDICTED: ADM2-like [Salmo salar]
miR-193-x	2.36217	0.422767	-2.48218	0.00643774	ncbi_110491201	0.6	22.9133	5.25508	3.18982e-146	EIF2AK2	protein kinase containing Z-DNA binding domains [Salmo salar]
miR-193-x	2.36217	0.422767	-2.48218	0.00643774	ncbi_110491982	0.3	0.616667	1.03953	0.0103117	FMNL3	PREDICTED: formin-like protein 3 isoform X2 [Salmo salar]
miR-193-x	2.36217	0.422767	-2.48218	0.00643774	ncbi_110491985	0.23	0.616667	1.42286	0.000749702	EDIL3	PREDICTED: lactadherin-like isoform X1 [Salmo salar]
miR-193-x	2.36217	0.422767	-2.48218	0.00643774	ncbi_110492250	1.62667	3.89	1.25785	3.10167e-09	VWA1	PREDICTED: von Willebrand factor A domain-containing protein 1-like [Salmo salar]
miR-193-x	2.36217	0.422767	-2.48218	0.00643774	ncbi_110492564	0.166667	0.396667	1.25096	0.0213317	KCND3	PREDICTED: potassium voltage-gated channel subfamily D member 3-like isoform X2 [Haplochromis burtoni]
miR-193-x	2.36217	0.422767	-2.48218	0.00643774	ncbi_110492576	0.196667	0.41	1.05987	0.0103227	ELK1	PREDICTED: ETS domain-containing protein Elk-1-like isoform X1 [Salmo salar]
miR-193-x	2.36217	0.422767	-2.48218	0.00643774	ncbi_110493683	0.833333	2.47	1.56755	1.3191e-09	MCOLN1	PREDICTED: mucolipin-1-like [Salmo salar]
miR-193-x	2.36217	0.422767	-2.48218	0.00643774	ncbi_110493727	0.333333	1.23	1.88362	3.792e-06	PELI1	PREDICTED: E3 ubiquitin-protein ligase pellino homolog 1-like [Salmo salar]
miR-193-x	2.36217	0.422767	-2.48218	0.00643774	ncbi_110493982	0.001	0.286667	8.16323	0.0043239	MSX1	PREDICTED: homeobox protein XHOX-7.1-like [Salmo salar]
miR-193-x	2.36217	0.422767	-2.48218	0.00643774	ncbi_110494212	2.94667	13.0933	2.15168	5.7664e-40	WWP2	PREDICTED: NEDD4-like E3 ubiquitin-protein ligase WWP2 isoform X1 [Salmo salar]
miR-193-x	2.36217	0.422767	-2.48218	0.00643774	ncbi_110494536	1.13667	4.84333	2.09119	7.74854e-15	BMP7	PREDICTED: bone morphogenetic protein 7-like [Salmo salar]
miR-193-x	2.36217	0.422767	-2.48218	0.00643774	ncbi_110495368	0.473333	8.54	4.17331	1.01245e-51	PROS1	PREDICTED: growth arrest-specific protein 6 [Salmo salar]
miR-193-x	2.36217	0.422767	-2.48218	0.00643774	ncbi_110495946	0.3	0.8	1.41504	0.000276499	SEMA4B	PREDICTED: semaphorin-4B-like [Salmo salar]
miR-193-x	2.36217	0.422767	-2.48218	0.00643774	ncbi_110498053	2.16	6.21667	1.52511	1.2252e-09	--	PREDICTED: glutamate-rich protein 1 [Salmo salar]
miR-193-x	2.36217	0.422767	-2.48218	0.00643774	ncbi_110498859	1.25333	2.59333	1.04904	0.00039442	RHBDL1	PREDICTED: rhomboid-related protein 1-like [Salmo salar]
miR-193-x	2.36217	0.422767	-2.48218	0.00643774	ncbi_110500078	2.17	38.2967	4.14145	9.39738e-127	USP20	PREDICTED: ubl carboxyl-terminal hydrolase 18-like isoform X1 [Salmo salar]
miR-193-x	2.36217	0.422767	-2.48218	0.00643774	ncbi_110500383	0.24	11.47	5.57869	1.58432e-108	TDRD7B	PREDICTED: tudor domain-containing protein 7B-like isoform X1 [Salmo salar]
miR-193-x	2.36217	0.422767	-2.48218	0.00643774	ncbi_110500503	0.273333	2.79	3.35153	4.72633e-16	USP47	PREDICTED: ubiquitin carboxyl-terminal hydrolase 47-like isoform X2 [Salmo salar]
miR-193-x	2.36217	0.422767	-2.48218	0.00643774	ncbi_110501242	2.16	17.82	3.04439	3.34057e-46	UCHL3	ubiquitin carboxyl-terminal hydrolase isozyme L3 [Salmo salar]
miR-193-x	2.36217	0.422767	-2.48218	0.00643774	ncbi_110501463	0.52	1.22	1.2303	0.00081907	GAD1	PREDICTED: glutamate decarboxylase 1-like isoform X1 [Salmo salar]
miR-193-x	2.36217	0.422767	-2.48218	0.00643774	ncbi_110502713	0.306667	0.72	1.23133	2.55302e-06	CSMD1	PREDICTED: CUB and sushi domain-containing protein 1-like [Salmo salar]
miR-193-x	2.36217	0.422767	-2.48218	0.00643774	ncbi_110502787	0.576667	25.7467	5.4805	9.36704e-280	RNF213B	PREDICTED: E3 ubiquitin-protein ligase RNF213 [Salmo salar]
miR-193-x	2.36217	0.422767	-2.48218	0.00643774	ncbi_110504192	0.113333	0.453333	2	0.000131019	FZD3	PREDICTED: frizzled-3-like isoform X2 [Salmo salar]
miR-193-x	2.36217	0.422767	-2.48218	0.00643774	ncbi_110504525	20.47	42.8833	1.06691	3.63596e-08	TMED9	transmembrane emp24 domain-containing protein 9 [Esox lucius]
miR-193-x	2.36217	0.422767	-2.48218	0.00643774	ncbi_110507062	0.0166667	1.42333	6.41616	6.58239e-09	SPTBN4	PREDICTED: spectrin beta chain, non-erythrocytic 4 isoform X4 [Salmo salar]
miR-193-x	2.36217	0.422767	-2.48218	0.00643774	ncbi_110508973	1.44	6.51	2.17659	2.86916e-23	SPAG9	PREDICTED: C-Jun-amino-terminal kinase-interacting protein 4-like [Salmo salar]
miR-193-x	2.36217	0.422767	-2.48218	0.00643774	ncbi_110509152	0.57	1.25333	1.13674	9.11346e-05	ZFYVE9	PREDICTED: zinc finger FYVE domain-containing protein 9 isoform X1 [Esox lucius]
miR-193-x	2.36217	0.422767	-2.48218	0.00643774	ncbi_110509494	0.306667	0.956667	1.64134	0.000221905	SLC25A25	PREDICTED: calcium-binding mitochondrial carrier protein SCaMC-2-like [Salmo salar]
miR-193-x	2.36217	0.422767	-2.48218	0.00643774	ncbi_110510303	2.44667	5.46	1.15808	6.29468e-10	SRSF1B	PREDICTED: serine/arginine-rich splicing factor 1B-like [Salmo salar]
miR-193-x	2.36217	0.422767	-2.48218	0.00643774	ncbi_110520073	0.836667	7.43	3.15064	6.97546e-42	N4BP1	PREDICTED: NEDD4-binding protein 1-like [Salmo salar]
miR-193-x	2.36217	0.422767	-2.48218	0.00643774	ncbi_110520290	16.2767	39.5133	1.27953	7.07356e-18	MYO1B	PREDICTED: unconventional myosin-Ib-like isoform X1 [Salmo salar]
miR-193-x	2.36217	0.422767	-2.48218	0.00643774	ncbi_110524103	0.466667	1.61667	1.79256	8.43509e-08	CDC14AB	PREDICTED: dual specificity protein phosphatase CDC14A-like isoform X1 [Salmo salar]
miR-193-x	2.36217	0.422767	-2.48218	0.00643774	ncbi_110524291	1.24	2.78	1.16474	2.16818e-09	ZFC3H1	PREDICTED: zinc finger C3H1 domain-containing protein-like isoform X1 [Salmo salar]
miR-193-x	2.36217	0.422767	-2.48218	0.00643774	ncbi_110527211	8.56333	17.31	1.01536	9.86275e-12	--	PREDICTED: importin-5-like [Salmo salar]
miR-193-x	2.36217	0.422767	-2.48218	0.00643774	ncbi_110528591	4.12333	22.2567	2.43235	1.32016e-67	SLC6A6	sodium- and chloride-dependent taurine transporter [Salmo salar]
miR-193-x	2.36217	0.422767	-2.48218	0.00643774	ncbi_110528729	15.4133	32.3	1.06736	3.36878e-13	IPO5	PREDICTED: importin-5 [Salmo salar]
miR-193-x	2.36217	0.422767	-2.48218	0.00643774	ncbi_110529967	2.79667	10.7333	1.94032	2.00139e-22	PHB2	PREDICTED: prohibitin-2-like isoform X1 [Salmo salar]
miR-193-x	2.36217	0.422767	-2.48218	0.00643774	ncbi_110530180	0.27	0.973333	1.84997	6.74917e-06	BCL2L11	PREDICTED: bcl-2-like protein 11 isoform X2 [Salmo salar]
miR-193-x	2.36217	0.422767	-2.48218	0.00643774	ncbi_110530927	104.007	318.4	1.61416	3.90864e-15	MAT1A	PREDICTED: S-adenosylmethionine synthase isoform type-1 [Salmo salar]
miR-193-x	2.36217	0.422767	-2.48218	0.00643774	ncbi_110531831	4.05333	8.40333	1.05185	1.16223e-09	SLC29A2	PREDICTED: equilibrative nucleoside transporter 2-like isoform X1 [Salmo salar]
miR-193-x	2.36217	0.422767	-2.48218	0.00643774	ncbi_110532065	2.9	6.12667	1.07905	5.68102e-07	CHDH	PREDICTED: choline dehydrogenase, mitochondrial [Salmo salar]
miR-193-x	2.36217	0.422767	-2.48218	0.00643774	ncbi_110532181	0.263333	0.546667	1.05377	0.00173501	RALGAPB	PREDICTED: ral GTPase-activating protein subunit beta-like isoform X4 [Salmo salar]
miR-193-x	2.36217	0.422767	-2.48218	0.00643774	ncbi_110532464	0.206667	3.10333	3.90844	3.80957e-30	--	PREDICTED: tumor necrosis factor receptor superfamily member 9-like isoform X1 [Salmo salar]
miR-193-x	2.36217	0.422767	-2.48218	0.00643774	ncbi_110532746	0.07	0.386667	2.46566	0.000368288	CHST11	PREDICTED: carbohydrate sulfotransferase 11-like [Salmo salar]
miR-193-x	2.36217	0.422767	-2.48218	0.00643774	ncbi_110536162	0.09	0.633333	2.81497	0.00109679	--	PREDICTED: uncharacterized protein LOC106580408 [Salmo salar]
miR-193-x	2.36217	0.422767	-2.48218	0.00643774	ncbi_110537248	0.54	1.19667	1.14799	0.000576961	VEZF1	PREDICTED: vascular endothelial zinc finger 1-like isoform X1 [Salmo salar]
miR-193-x	2.36217	0.422767	-2.48218	0.00643774	ncbi_110537682	0.313333	0.786667	1.32805	0.00951501	USP2	PREDICTED: ubiquitin carboxyl-terminal hydrolase 2-like isoform X1 [Salmo salar]
miR-193-x	2.36217	0.422767	-2.48218	0.00643774	ncbi_110538848	1.52333	4.56	1.5818	7.88551e-09	TIMP2	Metalloproteinase inhibitor 2 precursor [Salmo salar]
miR-193-y	2.61703	0.545233	-2.26299	0.0344187	MSTRG.10797	0.65	2.31333	1.83146	0.000433209	SLC27A4	PREDICTED: long-chain fatty acid transport protein 4-like [Salmo salar]
miR-193-y	2.61703	0.545233	-2.26299	0.0344187	MSTRG.12579	0.001	2.11667	11.0476	2.53236e-11	IFIH1	PREDICTED: probable ATP-dependent RNA helicase DHX58 [Salmo salar]
miR-193-y	2.61703	0.545233	-2.26299	0.0344187	MSTRG.15395	59.2233	137.303	1.21313	1.18756e-26	UGT2A2	UDP-glucuronosyltransferase 2A2 [Salmo salar]
miR-193-y	2.61703	0.545233	-2.26299	0.0344187	MSTRG.16012	0.1	1.55333	3.9573	0.000183122	--	unnamed protein product [Oncorhynchus mykiss]
miR-193-y	2.61703	0.545233	-2.26299	0.0344187	MSTRG.19390	0.526667	1.31	1.3146	0.0208063	--	-
miR-193-y	2.61703	0.545233	-2.26299	0.0344187	MSTRG.19771	1.18667	2.4	1.01612	0.0031475	--	PREDICTED: cuticle collagen 39-like isoform X2 [Kryptolebias marmoratus]
miR-193-y	2.61703	0.545233	-2.26299	0.0344187	MSTRG.2235	0.153333	0.943333	2.6211	2.10839e-05	--	-
miR-193-y	2.61703	0.545233	-2.26299	0.0344187	MSTRG.22950	1.16	2.72333	1.23125	0.00359345	ARHGEF26	PREDICTED: rho guanine nucleotide exchange factor 26-like [Stegastes partitus]
miR-193-y	2.61703	0.545233	-2.26299	0.0344187	MSTRG.3723	1.23667	9.93667	3.00631	4.39741e-40	--	-
miR-193-y	2.61703	0.545233	-2.26299	0.0344187	ncbi_110485526	0.0533333	1.74667	5.03342	0.00020676	GIMAP2	PREDICTED: GTPase IMAP family member 7-like [Pygocentrus nattereri]
miR-193-y	2.61703	0.545233	-2.26299	0.0344187	ncbi_110486197	0.316667	0.663333	1.06677	0.00146209	FBXL19	PREDICTED: F-box/LRR-repeat protein 19-like isoform X1 [Salmo salar]
miR-193-y	2.61703	0.545233	-2.26299	0.0344187	ncbi_110487244	1.27333	8.85333	2.79761	3.20312e-43	SLC25A28	PREDICTED: mitoferrin-2 [Oreochromis niloticus]
miR-193-y	2.61703	0.545233	-2.26299	0.0344187	ncbi_110487488	1.47	3.01667	1.03714	2.723e-05	NLRC3	PREDICTED: protein NLRC3-like [Salmo salar]
miR-193-y	2.61703	0.545233	-2.26299	0.0344187	ncbi_110488389	0.336667	2.37	2.81549	3.0148e-18	ZDHHC3	PREDICTED: palmitoyltransferase ZDHHC3-like [Salmo salar]
miR-193-y	2.61703	0.545233	-2.26299	0.0344187	ncbi_110488514	13.67	28.2267	1.04605	2.955e-10	SLC30A7	PREDICTED: zinc transporter 7 [Salmo salar]
miR-193-y	2.61703	0.545233	-2.26299	0.0344187	ncbi_110488591	0.0766667	0.44	2.52083	0.0101778	SPON2	PREDICTED: spondin-2-like [Salmo salar]
miR-193-y	2.61703	0.545233	-2.26299	0.0344187	ncbi_110488959	0.37	0.876667	1.2445	0.000494194	ZDHHC9	PREDICTED: palmitoyltransferase ZDHHC9-like [Salmo salar]
miR-193-y	2.61703	0.545233	-2.26299	0.0344187	ncbi_110488997	0.173333	2.61667	3.91611	2.43825e-47	SECA	unnamed protein product [Oncorhynchus mykiss]
miR-193-y	2.61703	0.545233	-2.26299	0.0344187	ncbi_110489035	1.69	4.44667	1.3957	1.0227e-13	THRAP3	PREDICTED: thyroid hormone receptor-associated protein 3-like isoform X3 [Salmo salar]
miR-193-y	2.61703	0.545233	-2.26299	0.0344187	ncbi_110489968	3.43	10.6933	1.64043	1.34472e-17	UBA5	PREDICTED: ubiquitin-like modifier-activating enzyme 5 [Salmo salar]
miR-193-y	2.61703	0.545233	-2.26299	0.0344187	ncbi_110491055	0.0666667	0.536667	3.00899	1.58504e-05	RBMS2	PREDICTED: RNA-binding motif, single-stranded-interacting protein 2-like isoform X1 [Salmo salar]
miR-193-y	2.61703	0.545233	-2.26299	0.0344187	ncbi_110491320	0.683333	1.48333	1.11818	0.00562307	WBP2	PREDICTED: WW domain-binding protein 2-like [Salmo salar]
miR-193-y	2.61703	0.545233	-2.26299	0.0344187	ncbi_110491889	254.35	838.777	1.72147	2.29113e-40	B2M	beta-2 microglobulin [Oncorhynchus mykiss]
miR-193-y	2.61703	0.545233	-2.26299	0.0344187	ncbi_110491891	43.5133	105.517	1.27794	1.5983e-07	B2M	beta-2 microglobulin [Oncorhynchus mykiss]
miR-193-y	2.61703	0.545233	-2.26299	0.0344187	ncbi_110492316	2.70333	6.65	1.29861	1.64223e-13	IMPDH2	PREDICTED: inosine-5'-monophosphate dehydrogenase 2 isoform X1 [Salmo salar]
miR-193-y	2.61703	0.545233	-2.26299	0.0344187	ncbi_110492576	0.196667	0.41	1.05987	0.0103227	ELK1	PREDICTED: ETS domain-containing protein Elk-1-like isoform X1 [Salmo salar]
miR-193-y	2.61703	0.545233	-2.26299	0.0344187	ncbi_110492616	9.92	21.36	1.1065	3.46084e-09	HM13	PREDICTED: minor histocompatibility antigen H13-like isoform X2 [Salmo salar]
miR-193-y	2.61703	0.545233	-2.26299	0.0344187	ncbi_110493361	0.45	1.54333	1.77805	0.032692	CDC37	PREDICTED: hsp90 co-chaperone Cdc37-like [Salmo salar]
miR-193-y	2.61703	0.545233	-2.26299	0.0344187	ncbi_110494034	0.59	2.20333	1.9009	2.30278e-10	NINJ1	PREDICTED: ninjurin-1-like [Salmo salar]
miR-193-y	2.61703	0.545233	-2.26299	0.0344187	ncbi_110494474	0.226667	0.563333	1.31342	0.0169772	SLC2A1	PREDICTED: solute carrier family 2, facilitated glucose transporter member 1-like [Salmo salar]
miR-193-y	2.61703	0.545233	-2.26299	0.0344187	ncbi_110496156	11.3733	23.9233	1.07276	7.78945e-11	AK2	PREDICTED: adenylate kinase 2, mitochondrial isoform X1 [Salmo salar]
miR-193-y	2.61703	0.545233	-2.26299	0.0344187	ncbi_110496511	0.456667	1.18	1.36957	1.40418e-06	ANKIB1	PREDICTED: ankyrin repeat and IBR domain-containing protein 1 isoform X2 [Macaca nemestrina]
miR-193-y	2.61703	0.545233	-2.26299	0.0344187	ncbi_110496521	0.0233333	0.18	2.94753	0.0193615	ITGB8	PREDICTED: integrin beta-8-like [Salmo salar]
miR-193-y	2.61703	0.545233	-2.26299	0.0344187	ncbi_110497371	0.75	1.96333	1.38834	3.5481e-06	EDNRA	PREDICTED: endothelin B receptor-like [Salmo salar]
miR-193-y	2.61703	0.545233	-2.26299	0.0344187	ncbi_110497541	0.03	0.163333	2.44478	0.0267283	PTGER2	PREDICTED: prostaglandin E2 receptor EP2 subtype-like [Salmo salar]
miR-193-y	2.61703	0.545233	-2.26299	0.0344187	ncbi_110497812	0.276667	2.41	3.12281	6.01332e-24	EXOC3L2	PREDICTED: tumor necrosis factor alpha-induced protein 2 isoform X1 [Salmo salar]
miR-193-y	2.61703	0.545233	-2.26299	0.0344187	ncbi_110497949	0.09	0.626667	2.7997	1.10699e-08	THBS1	PREDICTED: thrombospondin-1-like [Salmo salar]
miR-193-y	2.61703	0.545233	-2.26299	0.0344187	ncbi_110497999	0.43	1.01	1.23195	0.000531717	HIPK2	PREDICTED: homeodomain-interacting protein kinase 2 isoform X5 [Apteryx australis mantelli]
miR-193-y	2.61703	0.545233	-2.26299	0.0344187	ncbi_110498822	0.776667	2.77333	1.83625	1.23975e-15	CASP7	Caspase 7 [Oncorhynchus mykiss]
miR-193-y	2.61703	0.545233	-2.26299	0.0344187	ncbi_110499063	0.71	4.13333	2.54141	3.04727e-19	GRB7	PREDICTED: growth factor receptor-bound protein 7-like [Salmo salar]
miR-193-y	2.61703	0.545233	-2.26299	0.0344187	ncbi_110500325	0.326667	4.11667	3.65559	3.65869e-07	PPP2R5B	PREDICTED: serine/threonine-protein phosphatase 2A 56 kDa regulatory subunit beta isoform [Salmo salar]
miR-193-y	2.61703	0.545233	-2.26299	0.0344187	ncbi_110500400	1.60333	6.29333	1.97275	1.16314e-17	TRIM25	Tripartite motif-containing protein 25 [Salmo salar]
miR-193-y	2.61703	0.545233	-2.26299	0.0344187	ncbi_110501532	0.05	0.16	1.67807	0.00684098	KALRN	PREDICTED: kalirin-like isoform X1 [Salmo salar]
miR-193-y	2.61703	0.545233	-2.26299	0.0344187	ncbi_110502020	0.563333	1.87333	1.73355	1.65635e-08	--	PREDICTED: CD276 antigen-like isoform X3 [Salmo salar]
miR-193-y	2.61703	0.545233	-2.26299	0.0344187	ncbi_110502694	0.826667	2.46	1.57328	1.40456e-07	BMP5	PREDICTED: bone morphogenetic protein 5-like [Salmo salar]
miR-193-y	2.61703	0.545233	-2.26299	0.0344187	ncbi_110502853	0.82	1.73	1.07708	0.000131426	MKL1	PREDICTED: MKL/myocardin-like protein 1 isoform X2 [Salmo salar]
miR-193-y	2.61703	0.545233	-2.26299	0.0344187	ncbi_110505291	5.29333	12.6733	1.25955	9.57732e-13	ZMPSTE24	CAAX prenyl protease 1 homolog [Salmo salar]
miR-193-y	2.61703	0.545233	-2.26299	0.0344187	ncbi_110505317	1.60667	137.51	6.41932	2.70745e-280	CMPK2	UMP-CMP kinase 2, mitochondrial [Salmo salar]
miR-193-y	2.61703	0.545233	-2.26299	0.0344187	ncbi_110507535	0.24	3.84667	4.0025	4.15146e-29	--	PREDICTED: uncharacterized protein LOC106612654 [Salmo salar]
miR-193-y	2.61703	0.545233	-2.26299	0.0344187	ncbi_110508995	0.276667	1.07333	1.95588	3.30105e-10	RIPK2	PREDICTED: receptor-interacting serine/threonine-protein kinase 2-like isoform X1 [Salmo salar]
miR-193-y	2.61703	0.545233	-2.26299	0.0344187	ncbi_110510296	0.813333	4.60333	2.50076	5.70426e-30	NLRC3	PREDICTED: protein NLRC3-like isoform X2 [Salmo salar]
miR-193-y	2.61703	0.545233	-2.26299	0.0344187	ncbi_110519987	5.75	28.4933	2.30899	5.16785e-61	GPR39	PREDICTED: G-protein coupled receptor 39-like [Salmo salar]
miR-193-y	2.61703	0.545233	-2.26299	0.0344187	ncbi_110520273	0.39	0.953333	1.28951	0.0018319	DIRC2	PREDICTED: disrupted in renal carcinoma protein 2 [Salmo salar]
miR-193-y	2.61703	0.545233	-2.26299	0.0344187	ncbi_110520616	0.001	0.0433333	5.43741	0.0469761	FRMPD4	PREDICTED: FERM and PDZ domain-containing protein 4-like isoform X2 [Salmo salar]
miR-193-y	2.61703	0.545233	-2.26299	0.0344187	ncbi_110521032	0.423333	0.886667	1.0666	0.00456275	MARK3	PREDICTED: MAP/microtubule affinity-regulating kinase 3 isoform X6 [Ceratotherium simum simum]
miR-193-y	2.61703	0.545233	-2.26299	0.0344187	ncbi_110521998	0.506667	2.24	2.14439	6.04825e-09	EVA1C	PREDICTED: protein eva-1 homolog A isoform X1 [Salmo salar]
miR-193-y	2.61703	0.545233	-2.26299	0.0344187	ncbi_110522214	0.453333	1.40333	1.63021	1.51091e-06	DCBLD1	PREDICTED: discoidin, CUB and LCCL domain-containing protein 1-like isoform X1 [Salmo salar]
miR-193-y	2.61703	0.545233	-2.26299	0.0344187	ncbi_110523569	1.58	7.31	2.20995	1.13823e-36	TRAF2	PREDICTED: TNF receptor-associated factor 2 isoform X1 [Salmo salar]
miR-193-y	2.61703	0.545233	-2.26299	0.0344187	ncbi_110523959	0.26	0.543333	1.06333	0.00119593	KIAA2026	PREDICTED: uncharacterized protein KIAA2026 homolog isoform X1 [Salmo salar]
miR-193-y	2.61703	0.545233	-2.26299	0.0344187	ncbi_110524902	0.666667	1.41333	1.08406	0.00128186	SCML2	PREDICTED: sex comb on midleg-like protein 2 isoform X2 [Salmo salar]
miR-193-y	2.61703	0.545233	-2.26299	0.0344187	ncbi_110525872	0.956667	2.61333	1.4498	1.11089e-07	ERLIN2	PREDICTED: erlin-2-like isoform X1 [Salmo salar]
miR-193-y	2.61703	0.545233	-2.26299	0.0344187	ncbi_110527525	1.66	9.06667	2.44939	1.00229e-30	CLCC1	PREDICTED: chloride channel CLIC-like protein 1 isoform X1 [Salmo salar]
miR-193-y	2.61703	0.545233	-2.26299	0.0344187	ncbi_110527842	3.89667	8.01667	1.04076	7.19167e-05	FAM213B	PREDICTED: prostamide/prostaglandin F synthase [Salmo salar]
miR-193-y	2.61703	0.545233	-2.26299	0.0344187	ncbi_110527940	1.01667	3.18333	1.64669	5.31601e-10	CHCHD4	PREDICTED: mitochondrial intermembrane space import and assembly protein 40-like [Salmo salar]
miR-193-y	2.61703	0.545233	-2.26299	0.0344187	ncbi_110528741	0.79	1.68667	1.09425	1.43053e-05	TRAK2	PREDICTED: trafficking kinesin-binding protein 2-like [Salmo salar]
miR-193-y	2.61703	0.545233	-2.26299	0.0344187	ncbi_110529243	1.75	4.25333	1.28124	1.66606e-07	SELENOI	PREDICTED: ethanolaminephosphotransferase 1-like, partial [Salmo salar]
miR-193-y	2.61703	0.545233	-2.26299	0.0344187	ncbi_110531642	0.13	0.53	2.02748	0.0291615	SLC7A7	PREDICTED: Y+L amino acid transporter 1 isoform X1 [Salmo salar]
miR-193-y	2.61703	0.545233	-2.26299	0.0344187	ncbi_110532141	0.163333	0.526667	1.68907	0.0123545	SUV39H1	PREDICTED: histone-lysine N-methyltransferase SUV39H1-like isoform X1 [Salmo salar]
miR-193-y	2.61703	0.545233	-2.26299	0.0344187	ncbi_110532541	0.133333	1.34	3.32912	5.59665e-15	SPATS2	PREDICTED: spermatogenesis-associated serine-rich protein 2 [Salmo salar]
miR-193-y	2.61703	0.545233	-2.26299	0.0344187	ncbi_110532684	0.256667	0.806667	1.65208	0.000947951	RBMS2	PREDICTED: RNA-binding motif, single-stranded-interacting protein 2-like isoform X2 [Salmo salar]
miR-193-y	2.61703	0.545233	-2.26299	0.0344187	ncbi_100136133	8.59667	47.4333	2.46405	0.0178927	--	leptin precursor [Oncorhynchus mykiss]
miR-193-y	2.61703	0.545233	-2.26299	0.0344187	ncbi_110533312	1.44333	3.00333	1.05716	0.000253544	ADRB2	PREDICTED: beta-2 adrenergic receptor-like [Salmo salar]
miR-193-y	2.61703	0.545233	-2.26299	0.0344187	ncbi_110534455	3.41	8.60667	1.33568	6.76156e-09	NANS	Sialic acid synthase [Salmo salar]
miR-193-y	2.61703	0.545233	-2.26299	0.0344187	ncbi_110535540	1.04	20.3433	4.2899	2.27537e-14	CREM	PREDICTED: cAMP-responsive element modulator-like isoform X2 [Salmo salar]
miR-193-y	2.61703	0.545233	-2.26299	0.0344187	ncbi_110536206	0.62	1.42	1.19555	3.32502e-08	SLC23A2	PREDICTED: solute carrier family 23 member 2-like isoform X1 [Salmo salar]
miR-193-y	2.61703	0.545233	-2.26299	0.0344187	ncbi_110536283	2.49667	7.94667	1.67035	1.29347e-19	LMAN2L	PREDICTED: VIP36-like protein isoform X1 [Salmo salar]
miR-193-y	2.61703	0.545233	-2.26299	0.0344187	ncbi_110536451	0.406667	2.86	2.8141	2.53624e-10	--	PREDICTED: non-homologous end joining protein Ku-like isoform X1 [Salmo salar]
miR-193-y	2.61703	0.545233	-2.26299	0.0344187	ncbi_110536574	0.383333	1.67	2.12318	1.57657e-12	ANKRD33B	PREDICTED: ankyrin repeat domain-containing protein 33B-like [Salmo salar]
miR-193-y	2.61703	0.545233	-2.26299	0.0344187	ncbi_110536996	1.60667	8.31667	2.37193	1.47893e-35	PAQR3	PREDICTED: progestin and adipoQ receptor family member 3-like isoform X1 [Salmo salar]
miR-193-y	2.61703	0.545233	-2.26299	0.0344187	ncbi_110537139	0.833333	1.71	1.03703	0.0160927	PPP1R3B	PREDICTED: protein phosphatase 1 regulatory subunit 3B isoform X1 [Salmo salar]
miR-193-y	2.61703	0.545233	-2.26299	0.0344187	ncbi_110537224	3.26667	8.03667	1.29878	9.65538e-11	FBXW11	PREDICTED: F-box/WD repeat-containing protein 11-like [Salmo salar]
miR-193-y	2.61703	0.545233	-2.26299	0.0344187	ncbi_110537650	8.98	20.22	1.171	7.96551e-11	SRSF7	PREDICTED: serine/arginine-rich splicing factor 7-like [Salmo salar]
miR-193-y	2.61703	0.545233	-2.26299	0.0344187	ncbi_110538152	24.8767	76.1033	1.61317	1.00504e-13	PHOSPHO1	Probable phosphatase phospho1 [Salmo salar]
miR-196-x	16.7045	3.5165	-2.24802	0.00474277	MSTRG.11525	1.20333	3.87333	1.68654	0.0016204	KCTD5	PREDICTED: BTB/POZ domain-containing protein KCTD5-like [Salmo salar]
miR-196-x	16.7045	3.5165	-2.24802	0.00474277	MSTRG.11526	0.576667	2.63	2.18925	9.57617e-11	KCTD5	PREDICTED: BTB/POZ domain-containing protein KCTD5-like [Astyanax mexicanus]
miR-196-x	16.7045	3.5165	-2.24802	0.00474277	MSTRG.12625	0.326667	1.41	2.1098	1.71082e-05	PDPK1	PREDICTED: 3-phosphoinositide-dependent protein kinase 1-like isoform X1 [Salmo salar]
miR-196-x	16.7045	3.5165	-2.24802	0.00474277	MSTRG.14301	0.313333	0.973333	1.63524	0.00481912	--	-
miR-196-x	16.7045	3.5165	-2.24802	0.00474277	MSTRG.23308	0.59	37.9567	6.00749	9.61118e-215	--	PREDICTED: protein GAPT-like [Poecilia latipinna]
miR-196-x	16.7045	3.5165	-2.24802	0.00474277	MSTRG.792	1.28333	8.42	2.71392	4.12943e-16	--	PREDICTED: uncharacterized protein LOC106577356 [Salmo salar]
miR-196-x	16.7045	3.5165	-2.24802	0.00474277	MSTRG.8058	0.213333	2.85	3.73978	2.87468e-24	TC1A	Transposable element Tcb1 transposase [Salmo salar]
miR-196-x	16.7045	3.5165	-2.24802	0.00474277	MSTRG.8246	0.593333	11.0067	4.21339	4.07746e-75	--	SJCHGC03009 protein, partial [Schistosoma japonicum]
miR-196-x	16.7045	3.5165	-2.24802	0.00474277	MSTRG.9031	0.47	1.10667	1.23549	0.00506635	--	-
miR-196-x	16.7045	3.5165	-2.24802	0.00474277	ncbi_110485096	1.34333	3.36667	1.3255	3.4092e-10	KPNA5	PREDICTED: importin subunit alpha-6 isoform X1 [Salmo salar]
miR-196-x	16.7045	3.5165	-2.24802	0.00474277	ncbi_110485258	0.0533333	0.296667	2.47573	0.00418449	CCNF	PREDICTED: cyclin-F-like [Salmo salar]
miR-196-x	16.7045	3.5165	-2.24802	0.00474277	ncbi_110485802	0.156667	0.443333	1.50069	0.00225117	PIK3R6	PREDICTED: phosphoinositide 3-kinase regulatory subunit 6-like isoform X3 [Salmo salar]
miR-196-x	16.7045	3.5165	-2.24802	0.00474277	ncbi_110485933	174.817	363.143	1.0547	1.29818e-18	P4HB	PREDICTED: protein disulfide-isomerase [Salmo salar]
miR-196-x	16.7045	3.5165	-2.24802	0.00474277	ncbi_110486443	2.57333	5.49	1.09317	8.79825e-07	CCDC134	Coiled-coil domain-containing protein 134 precursor [Salmo salar]
miR-196-x	16.7045	3.5165	-2.24802	0.00474277	ncbi_110486641	0.313333	0.713333	1.18688	0.0272173	BCAT1	branched-chain-amino-acid aminotransferase, cytosolic [Salmo salar]
miR-196-x	16.7045	3.5165	-2.24802	0.00474277	ncbi_110486652	12.11	25.1733	1.0557	1.3233e-09	EMC10	PREDICTED: ER membrane protein complex subunit 10-like isoform X1 [Salmo salar]
miR-196-x	16.7045	3.5165	-2.24802	0.00474277	ncbi_110486789	1.4	3.8	1.44057	2.72275e-08	DBO	PREDICTED: kelch-like protein 20 [Salmo salar]
miR-196-x	16.7045	3.5165	-2.24802	0.00474277	ncbi_110486914	0.676667	1.54333	1.18953	0.00105355	KHSRP	PREDICTED: far upstream element-binding protein 2-like isoform X3 [Salmo salar]
miR-196-x	16.7045	3.5165	-2.24802	0.00474277	ncbi_110488116	3.73	9.69	1.37732	3.63878e-10	--	unnamed protein product [Oncorhynchus mykiss]
miR-196-x	16.7045	3.5165	-2.24802	0.00474277	ncbi_110488389	0.336667	2.37	2.81549	3.0148e-18	ZDHHC3	PREDICTED: palmitoyltransferase ZDHHC3-like [Salmo salar]
miR-196-x	16.7045	3.5165	-2.24802	0.00474277	ncbi_110488545	1.98333	17.94	3.17718	5.9589e-91	FMR1	PREDICTED: fragile X mental retardation protein 1 homolog B-like isoform X1 [Salmo salar]
miR-196-x	16.7045	3.5165	-2.24802	0.00474277	ncbi_110488646	0.0533333	0.32	2.58496	8.46562e-07	JAKMIP3	PREDICTED: janus kinase and microtubule-interacting protein 1-like isoform X2 [Salmo salar]
miR-196-x	16.7045	3.5165	-2.24802	0.00474277	ncbi_110489061	2.1	5.21667	1.31274	1.57034e-09	PRPF39	PREDICTED: pre-mRNA-processing factor 39-like isoform X1 [Salmo salar]
miR-196-x	16.7045	3.5165	-2.24802	0.00474277	ncbi_110489737	0.666667	11.52	4.11103	1.4871e-73	NUB1	PREDICTED: NEDD8 ultimate buster 1-like isoform X1 [Salmo salar]
miR-196-x	16.7045	3.5165	-2.24802	0.00474277	ncbi_110489742	0.64	1.3	1.02237	0.001156	L3MBTL4	PREDICTED: lethal(3)malignant brain tumor-like protein 4 isoform X1 [Salmo salar]
miR-196-x	16.7045	3.5165	-2.24802	0.00474277	ncbi_110490047	0.276667	1.73667	2.6501	1.38731e-19	DGKD	PREDICTED: diacylglycerol kinase delta isoform X2 [Salmo salar]
miR-196-x	16.7045	3.5165	-2.24802	0.00474277	ncbi_110491601	70.1133	201.39	1.52223	2.12435e-26	H3F3A	PREDICTED: histone H3.3 isoform X1 [Nothobranchius furzeri]
miR-196-x	16.7045	3.5165	-2.24802	0.00474277	ncbi_110491930	0.0333333	0.126667	1.926	0.0460167	MIP	PREDICTED: lens fiber major intrinsic protein-like [Salmo salar]
miR-196-x	16.7045	3.5165	-2.24802	0.00474277	ncbi_110492146	4.36333	29.7633	2.77003	5.32353e-07	--	PREDICTED: tumor necrosis factor receptor superfamily member 9-like isoform X2 [Salmo salar]
miR-196-x	16.7045	3.5165	-2.24802	0.00474277	ncbi_100305314	2.58333	10.8667	2.0726	3.4105e-23	NUDT3	PREDICTED: diphosphoinositol polyphosphate phosphohydrolase 1-like [Salmo salar]
miR-196-x	16.7045	3.5165	-2.24802	0.00474277	ncbi_110493334	2.09333	5.11667	1.2894	9.21531e-09	TUTL	PREDICTED: vascular cell adhesion protein 1-like [Salmo salar]
miR-196-x	16.7045	3.5165	-2.24802	0.00474277	ncbi_110493429	0.0566667	0.276667	2.28758	0.0169352	S1PR5	PREDICTED: sphingosine 1-phosphate receptor 1-like [Salmo salar]
miR-196-x	16.7045	3.5165	-2.24802	0.00474277	ncbi_110494217	0.09	1.66333	4.20801	3.50091e-11	IGFBP6	insulin-like growth factor binding protein 6 paralog A2 [Oncorhynchus mykiss]
miR-196-x	16.7045	3.5165	-2.24802	0.00474277	ncbi_110494665	0.53	19.2433	5.18222	1.37299e-123	H6PD	PREDICTED: GDH/6PGL endoplasmic bifunctional protein-like [Salmo salar]
miR-196-x	16.7045	3.5165	-2.24802	0.00474277	ncbi_110495619	2.04	4.38667	1.10456	6.66165e-06	SLC19A2	PREDICTED: thiamine transporter 1 [Salmo salar]
miR-196-x	16.7045	3.5165	-2.24802	0.00474277	ncbi_110496230	0.473333	31.83	6.07139	4.04834e-141	TAP2	ABCB3 [Oncorhynchus mykiss]
miR-196-x	16.7045	3.5165	-2.24802	0.00474277	ncbi_110496976	0.753333	1.68	1.1571	5.66476e-05	HRAS	PREDICTED: GTPase NRas [Ochotona princeps]
miR-196-x	16.7045	3.5165	-2.24802	0.00474277	ncbi_110497483	0.346667	4.97667	3.84356	3.77905e-41	TNIP2	PREDICTED: TNFAIP3-interacting protein 2-like [Salmo salar]
miR-196-x	16.7045	3.5165	-2.24802	0.00474277	ncbi_110497784	0.326667	1.46	2.16008	4.84028e-15	ARNTL2	PREDICTED: aryl hydrocarbon receptor nuclear translocator-like protein 2 isoform X1 [Salmo salar]
miR-196-x	16.7045	3.5165	-2.24802	0.00474277	ncbi_110498084	0.673333	1.65667	1.29889	0.0119611	--	PREDICTED: gastrula zinc finger protein XlCGF57.1-like isoform X1 [Salmo salar]
miR-196-x	16.7045	3.5165	-2.24802	0.00474277	ncbi_110498167	0.41	2.36	2.52509	9.33801e-19	ASAP3	PREDICTED: arf-GAP with SH3 domain, ANK repeat and PH domain-containing protein 3-like isoform X1 [Salmo salar]
miR-196-x	16.7045	3.5165	-2.24802	0.00474277	ncbi_110498668	2.30333	4.72667	1.0371	3.05081e-08	SLC43A1	PREDICTED: large neutral amino acids transporter small subunit 3-like [Salmo salar]
miR-196-x	16.7045	3.5165	-2.24802	0.00474277	ncbi_110499062	15.2567	50.35	1.72255	1.23999e-26	ARF1	ADP-ribosylation factor 1 like [Salmo salar]
miR-196-x	16.7045	3.5165	-2.24802	0.00474277	ncbi_110499127	0.776667	1.6	1.0427	0.000123605	TMEM168	PREDICTED: transmembrane protein 168-like [Salmo salar]
miR-196-x	16.7045	3.5165	-2.24802	0.00474277	ncbi_110499250	3.75667	13.7233	1.86911	1.72267e-14	TMEM101	PREDICTED: transmembrane protein 101 [Salmo salar]
miR-196-x	16.7045	3.5165	-2.24802	0.00474277	ncbi_110500082	1.78333	7.29333	2.032	4.43676e-31	LRIG3	PREDICTED: leucine-rich repeats and immunoglobulin-like domains protein 3 [Salmo salar]
miR-196-x	16.7045	3.5165	-2.24802	0.00474277	ncbi_110500288	0.97	2.14667	1.14604	7.73782e-07	ZBED4	PREDICTED: zinc finger BED domain-containing protein 4-like [Salmo salar]
miR-196-x	16.7045	3.5165	-2.24802	0.00474277	ncbi_110501420	1.59667	4.86	1.60589	1.12294e-11	TMEM50B	Transmembrane protein 50B [Salmo salar]
miR-196-x	16.7045	3.5165	-2.24802	0.00474277	ncbi_110501448	0.513333	1.78333	1.79661	6.66266e-07	MAP3K20	PREDICTED: mitogen-activated protein kinase kinase kinase MLT-like isoform X2 [Salmo salar]
miR-196-x	16.7045	3.5165	-2.24802	0.00474277	ncbi_110501701	0.98	2.01667	1.04112	5.09519e-06	GCC2	PREDICTED: GRIP and coiled-coil domain-containing protein 2-like isoform X1 [Salmo salar]
miR-196-x	16.7045	3.5165	-2.24802	0.00474277	ncbi_110501874	0.22	2.20333	3.32411	4.03413e-13	RND3	PREDICTED: rho-related GTP-binding protein RhoE-like [Salmo salar]
miR-196-x	16.7045	3.5165	-2.24802	0.00474277	ncbi_110503750	1.10333	6.48	2.55413	6.0953e-20	MFF	PREDICTED: mitochondrial fission factor-like isoform X1 [Salmo salar]
miR-196-x	16.7045	3.5165	-2.24802	0.00474277	ncbi_110504119	0.563333	2.83333	2.33044	2.92817e-14	SPSB1	PREDICTED: SPRY domain-containing SOCS box protein 4-like [Salmo salar]
miR-196-x	16.7045	3.5165	-2.24802	0.00474277	ncbi_110504759	1.21667	18.7	3.94203	4.31254e-89	FMR1	PREDICTED: fragile X mental retardation protein 1 homolog A-like isoform X1 [Salmo salar]
miR-196-x	16.7045	3.5165	-2.24802	0.00474277	ncbi_110504792	0.05	0.576667	3.52774	0.000803397	FABP6	PREDICTED: gastrotropin-like [Salmo salar]
miR-196-x	16.7045	3.5165	-2.24802	0.00474277	ncbi_110505411	217.95	467.49	1.10094	3.09061e-15	QPCT	PREDICTED: glutaminyl-peptide cyclotransferase-like [Salmo salar]
miR-196-x	16.7045	3.5165	-2.24802	0.00474277	ncbi_110507414	3.9	18.6733	2.25943	3.2546e-30	RELB	PREDICTED: transcription factor RelB isoform X1 [Salmo salar]
miR-196-x	16.7045	3.5165	-2.24802	0.00474277	ncbi_110508303	0.74	3.08	2.05733	1.62747e-10	KLF2	Krueppel-like factor 2 [Salmo salar]
miR-196-x	16.7045	3.5165	-2.24802	0.00474277	ncbi_110508421	0.273333	0.566667	1.05184	0.00569338	MEX3D	PREDICTED: RNA-binding protein MEX3B-like [Salmo salar]
miR-196-x	16.7045	3.5165	-2.24802	0.00474277	ncbi_110508908	0.1	0.84	3.07039	5.38315e-12	MAST3	PREDICTED: microtubule-associated serine/threonine-protein kinase 3-like isoform X1 [Salmo salar]
miR-196-x	16.7045	3.5165	-2.24802	0.00474277	ncbi_110508914	3.54333	31.3733	3.14636	2.26221e-78	CNN2	PREDICTED: calponin-2-like [Salmo salar]
miR-196-x	16.7045	3.5165	-2.24802	0.00474277	ncbi_110508953	0.193333	0.443333	1.1973	0.0291615	ZNF644	PREDICTED: zinc finger protein 644-like [Salmo salar]
miR-196-x	16.7045	3.5165	-2.24802	0.00474277	ncbi_110508980	0.666667	3.17667	2.25248	4.26793e-14	BCL6	PREDICTED: B-cell lymphoma 6 protein homolog isoform X1 [Salmo salar]
miR-196-x	16.7045	3.5165	-2.24802	0.00474277	ncbi_110509188	0.973333	2.58667	1.41009	1.31741e-11	SKIL	PREDICTED: ski-like protein [Salmo salar]
miR-196-x	16.7045	3.5165	-2.24802	0.00474277	ncbi_110509950	0.216667	0.7	1.69188	0.0101309	FIBPB	PREDICTED: acidic fibroblast growth factor intracellular-binding protein-like [Salmo salar]
miR-196-x	16.7045	3.5165	-2.24802	0.00474277	ncbi_110510755	0.4	1.14667	1.51937	0.000189181	BTG3	PREDICTED: maternal B9.15 protein-like [Salmo salar]
miR-196-x	16.7045	3.5165	-2.24802	0.00474277	ncbi_110520073	0.836667	7.43	3.15064	6.97546e-42	N4BP1	PREDICTED: NEDD4-binding protein 1-like [Salmo salar]
miR-196-x	16.7045	3.5165	-2.24802	0.00474277	ncbi_110520369	0.483333	1.03333	1.09622	0.0088757	LACC1	PREDICTED: laccase domain-containing protein 1 [Salmo salar]
miR-196-x	16.7045	3.5165	-2.24802	0.00474277	ncbi_110520480	6.71333	28	2.06033	3.49724e-27	UBE2A	ubiquitin conjugating enzyme E2 A, like [Danio rerio]
miR-196-x	16.7045	3.5165	-2.24802	0.00474277	ncbi_110521395	0.676667	1.96	1.53434	1.11097e-06	CDKN1B	PREDICTED: cyclin-dependent kinase inhibitor 1B-like [Salmo salar]
miR-196-x	16.7045	3.5165	-2.24802	0.00474277	ncbi_110521849	1.13667	4.19	1.88214	1.28856e-17	HPS3	PREDICTED: Hermansky-Pudlak syndrome 3 protein-like [Salmo salar]
miR-196-x	16.7045	3.5165	-2.24802	0.00474277	ncbi_110522562	0.14	1.13	3.01282	3.96466e-14	FOXN3	PREDICTED: forkhead box protein N3 isoform X1 [Esox lucius]
miR-196-x	16.7045	3.5165	-2.24802	0.00474277	ncbi_110524118	0.0166667	0.53	4.99095	0.000251816	GNG7	PREDICTED: guanine nucleotide-binding protein G(I)/G(S)/G(O) subunit gamma-7 [Austrofundulus limnaeus]
miR-196-x	16.7045	3.5165	-2.24802	0.00474277	ncbi_110524723	0.403333	2.18333	2.43649	1.143e-13	PDE4B	PREDICTED: cAMP-specific 3',5'-cyclic phosphodiesterase 4B isoform X2 [Salmo salar]
miR-196-x	16.7045	3.5165	-2.24802	0.00474277	ncbi_110527572	2.97333	6.04333	1.02326	6.30637e-06	CNPPD1	PREDICTED: protein CNPPD1-like [Salmo salar]
miR-196-x	16.7045	3.5165	-2.24802	0.00474277	ncbi_110527581	0.936667	2.66	1.50582	1.81454e-05	JAM2	PREDICTED: junctional adhesion molecule B-like isoform X1 [Salmo salar]
miR-196-x	16.7045	3.5165	-2.24802	0.00474277	ncbi_110527656	2.48333	19.3467	2.96174	4.66765e-46	PSMF1	proteasome inhibitor PI31 subunit [Salmo salar]
miR-196-x	16.7045	3.5165	-2.24802	0.00474277	ncbi_110527811	0.896667	4.08	2.18593	4.7833e-12	RASSF1	PREDICTED: ras association domain-containing protein 1-like isoform X2 [Salmo salar]
miR-196-x	16.7045	3.5165	-2.24802	0.00474277	ncbi_110528198	0.001	5.79	12.4993	7.13493e-17	CALCOCO1	PREDICTED: calcium-binding and coiled-coil domain-containing protein 1 [Salmo salar]
miR-196-x	16.7045	3.5165	-2.24802	0.00474277	ncbi_110528685	0.256667	1.88667	2.87787	1.92416e-09	MAPKAPK2	PREDICTED: MAP kinase-activated protein kinase 2-like isoform X2 [Salmo salar]
miR-196-x	16.7045	3.5165	-2.24802	0.00474277	ncbi_110529644	0.286667	17.1467	5.90241	1.20931e-68	--	PREDICTED: uncharacterized protein LOC106571437 [Salmo salar]
miR-196-x	16.7045	3.5165	-2.24802	0.00474277	ncbi_110530321	2.42667	5.92333	1.28743	5.86907e-09	SLC6A9	PREDICTED: sodium- and chloride-dependent glycine transporter 1-like isoform X1 [Salmo salar]
miR-196-x	16.7045	3.5165	-2.24802	0.00474277	ncbi_110530797	0.336667	2.38333	2.82359	3.74981e-12	KLF2	PREDICTED: Krueppel-like factor 2 isoform X1 [Salmo salar]
miR-196-x	16.7045	3.5165	-2.24802	0.00474277	ncbi_110530829	3.48667	21.7667	2.6422	5.15795e-43	MUL1A	Mul1b protein [Salmo salar]
miR-196-x	16.7045	3.5165	-2.24802	0.00474277	ncbi_110530927	104.007	318.4	1.61416	3.90864e-15	MAT1A	PREDICTED: S-adenosylmethionine synthase isoform type-1 [Salmo salar]
miR-196-x	16.7045	3.5165	-2.24802	0.00474277	ncbi_110531442	0.533333	1.67	1.64674	4.99434e-11	MTM1	PREDICTED: myotubularin-like [Sinocyclocheilus grahami]
miR-196-x	16.7045	3.5165	-2.24802	0.00474277	ncbi_110531819	0.663333	1.77333	1.41866	0.00129647	GPS2	PREDICTED: G protein pathway suppressor 2-like [Salmo salar]
miR-196-x	16.7045	3.5165	-2.24802	0.00474277	ncbi_110532295	5.12333	10.5667	1.04437	3.08724e-09	EDEM2	PREDICTED: ER degradation-enhancing alpha-mannosidase-like protein 2 [Salmo salar]
miR-196-x	16.7045	3.5165	-2.24802	0.00474277	ncbi_110532464	0.206667	3.10333	3.90844	3.80957e-30	--	PREDICTED: tumor necrosis factor receptor superfamily member 9-like isoform X1 [Salmo salar]
miR-196-x	16.7045	3.5165	-2.24802	0.00474277	ncbi_110532684	0.256667	0.806667	1.65208	0.000947951	RBMS2	PREDICTED: RNA-binding motif, single-stranded-interacting protein 2-like isoform X2 [Salmo salar]
miR-196-x	16.7045	3.5165	-2.24802	0.00474277	ncbi_110535558	1.39667	3.21	1.20059	2.41499e-09	KIF5B	PREDICTED: kinesin-1 heavy chain-like [Salmo salar]
miR-196-x	16.7045	3.5165	-2.24802	0.00474277	ncbi_110536327	0.123333	0.55	2.15687	0.0145928	PLPP1	PREDICTED: lipid phosphate phosphohydrolase 1-like [Salmo salar]
miR-196-x	16.7045	3.5165	-2.24802	0.00474277	ncbi_110537053	0.246667	3.52667	3.83767	4.81565e-25	GCNT4	PREDICTED: beta-1,3-galactosyl-O-glycosyl-glycoprotein beta-1,6-N-acetylglucosaminyltransferase 4-like [Salmo salar]
miR-196-x	16.7045	3.5165	-2.24802	0.00474277	ncbi_110537588	6.88333	17.8	1.3707	3.4623e-16	CEACAM1	PREDICTED: carcinoembryonic antigen-related cell adhesion molecule 5-like [Salmo salar]
miR-196-x	16.7045	3.5165	-2.24802	0.00474277	ncbi_110537640	5.65667	12.3467	1.1261	6.28741e-13	HYOU1	PREDICTED: hypoxia up-regulated protein 1-like isoform X1 [Salmo salar]
miR-196-x	16.7045	3.5165	-2.24802	0.00474277	ncbi_110538221	8.86333	18.4333	1.0564	5.71028e-13	ARF2	PREDICTED: ADP-ribosylation factor 2 [Esox lucius]
miR-196-x	16.7045	3.5165	-2.24802	0.00474277	ncbi_110538352	4.5	14.2767	1.66566	4.3215e-19	POLR2F	PREDICTED: DNA-directed RNA polymerases I, II, and III subunit RPABC2 [Salmo salar]
miR-196-x	16.7045	3.5165	-2.24802	0.00474277	ncbi_110538773	0.09	2.65667	4.88355	2.66767e-07	--	PREDICTED: serine/threonine-protein kinase/endoribonuclease IRE1-like isoform X1 [Salmo salar]
miR-196-x	16.7045	3.5165	-2.24802	0.00474277	ncbi_110538775	0.226667	3.33	3.87688	1.49213e-26	ERN1	PREDICTED: serine/threonine-protein kinase/endoribonuclease IRE1-like isoform X1 [Salmo salar]
miR-196-x	16.7045	3.5165	-2.24802	0.00474277	ncbi_110538822	0.106667	0.533333	2.32193	2.06328e-05	CCNF	PREDICTED: cyclin-F-like [Salmo salar]
miR-196-x	16.7045	3.5165	-2.24802	0.00474277	ncbi_110539029	0.463333	2.03	2.13136	6.32053e-09	DBO	PREDICTED: kelch-like protein 20 [Salmo salar]
miR-21-y	1062.21	5367.18	2.3371	5.11957e-11	MSTRG.10760	24.29	3.01	-3.01253	8.86652e-34	--	-
miR-21-y	1062.21	5367.18	2.3371	5.11957e-11	MSTRG.10762	8.68	0.64	-3.76155	6.9329e-15	--	-
miR-21-y	1062.21	5367.18	2.3371	5.11957e-11	MSTRG.13915	1.15333	0.116667	-3.30535	0.0182379	--	PREDICTED: rod cGMP-specific 3',5'-cyclic phosphodiesterase subunit alpha [Salmo salar]
miR-21-y	1062.21	5367.18	2.3371	5.11957e-11	MSTRG.15531	7.52	3.24	-1.21474	7.08811e-06	--	PREDICTED: uncharacterized protein LOC106572680 [Salmo salar]
miR-21-y	1062.21	5367.18	2.3371	5.11957e-11	MSTRG.21093	1.36667	0.623333	-1.13259	0.0116273	--	SJCHGC09650 protein, partial [Schistosoma japonicum]
miR-21-y	1062.21	5367.18	2.3371	5.11957e-11	MSTRG.21300	15.13	5.02667	-1.58974	7.93963e-11	TC1A	unnamed protein product [Oncorhynchus mykiss]
miR-21-y	1062.21	5367.18	2.3371	5.11957e-11	MSTRG.6898	6.71	1.72	-1.9639	5.42026e-06	--	-
miR-21-y	1062.21	5367.18	2.3371	5.11957e-11	MSTRG.7196	3.91667	0.776667	-2.33426	7.71278e-12	--	unnamed protein product [Oncorhynchus mykiss]
miR-21-y	1062.21	5367.18	2.3371	5.11957e-11	ncbi_100136678	82.0233	37.07	-1.14578	1.17809e-11	IGFBP2A	IGF binding protein 2 precursor [Salmo salar]
miR-21-y	1062.21	5367.18	2.3371	5.11957e-11	ncbi_100136688	183.243	33.6433	-2.44537	7.51587e-45	ABCB11	PREDICTED: bile salt export pump-like isoform X2 [Salmo salar]
miR-21-y	1062.21	5367.18	2.3371	5.11957e-11	ncbi_110485894	2.34	0.07	-5.06301	9.72425e-35	COBL	PREDICTED: protein cordon-bleu-like isoform X2 [Salmo salar]
miR-21-y	1062.21	5367.18	2.3371	5.11957e-11	ncbi_110485967	2.38	0.483333	-2.29987	0.000175893	GM525	CQ067 protein precursor [Salmo salar]
miR-21-y	1062.21	5367.18	2.3371	5.11957e-11	ncbi_110485968	4.33	0.23	-4.23466	6.47192e-37	DDC	PREDICTED: aromatic-L-amino-acid decarboxylase-like [Salmo salar]
miR-21-y	1062.21	5367.18	2.3371	5.11957e-11	ncbi_110485978	3.64667	1.18667	-1.61966	2.84087e-14	PRKCA	PREDICTED: protein kinase C alpha type isoform X3 [Salmo salar]
miR-21-y	1062.21	5367.18	2.3371	5.11957e-11	ncbi_110485991	2.39	0.563333	-2.08495	2.50848e-09	PITPNC1	PREDICTED: cytoplasmic phosphatidylinositol transfer protein 1 [Otolemur garnettii]
miR-21-y	1062.21	5367.18	2.3371	5.11957e-11	ncbi_110486075	0.39	0.03	-3.70044	7.17585e-05	RCOR3	PREDICTED: REST corepressor 3-like isoform X1 [Salmo salar]
miR-21-y	1062.21	5367.18	2.3371	5.11957e-11	ncbi_110486153	5.39	1.95333	-1.46435	6.41962e-10	COL1A1	PREDICTED: collagen alpha-1(I) chain-like [Salmo salar]
miR-21-y	1062.21	5367.18	2.3371	5.11957e-11	ncbi_110486290	1.99	0.98	-1.02191	7.03432e-05	GPATCH8	PREDICTED: G patch domain-containing protein 8-like isoform X2 [Salmo salar]
miR-21-y	1062.21	5367.18	2.3371	5.11957e-11	ncbi_110486401	0.73	0.19	-1.9419	1.96e-05	HDAC5	PREDICTED: histone deacetylase 5-like isoform X1 [Salmo salar]
miR-21-y	1062.21	5367.18	2.3371	5.11957e-11	ncbi_110486592	0.256667	0.0633333	-2.01886	0.0467012	CBX2	PREDICTED: chromobox protein homolog 2-like [Salmo salar]
miR-21-y	1062.21	5367.18	2.3371	5.11957e-11	ncbi_110486686	0.42	0.16	-1.39232	0.0207806	MAP3K3	PREDICTED: mitogen-activated protein kinase kinase kinase 3 isoform X1 [Esox lucius]
miR-21-y	1062.21	5367.18	2.3371	5.11957e-11	ncbi_110487015	0.6	0.0766667	-2.96829	2.01973e-05	TFAP4	Transcription factor AP-4 [Esox lucius]
miR-21-y	1062.21	5367.18	2.3371	5.11957e-11	ncbi_110487292	0.0333333	0.001	-5.05889	0.0495018	CCDC88A	PREDICTED: girdin isoform X2 [Esox lucius]
miR-21-y	1062.21	5367.18	2.3371	5.11957e-11	ncbi_110487835	2.76667	0.07	-5.30465	1.25049e-18	MFSD2AB	PREDICTED: sodium-dependent lysophosphatidylcholine symporter 1-B-like isoform X1 [Salmo salar]
miR-21-y	1062.21	5367.18	2.3371	5.11957e-11	ncbi_110487899	0.29	0.106667	-1.44294	0.0253198	RFTN1	PREDICTED: raftlin-like isoform X1 [Salmo salar]
miR-21-y	1062.21	5367.18	2.3371	5.11957e-11	ncbi_110488127	1.47	0.396667	-1.88982	0.000359441	ICA1	Islet cell autoantigen 1 [Salmo salar]
miR-21-y	1062.21	5367.18	2.3371	5.11957e-11	ncbi_110488263	0.263333	0.0733333	-1.84435	0.042714	SEMA4A	PREDICTED: semaphorin-4A-like isoform X1 [Salmo salar]
miR-21-y	1062.21	5367.18	2.3371	5.11957e-11	ncbi_110488574	1.18	0.51	-1.21022	0.00134536	KLHL3	PREDICTED: kelch-like protein 3 [Salmo salar]
miR-21-y	1062.21	5367.18	2.3371	5.11957e-11	ncbi_110488738	0.646667	0.196667	-1.71727	0.000728511	SLC9A6	PREDICTED: sodium/hydrogen exchanger 6-like isoform X2 [Salmo salar]
miR-21-y	1062.21	5367.18	2.3371	5.11957e-11	ncbi_110488765	1.66667	0.61	-1.45008	0.00239263	RAB6A	PREDICTED: ras-related protein Rab-6A-like isoform X2 [Salmo salar]
miR-21-y	1062.21	5367.18	2.3371	5.11957e-11	ncbi_110488767	2.37333	0.683333	-1.79625	2.10413e-06	DLG3	PREDICTED: disks large homolog 3-like isoform X3 [Salmo salar]
miR-21-y	1062.21	5367.18	2.3371	5.11957e-11	ncbi_110489032	3.01	1.10333	-1.44789	1.96187e-10	PCDH1	PREDICTED: protocadherin-1-like isoform X1 [Salmo salar]
miR-21-y	1062.21	5367.18	2.3371	5.11957e-11	ncbi_110489280	0.09	0.001	-6.49185	0.0017231	FOXO6	PREDICTED: forkhead box protein O6-like [Salmo salar]
miR-21-y	1062.21	5367.18	2.3371	5.11957e-11	ncbi_100301861	5.20667	1.49	-1.80505	4.52471e-05	CHCHD7	Coiled-coil-helix-coiled-coil-helix domain-containing protein 7 [Oncorhynchus mykiss]
miR-21-y	1062.21	5367.18	2.3371	5.11957e-11	ncbi_110489719	1.45333	0.0333333	-5.44626	3.74175e-16	PRKAG2	PREDICTED: 5'-AMP-activated protein kinase subunit gamma-2-like isoform X3 [Salmo salar]
miR-21-y	1062.21	5367.18	2.3371	5.11957e-11	ncbi_110489805	0.58	0.18	-1.68806	0.00442159	RECK	PREDICTED: reversion-inducing cysteine-rich protein with Kazal motifs-like [Salmo salar]
miR-21-y	1062.21	5367.18	2.3371	5.11957e-11	ncbi_110489928	2.45667	0.723333	-1.76397	0.000221524	LYPLA1	Acyl-protein thioesterase 1 [Salmo salar]
miR-21-y	1062.21	5367.18	2.3371	5.11957e-11	ncbi_110490171	0.4	0.106667	-1.90689	0.00892748	KIF21A	PREDICTED: kinesin-like protein KIF21A isoform X2 [Salmo salar]
miR-21-y	1062.21	5367.18	2.3371	5.11957e-11	ncbi_110490393	297.107	35.7267	-3.05591	2.04113e-05	--	PREDICTED: hemagglutinin/amebocyte aggregation factor-like [Salmo salar]
miR-21-y	1062.21	5367.18	2.3371	5.11957e-11	ncbi_110490625	0.633333	0.03	-4.39993	0.00237134	--	PREDICTED: tetraspanin-8-like [Salmo salar]
miR-21-y	1062.21	5367.18	2.3371	5.11957e-11	ncbi_110490736	0.973333	0.133333	-2.8679	1.83649e-09	FUK	PREDICTED: L-fucose kinase [Salmo salar]
miR-21-y	1062.21	5367.18	2.3371	5.11957e-11	ncbi_110490909	0.316667	0.143333	-1.14359	0.0162902	PEAK1	PREDICTED: pseudopodium-enriched atypical kinase 1 [Salmo salar]
miR-21-y	1062.21	5367.18	2.3371	5.11957e-11	ncbi_110491473	0.306667	0.0366667	-3.06413	0.000425286	AP3B2	PREDICTED: AP-3 complex subunit beta-2 isoform X5 [Salmo salar]
miR-21-y	1062.21	5367.18	2.3371	5.11957e-11	ncbi_110491618	0.323333	0.0766667	-2.07635	0.00464416	RAB11FIP3	PREDICTED: rab11 family-interacting protein 3-like isoform X1 [Salmo salar]
miR-21-y	1062.21	5367.18	2.3371	5.11957e-11	ncbi_110492162	1.68	0.386667	-2.1193	0.000479881	ARL6IP5	PREDICTED: PRA1 family protein 3-like [Salmo salar]
miR-21-y	1062.21	5367.18	2.3371	5.11957e-11	ncbi_110492196	3.57	1.71333	-1.05912	0.0075599	SVEP1	PREDICTED: complement receptor type 2-like isoform X4 [Salmo salar]
miR-21-y	1062.21	5367.18	2.3371	5.11957e-11	ncbi_110492214	0.27	0.0566667	-2.25239	0.0405725	B3GNT7	PREDICTED: UDP-GlcNAc:betaGal beta-1,3-N-acetylglucosaminyltransferase 7-like [Salmo salar]
miR-21-y	1062.21	5367.18	2.3371	5.11957e-11	ncbi_110492309	8.98667	2.97	-1.59732	3.64424e-18	OSBPL2	PREDICTED: oxysterol-binding protein-related protein 2-like isoform X2 [Salmo salar]
miR-21-y	1062.21	5367.18	2.3371	5.11957e-11	ncbi_110492352	1.38333	0.303333	-2.18917	0.0208063	NDUFA4L2	NADH dehydrogenase 1 alpha subcomplex subunit 4-like 2 [Salmo salar]
miR-21-y	1062.21	5367.18	2.3371	5.11957e-11	ncbi_110492384	0.69	0.07	-3.30117	6.63471e-05	COL9A3	PREDICTED: collagen alpha-3(IX) chain-like [Salmo salar]
miR-21-y	1062.21	5367.18	2.3371	5.11957e-11	ncbi_110492455	1.4	0.446667	-1.64816	1.07254e-07	PRRT3	PREDICTED: proline-rich transmembrane protein 3-like isoform X1 [Salmo salar]
miR-21-y	1062.21	5367.18	2.3371	5.11957e-11	ncbi_110492595	3.57333	0.996667	-1.84209	1.16633e-09	NDRG3	PREDICTED: protein NDRG3-like isoform X2 [Salmo salar]
miR-21-y	1062.21	5367.18	2.3371	5.11957e-11	ncbi_110492647	3.04667	0.603333	-2.3362	1.18751e-17	GRAMD4	PREDICTED: GRAM domain-containing protein 4-like isoform X1 [Salmo salar]
miR-21-y	1062.21	5367.18	2.3371	5.11957e-11	ncbi_110493563	1.40667	0.66	-1.09174	0.0175631	SEPT9	PREDICTED: septin-9-like isoform X4 [Salmo salar]
miR-21-y	1062.21	5367.18	2.3371	5.11957e-11	ncbi_110493564	0.646667	0.293333	-1.14048	0.00291995	TNRC6C	PREDICTED: trinucleotide repeat-containing gene 6C protein-like isoform X1 [Salmo salar]
miR-21-y	1062.21	5367.18	2.3371	5.11957e-11	ncbi_110493761	1.63333	0.416667	-1.97085	1.59125e-12	JAG1B	PREDICTED: protein jagged-1b-like [Salmo salar]
miR-21-y	1062.21	5367.18	2.3371	5.11957e-11	ncbi_110493766	0.353333	0.0233333	-3.92057	2.53813e-06	PACS2	PREDICTED: phosphofurin acidic cluster sorting protein 2-like isoform X1 [Salmo salar]
miR-21-y	1062.21	5367.18	2.3371	5.11957e-11	ncbi_110493838	116.19	33.1067	-1.81129	8.29956e-25	SULT6B1	PREDICTED: sulfotransferase 6B1-like isoform X1 [Salmo salar]
miR-21-y	1062.21	5367.18	2.3371	5.11957e-11	ncbi_110493923	2.44333	0.64	-1.93271	0.000124275	SULT6B1	PREDICTED: sulfotransferase 6B1-like isoform X3 [Salmo salar]
miR-21-y	1062.21	5367.18	2.3371	5.11957e-11	ncbi_110494059	1.61	0.363333	-2.1477	2.60104e-16	NFASC	PREDICTED: neurofascin isoform X3 [Salmo salar]
miR-21-y	1062.21	5367.18	2.3371	5.11957e-11	ncbi_110494162	2.89667	0.916667	-1.65992	1.05425e-05	ACOT2	PREDICTED: acyl-coenzyme A thioesterase 1-like isoform X1 [Salmo salar]
miR-21-y	1062.21	5367.18	2.3371	5.11957e-11	ncbi_110494386	0.956667	0.173333	-2.46447	2.70522e-05	ELK4	PREDICTED: ETS domain-containing protein Elk-4-like isoform X1 [Salmo salar]
miR-21-y	1062.21	5367.18	2.3371	5.11957e-11	ncbi_110494502	0.696667	0.21	-1.73008	0.000408516	LRIG1	PREDICTED: leucine-rich repeats and immunoglobulin-like domains protein 1 isoform X1 [Salmo salar]
miR-21-y	1062.21	5367.18	2.3371	5.11957e-11	ncbi_110494546	0.853333	0.38	-1.16711	0.00783737	ZMYND8	PREDICTED: protein kinase C-binding protein 1-like isoform X1 [Salmo salar]
miR-21-y	1062.21	5367.18	2.3371	5.11957e-11	ncbi_110494766	2.44	0.766667	-1.67021	1.99326e-06	PRELID3B	PREDICTED: protein slowmo homolog 2-like [Salmo salar]
miR-21-y	1062.21	5367.18	2.3371	5.11957e-11	ncbi_110495564	1.25667	0.413333	-1.60422	0.00117773	NBEAL1	PREDICTED: neurobeachin-like protein 1 isoform X4 [Esox lucius]
miR-21-y	1062.21	5367.18	2.3371	5.11957e-11	ncbi_110495768	0.75	0.276667	-1.43874	0.00233264	MSN	PREDICTED: radixin-like isoform X1 [Salmo salar]
miR-21-y	1062.21	5367.18	2.3371	5.11957e-11	ncbi_110495790	6.26333	0.446667	-3.80966	6.56539e-35	B3GALT1	PREDICTED: beta-1,3-galactosyltransferase 1-like [Salmo salar]
miR-21-y	1062.21	5367.18	2.3371	5.11957e-11	ncbi_110496645	0.373333	0.11	-1.76296	0.0150099	CDK6	PREDICTED: cyclin-dependent kinase 6-like [Salmo salar]
miR-21-y	1062.21	5367.18	2.3371	5.11957e-11	ncbi_110497380	0.3	0.103333	-1.53766	0.0203635	FAM160A1	PREDICTED: protein FAM160A1-like [Salmo salar]
miR-21-y	1062.21	5367.18	2.3371	5.11957e-11	ncbi_110497551	1.10333	0.06	-4.20076	4.82121e-16	STON2	PREDICTED: stonin-2 isoform X1 [Salmo salar]
miR-21-y	1062.21	5367.18	2.3371	5.11957e-11	ncbi_110497642	0.65	0.306667	-1.08377	0.0072596	SYNE3	PREDICTED: nesprin-3-like [Salmo salar]
miR-21-y	1062.21	5367.18	2.3371	5.11957e-11	ncbi_110497661	0.0833333	0.01	-3.05889	0.00412717	MAPKBP1	PREDICTED: mitogen-activated protein kinase-binding protein 1-like isoform X1 [Salmo salar]
miR-21-y	1062.21	5367.18	2.3371	5.11957e-11	ncbi_110497675	3.16667	0.946667	-1.74204	2.73057e-07	FOXA1	PREDICTED: hepatocyte nuclear factor 3-alpha [Salmo salar]
miR-21-y	1062.21	5367.18	2.3371	5.11957e-11	ncbi_110497716	0.36	0.06	-2.58496	0.000396003	PPP1R13B	PREDICTED: apoptosis-stimulating of p53 protein 1-like isoform X1 [Salmo salar]
miR-21-y	1062.21	5367.18	2.3371	5.11957e-11	ncbi_110498099	1.17667	0.533333	-1.1416	0.0073727	C50D2.7	PREDICTED: ADP-dependent glucokinase-like [Salmo salar]
miR-21-y	1062.21	5367.18	2.3371	5.11957e-11	ncbi_110499234	0.93	0.116667	-2.99484	1.62156e-09	RBL2	PREDICTED: retinoblastoma-like protein 2 isoform X1 [Salmo salar]
miR-21-y	1062.21	5367.18	2.3371	5.11957e-11	ncbi_110499382	12.2133	4.23667	-1.52746	1.6056e-14	GCLC	PREDICTED: glutamate--cysteine ligase catalytic subunit isoform X1 [Salmo salar]
miR-21-y	1062.21	5367.18	2.3371	5.11957e-11	ncbi_110499383	50.84	6.71	-2.92158	1.36803e-35	ELOVL5	polyunsaturated fatty acid elongase elovl5b [Salmo salar]
miR-21-y	1062.21	5367.18	2.3371	5.11957e-11	ncbi_110499797	1.39333	0.18	-2.95247	0.00017552	--	PREDICTED: tetraspanin-8-like [Salmo salar]
miR-21-y	1062.21	5367.18	2.3371	5.11957e-11	ncbi_110500229	1.00333	0.15	-2.74177	8.5486e-10	STRIP2	PREDICTED: striatin-interacting protein 1 homolog isoform X1 [Salmo salar]
miR-21-y	1062.21	5367.18	2.3371	5.11957e-11	ncbi_110500237	0.563333	0.146667	-1.94145	0.0195331	ASB13	PREDICTED: ankyrin repeat and SOCS box protein 13-like [Salmo salar]
miR-21-y	1062.21	5367.18	2.3371	5.11957e-11	ncbi_110500264	0.163333	0.0133333	-3.61471	0.00942312	--	PREDICTED: flocculation protein FLO11-like isoform X2 [Salmo salar]
miR-21-y	1062.21	5367.18	2.3371	5.11957e-11	ncbi_110500574	0.553333	0.156667	-1.82045	3.76197e-06	--	PREDICTED: chromodomain-helicase-DNA-binding protein 3-like isoform X4 [Salmo salar]
miR-21-y	1062.21	5367.18	2.3371	5.11957e-11	ncbi_110500762	1.41667	0.446667	-1.66523	0.00093395	--	PREDICTED: uncharacterized protein LOC106608523 [Salmo salar]
miR-21-y	1062.21	5367.18	2.3371	5.11957e-11	ncbi_110500817	19.95	3.88667	-2.35978	1.45468e-25	MOGAT1	PREDICTED: 2-acylglycerol O-acyltransferase 2-A-like [Esox lucius]
miR-21-y	1062.21	5367.18	2.3371	5.11957e-11	ncbi_110501045	1.43	0.62	-1.20568	0.00466422	SOX5	PREDICTED: transcription factor SOX-5-like isoform X9 [Salmo salar]
miR-21-y	1062.21	5367.18	2.3371	5.11957e-11	ncbi_110501750	0.656667	0.256667	-1.35527	0.0080653	MAP4K4	PREDICTED: traf2 and NCK-interacting protein kinase-like isoform X1 [Salmo salar]
miR-21-y	1062.21	5367.18	2.3371	5.11957e-11	ncbi_110502082	0.623333	0.303333	-1.0391	0.0273596	ZMYM2	PREDICTED: zinc finger MYM-type protein 2-like isoform X1 [Salmo salar]
miR-21-y	1062.21	5367.18	2.3371	5.11957e-11	ncbi_110502162	0.293333	0.02	-3.87447	0.0276821	TAAR13C	PREDICTED: trace amine-associated receptor 13c-like [Salmo salar]
miR-21-y	1062.21	5367.18	2.3371	5.11957e-11	ncbi_110502703	1.78667	0.533333	-1.74416	3.82209e-05	GCLC	PREDICTED: glutamate--cysteine ligase catalytic subunit-like isoform X2 [Salmo salar]
miR-21-y	1062.21	5367.18	2.3371	5.11957e-11	ncbi_110502735	0.6	0.0866667	-2.79141	7.15116e-05	RUFY2	PREDICTED: RUN and FYVE domain-containing protein 2-like isoform X1 [Salmo salar]
miR-21-y	1062.21	5367.18	2.3371	5.11957e-11	ncbi_110502911	2.96333	0.313333	-3.24145	5.70726e-13	FAM20C	PREDICTED: extracellular serine/threonine protein kinase FAM20C-like [Salmo salar]
miR-21-y	1062.21	5367.18	2.3371	5.11957e-11	ncbi_110502975	2.38333	0.74	-1.68738	1.02456e-10	GALNT2	Polypeptide N-acetylgalactosaminyltransferase 2 [Salmo salar]
miR-21-y	1062.21	5367.18	2.3371	5.11957e-11	ncbi_110503033	3.57	1.09	-1.7116	7.08884e-13	COL1A1	PREDICTED: collagen alpha-1(I) chain-like [Salmo salar]
miR-21-y	1062.21	5367.18	2.3371	5.11957e-11	ncbi_110503563	0.06	0.001	-5.90689	0.0200491	SIX5	PREDICTED: homeobox protein SIX5-like [Salmo salar]
miR-21-y	1062.21	5367.18	2.3371	5.11957e-11	ncbi_110504376	0.26	0.03	-3.11548	3.23934e-05	SSFA2	PREDICTED: sperm-specific antigen 2-like [Salmo salar]
miR-21-y	1062.21	5367.18	2.3371	5.11957e-11	ncbi_110504530	0.753333	0.146667	-2.36075	0.0107238	C5ORF24	PREDICTED: UPF0461 protein C5orf24 homolog [Esox lucius]
miR-21-y	1062.21	5367.18	2.3371	5.11957e-11	ncbi_110504679	0.586667	0.0133333	-5.45943	0.000481974	VEGFA	PREDICTED: vascular endothelial growth factor B isoform X1 [Salmo salar]
miR-21-y	1062.21	5367.18	2.3371	5.11957e-11	ncbi_110504725	0.813333	0.0433333	-4.2303	6.05572e-11	ACSL1	PREDICTED: long-chain-fatty-acid--CoA ligase 1-like [Salmo salar]
miR-21-y	1062.21	5367.18	2.3371	5.11957e-11	ncbi_110505082	0.283333	0.0466667	-2.60204	0.000246912	ANKRD50	PREDICTED: ankyrin repeat domain-containing protein 50 [Salmo salar]
miR-21-y	1062.21	5367.18	2.3371	5.11957e-11	ncbi_110505123	0.253333	0.0333333	-2.926	2.95178e-05	TENM3	PREDICTED: teneurin-3-like isoform X1 [Salmo salar]
miR-21-y	1062.21	5367.18	2.3371	5.11957e-11	ncbi_110505163	10.74	2.45667	-2.12822	8.75114e-15	XPNPEP2	PREDICTED: xaa-Pro aminopeptidase 2 [Salmo salar]
miR-21-y	1062.21	5367.18	2.3371	5.11957e-11	ncbi_110505183	1.09	0.423333	-1.36446	0.0107798	SEPT6	PREDICTED: septin-6 isoform X1 [Salmo salar]
miR-21-y	1062.21	5367.18	2.3371	5.11957e-11	ncbi_110505331	3.64333	0.753333	-2.2739	1.48662e-14	C50D2.7	PREDICTED: ADP-dependent glucokinase-like [Salmo salar]
miR-21-y	1062.21	5367.18	2.3371	5.11957e-11	ncbi_110505464	0.226667	0.0466667	-2.28011	0.00888575	KLHL28	PREDICTED: kelch-like protein 28 [Salmo salar]
miR-21-y	1062.21	5367.18	2.3371	5.11957e-11	ncbi_110505685	0.41	0.14	-1.5502	0.00563051	ROCK2	PREDICTED: rho-associated protein kinase 2-like isoform X1 [Salmo salar]
miR-21-y	1062.21	5367.18	2.3371	5.11957e-11	ncbi_110505733	0.503333	0.23	-1.12988	0.00691691	RALGAPA1	PREDICTED: ral GTPase-activating protein subunit alpha-1-like isoform X14 [Salmo salar]
miR-21-y	1062.21	5367.18	2.3371	5.11957e-11	ncbi_110506397	1.67333	0.213333	-2.97154	2.52008e-15	MMP15	PREDICTED: matrix metalloproteinase-15 [Esox lucius]
miR-21-y	1062.21	5367.18	2.3371	5.11957e-11	ncbi_110506409	0.393333	0.0233333	-4.07529	3.30471e-05	RNF166	PREDICTED: RING finger protein 166-like isoform X2 [Salmo salar]
miR-21-y	1062.21	5367.18	2.3371	5.11957e-11	ncbi_110506651	3.31667	0.57	-2.5407	2.00127e-25	LGR4	PREDICTED: leucine-rich repeat-containing G-protein coupled receptor 4-like, partial [Salmo salar]
miR-21-y	1062.21	5367.18	2.3371	5.11957e-11	ncbi_110506681	3.16	0.986667	-1.67929	5.15118e-08	RRAS2	PREDICTED: ras-related protein R-Ras2 [Stegastes partitus]
miR-21-y	1062.21	5367.18	2.3371	5.11957e-11	ncbi_110506870	48.4333	21.5767	-1.16653	2.7731e-13	FAH	PREDICTED: fumarylacetoacetase-like [Salmo salar]
miR-21-y	1062.21	5367.18	2.3371	5.11957e-11	ncbi_110507290	0.34	0.0766667	-2.14886	0.0029637	ECE2	PREDICTED: endothelin-converting enzyme 2-like isoform X1 [Salmo salar]
miR-21-y	1062.21	5367.18	2.3371	5.11957e-11	ncbi_100499620	0.47	0.166667	-1.4957	0.0125532	ABCC5	PREDICTED: multidrug resistance-associated protein 5-like [Salmo salar]
miR-21-y	1062.21	5367.18	2.3371	5.11957e-11	ncbi_110507488	2.01333	0.996667	-1.0144	0.000621079	CLIP3	PREDICTED: CAP-Gly domain-containing linker protein 3-like isoform X2 [Salmo salar]
miR-21-y	1062.21	5367.18	2.3371	5.11957e-11	ncbi_110507582	14.67	5.42333	-1.43562	6.69315e-11	ECH1	PREDICTED: delta(3,5)-Delta(2,4)-dienoyl-CoA isomerase, mitochondrial [Salmo salar]
miR-21-y	1062.21	5367.18	2.3371	5.11957e-11	ncbi_110507593	1.03667	0.47	-1.14122	0.0147974	HIF1A	Hypoxia-inducible factor 1 alpha [Salmo salar]
miR-21-y	1062.21	5367.18	2.3371	5.11957e-11	ncbi_110507826	15.72	5.42667	-1.53446	2.63611e-12	CROT	PREDICTED: peroxisomal carnitine O-octanoyltransferase-like isoform X2 [Salmo salar]
miR-21-y	1062.21	5367.18	2.3371	5.11957e-11	ncbi_110507904	4.37	1.94	-1.17158	1.13059e-06	NUFIP2	PREDICTED: nuclear fragile X mental retardation-interacting protein 2-like isoform X2 [Salmo salar]
miR-21-y	1062.21	5367.18	2.3371	5.11957e-11	ncbi_110508041	0.44	0.04	-3.45943	2.45689e-05	PLCH1	PREDICTED: 1-phosphatidylinositol 4,5-bisphosphate phosphodiesterase eta-1-like, partial [Salmo salar]
miR-21-y	1062.21	5367.18	2.3371	5.11957e-11	ncbi_110508302	0.49	0.0966667	-2.34169	0.00151693	--	PREDICTED: actin filament-associated protein 1-like 2 isoform X3 [Salmo salar]
miR-21-y	1062.21	5367.18	2.3371	5.11957e-11	ncbi_100136604	2.80333	0.876667	-1.67704	1.38285e-09	INSR	PREDICTED: insulin receptor-like [Salmo salar]
miR-21-y	1062.21	5367.18	2.3371	5.11957e-11	ncbi_110508560	0.236667	0.05	-2.24286	0.00115825	GREB1L	PREDICTED: GREB1-like protein [Salmo salar]
miR-21-y	1062.21	5367.18	2.3371	5.11957e-11	ncbi_110508628	3.82333	1.73	-1.14406	0.000105963	SIRT5	PREDICTED: NAD-dependent protein deacylase sirtuin-5, mitochondrial-like [Salmo salar]
miR-21-y	1062.21	5367.18	2.3371	5.11957e-11	ncbi_110508634	5.7	0.926667	-2.62084	1.27961e-37	DSP	PREDICTED: desmoplakin-like isoform X1 [Salmo salar]
miR-21-y	1062.21	5367.18	2.3371	5.11957e-11	ncbi_110509011	2.67333	1.21	-1.14363	0.000598634	SENP5	PREDICTED: sentrin-specific protease 5-like isoform X2 [Salmo salar]
miR-21-y	1062.21	5367.18	2.3371	5.11957e-11	ncbi_110509620	2.60667	0.803333	-1.69814	3.38089e-05	ACADS	PREDICTED: short-chain specific acyl-CoA dehydrogenase, mitochondrial-like isoform X1 [Salmo salar]
miR-21-y	1062.21	5367.18	2.3371	5.11957e-11	ncbi_110510013	0.316667	0.116667	-1.44057	0.0434179	LTBP3	PREDICTED: latent-transforming growth factor beta-binding protein 3-like isoform X1 [Salmo salar]
miR-21-y	1062.21	5367.18	2.3371	5.11957e-11	ncbi_110510223	0.483333	0.08	-2.59495	0.0212024	METTL27	PREDICTED: Williams-Beuren syndrome chromosomal region 27 protein isoform X1 [Salmo salar]
miR-21-y	1062.21	5367.18	2.3371	5.11957e-11	ncbi_110511951	0.426667	0.126667	-1.75207	0.0262732	FZD1	PREDICTED: frizzled-1-like [Salmo salar]
miR-21-y	1062.21	5367.18	2.3371	5.11957e-11	ncbi_110515384	0.236667	0.05	-2.24286	0.00532193	RFTN1	PREDICTED: raftlin-like isoform X1 [Salmo salar]
miR-21-y	1062.21	5367.18	2.3371	5.11957e-11	ncbi_110517311	0.653333	0.186667	-1.80735	0.000582155	VPS9D1	PREDICTED: VPS9 domain-containing protein 1-like isoform X1 [Salmo salar]
miR-21-y	1062.21	5367.18	2.3371	5.11957e-11	ncbi_110517792	7.33667	0.973333	-2.91412	1.13972e-19	--	peroxisomal trans-2-enoyl-CoA reductase [Esox lucius]
miR-21-y	1062.21	5367.18	2.3371	5.11957e-11	ncbi_110519367	0.143333	0.0233333	-2.61891	0.0401277	TGFB2	PREDICTED: transforming growth factor beta-2-like [Salmo salar]
miR-21-y	1062.21	5367.18	2.3371	5.11957e-11	ncbi_110520143	0.263333	0.0266667	-3.30378	0.00527689	ADAM23	PREDICTED: disintegrin and metalloproteinase domain-containing protein 23-like isoform X1 [Salmo salar]
miR-21-y	1062.21	5367.18	2.3371	5.11957e-11	ncbi_110520228	22.63	9.25333	-1.29019	3.71416e-06	IDH1	PREDICTED: isocitrate dehydrogenase [NADP] cytoplasmic-like [Salmo salar]
miR-21-y	1062.21	5367.18	2.3371	5.11957e-11	ncbi_110520237	1.47333	0.236667	-2.63816	6.87357e-07	RFTN2	PREDICTED: raftlin-2 [Salmo salar]
miR-21-y	1062.21	5367.18	2.3371	5.11957e-11	ncbi_110520316	0.436667	0.116667	-1.90414	0.00668863	ITGA4	PREDICTED: integrin alpha-4 [Salmo salar]
miR-21-y	1062.21	5367.18	2.3371	5.11957e-11	ncbi_110520333	0.426667	0.0933333	-2.19265	0.00174751	TBC1D8	PREDICTED: TBC1 domain family member 8-like isoform X1 [Salmo salar]
miR-21-y	1062.21	5367.18	2.3371	5.11957e-11	ncbi_110520350	3.07	0.713333	-2.10559	8.13833e-15	WDFY2	PREDICTED: WD repeat and FYVE domain-containing protein 2-like [Salmo salar]
miR-21-y	1062.21	5367.18	2.3371	5.11957e-11	ncbi_110520431	0.593333	0.16	-1.89077	0.0019528	TBL1XR1	PREDICTED: F-box-like/WD repeat-containing protein TBL1X [Salmo salar]
miR-21-y	1062.21	5367.18	2.3371	5.11957e-11	ncbi_110521207	0.2	0.0233333	-3.09954	0.00375692	RFX7	PREDICTED: DNA-binding protein RFX7-like [Salmo salar]
miR-21-y	1062.21	5367.18	2.3371	5.11957e-11	ncbi_110521363	21.67	6.23667	-1.79685	5.87173e-23	LSP1	PREDICTED: non-muscle caldesmon-like isoform X4 [Salmo salar]
miR-21-y	1062.21	5367.18	2.3371	5.11957e-11	ncbi_110521414	1.74	0.773333	-1.16993	0.000440071	APPL2	PREDICTED: DCC-interacting protein 13-beta-like [Salmo salar]
miR-21-y	1062.21	5367.18	2.3371	5.11957e-11	ncbi_110521424	0.326667	0.0466667	-2.80735	0.0264345	RGMB	repulsive guidance molecule A precursor [Salmo salar]
miR-21-y	1062.21	5367.18	2.3371	5.11957e-11	ncbi_110521441	0.133333	0.001	-7.05889	0.000196993	LINGO3	PREDICTED: leucine-rich repeat and immunoglobulin-like domain-containing nogo receptor-interacting protein 3 [Salmo salar]
miR-21-y	1062.21	5367.18	2.3371	5.11957e-11	ncbi_110521533	0.733333	0.19	-1.94847	0.0265445	RPP21	Ribonuclease P protein subunit p21 [Salmo salar]
miR-21-y	1062.21	5367.18	2.3371	5.11957e-11	ncbi_110521571	3.79333	1.59	-1.25444	1.04815e-07	HGF	PREDICTED: hepatocyte growth factor-like [Salmo salar]
miR-21-y	1062.21	5367.18	2.3371	5.11957e-11	ncbi_110521644	0.156667	0.03	-2.38466	0.0409539	PRDM5	PREDICTED: PR domain zinc finger protein 5-like [Salmo salar]
miR-21-y	1062.21	5367.18	2.3371	5.11957e-11	ncbi_110521659	1.82	0.22	-3.04836	4.24493e-13	DCUN1D4	PREDICTED: DCN1-like protein 4 isoform X1 [Salmo salar]
miR-21-y	1062.21	5367.18	2.3371	5.11957e-11	ncbi_110521714	0.296667	0.04	-2.89077	0.0345967	EPHX4	PREDICTED: epoxide hydrolase 4 isoform X1 [Fundulus heteroclitus]
miR-21-y	1062.21	5367.18	2.3371	5.11957e-11	ncbi_110521850	1.33333	0.28	-2.25154	0.00118184	TM4SF1	PREDICTED: transmembrane 4 L6 family member 1-like [Salmo salar]
miR-21-y	1062.21	5367.18	2.3371	5.11957e-11	ncbi_110521908	0.936667	0.113333	-3.04696	3.15442e-05	TSPAN4	PREDICTED: tetraspanin-4-like isoform X1 [Salmo salar]
miR-21-y	1062.21	5367.18	2.3371	5.11957e-11	ncbi_110522147	0.276667	0.136667	-1.01749	0.0499114	REV3L	PREDICTED: DNA polymerase zeta catalytic subunit-like isoform X2 [Salmo salar]
miR-21-y	1062.21	5367.18	2.3371	5.11957e-11	ncbi_110522273	1.01333	0.0566667	-4.16046	5.93967e-06	RCAN3	PREDICTED: calcipressin-2 isoform X1 [Esox lucius]
miR-21-y	1062.21	5367.18	2.3371	5.11957e-11	ncbi_110523250	0.163333	0.03	-2.44478	0.0211311	TSPAN9	PREDICTED: tetraspanin-9 isoform X1 [Salmo salar]
miR-21-y	1062.21	5367.18	2.3371	5.11957e-11	ncbi_110523318	7.45667	2.22	-1.74797	2.35877e-18	FGD4	PREDICTED: FYVE, RhoGEF and PH domain-containing protein 4-like isoform X2 [Salmo salar]
miR-21-y	1062.21	5367.18	2.3371	5.11957e-11	ncbi_110523383	0.22	0.0466667	-2.23704	0.0359763	PTGER4	PREDICTED: prostaglandin E2 receptor EP4 subtype-like [Salmo salar]
miR-21-y	1062.21	5367.18	2.3371	5.11957e-11	ncbi_110523617	0.193333	0.0366667	-2.39855	0.0309094	FAM78A	PREDICTED: protein FAM78A isoform X1 [Salmo salar]
miR-21-y	1062.21	5367.18	2.3371	5.11957e-11	ncbi_110523676	1.75667	0.733333	-1.2603	5.92874e-06	DEPDC5	PREDICTED: DEP domain-containing protein 5 isoform X4 [Salmo salar]
miR-21-y	1062.21	5367.18	2.3371	5.11957e-11	ncbi_110524072	1.07	0.316667	-1.75657	1.72573e-07	FYCO1	PREDICTED: FYVE and coiled-coil domain-containing protein 1-like [Salmo salar]
miR-21-y	1062.21	5367.18	2.3371	5.11957e-11	ncbi_110524375	0.756667	0.04	-4.24159	3.7206e-11	ADAMTS10	PREDICTED: A disintegrin and metalloproteinase with thrombospondin motifs 10-like isoform X1 [Salmo salar]
miR-21-y	1062.21	5367.18	2.3371	5.11957e-11	ncbi_110524405	0.46	0.1	-2.20163	0.0102684	DUSP6	PREDICTED: dual specificity protein phosphatase 6-like [Salmo salar]
miR-21-y	1062.21	5367.18	2.3371	5.11957e-11	ncbi_110524494	0.37	0.1	-1.88753	0.0103165	RALGPS2	PREDICTED: ras-specific guanine nucleotide-releasing factor RalGPS2 isoform X1 [Salmo salar]
miR-21-y	1062.21	5367.18	2.3371	5.11957e-11	ncbi_110525288	3.03667	0.706667	-2.10339	7.19233e-18	RHOBTB1	PREDICTED: rho-related BTB domain-containing protein 2-like [Salmo salar]
miR-21-y	1062.21	5367.18	2.3371	5.11957e-11	ncbi_110525708	3.66333	1.02333	-1.83988	1.0611e-15	MAT2A	PREDICTED: S-adenosylmethionine synthase isoform type-2-like [Salmo salar]
miR-21-y	1062.21	5367.18	2.3371	5.11957e-11	ncbi_110525716	0.603333	0.0633333	-3.25192	2.73724e-05	--	PREDICTED: coiled-coil domain-containing protein 117-like [Salmo salar]
miR-21-y	1062.21	5367.18	2.3371	5.11957e-11	ncbi_110525846	1.67333	0.29	-2.5286	1.86506e-10	ANKLE2	PREDICTED: ankyrin repeat and LEM domain-containing protein 2-like [Salmo salar]
miR-21-y	1062.21	5367.18	2.3371	5.11957e-11	ncbi_110526160	0.896667	0.0333333	-4.74953	6.22896e-07	USP6NL	PREDICTED: USP6 N-terminal-like protein isoform X1 [Salmo salar]
miR-21-y	1062.21	5367.18	2.3371	5.11957e-11	ncbi_110526545	0.506667	0.06	-3.078	2.01788e-05	PDE3B	PREDICTED: cGMP-inhibited 3',5'-cyclic phosphodiesterase B isoform X1 [Salmo salar]
miR-21-y	1062.21	5367.18	2.3371	5.11957e-11	ncbi_110526550	3.34667	1.17333	-1.51211	1.97585e-06	RRAS2	PREDICTED: ras-related protein R-Ras2 [Stegastes partitus]
miR-21-y	1062.21	5367.18	2.3371	5.11957e-11	ncbi_110527416	0.333333	0.0266667	-3.64386	0.000131767	B3GALT1	PREDICTED: beta-1,3-galactosyltransferase 1-like [Salmo salar]
miR-21-y	1062.21	5367.18	2.3371	5.11957e-11	ncbi_110527418	0.116667	0.0133333	-3.12928	0.0482206	CSRNP3	PREDICTED: cysteine/serine-rich nuclear protein 3-like isoform X3 [Salmo salar]
miR-21-y	1062.21	5367.18	2.3371	5.11957e-11	ncbi_110527703	0.103333	0.001	-6.69116	0.0209533	--	PREDICTED: rho GTPase-activating protein 40-like isoform X2 [Salmo salar]
miR-21-y	1062.21	5367.18	2.3371	5.11957e-11	ncbi_110527998	1.33667	0.333333	-2.0036	3.10093e-05	ALPL	Alkaline phosphatase [Salmo salar]
miR-21-y	1062.21	5367.18	2.3371	5.11957e-11	ncbi_110528361	12.2367	4.32667	-1.49988	4.8255e-16	NFASC	PREDICTED: neurofascin isoform X13 [Salmo salar]
miR-21-y	1062.21	5367.18	2.3371	5.11957e-11	ncbi_110528369	1.14667	0.453333	-1.3388	0.0312633	ELF3	PREDICTED: ETS-related transcription factor Elf-3-like [Salmo salar]
miR-21-y	1062.21	5367.18	2.3371	5.11957e-11	ncbi_110528509	0.286667	0.0466667	-2.61891	0.00722469	KLF15	PREDICTED: Krueppel-like factor 15 [Salmo salar]
miR-21-y	1062.21	5367.18	2.3371	5.11957e-11	ncbi_110529382	370.177	64.65	-2.51749	7.54407e-33	APOB	PREDICTED: apolipoprotein B-100 isoform X4 [Salmo salar]
miR-21-y	1062.21	5367.18	2.3371	5.11957e-11	ncbi_110529384	97.0167	28.6533	-1.75953	2.7408e-19	APOB	PREDICTED: apolipoprotein B-100 isoform X4 [Salmo salar]
miR-21-y	1062.21	5367.18	2.3371	5.11957e-11	ncbi_110529385	78.06	16.17	-2.27126	9.42882e-33	--	apolipoprotein B, partial [Salmo salar]
miR-21-y	1062.21	5367.18	2.3371	5.11957e-11	ncbi_110529441	0.65	0.283333	-1.19794	0.00302911	KIDINS220B	PREDICTED: kinase D-interacting substrate of 220 kDa-like isoform X5 [Salmo salar]
miR-21-y	1062.21	5367.18	2.3371	5.11957e-11	ncbi_110529500	0.53	0.0866667	-2.61244	0.00114257	PLEKHA1	PREDICTED: pleckstrin homology domain-containing family A member 1-like [Pundamilia nyererei]
miR-21-y	1062.21	5367.18	2.3371	5.11957e-11	ncbi_110529770	2.81667	1.17667	-1.25928	0.00141029	ATP6V1D	vacuolar proton pump subunit D-1, partial [Oncorhynchus mykiss]
miR-21-y	1062.21	5367.18	2.3371	5.11957e-11	ncbi_110530106	0.95	0.126667	-2.90689	0.00184219	GADD45A	PREDICTED: growth arrest and DNA damage-inducible protein GADD45 alpha-like isoform X1 [Salmo salar]
miR-21-y	1062.21	5367.18	2.3371	5.11957e-11	ncbi_110530174	0.956667	0.0633333	-3.91698	3.37924e-12	AGL	PREDICTED: glycogen debranching enzyme-like isoform X2 [Salmo salar]
miR-21-y	1062.21	5367.18	2.3371	5.11957e-11	ncbi_110530263	0.07	0.001	-6.12928	0.0312633	VIPR2	PREDICTED: vasoactive intestinal polypeptide receptor 2-like [Salmo salar]
miR-21-y	1062.21	5367.18	2.3371	5.11957e-11	ncbi_110530350	0.09	0.001	-6.49185	0.0403558	--	PREDICTED: myosin heavy chain, muscle-like [Sinocyclocheilus grahami]
miR-21-y	1062.21	5367.18	2.3371	5.11957e-11	ncbi_110530406	1.60333	0.686667	-1.22339	0.000641956	KDSR	PREDICTED: 3-ketodihydrosphingosine reductase-like [Salmo salar]
miR-21-y	1062.21	5367.18	2.3371	5.11957e-11	ncbi_110530407	2.36667	0.653333	-1.85697	1.17111e-15	LAMA3	PREDICTED: laminin subunit alpha-3-like isoform X1 [Salmo salar]
miR-21-y	1062.21	5367.18	2.3371	5.11957e-11	ncbi_110530532	11.0733	3.95667	-1.48473	3.75912e-12	JUN	PREDICTED: transcription factor AP-1-like [Salmo salar]
miR-21-y	1062.21	5367.18	2.3371	5.11957e-11	ncbi_110531988	3.33667	1.63333	-1.03059	2.7439e-05	FBLN2	PREDICTED: fibulin-2-like isoform X1 [Salmo salar]
miR-21-y	1062.21	5367.18	2.3371	5.11957e-11	ncbi_110532718	0.286667	0.0466667	-2.61891	0.0333507	FAM3A	protein FAM3A precursor [Salmo salar]
miR-21-y	1062.21	5367.18	2.3371	5.11957e-11	ncbi_110533631	2.85333	1.03667	-1.4607	1.54611e-11	NCOR1	PREDICTED: nuclear receptor corepressor 1-like isoform X5 [Salmo salar]
miR-21-y	1062.21	5367.18	2.3371	5.11957e-11	ncbi_110534080	2.77	0.733333	-1.91734	2.83301e-11	MAP7D2	PREDICTED: MAP7 domain-containing protein 2-like isoform X5 [Salmo salar]
miR-21-y	1062.21	5367.18	2.3371	5.11957e-11	ncbi_110534183	6.98	2.48	-1.49289	4.92868e-10	CROT	PREDICTED: peroxisomal carnitine O-octanoyltransferase-like [Salmo salar]
miR-21-y	1062.21	5367.18	2.3371	5.11957e-11	ncbi_110534248	0.906667	0.296667	-1.61173	0.0118461	HMBS	PREDICTED: porphobilinogen deaminase-like isoform X3 [Salmo salar]
miR-21-y	1062.21	5367.18	2.3371	5.11957e-11	ncbi_110534554	0.443333	0.0533333	-3.05528	0.00074982	ANP32A	PREDICTED: acidic leucine-rich nuclear phosphoprotein 32 family member B-like isoform X4 [Salmo salar]
miR-21-y	1062.21	5367.18	2.3371	5.11957e-11	ncbi_110535144	1.14333	0.333333	-1.77821	1.76391e-06	SMARCA2	PREDICTED: probable global transcription activator SNF2L2 isoform X2 [Rhinolophus sinicus]
miR-21-y	1062.21	5367.18	2.3371	5.11957e-11	ncbi_110535441	0.77	0.223333	-1.78566	0.00025003	PDK3	PREDICTED: pyruvate dehydrogenase (acetyl-transferring) kinase isozyme 3, mitochondrial isoform X1 [Salmo salar]
miR-21-y	1062.21	5367.18	2.3371	5.11957e-11	ncbi_110536004	0.736667	0.34	-1.11548	0.0206467	SLC25A37	PREDICTED: mitoferrin-1 [Salmo salar]
miR-21-y	1062.21	5367.18	2.3371	5.11957e-11	ncbi_110536116	0.156667	0.0366667	-2.09516	0.0140035	SSH1	PREDICTED: protein phosphatase Slingshot homolog 1 isoform X1 [Salmo salar]
miR-21-y	1062.21	5367.18	2.3371	5.11957e-11	ncbi_110536229	0.913333	0.293333	-1.6386	0.000226387	ANKLE2	PREDICTED: ankyrin repeat and LEM domain-containing protein 2-like [Salmo salar]
miR-21-y	1062.21	5367.18	2.3371	5.11957e-11	ncbi_110536977	0.483333	0.0933333	-2.37255	0.0372876	AK3	PREDICTED: GTP:AMP phosphotransferase AK3, mitochondrial-like isoform X1 [Salmo salar]
miR-21-y	1062.21	5367.18	2.3371	5.11957e-11	ncbi_110537256	2.78333	0.586667	-2.2462	1.72378e-11	AKAP1	PREDICTED: A-kinase anchor protein 1, mitochondrial-like [Salmo salar]
miR-21-y	1062.21	5367.18	2.3371	5.11957e-11	ncbi_110537302	1.82	0.256667	-2.82597	1.12956e-12	SMARCA1	PREDICTED: SWI/SNF-related matrix-associated actin-dependent regulator of chromatin subfamily A member 5-like isoform X1 [Salmo salar]
miR-21-y	1062.21	5367.18	2.3371	5.11957e-11	ncbi_110537314	7.56667	3.23333	-1.22664	4.81233e-07	RRAGA	ras-related GTP-binding protein A [Salmo salar]
miR-21-y	1062.21	5367.18	2.3371	5.11957e-11	ncbi_110537744	0.206667	0.0266667	-2.9542	0.0292374	DPYSL3	PREDICTED: dihydropyrimidinase-related protein 3-like isoform X2 [Salmo salar]
miR-21-y	1062.21	5367.18	2.3371	5.11957e-11	ncbi_110537833	2.33333	0.323333	-2.8513	2.401e-16	MLXIPL	PREDICTED: carbohydrate-responsive element-binding protein-like [Salmo salar]
miR-21-y	1062.21	5367.18	2.3371	5.11957e-11	ncbi_110537868	0.136667	0.001	-7.09452	0.025352	SFXN5	PREDICTED: sideroflexin-5-like isoform X1 [Salmo salar]
miR-21-y	1062.21	5367.18	2.3371	5.11957e-11	ncbi_110538031	0.25	0.04	-2.64386	0.0015669	FAM171A2	PREDICTED: protein FAM171A2-like [Salmo salar]
miR-21-y	1062.21	5367.18	2.3371	5.11957e-11	ncbi_110538071	0.2	0.05	-2	0.0401424	PPP1R9B	PREDICTED: neurabin-2-like [Salmo salar]
miR-21-y	1062.21	5367.18	2.3371	5.11957e-11	ncbi_110538212	1.17	0.206667	-2.50113	8.71816e-08	EZH2	PREDICTED: histone-lysine N-methyltransferase EZH1-like isoform X1 [Salmo salar]
miR-21-y	1062.21	5367.18	2.3371	5.11957e-11	ncbi_110538410	1.48	0.556667	-1.41071	7.30666e-07	NOTCH3	PREDICTED: neurogenic locus notch homolog protein 2-like [Stegastes partitus]
miR-21-y	1062.21	5367.18	2.3371	5.11957e-11	ncbi_110538423	1.86	0.65	-1.51679	6.39975e-06	S1PR2	PREDICTED: sphingosine 1-phosphate receptor 2-like [Salmo salar]
miR-21-y	1062.21	5367.18	2.3371	5.11957e-11	ncbi_110538507	0.576667	0.206667	-1.48043	0.00538094	USP43	PREDICTED: ubiquitin carboxyl-terminal hydrolase 43 isoform X2 [Esox lucius]
miR-21-y	1062.21	5367.18	2.3371	5.11957e-11	ncbi_110538567	4.68333	1.56333	-1.58291	1.46521e-11	HLF	PREDICTED: hepatic leukemia factor-like [Salmo salar]
miR-21-y	1062.21	5367.18	2.3371	5.11957e-11	ncbi_110538641	0.496667	0.14	-1.82685	0.000749702	MAP3K3	PREDICTED: mitogen-activated protein kinase kinase kinase 3 isoform X1 [Esox lucius]
miR-21-y	1062.21	5367.18	2.3371	5.11957e-11	ncbi_110539126	0.07	0.001	-6.12928	0.0248166	CDK14	PREDICTED: cyclin-dependent kinase 14 isoform X1 [Salmo salar]
miR-224-x	26.4788	2.00577	-3.72261	0.00111557	MSTRG.11823	1.52667	49.1467	5.00864	6.04568e-151	SAMD9L	PREDICTED: sterile alpha motif domain-containing protein 9-like [Salmo salar]
miR-224-x	26.4788	2.00577	-3.72261	0.00111557	MSTRG.12625	0.326667	1.41	2.1098	1.71082e-05	PDPK1	PREDICTED: 3-phosphoinositide-dependent protein kinase 1-like isoform X1 [Salmo salar]
miR-224-x	26.4788	2.00577	-3.72261	0.00111557	MSTRG.13836	1.10333	6.6	2.5806	1.07348e-22	--	-
miR-224-x	26.4788	2.00577	-3.72261	0.00111557	MSTRG.1706	0.0166667	1.26	6.24031	1.41279e-05	TRIM29	PREDICTED: tripartite motif-containing protein 16-like [Salmo salar]
miR-224-x	26.4788	2.00577	-3.72261	0.00111557	MSTRG.17403	0.0533333	3.96667	6.21675	4.90268e-07	DES	PREDICTED: desmin-like [Salmo salar]
miR-224-x	26.4788	2.00577	-3.72261	0.00111557	MSTRG.18004	0.001	0.803333	9.64985	1.75068e-05	--	-
miR-224-x	26.4788	2.00577	-3.72261	0.00111557	MSTRG.23308	0.59	37.9567	6.00749	9.61118e-215	--	PREDICTED: protein GAPT-like [Poecilia latipinna]
miR-224-x	26.4788	2.00577	-3.72261	0.00111557	MSTRG.660	0.0566667	1.5	4.72632	7.28229e-14	--	TC1-like transposase [Cyprinus carpio]
miR-224-x	26.4788	2.00577	-3.72261	0.00111557	MSTRG.7079	0.493333	2.38667	2.27436	2.87953e-09	--	unnamed protein product [Oncorhynchus mykiss]
miR-224-x	26.4788	2.00577	-3.72261	0.00111557	MSTRG.7080	0.596667	2.15	1.84934	8.47496e-09	--	unnamed protein product [Oncorhynchus mykiss]
miR-224-x	26.4788	2.00577	-3.72261	0.00111557	ncbi_100305297	5.08	15.0267	1.56462	1.51508e-15	SRSF3	PREDICTED: serine/arginine-rich splicing factor 3 isoform X1 [Salmo salar]
miR-224-x	26.4788	2.00577	-3.72261	0.00111557	ncbi_100500940	0.0966667	0.603333	2.64186	1.44031e-06	EOMES	T-box 21 [Oncorhynchus mykiss]
miR-224-x	26.4788	2.00577	-3.72261	0.00111557	ncbi_110485258	0.0533333	0.296667	2.47573	0.00418449	CCNF	PREDICTED: cyclin-F-like [Salmo salar]
miR-224-x	26.4788	2.00577	-3.72261	0.00111557	ncbi_110485301	1.29333	20.84	4.01019	4.14228e-201	RNF213A	PREDICTED: E3 ubiquitin-protein ligase RNF213-like isoform X4 [Salmo salar]
miR-224-x	26.4788	2.00577	-3.72261	0.00111557	ncbi_110485809	0.24	1.22	2.34577	6.00117e-08	USP43	PREDICTED: ubiquitin carboxyl-terminal hydrolase 43-like isoform X2 [Salmo salar]
miR-224-x	26.4788	2.00577	-3.72261	0.00111557	ncbi_110485900	0.11	0.673333	2.61382	2.3175e-05	--	PREDICTED: tensin-4-like [Salmo salar]
miR-224-x	26.4788	2.00577	-3.72261	0.00111557	ncbi_110486375	0.15	1.28	3.09311	3.52998e-18	VCAM1	PREDICTED: hemicentin-1-like isoform X1 [Salmo salar]
miR-224-x	26.4788	2.00577	-3.72261	0.00111557	ncbi_110486431	1.29	4.42333	1.77776	1.3605e-11	TMEM184B	PREDICTED: transmembrane protein 184B-like isoform X1 [Salmo salar]
miR-224-x	26.4788	2.00577	-3.72261	0.00111557	ncbi_110486732	0.13	0.8	2.62149	3.01745e-09	--	PREDICTED: uncharacterized protein LOC106606838 isoform X1 [Salmo salar]
miR-224-x	26.4788	2.00577	-3.72261	0.00111557	ncbi_110486914	0.676667	1.54333	1.18953	0.00105355	KHSRP	PREDICTED: far upstream element-binding protein 2-like isoform X3 [Salmo salar]
miR-224-x	26.4788	2.00577	-3.72261	0.00111557	ncbi_110488468	0.59	1.87667	1.66939	1.79988e-06	CLIC1	PREDICTED: chloride intracellular channel protein 1-like [Salmo salar]
miR-224-x	26.4788	2.00577	-3.72261	0.00111557	ncbi_110488591	0.0766667	0.44	2.52083	0.0101778	SPON2	PREDICTED: spondin-2-like [Salmo salar]
miR-224-x	26.4788	2.00577	-3.72261	0.00111557	ncbi_110488723	0.0166667	0.126667	2.926	0.0102074	DGKQ	PREDICTED: diacylglycerol kinase theta-like isoform X1 [Salmo salar]
miR-224-x	26.4788	2.00577	-3.72261	0.00111557	ncbi_110488997	0.173333	2.61667	3.91611	2.43825e-47	SECA	unnamed protein product [Oncorhynchus mykiss]
miR-224-x	26.4788	2.00577	-3.72261	0.00111557	ncbi_110489559	0.176667	0.43	1.28331	0.034845	PQLC2	PREDICTED: lysosomal amino acid transporter 1 homolog [Salmo salar]
miR-224-x	26.4788	2.00577	-3.72261	0.00111557	ncbi_110490442	0.06	0.363333	2.59826	0.00624669	TMCC3	PREDICTED: transmembrane and coiled-coil domains protein 3-like isoform X4 [Salmo salar]
miR-224-x	26.4788	2.00577	-3.72261	0.00111557	ncbi_110490583	2.40667	11.5567	2.26362	2.45178e-35	IMPDH1B	PREDICTED: inosine-5'-monophosphate dehydrogenase 1b isoform X1 [Esox lucius]
miR-224-x	26.4788	2.00577	-3.72261	0.00111557	ncbi_110491055	0.0666667	0.536667	3.00899	1.58504e-05	RBMS2	PREDICTED: RNA-binding motif, single-stranded-interacting protein 2-like isoform X1 [Salmo salar]
miR-224-x	26.4788	2.00577	-3.72261	0.00111557	ncbi_110491643	0.0533333	1.91667	5.16742	2.60241e-23	POL	unnamed protein product [Oncorhynchus mykiss]
miR-224-x	26.4788	2.00577	-3.72261	0.00111557	ncbi_110491985	0.23	0.616667	1.42286	0.000749702	EDIL3	PREDICTED: lactadherin-like isoform X1 [Salmo salar]
miR-224-x	26.4788	2.00577	-3.72261	0.00111557	ncbi_110492096	0.256667	0.63	1.29546	0.000431183	ITGA5	PREDICTED: integrin alpha-5-like [Salmo salar]
miR-224-x	26.4788	2.00577	-3.72261	0.00111557	ncbi_110492146	4.36333	29.7633	2.77003	5.32353e-07	--	PREDICTED: tumor necrosis factor receptor superfamily member 9-like isoform X2 [Salmo salar]
miR-224-x	26.4788	2.00577	-3.72261	0.00111557	ncbi_110493184	1.12667	7.34333	2.70437	3.04985e-44	ZNFX1	PREDICTED: NFX1-type zinc finger-containing protein 1-like [Salmo salar]
miR-224-x	26.4788	2.00577	-3.72261	0.00111557	ncbi_110493556	0.0366667	0.24	2.71049	0.000297754	USP43	PREDICTED: ubiquitin carboxyl-terminal hydrolase 43-like isoform X1 [Salmo salar]
miR-224-x	26.4788	2.00577	-3.72261	0.00111557	ncbi_110494323	6.04667	85.8767	3.82805	4.17891e-188	STAT1	signal transducer and activator of transcription 2 [Oncorhynchus mykiss]
miR-224-x	26.4788	2.00577	-3.72261	0.00111557	ncbi_110494474	0.226667	0.563333	1.31342	0.0169772	SLC2A1	PREDICTED: solute carrier family 2, facilitated glucose transporter member 1-like [Salmo salar]
miR-224-x	26.4788	2.00577	-3.72261	0.00111557	ncbi_110494486	0.09	0.353333	1.97303	0.020768	FHIT	PREDICTED: bis(5'-adenosyl)-triphosphatase isoform X1 [Esox lucius]
miR-224-x	26.4788	2.00577	-3.72261	0.00111557	ncbi_110494497	12.5033	26.3967	1.07804	3.21732e-09	PSMD6	PREDICTED: 26S proteasome non-ATPase regulatory subunit 6-like [Salmo salar]
miR-224-x	26.4788	2.00577	-3.72261	0.00111557	ncbi_110494779	0.206667	0.566667	1.45519	0.0125228	DDIT3	PREDICTED: DNA damage-inducible transcript 3 protein [Poecilia reticulata]
miR-224-x	26.4788	2.00577	-3.72261	0.00111557	ncbi_110494826	0.573333	10.6367	4.21353	0.000460184	--	PREDICTED: RING finger protein 186-like [Salmo salar]
miR-224-x	26.4788	2.00577	-3.72261	0.00111557	ncbi_110495115	0.123333	0.473333	1.94029	0.000356807	PIK3R5	PREDICTED: phosphoinositide 3-kinase regulatory subunit 5-like isoform X1 [Salmo salar]
miR-224-x	26.4788	2.00577	-3.72261	0.00111557	ncbi_110495681	0.00333333	0.286667	6.42626	1.59423e-05	MCF2L	PREDICTED: guanine nucleotide exchange factor DBS-like isoform X3 [Salmo salar]
miR-224-x	26.4788	2.00577	-3.72261	0.00111557	ncbi_110495799	8.71667	39.8133	2.1914	1.02566e-42	GCA	Grancalcin [Salmo salar]
miR-224-x	26.4788	2.00577	-3.72261	0.00111557	ncbi_110496007	30.7633	158.79	2.36784	6.23392e-65	ARF4	PREDICTED: ADP-ribosylation factor 4-like [Salmo salar]
miR-224-x	26.4788	2.00577	-3.72261	0.00111557	ncbi_110496044	0.21	0.643333	1.61518	0.00104887	CLIC1	PREDICTED: chloride intracellular channel protein 1-like [Salmo salar]
miR-224-x	26.4788	2.00577	-3.72261	0.00111557	ncbi_110496511	0.456667	1.18	1.36957	1.40418e-06	ANKIB1	PREDICTED: ankyrin repeat and IBR domain-containing protein 1 isoform X2 [Macaca nemestrina]
miR-224-x	26.4788	2.00577	-3.72261	0.00111557	ncbi_110496608	1.26	6.63667	2.39704	4.41064e-28	GRINA	PREDICTED: protein lifeguard 1-like isoform X3 [Salmo salar]
miR-224-x	26.4788	2.00577	-3.72261	0.00111557	ncbi_110496785	0.69	2.25	1.70526	4.84067e-13	RAPH1	PREDICTED: ras-associated and pleckstrin homology domains-containing protein 1-like [Salmo salar]
miR-224-x	26.4788	2.00577	-3.72261	0.00111557	ncbi_110497250	0.0833333	0.573333	2.78241	0.00428105	CLEC4E	PREDICTED: C-type lectin domain family 4 member E-like [Salmo salar]
miR-224-x	26.4788	2.00577	-3.72261	0.00111557	ncbi_110497342	0.336667	0.82	1.2843	0.0223521	SNAPC3	PREDICTED: snRNA-activating protein complex subunit 3-like [Salmo salar]
miR-224-x	26.4788	2.00577	-3.72261	0.00111557	ncbi_110497546	0.196667	0.996667	2.34136	2.48334e-11	ISM2	PREDICTED: isthmin-2-like [Salmo salar]
miR-224-x	26.4788	2.00577	-3.72261	0.00111557	ncbi_110497953	22.1067	60.5933	1.45468	6.48938e-14	FGL1	PREDICTED: fibrinogen-like protein 1-like protein [Salmo salar]
miR-224-x	26.4788	2.00577	-3.72261	0.00111557	ncbi_110498119	0.343333	256.863	9.54718	3.40975e-48	RSAD2	PREDICTED: radical S-adenosyl methionine domain-containing protein 2-like [Salmo salar]
miR-224-x	26.4788	2.00577	-3.72261	0.00111557	ncbi_110498445	8.71333	51.5533	2.56477	6.47361e-51	ELMOD2	PREDICTED: ELMO domain-containing protein 2-like [Salmo salar]
miR-224-x	26.4788	2.00577	-3.72261	0.00111557	ncbi_110498446	4.39667	17.6867	2.00818	1.94741e-22	ELMOD2	PREDICTED: ELMO domain-containing protein 2-like [Salmo salar]
miR-224-x	26.4788	2.00577	-3.72261	0.00111557	ncbi_110498668	2.30333	4.72667	1.0371	3.05081e-08	SLC43A1	PREDICTED: large neutral amino acids transporter small subunit 3-like [Salmo salar]
miR-224-x	26.4788	2.00577	-3.72261	0.00111557	ncbi_110498879	1.01667	3.1	1.60842	3.26313e-13	TCF20	PREDICTED: retinoic acid-induced protein 1-like isoform X1 [Salmo salar]
miR-224-x	26.4788	2.00577	-3.72261	0.00111557	ncbi_110500076	10.2933	53.4533	2.37657	2.88228e-53	PARP12	PREDICTED: poly [ADP-ribose] polymerase 12-like [Salmo salar]
miR-224-x	26.4788	2.00577	-3.72261	0.00111557	ncbi_110500365	2.25333	6.03333	1.42089	7.27294e-08	AP1S1	adaptor-related protein complex 1, sigma 1 subunit isoform 1 [Danio rerio]
miR-224-x	26.4788	2.00577	-3.72261	0.00111557	ncbi_100499612	5.77333	45.8267	2.98871	1.32179e-102	IFIH1	melanoma differentiation associated gene 5 [Oncorhynchus mykiss]
miR-224-x	26.4788	2.00577	-3.72261	0.00111557	ncbi_110501602	0.116667	0.376667	1.6909	0.0127904	FILIP1L	PREDICTED: filamin A-interacting protein 1-like [Salmo salar]
miR-224-x	26.4788	2.00577	-3.72261	0.00111557	ncbi_110502320	15.5233	38.8633	1.32397	1.61391e-18	CSAD	cysteine sulfinate decarboxylase [Oncorhynchus mykiss]
miR-224-x	26.4788	2.00577	-3.72261	0.00111557	ncbi_110502353	0.22	0.61	1.47131	0.00200287	--	PREDICTED: zinc finger protein 501-like [Salmo salar]
miR-224-x	26.4788	2.00577	-3.72261	0.00111557	ncbi_110503214	2.57	6.43667	1.32455	1.13897e-08	CCNL1	PREDICTED: cyclin-L1-like isoform X2 [Salmo salar]
miR-224-x	26.4788	2.00577	-3.72261	0.00111557	ncbi_110503576	28.5833	94.63	1.72712	2.07112e-27	ZFP36L2-B	Butyrate response factor 1 [Salmo salar]
miR-224-x	26.4788	2.00577	-3.72261	0.00111557	ncbi_110503886	0.493333	2.29333	2.21681	8.14275e-11	BICDL1	PREDICTED: bicaudal D-related protein 1-like isoform X1 [Salmo salar]
miR-224-x	26.4788	2.00577	-3.72261	0.00111557	ncbi_110504525	20.47	42.8833	1.06691	3.63596e-08	TMED9	transmembrane emp24 domain-containing protein 9 [Esox lucius]
miR-224-x	26.4788	2.00577	-3.72261	0.00111557	ncbi_110504605	1.13333	2.41333	1.09045	0.00031118	STAG2	Cohesin subunit SA-2, partial [Gavia stellata]
miR-224-x	26.4788	2.00577	-3.72261	0.00111557	ncbi_110504980	0.00666667	0.34	5.67243	0.00083931	FOSL1	PREDICTED: fos-related antigen 1 isoform X1 [Salmo salar]
miR-224-x	26.4788	2.00577	-3.72261	0.00111557	ncbi_110505291	5.29333	12.6733	1.25955	9.57732e-13	ZMPSTE24	CAAX prenyl protease 1 homolog [Salmo salar]
miR-224-x	26.4788	2.00577	-3.72261	0.00111557	ncbi_110505538	0.226667	0.6	1.40439	0.00478459	RPS6KL1	PREDICTED: ribosomal protein S6 kinase delta-1-like isoform X1 [Salmo salar]
miR-224-x	26.4788	2.00577	-3.72261	0.00111557	ncbi_110505633	0.206667	1.43667	2.79735	3.27237e-07	--	PREDICTED: zinc finger protein 239-like [Salmo salar]
miR-224-x	26.4788	2.00577	-3.72261	0.00111557	ncbi_110505666	4.40667	61.0833	3.79302	1.76345e-80	EIF4E	Eukaryotic translation initiation factor 4E [Salmo salar]
miR-224-x	26.4788	2.00577	-3.72261	0.00111557	ncbi_110506708	0.153333	0.566667	1.88583	0.00334356	GAS1	PREDICTED: growth arrest-specific protein 1-like [Salmo salar]
miR-224-x	26.4788	2.00577	-3.72261	0.00111557	ncbi_110507118	0.08	0.336667	2.07325	0.00270987	LIMK1	PREDICTED: LIM domain kinase 1-like isoform X1 [Salmo salar]
miR-224-x	26.4788	2.00577	-3.72261	0.00111557	ncbi_110507452	11.2133	49.1433	2.13178	1.78332e-33	ZFP36L2-B	PREDICTED: tristetraprolin-like [Salmo salar]
miR-224-x	26.4788	2.00577	-3.72261	0.00111557	ncbi_110507736	0.503333	4.48333	3.15499	7.31205e-25	MIDN	PREDICTED: midnolin-like [Salmo salar]
miR-224-x	26.4788	2.00577	-3.72261	0.00111557	ncbi_110507786	0.253333	0.583333	1.20328	0.0191568	SOCS5	PREDICTED: suppressor of cytokine signaling 5-like [Salmo salar]
miR-224-x	26.4788	2.00577	-3.72261	0.00111557	ncbi_110509102	1.21	3.13	1.37116	4.84579e-13	FASTK	PREDICTED: FAST kinase domain-containing protein 3-like isoform X2 [Salmo salar]
miR-224-x	26.4788	2.00577	-3.72261	0.00111557	ncbi_110509188	0.973333	2.58667	1.41009	1.31741e-11	SKIL	PREDICTED: ski-like protein [Salmo salar]
miR-224-x	26.4788	2.00577	-3.72261	0.00111557	ncbi_110509599	0.0566667	0.256667	2.17932	0.0414967	TTC33	PREDICTED: tetratricopeptide repeat protein 33-like isoform X1 [Salmo salar]
miR-224-x	26.4788	2.00577	-3.72261	0.00111557	ncbi_110509668	0.41	1.91	2.21988	2.23289e-08	SCAMP1	PREDICTED: secretory carrier-associated membrane protein 1-like isoform X1 [Salmo salar]
miR-224-x	26.4788	2.00577	-3.72261	0.00111557	ncbi_110509730	9.17	22.3433	1.28485	1.89562e-20	ATP2A2	PREDICTED: sarcoplasmic/endoplasmic reticulum calcium ATPase 2 [Salmo salar]
miR-224-x	26.4788	2.00577	-3.72261	0.00111557	ncbi_110510133	0.0566667	0.4	2.81943	0.0476143	--	PREDICTED: putative nuclease HARBI1 [Cyprinus carpio]
miR-224-x	26.4788	2.00577	-3.72261	0.00111557	ncbi_110510175	2.60333	6.30667	1.27652	1.42127e-14	DDX6	PREDICTED: probable ATP-dependent RNA helicase ddx6 [Salmo salar]
miR-224-x	26.4788	2.00577	-3.72261	0.00111557	ncbi_110511312	0.273333	2.12667	2.95986	2.45992e-08	--	PREDICTED: uncharacterized protein LOC106605543 isoform X2 [Salmo salar]
miR-224-x	26.4788	2.00577	-3.72261	0.00111557	ncbi_110514335	5.72667	31.3133	2.45101	1.10085e-32	DPY19L1	PREDICTED: probable C-mannosyltransferase DPY19L1 [Salmo salar]
miR-224-x	26.4788	2.00577	-3.72261	0.00111557	ncbi_110515971	4.28667	9.17333	1.09759	1.68529e-11	WWP2	PREDICTED: NEDD4-like E3 ubiquitin-protein ligase WWP2 isoform X2 [Salmo salar]
miR-224-x	26.4788	2.00577	-3.72261	0.00111557	ncbi_110517541	0.12	0.78	2.70044	3.28116e-08	ZC3H12A	PREDICTED: ribonuclease ZC3H12A-like [Salmo salar]
miR-224-x	26.4788	2.00577	-3.72261	0.00111557	ncbi_110519987	5.75	28.4933	2.30899	5.16785e-61	GPR39	PREDICTED: G-protein coupled receptor 39-like [Salmo salar]
miR-224-x	26.4788	2.00577	-3.72261	0.00111557	ncbi_110520604	0.353333	1.26667	1.84194	2.44074e-07	TNS1	PREDICTED: tensin-1-like isoform X8 [Salmo salar]
miR-224-x	26.4788	2.00577	-3.72261	0.00111557	ncbi_110520630	1.11	4.08	1.87801	2.24553e-15	SLC37A1	PREDICTED: glycerol-3-phosphate transporter isoform X2 [Salmo salar]
miR-224-x	26.4788	2.00577	-3.72261	0.00111557	ncbi_110521266	0.183333	5.65667	4.94741	1.441e-50	TRIM25	PREDICTED: E3 ubiquitin/ISG15 ligase TRIM25-like [Salmo salar]
miR-224-x	26.4788	2.00577	-3.72261	0.00111557	ncbi_110521291	6.17333	35.1933	2.51118	1.95923e-09	NUCB2	PREDICTED: nucleobindin-2-like [Salmo salar]
miR-224-x	26.4788	2.00577	-3.72261	0.00111557	ncbi_110521325	0.736667	1.92333	1.38452	0.000111925	ELL2	PREDICTED: RNA polymerase II elongation factor ELL2-like [Salmo salar]
miR-224-x	26.4788	2.00577	-3.72261	0.00111557	ncbi_110522186	0.4	1.82	2.18587	3.09679e-06	TPD52L1	PREDICTED: tumor protein D53 isoform X11 [Salmo salar]
miR-224-x	26.4788	2.00577	-3.72261	0.00111557	ncbi_110522214	0.453333	1.40333	1.63021	1.51091e-06	DCBLD1	PREDICTED: discoidin, CUB and LCCL domain-containing protein 1-like isoform X1 [Salmo salar]
miR-224-x	26.4788	2.00577	-3.72261	0.00111557	ncbi_110523059	3.1	27.9	3.16993	9.94674e-82	PARP12	PREDICTED: poly [ADP-ribose] polymerase 12-like [Salmo salar]
miR-224-x	26.4788	2.00577	-3.72261	0.00111557	ncbi_110523402	1.29	4.25	1.72009	0.00334048	TPST2	PREDICTED: protein-tyrosine sulfotransferase 2-like [Salmo salar]
miR-224-x	26.4788	2.00577	-3.72261	0.00111557	ncbi_110523717	0.001	0.96	9.90689	5.51955e-07	NEURL3	PREDICTED: E3 ubiquitin-protein ligase NEURL3-like [Salmo salar]
miR-224-x	26.4788	2.00577	-3.72261	0.00111557	ncbi_110523730	2.33333	5.04333	1.11199	1.30992e-09	DGCR2	PREDICTED: integral membrane protein DGCR2/IDD-like isoform X1 [Salmo salar]
miR-224-x	26.4788	2.00577	-3.72261	0.00111557	ncbi_110524243	2.13	6.74667	1.66332	3.55309e-29	SBNO2	PREDICTED: protein strawberry notch homolog 2-like isoform X1 [Salmo salar]
miR-224-x	26.4788	2.00577	-3.72261	0.00111557	ncbi_110524293	2.01333	5.17	1.36058	3.75083e-10	MBD3	PREDICTED: methyl-CpG-binding domain protein 3-like isoform X1 [Salmo salar]
miR-224-x	26.4788	2.00577	-3.72261	0.00111557	ncbi_110524492	1.83	4.68667	1.35672	3.09038e-14	ZYG11	PREDICTED: protein zyg-11 homolog [Salmo salar]
miR-224-x	26.4788	2.00577	-3.72261	0.00111557	ncbi_110524510	0.106667	0.363333	1.76818	0.0401627	TMED5	PREDICTED: transmembrane emp24 domain-containing protein 5-like [Salmo salar]
miR-224-x	26.4788	2.00577	-3.72261	0.00111557	ncbi_110524723	0.403333	2.18333	2.43649	1.143e-13	PDE4B	PREDICTED: cAMP-specific 3',5'-cyclic phosphodiesterase 4B isoform X2 [Salmo salar]
miR-224-x	26.4788	2.00577	-3.72261	0.00111557	ncbi_110524902	0.666667	1.41333	1.08406	0.00128186	SCML2	PREDICTED: sex comb on midleg-like protein 2 isoform X2 [Salmo salar]
miR-224-x	26.4788	2.00577	-3.72261	0.00111557	ncbi_110525663	0.123333	1.79333	3.86201	1.28545e-07	--	E3 ubiquitin-protein ligase LINCR [Salmo salar]
miR-224-x	26.4788	2.00577	-3.72261	0.00111557	ncbi_110525743	0.001	1.01333	9.98489	7.33324e-05	SVOP	PREDICTED: synaptic vesicle 2-related protein-like [Salmo salar]
miR-224-x	26.4788	2.00577	-3.72261	0.00111557	ncbi_110526599	1.03333	3.91333	1.92109	5.54364e-21	CYLD	PREDICTED: ubiquitin carboxyl-terminal hydrolase CYLD isoform X1 [Salmo salar]
miR-224-x	26.4788	2.00577	-3.72261	0.00111557	ncbi_110527503	0.646667	9.02	3.80203	3.79499e-40	ANOS1	PREDICTED: anosmin-1-like [Salmo salar]
miR-224-x	26.4788	2.00577	-3.72261	0.00111557	ncbi_110527645	0.0666667	0.496667	2.89724	0.00231812	--	unnamed protein product [Oncorhynchus mykiss]
miR-224-x	26.4788	2.00577	-3.72261	0.00111557	ncbi_110527953	0.216667	0.483333	1.15754	0.0285587	STIMATE	PREDICTED: transmembrane protein 110-like [Salmo salar]
miR-224-x	26.4788	2.00577	-3.72261	0.00111557	ncbi_110528325	3.86	18.9233	2.29349	2.24085e-23	FKBP5	PREDICTED: peptidyl-prolyl cis-trans isomerase FKBP5-like [Salmo salar]
miR-224-x	26.4788	2.00577	-3.72261	0.00111557	ncbi_110529428	2.60333	26.4833	3.34665	2.40771e-65	RNF8	PREDICTED: E3 ubiquitin-protein ligase RNF8 isoform X1 [Salmo salar]
miR-224-x	26.4788	2.00577	-3.72261	0.00111557	ncbi_110529687	0.336667	7.59667	4.49597	5.12562e-68	AKT1	PREDICTED: RAC-alpha serine/threonine-protein kinase isoform X1 [Salmo salar]
miR-224-x	26.4788	2.00577	-3.72261	0.00111557	ncbi_110529860	1.84	4.20333	1.19183	1.03678e-07	ZNF410	Zinc finger protein 410 [Salmo salar]
miR-224-x	26.4788	2.00577	-3.72261	0.00111557	ncbi_110530144	0.0133333	0.16	3.58496	0.00525923	CLSTN2	PREDICTED: calsyntenin-2-like isoform X1 [Salmo salar]
miR-224-x	26.4788	2.00577	-3.72261	0.00111557	ncbi_110530494	6.27	15.14	1.27183	7.17302e-13	HIGD1A	PREDICTED: HIG1 domain family member 1A, mitochondrial-like [Salmo salar]
miR-224-x	26.4788	2.00577	-3.72261	0.00111557	ncbi_110530610	0.37	3.25333	3.13632	1.03911e-17	RNF212B	PREDICTED: RING finger protein 212B isoform X3 [Salmo salar]
miR-224-x	26.4788	2.00577	-3.72261	0.00111557	ncbi_110530637	1.11667	2.67333	1.25944	2.51415e-06	ELF1	PREDICTED: ETS-related transcription factor Elf-1-like [Salmo salar]
miR-224-x	26.4788	2.00577	-3.72261	0.00111557	ncbi_110530810	2.04667	6.88667	1.75053	1.62978e-15	RANBP3	PREDICTED: ran-binding protein 3-like isoform X2 [Salmo salar]
miR-224-x	26.4788	2.00577	-3.72261	0.00111557	ncbi_110530829	3.48667	21.7667	2.6422	5.15795e-43	MUL1A	Mul1b protein [Salmo salar]
miR-224-x	26.4788	2.00577	-3.72261	0.00111557	ncbi_110530927	104.007	318.4	1.61416	3.90864e-15	MAT1A	PREDICTED: S-adenosylmethionine synthase isoform type-1 [Salmo salar]
miR-224-x	26.4788	2.00577	-3.72261	0.00111557	ncbi_110531824	1.6	4.86667	1.60486	3.45503e-12	--	PREDICTED: cellular tumor antigen p53-like isoform X1 [Salmo salar]
miR-224-x	26.4788	2.00577	-3.72261	0.00111557	ncbi_110531831	4.05333	8.40333	1.05185	1.16223e-09	SLC29A2	PREDICTED: equilibrative nucleoside transporter 2-like isoform X1 [Salmo salar]
miR-224-x	26.4788	2.00577	-3.72261	0.00111557	ncbi_110532023	0.76	2.39667	1.65696	4.8198e-19	BAZ2A	PREDICTED: bromodomain adjacent to zinc finger domain protein 2A-like isoform X4 [Salmo salar]
miR-224-x	26.4788	2.00577	-3.72261	0.00111557	ncbi_110532065	2.9	6.12667	1.07905	5.68102e-07	CHDH	PREDICTED: choline dehydrogenase, mitochondrial [Salmo salar]
miR-224-x	26.4788	2.00577	-3.72261	0.00111557	ncbi_110532244	0.296667	0.943333	1.66892	9.39974e-06	HCK	PREDICTED: tyrosine-protein kinase HCK-like isoform X1 [Salmo salar]
miR-224-x	26.4788	2.00577	-3.72261	0.00111557	ncbi_110532270	0.733333	9.81	3.74171	3.69375e-75	LAMB2	PREDICTED: laminin subunit beta-2-like isoform X1 [Salmo salar]
miR-224-x	26.4788	2.00577	-3.72261	0.00111557	ncbi_110532562	9.01	22.47	1.3184	1.87344e-17	DAZAP2	PREDICTED: DAZ-associated protein 2-like [Salmo salar]
miR-224-x	26.4788	2.00577	-3.72261	0.00111557	ncbi_110532627	0.03	0.62	4.36923	2.22507e-05	PFKFB1	PREDICTED: 6-phosphofructo-2-kinase/fructose-2,6-bisphosphatase isoform X2 [Salmo salar]
miR-224-x	26.4788	2.00577	-3.72261	0.00111557	ncbi_110532684	0.256667	0.806667	1.65208	0.000947951	RBMS2	PREDICTED: RNA-binding motif, single-stranded-interacting protein 2-like isoform X2 [Salmo salar]
miR-224-x	26.4788	2.00577	-3.72261	0.00111557	ncbi_110532823	0.05	0.346667	2.79355	0.00263508	CA6	PREDICTED: carbonic anhydrase 6-like [Salmo salar]
miR-224-x	26.4788	2.00577	-3.72261	0.00111557	ncbi_110533646	0.73	3.91	2.4212	9.02868e-17	RPS6KB1	PREDICTED: ribosomal protein S6 kinase beta-1-like isoform X1 [Salmo salar]
miR-224-x	26.4788	2.00577	-3.72261	0.00111557	ncbi_110533780	1.75333	7.70333	2.13538	2.3768e-20	RNF214	PREDICTED: RING finger protein 214-like isoform X1 [Salmo salar]
miR-224-x	26.4788	2.00577	-3.72261	0.00111557	ncbi_110533816	0.643333	2.73333	2.08702	1.41689e-18	BRWD3	PREDICTED: bromodomain and WD repeat-containing protein 3-like isoform X1 [Salmo salar]
miR-224-x	26.4788	2.00577	-3.72261	0.00111557	ncbi_110534311	0.193333	2.47667	3.67924	9.87764e-19	TNIP2	PREDICTED: TNFAIP3-interacting protein 2 isoform X1 [Salmo salar]
miR-224-x	26.4788	2.00577	-3.72261	0.00111557	ncbi_110535669	1.45667	9.97667	2.77589	9.53173e-25	IMPA1	inositol monophosphatase 1 [Salmo salar]
miR-224-x	26.4788	2.00577	-3.72261	0.00111557	ncbi_110535691	0.603333	2.43333	2.01191	1.01651e-16	FEM1C	PREDICTED: protein fem-1 homolog C-like [Salmo salar]
miR-224-x	26.4788	2.00577	-3.72261	0.00111557	ncbi_110535748	0.626667	1.35667	1.1143	0.00636788	EHD2	PREDICTED: uncharacterized protein LOC106580116 isoform X1 [Salmo salar]
miR-224-x	26.4788	2.00577	-3.72261	0.00111557	ncbi_110535866	0.001	0.53	9.04985	6.51949e-10	ADAM22	PREDICTED: disintegrin and metalloproteinase domain-containing protein 22 [Salmo salar]
miR-224-x	26.4788	2.00577	-3.72261	0.00111557	ncbi_110535881	0.453333	1.37333	1.59904	1.85721e-06	--	PREDICTED: tumor necrosis factor ligand superfamily member 6-like [Salmo salar]
miR-224-x	26.4788	2.00577	-3.72261	0.00111557	ncbi_110536132	0.253333	1.68333	2.73221	4.17081e-10	SLC8B1	PREDICTED: sodium/potassium/calcium exchanger 6, mitochondrial isoform X2 [Salmo salar]
miR-224-x	26.4788	2.00577	-3.72261	0.00111557	ncbi_110536565	0.0666667	0.61	3.19377	2.1246e-06	TNIK	PREDICTED: TRAF2 and NCK-interacting protein kinase-like isoform X16 [Salmo salar]
miR-224-x	26.4788	2.00577	-3.72261	0.00111557	ncbi_110536880	0.001	0.183333	7.51833	0.000758715	TRABD2A	PREDICTED: metalloprotease TIKI1 [Salmo salar]
miR-224-x	26.4788	2.00577	-3.72261	0.00111557	ncbi_110537126	3.75333	18.07	2.26735	1.69138e-29	FYB1	PREDICTED: FYN-binding protein isoform X1 [Salmo salar]
miR-224-x	26.4788	2.00577	-3.72261	0.00111557	ncbi_110537311	0.363333	0.986667	1.44127	8.24033e-08	BRWD3	PREDICTED: bromodomain and WD repeat-containing protein 3-like isoform X1 [Salmo salar]
miR-224-x	26.4788	2.00577	-3.72261	0.00111557	ncbi_110537682	0.313333	0.786667	1.32805	0.00951501	USP2	PREDICTED: ubiquitin carboxyl-terminal hydrolase 2-like isoform X1 [Salmo salar]
miR-224-x	26.4788	2.00577	-3.72261	0.00111557	ncbi_110537696	0.296667	0.813333	1.455	0.0104469	NCF1	neutrophil cytosol factor 1 [Salmo salar]
miR-224-x	26.4788	2.00577	-3.72261	0.00111557	ncbi_110537919	2.41333	6.1	1.33778	2.58024e-12	SPNS1	PREDICTED: protein spinster homolog 1-like [Salmo salar]
miR-224-x	26.4788	2.00577	-3.72261	0.00111557	ncbi_110537929	0.47	2.04	2.11784	8.92807e-15	NLK.2	PREDICTED: serine/threonine-protein kinase NLK2-like [Salmo salar]
miR-224-x	26.4788	2.00577	-3.72261	0.00111557	ncbi_110538416	0.37	1.67	2.17425	6.31144e-10	TRIP10	PREDICTED: cdc42-interacting protein 4 homolog isoform X1 [Salmo salar]
miR-224-x	26.4788	2.00577	-3.72261	0.00111557	ncbi_110538792	0.146667	43.06	8.19766	5.1298e-46	--	PREDICTED: uncharacterized protein LOC106602018 [Salmo salar]
miR-224-x	26.4788	2.00577	-3.72261	0.00111557	ncbi_110538822	0.106667	0.533333	2.32193	2.06328e-05	CCNF	PREDICTED: cyclin-F-like [Salmo salar]
miR-224-x	26.4788	2.00577	-3.72261	0.00111557	ncbi_110538971	0.183333	4.16333	4.5052	1.16767e-40	HMCN2	PREDICTED: LOW QUALITY PROTEIN: hemicentin-1 [Esox lucius]
miR-25-x	12.9044	5.4843	-1.23448	0.00821592	MSTRG.10896	1.95667	4.97667	1.34678	1.45163e-12	NUP155	PREDICTED: nuclear pore complex protein Nup155-like isoform X1 [Salmo salar]
miR-25-x	12.9044	5.4843	-1.23448	0.00821592	MSTRG.12178	1.02	20.72	4.34438	1.19124e-70	--	PREDICTED: stress-induced-phosphoprotein 1-like [Salmo salar]
miR-25-x	12.9044	5.4843	-1.23448	0.00821592	MSTRG.7625	1.10667	2.22667	1.00866	0.0471141	SPSB4	PREDICTED: SPRY domain-containing SOCS box protein 4-like isoform X2 [Salmo salar]
miR-25-x	12.9044	5.4843	-1.23448	0.00821592	MSTRG.8274	0.0866667	15.34	7.46761	6.9464e-25	--	PREDICTED: uncharacterized protein LOC106577849 [Salmo salar]
miR-25-x	12.9044	5.4843	-1.23448	0.00821592	ncbi_110485301	1.29333	20.84	4.01019	4.14228e-201	RNF213A	PREDICTED: E3 ubiquitin-protein ligase RNF213-like isoform X4 [Salmo salar]
miR-25-x	12.9044	5.4843	-1.23448	0.00821592	ncbi_110485347	6.71667	17.1033	1.34846	9.76912e-08	IER2	immediate early response 2 [Salmo salar]
miR-25-x	12.9044	5.4843	-1.23448	0.00821592	ncbi_110485814	0.3	1.07667	1.84354	0.000758897	JPT1	TPA_inf: HN1 protein [Oncorhynchus mykiss]
miR-25-x	12.9044	5.4843	-1.23448	0.00821592	ncbi_110486197	0.316667	0.663333	1.06677	0.00146209	FBXL19	PREDICTED: F-box/LRR-repeat protein 19-like isoform X1 [Salmo salar]
miR-25-x	12.9044	5.4843	-1.23448	0.00821592	ncbi_110486415	0.903333	9.95333	3.46185	3.16937e-94	ZC3H7B	PREDICTED: zinc finger CCCH domain-containing protein 7B-like [Salmo salar]
miR-25-x	12.9044	5.4843	-1.23448	0.00821592	ncbi_110488096	0.356667	3.71667	3.38136	5.67554e-21	--	PREDICTED: RNA-binding protein 43-like isoform X2 [Salmo salar]
miR-25-x	12.9044	5.4843	-1.23448	0.00821592	ncbi_110488468	0.59	1.87667	1.66939	1.79988e-06	CLIC1	PREDICTED: chloride intracellular channel protein 1-like [Salmo salar]
miR-25-x	12.9044	5.4843	-1.23448	0.00821592	ncbi_110494034	0.59	2.20333	1.9009	2.30278e-10	NINJ1	PREDICTED: ninjurin-1-like [Salmo salar]
miR-25-x	12.9044	5.4843	-1.23448	0.00821592	ncbi_110494241	1.38	16.2767	3.56007	7.4843e-85	DTX3L	PREDICTED: deltex-3-like isoform X1 [Salmo salar]
miR-25-x	12.9044	5.4843	-1.23448	0.00821592	ncbi_110497784	0.326667	1.46	2.16008	4.84028e-15	ARNTL2	PREDICTED: aryl hydrocarbon receptor nuclear translocator-like protein 2 isoform X1 [Salmo salar]
miR-25-x	12.9044	5.4843	-1.23448	0.00821592	ncbi_110499696	3.72	7.66	1.04204	2.25433e-05	ZCRB1	zinc finger CCHC-type and RNA-binding motif-containing protein 1 [Salmo salar]
miR-25-x	12.9044	5.4843	-1.23448	0.00821592	ncbi_110503658	1.39	2.95667	1.08889	0.00184525	BLMH	PREDICTED: bleomycin hydrolase-like isoform X1 [Salmo salar]
miR-25-x	12.9044	5.4843	-1.23448	0.00821592	ncbi_110503674	1.13	2.41	1.09271	1.97427e-05	SIDT2	PREDICTED: SID1 transmembrane family member 2-like isoform X1 [Salmo salar]
miR-25-x	12.9044	5.4843	-1.23448	0.00821592	ncbi_110506426	1.15	5.41333	2.23488	4.05002e-12	TAAR13C	PREDICTED: trace amine-associated receptor 13c-like [Salmo salar]
miR-25-x	12.9044	5.4843	-1.23448	0.00821592	ncbi_110513844	1.30667	3.07	1.23235	5.82542e-07	TRP53INP1	PREDICTED: tumor protein p53-inducible nuclear protein 1-like [Salmo salar]
miR-25-x	12.9044	5.4843	-1.23448	0.00821592	ncbi_110521255	5.83	11.73	1.00864	4.15929e-11	API5	apoptosis inhibitor 5 [Salmo salar]
miR-25-x	12.9044	5.4843	-1.23448	0.00821592	ncbi_110523569	1.58	7.31	2.20995	1.13823e-36	TRAF2	PREDICTED: TNF receptor-associated factor 2 isoform X1 [Salmo salar]
miR-25-x	12.9044	5.4843	-1.23448	0.00821592	ncbi_110528017	3.72333	10.7	1.52294	9.01424e-15	ALDH4A1	PREDICTED: delta-1-pyrroline-5-carboxylate dehydrogenase, mitochondrial-like [Salmo salar]
miR-25-x	12.9044	5.4843	-1.23448	0.00821592	ncbi_110528447	0.0366667	1.50667	5.36075	1.01142e-16	IFI44	PREDICTED: interferon-induced protein 44-like [Salmo salar]
miR-25-x	12.9044	5.4843	-1.23448	0.00821592	ncbi_110529243	1.75	4.25333	1.28124	1.66606e-07	SELENOI	PREDICTED: ethanolaminephosphotransferase 1-like, partial [Salmo salar]
miR-25-x	12.9044	5.4843	-1.23448	0.00821592	ncbi_110529413	0.143333	1.07667	2.90913	5.57358e-08	DTL	PREDICTED: denticleless protein homolog isoform X2 [Salmo salar]
miR-25-x	12.9044	5.4843	-1.23448	0.00821592	ncbi_110531559	1.06667	16.4667	3.94837	3.42172e-97	PARP14	PREDICTED: poly [ADP-ribose] polymerase 14-like isoform X2 [Esox lucius]
miR-25-x	12.9044	5.4843	-1.23448	0.00821592	ncbi_110532769	1.09	2.93	1.42657	2.74457e-05	--	PREDICTED: tumor necrosis factor receptor superfamily member 5-like isoform X3 [Salmo salar]
miR-25-x	12.9044	5.4843	-1.23448	0.00821592	ncbi_110533816	0.643333	2.73333	2.08702	1.41689e-18	BRWD3	PREDICTED: bromodomain and WD repeat-containing protein 3-like isoform X1 [Salmo salar]
miR-25-x	12.9044	5.4843	-1.23448	0.00821592	ncbi_110537248	0.54	1.19667	1.14799	0.000576961	VEZF1	PREDICTED: vascular endothelial zinc finger 1-like isoform X1 [Salmo salar]
miR-27-x	331.281	101.316	-1.70919	0.000128638	MSTRG.19364	0.2	3.48333	4.1224	7.95541e-08	--	PREDICTED: tripartite motif-containing protein 47-like [Salmo salar]
miR-27-x	331.281	101.316	-1.70919	0.000128638	MSTRG.19771	1.18667	2.4	1.01612	0.0031475	--	PREDICTED: cuticle collagen 39-like isoform X2 [Kryptolebias marmoratus]
miR-27-x	331.281	101.316	-1.70919	0.000128638	MSTRG.2842	0.116667	5.43667	5.54226	1.69263e-43	--	Transposon TX1 uncharacterized 149 kDa protein [Exaiptasia pallida]
miR-27-x	331.281	101.316	-1.70919	0.000128638	MSTRG.7270	0.0633333	0.8	3.65896	9.66409e-06	--	PREDICTED: SCAN domain-containing protein 3 [Bubalus bubalis]
miR-27-x	331.281	101.316	-1.70919	0.000128638	MSTRG.9277	0.306667	28.57	6.54169	2.52687e-86	--	PREDICTED: E3 ubiquitin-protein ligase RNF144A-like [Salmo salar]
miR-27-x	331.281	101.316	-1.70919	0.000128638	ncbi_110485935	0.21	0.546667	1.38027	0.00209443	GRB10	PREDICTED: growth factor receptor-bound protein 10-like isoform X2 [Salmo salar]
miR-27-x	331.281	101.316	-1.70919	0.000128638	ncbi_110486732	0.13	0.8	2.62149	3.01745e-09	--	PREDICTED: uncharacterized protein LOC106606838 isoform X1 [Salmo salar]
miR-27-x	331.281	101.316	-1.70919	0.000128638	ncbi_110486775	0.146667	1.53	3.38292	3.00808e-09	--	CD83 [Oncorhynchus mykiss]
miR-27-x	331.281	101.316	-1.70919	0.000128638	ncbi_110487180	17.9367	53.49	1.57636	3.70447e-20	MCL1	myeloid leukemia differentiation protein homologue [Salmo salar]
miR-27-x	331.281	101.316	-1.70919	0.000128638	ncbi_110488184	0.11	0.843333	2.9386	1.31878e-10	ZDHHC14	PREDICTED: palmitoyltransferase ZDHHC18-like isoform X1 [Salmo salar]
miR-27-x	331.281	101.316	-1.70919	0.000128638	ncbi_110488725	0.0133333	0.78	5.87036	3.77115e-07	FFAR3	PREDICTED: free fatty acid receptor 2-like [Salmo salar]
miR-27-x	331.281	101.316	-1.70919	0.000128638	ncbi_110489269	0.693333	1.60667	1.21245	5.41215e-05	PPP1R8	PREDICTED: nuclear inhibitor of protein phosphatase 1-like [Salmo salar]
miR-27-x	331.281	101.316	-1.70919	0.000128638	ncbi_110489999	1.51667	6.78667	2.1618	1.20312e-15	MAF1	PREDICTED: repressor of RNA polymerase III transcription MAF1 homolog [Salmo salar]
miR-27-x	331.281	101.316	-1.70919	0.000128638	ncbi_110491929	3.31667	12.66	1.93247	3.84016e-39	STAT6	signal transducer and activator of transcription 6 [Oncorhynchus mykiss]
miR-27-x	331.281	101.316	-1.70919	0.000128638	ncbi_110492096	0.256667	0.63	1.29546	0.000431183	ITGA5	PREDICTED: integrin alpha-5-like [Salmo salar]
miR-27-x	331.281	101.316	-1.70919	0.000128638	ncbi_110492222	4.63	11.4033	1.30037	1.39625e-12	GNB1	PREDICTED: guanine nucleotide-binding protein G(I)/G(S)/G(T) subunit beta-1-like [Poecilia formosa]
miR-27-x	331.281	101.316	-1.70919	0.000128638	ncbi_110496289	3.11667	7.12333	1.19255	1.09896e-09	JTB	PREDICTED: protein JTB isoform X2 [Esox lucius]
miR-27-x	331.281	101.316	-1.70919	0.000128638	ncbi_110496548	0.57	1.64333	1.52759	9.60114e-09	ZBTB10	PREDICTED: zinc finger and BTB domain-containing protein 10-like [Salmo salar]
miR-27-x	331.281	101.316	-1.70919	0.000128638	ncbi_110497687	0.646667	1.96667	1.60466	1.94997e-05	EGLN3	PREDICTED: egl nine homolog 3 [Salmo salar]
miR-27-x	331.281	101.316	-1.70919	0.000128638	ncbi_110497897	0.633333	4.76667	2.91194	3.38336e-40	NLRC3	PREDICTED: protein NLRC3-like [Salmo salar]
miR-27-x	331.281	101.316	-1.70919	0.000128638	ncbi_110497970	0.09	0.383333	2.0906	0.000165232	ZBTB18.2	PREDICTED: zinc finger and BTB domain-containing protein 18.2-like [Salmo salar]
miR-27-x	331.281	101.316	-1.70919	0.000128638	ncbi_110498177	11.56	24.9033	1.1072	3.46071e-12	WARS	PREDICTED: tryptophan--tRNA ligase, cytoplasmic [Salmo salar]
miR-27-x	331.281	101.316	-1.70919	0.000128638	ncbi_110498465	0.256667	0.656667	1.35527	0.000153016	--	PREDICTED: zinc finger protein 205-like isoform X1 [Salmo salar]
miR-27-x	331.281	101.316	-1.70919	0.000128638	ncbi_110498668	2.30333	4.72667	1.0371	3.05081e-08	SLC43A1	PREDICTED: large neutral amino acids transporter small subunit 3-like [Salmo salar]
miR-27-x	331.281	101.316	-1.70919	0.000128638	ncbi_110499364	7.76667	31.4267	2.01662	1.1147e-39	BCL2L14	PREDICTED: apoptosis facilitator Bcl-2-like protein 14 [Clupea harengus]
miR-27-x	331.281	101.316	-1.70919	0.000128638	ncbi_110501874	0.22	2.20333	3.32411	4.03413e-13	RND3	PREDICTED: rho-related GTP-binding protein RhoE-like [Salmo salar]
miR-27-x	331.281	101.316	-1.70919	0.000128638	ncbi_110502353	0.22	0.61	1.47131	0.00200287	--	PREDICTED: zinc finger protein 501-like [Salmo salar]
miR-27-x	331.281	101.316	-1.70919	0.000128638	ncbi_110503306	0.001	0.11	6.78136	1.14813e-06	SPTBN4	PREDICTED: spectrin beta chain, non-erythrocytic 4 [Larimichthys crocea]
miR-27-x	331.281	101.316	-1.70919	0.000128638	ncbi_110505201	0.74	1.59	1.10343	0.00701043	WDR20	PREDICTED: WD repeat-containing protein 20 [Salmo salar]
miR-27-x	331.281	101.316	-1.70919	0.000128638	ncbi_110506350	2.45	7.24333	1.56387	1.32097e-15	SPATA2	Spermatogenesis-associated protein 2 [Salmo salar]
miR-27-x	331.281	101.316	-1.70919	0.000128638	ncbi_110507354	8.28	22.7533	1.45838	3.93553e-20	TAF15	PREDICTED: RNA-binding protein FUS-like isoform X1 [Salmo salar]
miR-27-x	331.281	101.316	-1.70919	0.000128638	ncbi_110507474	1.04	2.14667	1.04551	0.00025146	PLD3	PREDICTED: phospholipase D3 [Salmo salar]
miR-27-x	331.281	101.316	-1.70919	0.000128638	ncbi_110509622	1.03	5.99	2.53991	1.86731e-26	--	PREDICTED: LOW QUALITY PROTEIN: jeltraxin-like [Salmo salar]
miR-27-x	331.281	101.316	-1.70919	0.000128638	ncbi_110509643	10.9433	24.0267	1.13458	1.06165e-13	RAB7	PREDICTED: ras-related protein Rab-7a-like isoform X1 [Esox lucius]
miR-27-x	331.281	101.316	-1.70919	0.000128638	ncbi_110509876	0.766667	32.6867	5.41396	1.99891e-60	--	PREDICTED: C-C motif chemokine 19-like [Salmo salar]
miR-27-x	331.281	101.316	-1.70919	0.000128638	ncbi_110522299	2.08	7.18333	1.78807	2.85212e-18	RMDN3	PREDICTED: regulator of microtubule dynamics protein 3 [Salmo salar]
miR-27-x	331.281	101.316	-1.70919	0.000128638	ncbi_110523804	0.733333	5.04667	2.78279	3.13031e-29	SLC26A2	Slc26a1 [Oncorhynchus mykiss]
miR-27-x	331.281	101.316	-1.70919	0.000128638	ncbi_110524383	0.0966667	0.703333	2.86312	2.67197e-06	MFSD12	PREDICTED: major facilitator superfamily domain-containing protein 12-like [Salmo salar]
miR-27-x	331.281	101.316	-1.70919	0.000128638	ncbi_110524449	0.796667	2.51333	1.65755	4.85919e-10	SIN3B	PREDICTED: paired amphipathic helix protein Sin3b-like isoform X1 [Salmo salar]
miR-27-x	331.281	101.316	-1.70919	0.000128638	ncbi_110524574	3.43667	14.6	2.08689	2.44333e-24	UAP1	PREDICTED: UDP-N-acetylhexosamine pyrophosphorylase-like isoform X1 [Salmo salar]
miR-27-x	331.281	101.316	-1.70919	0.000128638	ncbi_110524767	0.0166667	0.103333	2.63227	0.0372504	PDE4DIP	PREDICTED: myomegalin-like isoform X7 [Salmo salar]
miR-27-x	331.281	101.316	-1.70919	0.000128638	ncbi_110525664	0.0266667	0.39	3.87036	0.000527797	NKX6-3	PREDICTED: homeobox protein Nkx-6.3-like [Salmo salar]
miR-27-x	331.281	101.316	-1.70919	0.000128638	ncbi_110525945	4.93667	32.2233	2.7065	2.81007e-29	PLPP1	PREDICTED: lipid phosphate phosphohydrolase 1-like [Salmo salar]
miR-27-x	331.281	101.316	-1.70919	0.000128638	ncbi_110526249	0.493333	1.38333	1.48751	3.88266e-05	DPY19L3	PREDICTED: probable C-mannosyltransferase DPY19L3 isoform X1 [Salmo salar]
miR-27-x	331.281	101.316	-1.70919	0.000128638	ncbi_110526376	0.68	2.56333	1.91441	2.06968e-11	TEAD1	PREDICTED: transcriptional enhancer factor TEF-1 isoform X1 [Salmo salar]
miR-27-x	331.281	101.316	-1.70919	0.000128638	ncbi_110528263	0.516667	1.12667	1.12476	0.00475066	INPP1	PREDICTED: inositol polyphosphate 1-phosphatase-like [Salmo salar]
miR-27-x	331.281	101.316	-1.70919	0.000128638	ncbi_110529497	1.35	7.01	2.37646	2.63235e-24	PNRC1	PREDICTED: proline-rich nuclear receptor coactivator 1-like [Salmo salar]
miR-27-x	331.281	101.316	-1.70919	0.000128638	ncbi_110529532	0.293333	2.00667	2.77419	1.92504e-12	ZC3H12A	PREDICTED: ribonuclease ZC3H12A-like isoform X1 [Salmo salar]
miR-27-x	331.281	101.316	-1.70919	0.000128638	ncbi_110529630	1.20667	52.1667	5.43403	1.8101e-136	ATF3	PREDICTED: cyclic AMP-dependent transcription factor ATF-3 [Salmo salar]
miR-27-x	331.281	101.316	-1.70919	0.000128638	ncbi_110529899	0.0466667	0.223333	2.25873	0.0386653	SASH1	PREDICTED: SAM and SH3 domain-containing protein 1-like [Salmo salar]
miR-27-x	331.281	101.316	-1.70919	0.000128638	ncbi_110530384	2.62	11.8167	2.17318	7.19938e-28	BLVRA	PREDICTED: biliverdin reductase A [Salmo salar]
miR-27-x	331.281	101.316	-1.70919	0.000128638	ncbi_110530458	1.75667	14.9767	3.0918	1.79252e-45	TYSND1	PREDICTED: peroxisomal leader peptide-processing protease [Salmo salar]
miR-27-x	331.281	101.316	-1.70919	0.000128638	ncbi_110531442	0.533333	1.67	1.64674	4.99434e-11	MTM1	PREDICTED: myotubularin-like [Sinocyclocheilus grahami]
miR-27-x	331.281	101.316	-1.70919	0.000128638	ncbi_110531529	0.06	24.0933	8.64946	6.0895e-44	TRIM27	PREDICTED: E3 ubiquitin-protein ligase TRIM39-like [Salmo salar]
miR-27-x	331.281	101.316	-1.70919	0.000128638	ncbi_110531782	2.93667	5.96667	1.02275	9.31855e-10	NFIB	PREDICTED: nuclear factor 1 B-type-like isoform X1 [Salmo salar]
miR-27-x	331.281	101.316	-1.70919	0.000128638	ncbi_110531849	1.38667	2.85667	1.04271	0.000331408	RBM4.1	PREDICTED: RNA-binding protein 4.1-like isoform X1 [Salmo salar]
miR-27-x	331.281	101.316	-1.70919	0.000128638	ncbi_110532383	0.99	4.3	2.11884	1.9713e-11	MMP23	PREDICTED: matrix metalloproteinase-23-like isoform X1 [Salmo salar]
miR-27-x	331.281	101.316	-1.70919	0.000128638	ncbi_110534064	0.253333	0.923333	1.86581	0.000396003	ZDHHC2	PREDICTED: probable palmitoyltransferase ZDHHC20 isoform X1 [Salmo salar]
miR-27-x	331.281	101.316	-1.70919	0.000128638	ncbi_110534498	0.51	2.49	2.28758	7.97287e-15	GALNT7	PREDICTED: N-acetylgalactosaminyltransferase 7-like isoform X1 [Salmo salar]
miR-27-x	331.281	101.316	-1.70919	0.000128638	ncbi_110535558	1.39667	3.21	1.20059	2.41499e-09	KIF5B	PREDICTED: kinesin-1 heavy chain-like [Salmo salar]
miR-27-x	331.281	101.316	-1.70919	0.000128638	ncbi_110537206	0.0233333	1.36333	5.8686	1.92737e-10	GGT5	PREDICTED: gamma-glutamyltransferase 5-like [Salmo salar]
miR-27-x	331.281	101.316	-1.70919	0.000128638	ncbi_110537292	2.52333	5.09667	1.01422	2.65402e-07	MSN	PREDICTED: moesin isoform X1 [Salmo salar]
miR-27-x	331.281	101.316	-1.70919	0.000128638	ncbi_110537559	3.26333	20.19	2.62922	2.64357e-58	NUP88	PREDICTED: nuclear pore complex protein Nup88-like [Salmo salar]
miR-27-x	331.281	101.316	-1.70919	0.000128638	ncbi_110537869	1.16	4.98667	2.10395	6.91306e-20	BCL3	PREDICTED: B-cell lymphoma 3 protein homolog isoform X2 [Salmo salar]
miR-27-x	331.281	101.316	-1.70919	0.000128638	ncbi_110537989	4.39	9.16667	1.06218	3.8923e-10	ATP13A1	PREDICTED: manganese-transporting ATPase 13A1-like [Salmo salar]
miR-28-x	48.5787	4.0912	-3.56973	0.00146827	MSTRG.13340	1.84	7.66333	2.05827	2.89233e-09	SMG1	PREDICTED: serine/threonine-protein kinase SMG1-like isoform X2 [Salmo salar]
miR-28-x	48.5787	4.0912	-3.56973	0.00146827	MSTRG.16052	0.08	0.67	3.06609	0.0297649	--	PREDICTED: NACHT, LRR and PYD domains-containing protein 1-like [Salmo salar]
miR-28-x	48.5787	4.0912	-3.56973	0.00146827	MSTRG.17789	0.633333	3.33667	2.39737	1.39097e-21	--	paired box protein and transposase domain containing protein [Lasius niger]
miR-28-x	48.5787	4.0912	-3.56973	0.00146827	MSTRG.1898	0.8	2.44333	1.61078	0.00103816	EIF3JA	PREDICTED: eukaryotic translation initiation factor 3 subunit J-A isoform X1 [Esox lucius]
miR-28-x	48.5787	4.0912	-3.56973	0.00146827	MSTRG.23309	0.0666667	1.91667	4.84549	7.62409e-22	--	PREDICTED: protein GAPT-like [Poecilia latipinna]
miR-28-x	48.5787	4.0912	-3.56973	0.00146827	MSTRG.2341	0.7	10.0733	3.84704	5.12427e-43	TRIM21	PREDICTED: E3 ubiquitin-protein ligase TRIM39-like [Salmo salar]
miR-28-x	48.5787	4.0912	-3.56973	0.00146827	MSTRG.917	4.75333	15.66	1.72007	2.85868e-08	CMTM4	PREDICTED: CKLF-like MARVEL transmembrane domain-containing protein 6 [Salmo salar]
miR-28-x	48.5787	4.0912	-3.56973	0.00146827	MSTRG.9604	0.466667	2.50333	2.42339	1.22737e-05	--	PREDICTED: small ubiquitin-related modifier 1-B-like [Clupea harengus]
miR-28-x	48.5787	4.0912	-3.56973	0.00146827	ncbi_110487989	10.1367	33.21	1.71203	1.54024e-33	TINAGL1	PREDICTED: tubulointerstitial nephritis antigen-like [Salmo salar]
miR-28-x	48.5787	4.0912	-3.56973	0.00146827	ncbi_110488468	0.59	1.87667	1.66939	1.79988e-06	CLIC1	PREDICTED: chloride intracellular channel protein 1-like [Salmo salar]
miR-28-x	48.5787	4.0912	-3.56973	0.00146827	ncbi_110490047	0.276667	1.73667	2.6501	1.38731e-19	DGKD	PREDICTED: diacylglycerol kinase delta isoform X2 [Salmo salar]
miR-28-x	48.5787	4.0912	-3.56973	0.00146827	ncbi_110491607	1.12	3.95333	1.81957	1.53946e-12	RHOT2	PREDICTED: mitochondrial Rho GTPase 2 [Salmo salar]
miR-28-x	48.5787	4.0912	-3.56973	0.00146827	ncbi_110491889	254.35	838.777	1.72147	2.29113e-40	B2M	beta-2 microglobulin [Oncorhynchus mykiss]
miR-28-x	48.5787	4.0912	-3.56973	0.00146827	ncbi_110493497	0.836667	2.6	1.63579	5.27935e-19	MARF1	PREDICTED: meiosis arrest female protein 1 homolog isoform X6 [Salmo salar]
miR-28-x	48.5787	4.0912	-3.56973	0.00146827	ncbi_110494493	0.19	132.417	9.44487	3.69384e-61	MX3	RBTMx3 [Oncorhynchus mykiss]
miR-28-x	48.5787	4.0912	-3.56973	0.00146827	ncbi_110495623	3.51667	71.7233	4.35016	7.93277e-146	--	unnamed protein product [Oncorhynchus mykiss]
miR-28-x	48.5787	4.0912	-3.56973	0.00146827	ncbi_110495822	0.586667	1.22667	1.06413	0.0246381	SPRY2	PREDICTED: protein sprouty homolog 2-like [Salmo salar]
miR-28-x	48.5787	4.0912	-3.56973	0.00146827	ncbi_110496785	0.69	2.25	1.70526	4.84067e-13	RAPH1	PREDICTED: ras-associated and pleckstrin homology domains-containing protein 1-like [Salmo salar]
miR-28-x	48.5787	4.0912	-3.56973	0.00146827	ncbi_110498917	0.323333	1.49667	2.21066	0.000677501	--	PREDICTED: 39S ribosomal protein L38, mitochondrial [Salmo salar]
miR-28-x	48.5787	4.0912	-3.56973	0.00146827	ncbi_110499407	0.446667	1.08667	1.28264	0.00129227	HK1	PREDICTED: hexokinase-1-like isoform X1 [Salmo salar]
miR-28-x	48.5787	4.0912	-3.56973	0.00146827	ncbi_110500055	0.11	3.07667	4.80579	9.46215e-37	DRAM1	VHSV-induced protein-6 [Oncorhynchus mykiss]
miR-28-x	48.5787	4.0912	-3.56973	0.00146827	ncbi_110500185	0.693333	1.52333	1.13561	5.15269e-05	LCHN	PREDICTED: protein LCHN-like [Salmo salar]
miR-28-x	48.5787	4.0912	-3.56973	0.00146827	ncbi_110500660	0.0433333	0.18	2.05445	0.0284944	RGS12	PREDICTED: regulator of G-protein signaling 12-like isoform X1 [Salmo salar]
miR-28-x	48.5787	4.0912	-3.56973	0.00146827	ncbi_110503779	0.486667	1.29667	1.4138	1.23157e-05	HACE1	PREDICTED: E3 ubiquitin-protein ligase HACE1 isoform X2 [Salmo salar]
miR-28-x	48.5787	4.0912	-3.56973	0.00146827	ncbi_101268962	0.001	0.293333	8.1964	0.000141978	ZBTB16A	PREDICTED: zinc finger and BTB domain-containing protein 16-A-like isoform X1 [Salmo salar]
miR-28-x	48.5787	4.0912	-3.56973	0.00146827	ncbi_110507474	1.04	2.14667	1.04551	0.00025146	PLD3	PREDICTED: phospholipase D3 [Salmo salar]
miR-28-x	48.5787	4.0912	-3.56973	0.00146827	ncbi_100301644	5.87333	12.41	1.07925	9.10856e-09	--	interferon-gamma receptor 2, partial [Oncorhynchus mykiss]
miR-28-x	48.5787	4.0912	-3.56973	0.00146827	ncbi_110522074	0.35	1.71333	2.29138	2.36974e-10	CNKSR3	PREDICTED: connector enhancer of kinase suppressor of ras 3 [Salmo salar]
miR-28-x	48.5787	4.0912	-3.56973	0.00146827	ncbi_110523954	8.14	25.6	1.65304	6.51297e-21	RLN3	PREDICTED: relaxin-3-like [Salmo salar]
miR-28-x	48.5787	4.0912	-3.56973	0.00146827	ncbi_110523955	0.44	1.93333	2.13551	1.58857e-06	--	PREDICTED: programmed cell death 1 ligand 1-like isoform X1 [Salmo salar]
miR-28-x	48.5787	4.0912	-3.56973	0.00146827	ncbi_110525691	1	5.69333	2.50927	4.78676e-19	BCL7A	PREDICTED: B-cell CLL/lymphoma 7 protein family member A-like [Salmo salar]
miR-28-x	48.5787	4.0912	-3.56973	0.00146827	ncbi_110525962	0.48	2.46667	2.36146	3.89504e-16	ZNF367	PREDICTED: zinc finger protein 367-like isoform X2 [Salmo salar]
miR-28-x	48.5787	4.0912	-3.56973	0.00146827	ncbi_110525983	2.26667	8.34	1.87948	1.15576e-15	IPO11	PREDICTED: importin-11 [Salmo salar]
miR-28-x	48.5787	4.0912	-3.56973	0.00146827	ncbi_110526798	2.44	17.5367	2.84542	2.13687e-44	CARS	PREDICTED: cysteine--tRNA ligase, cytoplasmic [Salmo salar]
miR-28-x	48.5787	4.0912	-3.56973	0.00146827	ncbi_110526805	1.53667	8.13667	2.40463	2.56016e-25	CARS	PREDICTED: cysteine--tRNA ligase, cytoplasmic-like [Salmo salar]
miR-28-x	48.5787	4.0912	-3.56973	0.00146827	ncbi_110529741	0.686667	2.13	1.63317	5.39698e-17	BTBD7	PREDICTED: BTB/POZ domain-containing protein 7 [Salmo salar]
miR-28-x	48.5787	4.0912	-3.56973	0.00146827	ncbi_110529818	0.943333	2.62	1.47373	1.11138e-11	RNASEH1	Ribonuclease H1 [Salmo salar]
miR-28-x	48.5787	4.0912	-3.56973	0.00146827	ncbi_110530023	0.646667	6.44333	3.31671	4.34323e-39	PDE4B	PREDICTED: cAMP-specific 3',5'-cyclic phosphodiesterase 4B-like isoform X1 [Salmo salar]
miR-28-x	48.5787	4.0912	-3.56973	0.00146827	ncbi_110530522	0.246667	0.876667	1.82947	3.63596e-08	PLCE1	PREDICTED: 1-phosphatidylinositol 4,5-bisphosphate phosphodiesterase epsilon-1-like isoform X1 [Salmo salar]
miR-28-x	48.5787	4.0912	-3.56973	0.00146827	ncbi_110535384	0.44	1.49	1.75974	0.000221071	EIF1AX	eukaryotic translation initiation factor 1A, X-chromosomal [Esox lucius]
miR-28-x	48.5787	4.0912	-3.56973	0.00146827	ncbi_110536865	0.413333	1.38	1.73929	0.000942306	SLC46A2	PREDICTED: thymic stromal cotransporter homolog [Salmo salar]
miR-28-x	48.5787	4.0912	-3.56973	0.00146827	ncbi_110538489	0.08	0.63	2.97728	1.90884e-05	S1PR1	PREDICTED: sphingosine 1-phosphate receptor 1-like [Salmo salar]
miR-28-y	3.1185	0.179467	-4.11906	0.0210646	MSTRG.11244	0.496667	2.87667	2.53405	0.00101677	--	PREDICTED: prolactin receptor-like [Salmo salar]
miR-28-y	3.1185	0.179467	-4.11906	0.0210646	MSTRG.11526	0.576667	2.63	2.18925	9.57617e-11	KCTD5	PREDICTED: BTB/POZ domain-containing protein KCTD5-like [Astyanax mexicanus]
miR-28-y	3.1185	0.179467	-4.11906	0.0210646	MSTRG.11823	1.52667	49.1467	5.00864	6.04568e-151	SAMD9L	PREDICTED: sterile alpha motif domain-containing protein 9-like [Salmo salar]
miR-28-y	3.1185	0.179467	-4.11906	0.0210646	MSTRG.12185	0.163333	2.95333	4.17645	5.02241e-07	--	PREDICTED: stress-induced-phosphoprotein 1-like [Salmo salar]
miR-28-y	3.1185	0.179467	-4.11906	0.0210646	MSTRG.12625	0.326667	1.41	2.1098	1.71082e-05	PDPK1	PREDICTED: 3-phosphoinositide-dependent protein kinase 1-like isoform X1 [Salmo salar]
miR-28-y	3.1185	0.179467	-4.11906	0.0210646	MSTRG.23403	0.736667	2.58	1.80829	7.82281e-12	YME1L1	PREDICTED: ATP-dependent zinc metalloprotease YME1L1-like isoform X1 [Salmo salar]
miR-28-y	3.1185	0.179467	-4.11906	0.0210646	MSTRG.2929	0.916667	60.4667	6.0436	1.35423e-150	--	PREDICTED: epithelial-stromal interaction protein 1 isoform X2 [Salmo salar]
miR-28-y	3.1185	0.179467	-4.11906	0.0210646	MSTRG.8019	1.01	3.1	1.61791	5.49611e-05	--	-
miR-28-y	3.1185	0.179467	-4.11906	0.0210646	ncbi_110485814	0.3	1.07667	1.84354	0.000758897	JPT1	TPA_inf: HN1 protein [Oncorhynchus mykiss]
miR-28-y	3.1185	0.179467	-4.11906	0.0210646	ncbi_110487244	1.27333	8.85333	2.79761	3.20312e-43	SLC25A28	PREDICTED: mitoferrin-2 [Oreochromis niloticus]
miR-28-y	3.1185	0.179467	-4.11906	0.0210646	ncbi_110488103	7.78	24.3	1.64311	4.30024e-29	MDV087	PREDICTED: GTPase IMAP family member 7-like isoform X2 [Ictalurus punctatus]
miR-28-y	3.1185	0.179467	-4.11906	0.0210646	ncbi_110488214	0.246667	1.51333	2.6171	2.61855e-13	LIX1L	PREDICTED: LIX1-like protein [Salmo salar]
miR-28-y	3.1185	0.179467	-4.11906	0.0210646	ncbi_110489058	1.80333	4.88667	1.43818	1.11738e-08	RARRES3	PREDICTED: retinoic acid receptor responder protein 3-like [Salmo salar]
miR-28-y	3.1185	0.179467	-4.11906	0.0210646	ncbi_110489097	1.6	3.72	1.21723	2.2358e-05	MED7	mediator of RNA polymerase II transcription subunit 7 [Salmo salar]
miR-28-y	3.1185	0.179467	-4.11906	0.0210646	ncbi_110489178	0.6	1.81	1.59296	7.38821e-09	MTF1	PREDICTED: metal regulatory transcription factor 1-like [Salmo salar]
miR-28-y	3.1185	0.179467	-4.11906	0.0210646	ncbi_110490048	1.55	7.83333	2.33736	1.93236e-28	IL1RAP	interleukin 1 receptor accessory protein precursor [Salmo salar]
miR-28-y	3.1185	0.179467	-4.11906	0.0210646	ncbi_110490583	2.40667	11.5567	2.26362	2.45178e-35	IMPDH1B	PREDICTED: inosine-5'-monophosphate dehydrogenase 1b isoform X1 [Esox lucius]
miR-28-y	3.1185	0.179467	-4.11906	0.0210646	ncbi_110490908	0.0166667	0.216667	3.70044	0.00315371	ANKRD33B	PREDICTED: ankyrin repeat domain-containing protein 33B-like [Salmo salar]
miR-28-y	3.1185	0.179467	-4.11906	0.0210646	ncbi_110491371	4.64667	17.3167	1.89789	6.53332e-29	PAPSS2	Bifunctional 3-phosphoadenosine 5-phosphosulfate synthetase 2 [Salmo salar]
miR-28-y	3.1185	0.179467	-4.11906	0.0210646	ncbi_110491394	0.363333	29.55	6.34572	5.28376e-122	IFIT5	PREDICTED: interferon-induced protein with tetratricopeptide repeats 5-like [Salmo salar]
miR-28-y	3.1185	0.179467	-4.11906	0.0210646	ncbi_110491624	2.97667	9.04333	1.60316	5.08422e-17	STUB1	PREDICTED: E3 ubiquitin-protein ligase CHIP [Salmo salar]
miR-28-y	3.1185	0.179467	-4.11906	0.0210646	ncbi_110491930	0.0333333	0.126667	1.926	0.0460167	MIP	PREDICTED: lens fiber major intrinsic protein-like [Salmo salar]
miR-28-y	3.1185	0.179467	-4.11906	0.0210646	ncbi_110491966	2.12667	5.48333	1.36646	1.23415e-07	ACVR1B	PREDICTED: activin receptor type-1B-like isoform X1 [Salmo salar]
miR-28-y	3.1185	0.179467	-4.11906	0.0210646	ncbi_110492520	0.853333	2.06	1.27146	8.3462e-06	SPATA2	PREDICTED: spermatogenesis-associated protein 2-like [Salmo salar]
miR-28-y	3.1185	0.179467	-4.11906	0.0210646	ncbi_110492564	0.166667	0.396667	1.25096	0.0213317	KCND3	PREDICTED: potassium voltage-gated channel subfamily D member 3-like isoform X2 [Haplochromis burtoni]
miR-28-y	3.1185	0.179467	-4.11906	0.0210646	ncbi_110493334	2.09333	5.11667	1.2894	9.21531e-09	TUTL	PREDICTED: vascular cell adhesion protein 1-like [Salmo salar]
miR-28-y	3.1185	0.179467	-4.11906	0.0210646	ncbi_110493533	0.51	1.31	1.361	2.5521e-07	SLK	PREDICTED: serine/threonine-protein kinase 10-like isoform X2 [Salmo salar]
miR-28-y	3.1185	0.179467	-4.11906	0.0210646	ncbi_110494493	0.19	132.417	9.44487	3.69384e-61	MX3	RBTMx3 [Oncorhynchus mykiss]
miR-28-y	3.1185	0.179467	-4.11906	0.0210646	ncbi_110494536	1.13667	4.84333	2.09119	7.74854e-15	BMP7	PREDICTED: bone morphogenetic protein 7-like [Salmo salar]
miR-28-y	3.1185	0.179467	-4.11906	0.0210646	ncbi_110495018	0.816667	1.95333	1.25812	0.000968705	LRFN5	PREDICTED: vascular cell adhesion protein 1-like [Salmo salar]
miR-28-y	3.1185	0.179467	-4.11906	0.0210646	ncbi_110495467	0.136667	2.6	4.24978	7.27515e-24	CD200	PREDICTED: nectin-4-like isoform X2 [Salmo salar]
miR-28-y	3.1185	0.179467	-4.11906	0.0210646	ncbi_110497546	0.196667	0.996667	2.34136	2.48334e-11	ISM2	PREDICTED: isthmin-2-like [Salmo salar]
miR-28-y	3.1185	0.179467	-4.11906	0.0210646	ncbi_110498119	0.343333	256.863	9.54718	3.40975e-48	RSAD2	PREDICTED: radical S-adenosyl methionine domain-containing protein 2-like [Salmo salar]
miR-28-y	3.1185	0.179467	-4.11906	0.0210646	ncbi_110498144	4.40667	8.94333	1.02112	5.99104e-08	ZMPSTE24	PREDICTED: CAAX prenyl protease 1 homolog [Salmo salar]
miR-28-y	3.1185	0.179467	-4.11906	0.0210646	ncbi_110500140	0.0733333	0.54	2.88042	2.06203e-06	CAMK1D	PREDICTED: calcium/calmodulin-dependent protein kinase type 1D-like isoform X2 [Salmo salar]
miR-28-y	3.1185	0.179467	-4.11906	0.0210646	ncbi_110500791	4.17667	30.4667	2.86681	2.56666e-51	BTNL8	PREDICTED: butyrophilin subfamily 1 member A1-like [Salmo salar]
miR-28-y	3.1185	0.179467	-4.11906	0.0210646	ncbi_110501734	0.326667	1.64667	2.33366	2.08102e-13	LRCH1	PREDICTED: leucine-rich repeat and calponin homology domain-containing protein 1-like isoform X1 [Salmo salar]
miR-28-y	3.1185	0.179467	-4.11906	0.0210646	ncbi_110502050	0.0266667	0.253333	3.24793	1.24125e-05	STXBP5L	PREDICTED: syntaxin-binding protein 5-like isoform X10 [Salmo salar]
miR-28-y	3.1185	0.179467	-4.11906	0.0210646	ncbi_110503687	1.13667	3.93	1.78972	1.62007e-16	ZFYVE1	PREDICTED: zinc finger FYVE domain-containing protein 1-like [Salmo salar]
miR-28-y	3.1185	0.179467	-4.11906	0.0210646	ncbi_110506444	5.38333	16.2367	1.59268	4.72633e-16	EIF3JA	Eukaryotic translation initiation factor 3 subunit J [Salmo salar]
miR-28-y	3.1185	0.179467	-4.11906	0.0210646	ncbi_110506584	0.353333	1.86	2.3962	1.43519e-10	E2F4	transcription factor E2F4 [Salmo salar]
miR-28-y	3.1185	0.179467	-4.11906	0.0210646	ncbi_110509102	1.21	3.13	1.37116	4.84579e-13	FASTK	PREDICTED: FAST kinase domain-containing protein 3-like isoform X2 [Salmo salar]
miR-28-y	3.1185	0.179467	-4.11906	0.0210646	ncbi_110509608	6.23333	44.77	2.84446	1.15752e-68	CDC42	PREDICTED: cell division control protein 42 homolog [Esox lucius]
miR-28-y	3.1185	0.179467	-4.11906	0.0210646	ncbi_110509730	9.17	22.3433	1.28485	1.89562e-20	ATP2A2	PREDICTED: sarcoplasmic/endoplasmic reticulum calcium ATPase 2 [Salmo salar]
miR-28-y	3.1185	0.179467	-4.11906	0.0210646	ncbi_110520290	16.2767	39.5133	1.27953	7.07356e-18	MYO1B	PREDICTED: unconventional myosin-Ib-like isoform X1 [Salmo salar]
miR-28-y	3.1185	0.179467	-4.11906	0.0210646	ncbi_110521570	1.87333	16.4833	3.13733	2.11136e-62	OSBPL9	PREDICTED: oxysterol-binding protein-related protein 9-like isoform X1 [Salmo salar]
miR-28-y	3.1185	0.179467	-4.11906	0.0210646	ncbi_110521905	4.39333	10.89	1.30962	8.06357e-15	PPP4CB	PREDICTED: serine/threonine-protein phosphatase 4 catalytic subunit [Oreochromis niloticus]
miR-28-y	3.1185	0.179467	-4.11906	0.0210646	ncbi_110523724	0.433333	0.91	1.07039	0.000352815	TEAD1	PREDICTED: transcriptional enhancer factor TEF-1-like isoform X1 [Salmo salar]
miR-28-y	3.1185	0.179467	-4.11906	0.0210646	ncbi_110526326	5.32	19.0267	1.83852	0.000110233	EIF3JA	PREDICTED: eukaryotic translation initiation factor 3 subunit J [Salmo salar]
miR-28-y	3.1185	0.179467	-4.11906	0.0210646	ncbi_110526625	0.03	0.106667	1.83007	0.0347189	TLN2	PREDICTED: talin-2 isoform X1 [Esox lucius]
miR-28-y	3.1185	0.179467	-4.11906	0.0210646	ncbi_110528594	0.706667	2.9	2.03695	8.05024e-08	--	PREDICTED: heme-binding protein 2-like [Salmo salar]
miR-28-y	3.1185	0.179467	-4.11906	0.0210646	ncbi_110529046	0.001	0.366667	8.51833	3.6664e-06	--	PREDICTED: interferon-induced protein with tetratricopeptide repeats 1-like [Salmo salar]
miR-28-y	3.1185	0.179467	-4.11906	0.0210646	ncbi_110529481	0.87	243.03	8.1259	3.16318e-240	RTP4	PREDICTED: receptor-transporting protein 2-like [Salmo salar]
miR-28-y	3.1185	0.179467	-4.11906	0.0210646	ncbi_110530179	0.113333	0.473333	2.06228	8.60701e-05	PLPPR4	PREDICTED: lipid phosphate phosphatase-related protein type 4-like isoform X1 [Salmo salar]
miR-28-y	3.1185	0.179467	-4.11906	0.0210646	ncbi_110531442	0.533333	1.67	1.64674	4.99434e-11	MTM1	PREDICTED: myotubularin-like [Sinocyclocheilus grahami]
miR-28-y	3.1185	0.179467	-4.11906	0.0210646	ncbi_110531507	0.0266667	0.923333	5.11374	2.97452e-06	--	-
miR-28-y	3.1185	0.179467	-4.11906	0.0210646	ncbi_110532141	0.163333	0.526667	1.68907	0.0123545	SUV39H1	PREDICTED: histone-lysine N-methyltransferase SUV39H1-like isoform X1 [Salmo salar]
miR-28-y	3.1185	0.179467	-4.11906	0.0210646	ncbi_110532146	0.24	0.776667	1.69426	0.000858928	SLC38A3	PREDICTED: sodium-coupled neutral amino acid transporter 3-like [Salmo salar]
miR-28-y	3.1185	0.179467	-4.11906	0.0210646	ncbi_110532541	0.133333	1.34	3.32912	5.59665e-15	SPATS2	PREDICTED: spermatogenesis-associated serine-rich protein 2 [Salmo salar]
miR-28-y	3.1185	0.179467	-4.11906	0.0210646	ncbi_110532746	0.07	0.386667	2.46566	0.000368288	CHST11	PREDICTED: carbohydrate sulfotransferase 11-like [Salmo salar]
miR-28-y	3.1185	0.179467	-4.11906	0.0210646	ncbi_110533990	0.253333	3.57	3.81682	6.79903e-30	EHD1	PREDICTED: EH domain-containing protein 1-like [Salmo salar]
miR-28-y	3.1185	0.179467	-4.11906	0.0210646	ncbi_110535020	2.12333	6.61667	1.63977	7.69971e-12	GRINA	PREDICTED: protein lifeguard 1-like isoform X2 [Salmo salar]
miR-28-y	3.1185	0.179467	-4.11906	0.0210646	ncbi_110536476	0.41	1.53333	1.90298	2.03304e-07	TMEM175	PREDICTED: transmembrane protein 175 [Salmo salar]
miR-28-y	3.1185	0.179467	-4.11906	0.0210646	ncbi_110537469	0.226667	2.09	3.20486	1.27089e-23	EURL	PREDICTED: protein EURL homolog [Salmo salar]
miR-28-y	3.1185	0.179467	-4.11906	0.0210646	ncbi_110537568	0.953333	2.81	1.55952	2.92665e-14	DYRK1A	PREDICTED: dual specificity tyrosine-phosphorylation-regulated kinase 1A isoform X1 [Salmo salar]
miR-28-y	3.1185	0.179467	-4.11906	0.0210646	ncbi_110538084	0.776667	5.06667	2.70567	9.08748e-29	NFE2L1	PREDICTED: nuclear factor erythroid 2-related factor 1-like [Salmo salar]
miR-28-y	3.1185	0.179467	-4.11906	0.0210646	ncbi_110538373	0.646667	9.56	3.88592	3.19286e-79	ZC3H7B	PREDICTED: zinc finger CCCH domain-containing protein 7B-like [Salmo salar]
miR-301-x	14.1404	97.6763	2.78818	3.60484e-11	MSTRG.1156	57.19	14.46	-1.9837	1.55014e-27	ALDH2	PREDICTED: aldehyde dehydrogenase, mitochondrial-like [Salmo salar]
miR-301-x	14.1404	97.6763	2.78818	3.60484e-11	MSTRG.1480	6.89667	1.76333	-1.96759	1.26981e-15	OAZ2	PREDICTED: LOW QUALITY PROTEIN: ornithine decarboxylase antizyme 2-like [Salmo salar]
miR-301-x	14.1404	97.6763	2.78818	3.60484e-11	MSTRG.15092	4.32	1.62333	-1.41207	2.54629e-08	TC1A	TC1-like transposase [Cyprinus carpio]
miR-301-x	14.1404	97.6763	2.78818	3.60484e-11	MSTRG.15398	11.27	4.37333	-1.36568	3.08041e-09	--	polyprotein [Danio rerio]
miR-301-x	14.1404	97.6763	2.78818	3.60484e-11	MSTRG.15700	6.30667	2.51667	-1.32536	1.90741e-06	UGT2A1	PREDICTED: UDP-glucuronosyltransferase 2A1-like [Clupea harengus]
miR-301-x	14.1404	97.6763	2.78818	3.60484e-11	MSTRG.16507	1.99333	0.923333	-1.11026	0.000271554	TRIM16	PREDICTED: NACHT, LRR and PYD domains-containing protein 12 isoform X2 [Esox lucius]
miR-301-x	14.1404	97.6763	2.78818	3.60484e-11	MSTRG.17090	2.69	0.45	-2.57961	0.000139998	PHKA2	PREDICTED: phosphorylase b kinase regulatory subunit alpha, liver isoform [Esox lucius]
miR-301-x	14.1404	97.6763	2.78818	3.60484e-11	MSTRG.17809	2.87333	1.03	-1.48008	0.00204232	GSDME	PREDICTED: non-syndromic hearing impairment protein 5-like isoform X2 [Salmo salar]
miR-301-x	14.1404	97.6763	2.78818	3.60484e-11	MSTRG.17878	11.76	5.28333	-1.15437	5.993e-06	--	provirus ancestral Env polyprotein 2 [Larimichthys crocea]
miR-301-x	14.1404	97.6763	2.78818	3.60484e-11	MSTRG.21237	2.10667	0.48	-2.13386	1.58504e-05	--	-
miR-301-x	14.1404	97.6763	2.78818	3.60484e-11	MSTRG.4275	7.75	2.27333	-1.76939	3.06324e-10	--	-
miR-301-x	14.1404	97.6763	2.78818	3.60484e-11	MSTRG.8695	2.73667	0.433333	-2.65887	1.21434e-08	SLC16A7	PREDICTED: monocarboxylate transporter 2-like [Salmo salar]
miR-301-x	14.1404	97.6763	2.78818	3.60484e-11	ncbi_100135896	5.37	0.123333	-5.44429	2.48247e-07	DIO2	type II iodothyronine deiodinase [Oncorhynchus mykiss]
miR-301-x	14.1404	97.6763	2.78818	3.60484e-11	ncbi_100136068	1.80667	0.266667	-2.76022	6.51971e-07	KRT13	keratin, type I cytoskeletal 13 [Oncorhynchus mykiss]
miR-301-x	14.1404	97.6763	2.78818	3.60484e-11	ncbi_110485672	2.12667	1.03	-1.04595	0.0043239	GNL1	PREDICTED: guanine nucleotide-binding protein-like 1 [Salmo salar]
miR-301-x	14.1404	97.6763	2.78818	3.60484e-11	ncbi_110485892	9.29	3.37	-1.46293	4.71537e-11	JUP	Junction plakoglobin [Salmo salar]
miR-301-x	14.1404	97.6763	2.78818	3.60484e-11	ncbi_110486111	1.79667	0.8	-1.16725	0.000350209	--	PREDICTED: zinc finger protein 808-like [Salmo salar]
miR-301-x	14.1404	97.6763	2.78818	3.60484e-11	ncbi_110486162	15.26	4.37333	-1.80295	1.30686e-09	COPZ1	PREDICTED: coatomer subunit zeta-1-like isoform X1 [Salmo salar]
miR-301-x	14.1404	97.6763	2.78818	3.60484e-11	ncbi_110486240	0.566667	0.273333	-1.05184	0.0465974	FBXL20	PREDICTED: F-box/LRR-repeat protein 20 [Salmo salar]
miR-301-x	14.1404	97.6763	2.78818	3.60484e-11	ncbi_110486405	0.473333	0.116667	-2.02046	0.00228448	MKL1	PREDICTED: MKL/myocardin-like protein 1 isoform X1 [Salmo salar]
miR-301-x	14.1404	97.6763	2.78818	3.60484e-11	ncbi_110486440	1.79667	0.383333	-2.22865	4.31883e-06	KDELR3	PREDICTED: ER lumen protein-retaining receptor 3 [Salmo salar]
miR-301-x	14.1404	97.6763	2.78818	3.60484e-11	ncbi_110486746	1.75667	0.876667	-1.00274	0.0433215	TIMM29	Zgc:110046 protein, partial [Danio rerio]
miR-301-x	14.1404	97.6763	2.78818	3.60484e-11	ncbi_110486764	1.21667	0.523333	-1.21713	0.000324302	NACC1	PREDICTED: nucleus accumbens-associated protein 1-like [Salmo salar]
miR-301-x	14.1404	97.6763	2.78818	3.60484e-11	ncbi_110487919	0.85	0.376667	-1.17417	0.00282217	ATXN1	PREDICTED: ataxin-1-like [Salmo salar]
miR-301-x	14.1404	97.6763	2.78818	3.60484e-11	ncbi_110488018	0.776667	0.356667	-1.12272	0.0141919	CASD1	PREDICTED: CAS1 domain-containing protein 1-like isoform X2 [Salmo salar]
miR-301-x	14.1404	97.6763	2.78818	3.60484e-11	ncbi_110488735	1.03333	0.27	-1.93627	0.00376773	ARL13B	PREDICTED: ADP-ribosylation factor-like protein 13B [Salmo salar]
miR-301-x	14.1404	97.6763	2.78818	3.60484e-11	ncbi_110488773	0.366667	0.0833333	-2.1375	0.00233294	--	PREDICTED: uncharacterized protein LOC106611750 isoform X1 [Salmo salar]
miR-301-x	14.1404	97.6763	2.78818	3.60484e-11	ncbi_110488811	3.30667	0.903333	-1.87205	5.7899e-05	SMIM19	PREDICTED: small integral membrane protein 19 [Salmo salar]
miR-301-x	14.1404	97.6763	2.78818	3.60484e-11	ncbi_110489108	0.386667	0.06	-2.68806	0.0057184	--	PREDICTED: NEDD4-binding protein 3 homolog [Salmo salar]
miR-301-x	14.1404	97.6763	2.78818	3.60484e-11	ncbi_110489593	2.69667	0.216667	-3.63763	2.22909e-15	HNF4G	PREDICTED: hepatocyte nuclear factor 4-gamma-like isoform X1 [Salmo salar]
miR-301-x	14.1404	97.6763	2.78818	3.60484e-11	ncbi_110489749	8.86	3.93667	-1.17033	1.10148e-06	TWSG1A	Twisted gastrulation protein homolog 1-A precursor [Salmo salar]
miR-301-x	14.1404	97.6763	2.78818	3.60484e-11	ncbi_110489792	3.22667	0.553333	-2.54382	5.76848e-28	SLC12A7	PREDICTED: solute carrier family 12 member 7-like isoform X1 [Salmo salar]
miR-301-x	14.1404	97.6763	2.78818	3.60484e-11	ncbi_110489905	1.69333	0.683333	-1.3092	0.00751201	--	unnamed protein product [Oncorhynchus mykiss]
miR-301-x	14.1404	97.6763	2.78818	3.60484e-11	ncbi_110489942	4.46333	1.55333	-1.52275	3.00954e-06	METTL4	PREDICTED: methyltransferase-like protein 4 isoform X1 [Salmo salar]
miR-301-x	14.1404	97.6763	2.78818	3.60484e-11	ncbi_110490456	6.38	2.60333	-1.2932	9.39731e-11	PAWR	PREDICTED: PRKC apoptosis WT1 regulator protein-like isoform X1 [Salmo salar]
miR-301-x	14.1404	97.6763	2.78818	3.60484e-11	ncbi_110491405	0.853333	0.263333	-1.69622	8.76199e-06	PLCE1	PREDICTED: 1-phosphatidylinositol 4,5-bisphosphate phosphodiesterase epsilon-1-like isoform X1 [Salmo salar]
miR-301-x	14.1404	97.6763	2.78818	3.60484e-11	ncbi_110491936	1.69	0.37	-2.19143	1.11221e-12	ADCY6	PREDICTED: adenylate cyclase type 6-like [Salmo salar]
miR-301-x	14.1404	97.6763	2.78818	3.60484e-11	ncbi_110492278	0.713333	0.193333	-1.88349	0.000383434	WEE1-B	PREDICTED: wee1-like protein kinase [Salmo salar]
miR-301-x	14.1404	97.6763	2.78818	3.60484e-11	ncbi_110492281	0.296667	0.0266667	-3.47573	0.0123081	PCMTD2	PREDICTED: protein-L-isoaspartate O-methyltransferase domain-containing protein 2-like isoform X1 [Salmo salar]
miR-301-x	14.1404	97.6763	2.78818	3.60484e-11	ncbi_110492479	0.456667	0.0866667	-2.39759	0.00381317	NLRP9	PREDICTED: NACHT, LRR and PYD domains-containing protein 3-like isoform X2 [Salmo salar]
miR-301-x	14.1404	97.6763	2.78818	3.60484e-11	ncbi_110492647	3.04667	0.603333	-2.3362	1.18751e-17	GRAMD4	PREDICTED: GRAM domain-containing protein 4-like isoform X1 [Salmo salar]
miR-301-x	14.1404	97.6763	2.78818	3.60484e-11	ncbi_110492686	0.89	0.276667	-1.68566	0.0253712	JUND	PREDICTED: transcription factor jun-D-like [Salmo salar]
miR-301-x	14.1404	97.6763	2.78818	3.60484e-11	ncbi_110493465	0.533333	0.18	-1.56704	0.00356687	RBFOX2	PREDICTED: RNA binding protein fox-1 homolog 2-like isoform X1 [Salmo salar]
miR-301-x	14.1404	97.6763	2.78818	3.60484e-11	ncbi_110493564	0.646667	0.293333	-1.14048	0.00291995	TNRC6C	PREDICTED: trinucleotide repeat-containing gene 6C protein-like isoform X1 [Salmo salar]
miR-301-x	14.1404	97.6763	2.78818	3.60484e-11	ncbi_110493732	0.523333	0.176667	-1.5667	0.00952836	SPRED2	PREDICTED: sprouty-related, EVH1 domain-containing protein 2-like isoform X1 [Salmo salar]
miR-301-x	14.1404	97.6763	2.78818	3.60484e-11	ncbi_110493751	9.28333	4.02667	-1.20506	3.05383e-09	C11ORF24	PREDICTED: cell wall protein DAN4-like [Salmo salar]
miR-301-x	14.1404	97.6763	2.78818	3.60484e-11	ncbi_110493766	0.353333	0.0233333	-3.92057	2.53813e-06	PACS2	PREDICTED: phosphofurin acidic cluster sorting protein 2-like isoform X1 [Salmo salar]
miR-301-x	14.1404	97.6763	2.78818	3.60484e-11	ncbi_110493888	0.41	0.0866667	-2.24207	1.21797e-05	SLC12A5	PREDICTED: solute carrier family 12 member 5-like isoform X1 [Salmo salar]
miR-301-x	14.1404	97.6763	2.78818	3.60484e-11	ncbi_110493970	12.73	5.10667	-1.31778	8.42469e-09	MYL9	PREDICTED: myosin regulatory light polypeptide 9 [Salmo salar]
miR-301-x	14.1404	97.6763	2.78818	3.60484e-11	ncbi_110494104	0.916667	0.276667	-1.72825	0.00045538	SEPT7	PREDICTED: septin-7-like isoform X1 [Salmo salar]
miR-301-x	14.1404	97.6763	2.78818	3.60484e-11	ncbi_110494137	0.263333	0.0166667	-3.98185	0.0462343	HVCN1	PREDICTED: voltage-gated hydrogen channel 1-like [Salmo salar]
miR-301-x	14.1404	97.6763	2.78818	3.60484e-11	ncbi_110494386	0.956667	0.173333	-2.46447	2.70522e-05	ELK4	PREDICTED: ETS domain-containing protein Elk-4-like isoform X1 [Salmo salar]
miR-301-x	14.1404	97.6763	2.78818	3.60484e-11	ncbi_110494502	0.696667	0.21	-1.73008	0.000408516	LRIG1	PREDICTED: leucine-rich repeats and immunoglobulin-like domains protein 1 isoform X1 [Salmo salar]
miR-301-x	14.1404	97.6763	2.78818	3.60484e-11	ncbi_110494591	0.573333	0.166667	-1.78241	0.00363298	FRMD4B	PREDICTED: FERM domain-containing protein 4B-like isoform X3 [Salmo salar]
miR-301-x	14.1404	97.6763	2.78818	3.60484e-11	ncbi_110494606	0.16	0.0166667	-3.26303	0.0124971	CHL1	PREDICTED: neural cell adhesion molecule L1-like protein isoform X1 [Salmo salar]
miR-301-x	14.1404	97.6763	2.78818	3.60484e-11	ncbi_110494662	9.07	4.47	-1.02083	2.30363e-07	TARDBP	PREDICTED: TAR DNA-binding protein 43-like [Salmo salar]
miR-301-x	14.1404	97.6763	2.78818	3.60484e-11	ncbi_110494911	1.36667	0.626667	-1.12489	0.00283688	CTCF	PREDICTED: transcriptional repressor CTCF-like isoform X1 [Salmo salar]
miR-301-x	14.1404	97.6763	2.78818	3.60484e-11	ncbi_110495113	2.18333	0.343333	-2.66885	3.6226e-12	R3HDM4	CS022 protein [Salmo salar]
miR-301-x	14.1404	97.6763	2.78818	3.60484e-11	ncbi_110495425	0.163333	0.001	-7.35168	3.21321e-05	SYNM	PREDICTED: synemin [Salmo salar]
miR-301-x	14.1404	97.6763	2.78818	3.60484e-11	ncbi_110495540	1.22333	0.366667	-1.73828	0.000705695	GK	PREDICTED: glycerol kinase, testis specific 1 isoform X1 [Salmo salar]
miR-301-x	14.1404	97.6763	2.78818	3.60484e-11	ncbi_110495564	1.25667	0.413333	-1.60422	0.00117773	NBEAL1	PREDICTED: neurobeachin-like protein 1 isoform X4 [Esox lucius]
miR-301-x	14.1404	97.6763	2.78818	3.60484e-11	ncbi_110495589	0.116667	0.00333333	-5.12928	0.00860277	--	PREDICTED: zinc finger protein 239-like [Salmo salar]
miR-301-x	14.1404	97.6763	2.78818	3.60484e-11	ncbi_110496013	0.613333	0.09	-2.76867	0.00159928	RNF115	PREDICTED: E3 ubiquitin-protein ligase RNF115-like [Salmo salar]
miR-301-x	14.1404	97.6763	2.78818	3.60484e-11	ncbi_110496209	3.38333	1.42667	-1.2458	1.5956e-07	ERF	PREDICTED: ETS domain-containing transcription factor ERF-like [Salmo salar]
miR-301-x	14.1404	97.6763	2.78818	3.60484e-11	ncbi_110496379	3.44333	0.526667	-2.70884	1.44986e-13	ST3GAL1	PREDICTED: CMP-N-acetylneuraminate-beta-galactosamide-alpha-2,3-sialyltransferase 1-like [Salmo salar]
miR-301-x	14.1404	97.6763	2.78818	3.60484e-11	ncbi_110496580	0.27	0.001	-8.07682	6.45375e-05	JAZF1	PREDICTED: juxtaposed with another zinc finger protein 1-like [Salmo salar]
miR-301-x	14.1404	97.6763	2.78818	3.60484e-11	ncbi_110496645	0.373333	0.11	-1.76296	0.0150099	CDK6	PREDICTED: cyclin-dependent kinase 6-like [Salmo salar]
miR-301-x	14.1404	97.6763	2.78818	3.60484e-11	ncbi_110497368	0.69	0.1	-2.7866	2.77063e-10	ZNF827	PREDICTED: zinc finger protein 827-like [Salmo salar]
miR-301-x	14.1404	97.6763	2.78818	3.60484e-11	ncbi_110497545	0.26	0.0733333	-1.82597	0.0346907	--	PREDICTED: zinc finger protein 585A-like [Salmo salar]
miR-301-x	14.1404	97.6763	2.78818	3.60484e-11	ncbi_110497630	0.55	0.273333	-1.00877	0.0200491	SPTBN1	PREDICTED: spectrin beta chain, erythrocytic-like isoform X1 [Salmo salar]
miR-301-x	14.1404	97.6763	2.78818	3.60484e-11	ncbi_110497642	0.65	0.306667	-1.08377	0.0072596	SYNE3	PREDICTED: nesprin-3-like [Salmo salar]
miR-301-x	14.1404	97.6763	2.78818	3.60484e-11	ncbi_110497826	0.183333	0.0166667	-3.45943	0.000111015	SYNE2	PREDICTED: nesprin-2-like isoform X9 [Salmo salar]
miR-301-x	14.1404	97.6763	2.78818	3.60484e-11	ncbi_110497955	0.05	0.001	-5.64386	0.0356061	FMN1	PREDICTED: formin-like isoform X2 [Salmo salar]
miR-301-x	14.1404	97.6763	2.78818	3.60484e-11	ncbi_110497968	0.156667	0.0433333	-1.85415	0.0292337	SRGAP1	PREDICTED: SLIT-ROBO Rho GTPase-activating protein 1-like isoform X3 [Salmo salar]
miR-301-x	14.1404	97.6763	2.78818	3.60484e-11	ncbi_110498015	0.866667	0.18	-2.26748	9.00096e-13	MICAL3A	PREDICTED: protein-methionine sulfoxide oxidase mical3a-like isoform X1 [Salmo salar]
miR-301-x	14.1404	97.6763	2.78818	3.60484e-11	ncbi_110498124	0.2	0.02	-3.32193	0.00115745	MYO6	PREDICTED: unconventional myosin-VI-like isoform X1 [Salmo salar]
miR-301-x	14.1404	97.6763	2.78818	3.60484e-11	ncbi_110498191	0.763333	0.1	-2.93231	4.9458e-05	LRR1	Peptidylprolyl isomerase-like 5 [Salmo salar]
miR-301-x	14.1404	97.6763	2.78818	3.60484e-11	ncbi_110498269	2.92	1.28333	-1.18607	4.92969e-05	GMFB	glia maturation factor beta [Salmo salar]
miR-301-x	14.1404	97.6763	2.78818	3.60484e-11	ncbi_110498757	0.223333	0.0266667	-3.06609	0.00105691	FMNL1	PREDICTED: formin-like protein 1 isoform X1 [Salmo salar]
miR-301-x	14.1404	97.6763	2.78818	3.60484e-11	ncbi_110499022	2.15667	0.553333	-1.96258	6.47071e-06	P4HA1	procollagen-proline, 2-oxoglutarate 4-dioxygenase (proline 4-hydroxylase), alpha 1 polypeptide precursor [Salmo salar]
miR-301-x	14.1404	97.6763	2.78818	3.60484e-11	ncbi_110499066	2.86667	1.32667	-1.11157	0.000112911	NBR1	PREDICTED: next to BRCA1 gene 1 protein-like isoform X1 [Salmo salar]
miR-301-x	14.1404	97.6763	2.78818	3.60484e-11	ncbi_110499409	1.51333	0.633333	-1.25669	1.31261e-06	PTPRB	PREDICTED: receptor-type tyrosine-protein phosphatase beta [Salmo salar]
miR-301-x	14.1404	97.6763	2.78818	3.60484e-11	ncbi_110499940	0.666667	0.246667	-1.4344	0.00398701	ANO6	PREDICTED: anoctamin-6-like [Salmo salar]
miR-301-x	14.1404	97.6763	2.78818	3.60484e-11	ncbi_110500164	0.246667	0.0533333	-2.20945	0.0006453	STAB2	PREDICTED: stabilin-2 [Salmo salar]
miR-301-x	14.1404	97.6763	2.78818	3.60484e-11	ncbi_110500188	0.59	0.126667	-2.21968	0.00488171	FGD4	PREDICTED: FYVE, RhoGEF and PH domain-containing protein 4-like isoform X1 [Salmo salar]
miR-301-x	14.1404	97.6763	2.78818	3.60484e-11	ncbi_110500237	0.563333	0.146667	-1.94145	0.0195331	ASB13	PREDICTED: ankyrin repeat and SOCS box protein 13-like [Salmo salar]
miR-301-x	14.1404	97.6763	2.78818	3.60484e-11	ncbi_110500264	0.163333	0.0133333	-3.61471	0.00942312	--	PREDICTED: flocculation protein FLO11-like isoform X2 [Salmo salar]
miR-301-x	14.1404	97.6763	2.78818	3.60484e-11	ncbi_110500303	14.8267	5.24667	-1.49872	4.31369e-16	DHTKD1	PREDICTED: probable 2-oxoglutarate dehydrogenase E1 component DHKTD1, mitochondrial [Salmo salar]
miR-301-x	14.1404	97.6763	2.78818	3.60484e-11	ncbi_110500596	0.15	0.00666667	-4.49185	0.0228716	BCL6B	PREDICTED: B-cell CLL/lymphoma 6 member B protein-like [Salmo salar]
miR-301-x	14.1404	97.6763	2.78818	3.60484e-11	ncbi_110500625	60.34	24.75	-1.28569	2.76141e-15	--	CJ011 protein [Salmo salar]
miR-301-x	14.1404	97.6763	2.78818	3.60484e-11	ncbi_110500712	0.17	0.03	-2.5025	0.0435994	C11ORF95	unnamed protein product [Oncorhynchus mykiss]
miR-301-x	14.1404	97.6763	2.78818	3.60484e-11	ncbi_110501343	44.6967	9.04667	-2.30471	2.08484e-30	UGT3	PREDICTED: UDP-glucuronosyltransferase-like [Salmo salar]
miR-301-x	14.1404	97.6763	2.78818	3.60484e-11	ncbi_110501792	0.773333	0.2	-1.95109	2.26113e-06	MYO1B	PREDICTED: unconventional myosin-Ib-like isoform X1 [Salmo salar]
miR-301-x	14.1404	97.6763	2.78818	3.60484e-11	ncbi_110501868	34.54	3.47	-3.31526	1.31062e-57	ACMSD	PREDICTED: 2-amino-3-carboxymuconate-6-semialdehyde decarboxylase isoform X1 [Salmo salar]
miR-301-x	14.1404	97.6763	2.78818	3.60484e-11	ncbi_110502162	0.293333	0.02	-3.87447	0.0276821	TAAR13C	PREDICTED: trace amine-associated receptor 13c-like [Salmo salar]
miR-301-x	14.1404	97.6763	2.78818	3.60484e-11	ncbi_110502345	1.27	0.43	-1.56242	7.39154e-06	EML4	PREDICTED: echinoderm microtubule-associated protein-like 4 isoform X1 [Salmo salar]
miR-301-x	14.1404	97.6763	2.78818	3.60484e-11	ncbi_110502346	0.19	0.0133333	-3.83289	0.0102684	PKDCC	PREDICTED: extracellular tyrosine-protein kinase PKDCC [Salmo salar]
miR-301-x	14.1404	97.6763	2.78818	3.60484e-11	ncbi_110502535	0.37	0.04	-3.20945	2.7838e-08	ANK3	PREDICTED: ankyrin-3-like isoform X1 [Salmo salar]
miR-301-x	14.1404	97.6763	2.78818	3.60484e-11	ncbi_110502608	6.42667	2.47	-1.37956	1.3502e-07	EIF4EBP2	PREDICTED: eukaryotic translation initiation factor 4E-binding protein 2-like [Salmo salar]
miR-301-x	14.1404	97.6763	2.78818	3.60484e-11	ncbi_110502902	1.41333	0.0933333	-3.92057	4.46744e-08	PGRMC1	PREDICTED: membrane-associated progesterone receptor component 1-like [Salmo salar]
miR-301-x	14.1404	97.6763	2.78818	3.60484e-11	ncbi_110502975	2.38333	0.74	-1.68738	1.02456e-10	GALNT2	Polypeptide N-acetylgalactosaminyltransferase 2 [Salmo salar]
miR-301-x	14.1404	97.6763	2.78818	3.60484e-11	ncbi_110503515	0.596667	0.123333	-2.27436	0.000163266	PGM2L1	PREDICTED: glucose 1,6-bisphosphate synthase [Salmo salar]
miR-301-x	14.1404	97.6763	2.78818	3.60484e-11	ncbi_110503593	1.16	0.06	-4.27302	1.76659e-07	KCNK6	PREDICTED: potassium channel subfamily K member 6-like [Salmo salar]
miR-301-x	14.1404	97.6763	2.78818	3.60484e-11	ncbi_110503641	0.28	0.0633333	-2.14439	0.022884	TMEM145	PREDICTED: transmembrane protein 145-like [Salmo salar]
miR-301-x	14.1404	97.6763	2.78818	3.60484e-11	ncbi_110503843	2.31	1.14333	-1.01465	0.000134878	BCAS3	PREDICTED: breast carcinoma-amplified sequence 3 isoform X1 [Salmo salar]
miR-301-x	14.1404	97.6763	2.78818	3.60484e-11	ncbi_110503900	0.97	0.413333	-1.23068	0.0248166	RRP8	PREDICTED: ribosomal RNA-processing protein 8-like [Salmo salar]
miR-301-x	14.1404	97.6763	2.78818	3.60484e-11	ncbi_110504401	0.273333	0.0166667	-4.03562	3.06469e-07	MAP4K4	PREDICTED: mitogen-activated protein kinase kinase kinase kinase 4 isoform X4 [Salmo salar]
miR-301-x	14.1404	97.6763	2.78818	3.60484e-11	ncbi_110504699	27.5733	8.83667	-1.6417	1.0219e-18	HPRT1	PREDICTED: hypoxanthine-guanine phosphoribosyltransferase isoform X1 [Salmo salar]
miR-301-x	14.1404	97.6763	2.78818	3.60484e-11	ncbi_110504711	14.7467	2.32667	-2.66405	3.17994e-44	SLC7A2	PREDICTED: cationic amino acid transporter 2 isoform X2 [Salmo salar]
miR-301-x	14.1404	97.6763	2.78818	3.60484e-11	ncbi_110504725	0.813333	0.0433333	-4.2303	6.05572e-11	ACSL1	PREDICTED: long-chain-fatty-acid--CoA ligase 1-like [Salmo salar]
miR-301-x	14.1404	97.6763	2.78818	3.60484e-11	ncbi_110505105	0.766667	0.193333	-1.98751	0.00668591	MGAT4B	PREDICTED: alpha-1,3-mannosyl-glycoprotein 4-beta-N-acetylglucosaminyltransferase B [Salmo salar]
miR-301-x	14.1404	97.6763	2.78818	3.60484e-11	ncbi_110505157	32.09	13.4367	-1.25595	6.12466e-11	GSTP1	PREDICTED: glutathione S-transferase P-like isoform X1 [Salmo salar]
miR-301-x	14.1404	97.6763	2.78818	3.60484e-11	ncbi_110505164	0.75	0.336667	-1.15557	0.0133973	APLN	PREDICTED: apelin [Salmo salar]
miR-301-x	14.1404	97.6763	2.78818	3.60484e-11	ncbi_110505183	1.09	0.423333	-1.36446	0.0107798	SEPT6	PREDICTED: septin-6 isoform X1 [Salmo salar]
miR-301-x	14.1404	97.6763	2.78818	3.60484e-11	ncbi_110505367	0.176667	0.01	-4.14296	0.000879985	BACH2	PREDICTED: transcription regulator protein BACH2-like [Salmo salar]
miR-301-x	14.1404	97.6763	2.78818	3.60484e-11	ncbi_110505464	0.226667	0.0466667	-2.28011	0.00888575	KLHL28	PREDICTED: kelch-like protein 28 [Salmo salar]
miR-301-x	14.1404	97.6763	2.78818	3.60484e-11	ncbi_110505495	67.4933	32.0933	-1.07247	1.03181e-10	GCHFR	GTP cyclohydrolase 1 feedback regulatory protein [Oncorhynchus mykiss]
miR-301-x	14.1404	97.6763	2.78818	3.60484e-11	ncbi_110505607	2.14333	0.116667	-4.19939	2.4635e-27	REEP1	PREDICTED: receptor expression-enhancing protein 1-like [Salmo salar]
miR-301-x	14.1404	97.6763	2.78818	3.60484e-11	ncbi_110506242	17	5.74	-1.56641	6.32252e-15	MOCS1	PREDICTED: molybdenum cofactor biosynthesis protein 1 isoform X1 [Salmo salar]
miR-301-x	14.1404	97.6763	2.78818	3.60484e-11	ncbi_110506506	1.81333	0.396667	-2.19265	3.64136e-08	BCO1	beta-carotene 15,15'-monooxygenase 1 like [Salmo salar]
miR-301-x	14.1404	97.6763	2.78818	3.60484e-11	ncbi_110506594	54.92	19.0967	-1.52401	9.19525e-18	URAH	PREDICTED: 5-hydroxyisourate hydrolase-like [Salmo salar]
miR-301-x	14.1404	97.6763	2.78818	3.60484e-11	ncbi_110506673	2.14333	0.996667	-1.10467	0.00124206	PLEKHA7	PREDICTED: pleckstrin homology domain-containing family A member 7 isoform X1 [Esox lucius]
miR-301-x	14.1404	97.6763	2.78818	3.60484e-11	ncbi_110506891	1.61333	0.503333	-1.68046	0.000787516	MR1	nonclassical MHC class I antigen, partial [Oncorhynchus mykiss]
miR-301-x	14.1404	97.6763	2.78818	3.60484e-11	ncbi_110507706	0.126667	0.00666667	-4.24793	0.0165905	SEPT4	PREDICTED: septin-5-like isoform X1 [Salmo salar]
miR-301-x	14.1404	97.6763	2.78818	3.60484e-11	ncbi_110507937	0.943333	0.15	-2.65281	4.86071e-05	PXYLP1	acid phosphatase-like protein 2 [Salmo salar]
miR-301-x	14.1404	97.6763	2.78818	3.60484e-11	ncbi_100136604	2.80333	0.876667	-1.67704	1.38285e-09	INSR	PREDICTED: insulin receptor-like [Salmo salar]
miR-301-x	14.1404	97.6763	2.78818	3.60484e-11	ncbi_110508769	1.24	0.52	-1.25376	7.82624e-05	NCOA2	PREDICTED: nuclear receptor coactivator 2-like isoform X1 [Salmo salar]
miR-301-x	14.1404	97.6763	2.78818	3.60484e-11	ncbi_110508855	14.0767	1.78667	-2.97796	1.19773e-46	AGL	PREDICTED: glycogen debranching enzyme-like isoform X1 [Salmo salar]
miR-301-x	14.1404	97.6763	2.78818	3.60484e-11	ncbi_110508882	1.67	0.206667	-3.01447	4.3252e-09	PCYT1A	PREDICTED: choline-phosphate cytidylyltransferase A-like isoform X2 [Salmo salar]
miR-301-x	14.1404	97.6763	2.78818	3.60484e-11	ncbi_110508947	0.163333	0.00666667	-4.61471	0.0304664	CACNG6	PREDICTED: voltage-dependent calcium channel gamma-6 subunit-like [Salmo salar]
miR-301-x	14.1404	97.6763	2.78818	3.60484e-11	ncbi_110509013	2.22	0.23	-3.27085	1.14075e-17	CRB1	PREDICTED: protein crumbs homolog 1 [Salmo salar]
miR-301-x	14.1404	97.6763	2.78818	3.60484e-11	ncbi_110509104	1930.54	750.61	-1.36287	4.23809e-12	--	PREDICTED: cystatin-like protein [Ictalurus punctatus]
miR-301-x	14.1404	97.6763	2.78818	3.60484e-11	ncbi_100136324	0.733333	0.196667	-1.89872	0.000196626	SCARB1	PREDICTED: scavenger receptor class B type I isoform X1 [Salmo salar]
miR-301-x	14.1404	97.6763	2.78818	3.60484e-11	ncbi_110509621	0.173333	0.0266667	-2.70044	0.00765356	LRP5	PREDICTED: low-density lipoprotein receptor-related protein 5-like [Salmo salar]
miR-301-x	14.1404	97.6763	2.78818	3.60484e-11	ncbi_110509902	3.55667	1.76	-1.01495	0.00071211	MAT2A	PREDICTED: S-adenosylmethionine synthase isoform type-2 [Salmo salar]
miR-301-x	14.1404	97.6763	2.78818	3.60484e-11	ncbi_110509938	0.67	0.0666667	-3.32912	6.71294e-10	GABRA3	PREDICTED: gamma-aminobutyric acid receptor subunit alpha-3-like isoform X6 [Salmo salar]
miR-301-x	14.1404	97.6763	2.78818	3.60484e-11	ncbi_110509941	0.426667	0.05	-3.09311	0.0161675	BRCC3	lys-63-specific deubiquitinase BRCC36 [Salmo salar]
miR-301-x	14.1404	97.6763	2.78818	3.60484e-11	ncbi_110510034	0.77	0.0766667	-3.32819	2.0407e-05	NEU3	PREDICTED: sialidase-3 [Salmo salar]
miR-301-x	14.1404	97.6763	2.78818	3.60484e-11	ncbi_110510036	0.216667	0.05	-2.11548	0.0189049	ST14	PREDICTED: suppressor of tumorigenicity 14 protein-like [Salmo salar]
miR-301-x	14.1404	97.6763	2.78818	3.60484e-11	ncbi_110510198	662.103	40.3433	-4.03665	1.80088e-88	--	PREDICTED: apolipoprotein A-IV-like [Salmo salar]
miR-301-x	14.1404	97.6763	2.78818	3.60484e-11	ncbi_110510211	0.103333	0.001	-6.69116	0.0176599	CIPC	PREDICTED: CLOCK-interacting pacemaker-like isoform X1 [Salmo salar]
miR-301-x	14.1404	97.6763	2.78818	3.60484e-11	ncbi_110512077	9.31	3.28667	-1.50216	4.233e-16	CA5B	PREDICTED: carbonic anhydrase 5B, mitochondrial-like isoform X1 [Salmo salar]
miR-301-x	14.1404	97.6763	2.78818	3.60484e-11	ncbi_110512327	5.12	1.90333	-1.42762	2.96651e-05	--	PREDICTED: V-set domain containing T-cell activation inhibitor 1-like isoform X1 [Salmo salar]
[truncated: 8,808 more rows]
