# Supplementary material for: Integrated analysis of immune parameters, miRNA-mRNA interaction, and immune genes expression in the liver of rainbow trout following infectious hematopoietic necrosis virus infection
Source: Front Immunol. 2022 Sep 2;13:970321. doi: 10.3389/fimmu.2022.970321 (PMC9479325; doi:10.3389/fimmu.2022.970321)
Supplement: Supplementary Table 7 — Gene Ontology (GO) enrichment results of the target genes. [file Table_7.xlsx]

## Sheet: Table S7
Table S7. Gene Ontology (GO) enrichment results of the target genes.
GO_ID	GO_Term	GO_function	q-value	Gene_ID	Symbol	FDR	Description
GO:0003824	catalytic activity	Molecular Function	1.9e-05	MSTRG.10487	--	0.00401117	ATP synthase e chain, mitochondrial [Osmerus mordax]
GO:0003824	catalytic activity	Molecular Function	1.9e-05	MSTRG.10797	SLC27A4	0.000433209	PREDICTED: long-chain fatty acid transport protein 4-like [Salmo salar]
GO:0003824	catalytic activity	Molecular Function	1.9e-05	MSTRG.10798	SLC27A4	1.13e-06	PREDICTED: long-chain fatty acid transport protein 4-like [Salmo salar]
GO:0003824	catalytic activity	Molecular Function	1.9e-05	MSTRG.1156	ALDH2	1.55e-27	PREDICTED: aldehyde dehydrogenase, mitochondrial-like [Salmo salar]
GO:0003824	catalytic activity	Molecular Function	1.9e-05	MSTRG.12015	CARM1	0.00946846	PREDICTED: histone-arginine methyltransferase CARM1-like [Salmo salar]
GO:0003824	catalytic activity	Molecular Function	1.9e-05	MSTRG.12579	IFIH1	2.53e-11	PREDICTED: probable ATP-dependent RNA helicase DHX58 [Salmo salar]
GO:0003824	catalytic activity	Molecular Function	1.9e-05	MSTRG.13904	IDS	0.0081811	PREDICTED: iduronate 2-sulfatase isoform X2 [Salmo salar]
GO:0003824	catalytic activity	Molecular Function	1.9e-05	MSTRG.13915	--	0.0182379	PREDICTED: rod cGMP-specific 3',5'-cyclic phosphodiesterase subunit alpha [Salmo salar]
GO:0003824	catalytic activity	Molecular Function	1.9e-05	MSTRG.14402	MSRB2	0.00107966	PREDICTED: methionine-R-sulfoxide reductase B2, mitochondrial isoform X2 [Salmo salar]
GO:0003824	catalytic activity	Molecular Function	1.9e-05	MSTRG.15395	UGT2A2	1.19e-26	UDP-glucuronosyltransferase 2A2 [Salmo salar]
GO:0003824	catalytic activity	Molecular Function	1.9e-05	MSTRG.15655	NUDT3	6.57e-06	PREDICTED: diphosphoinositol polyphosphate phosphohydrolase 1-like [Salmo salar]
GO:0003824	catalytic activity	Molecular Function	1.9e-05	MSTRG.1592	TAT	1.91e-23	PREDICTED: tyrosine aminotransferase-like [Salmo salar]
GO:0003824	catalytic activity	Molecular Function	1.9e-05	MSTRG.1593	TAT	2.9e-08	PREDICTED: tyrosine aminotransferase-like [Salmo salar]
GO:0003824	catalytic activity	Molecular Function	1.9e-05	MSTRG.17377	ABCB11	0.000596971	PREDICTED: bile salt export pump-like isoform X2 [Salmo salar]
GO:0003824	catalytic activity	Molecular Function	1.9e-05	MSTRG.22185	UGT2A1	2.36e-13	PREDICTED: UDP-glucuronosyltransferase 2C1-like [Lates calcarifer]
GO:0003824	catalytic activity	Molecular Function	1.9e-05	MSTRG.8056	LIPE	1.15e-30	hormone-sensitive lipase subtype 2 [Oncorhynchus mykiss]
GO:0003824	catalytic activity	Molecular Function	1.9e-05	ncbi_100135793	MMP2	1.68e-05	matrix metalloproteinase-2 precursor [Oncorhynchus mykiss]
GO:0003824	catalytic activity	Molecular Function	1.9e-05	ncbi_100135821	ST6GALNAC2	0.00505006	GalNAc alpha 2,6-sialyltransferase [Oncorhynchus mykiss]
GO:0003824	catalytic activity	Molecular Function	1.9e-05	ncbi_100135837	CAPN2	0.00727589	m-calpain [Oncorhynchus mykiss]
GO:0003824	catalytic activity	Molecular Function	1.9e-05	ncbi_100135896	DIO2	2.48e-07	type II iodothyronine deiodinase [Oncorhynchus mykiss]
GO:0003824	catalytic activity	Molecular Function	1.9e-05	ncbi_100135973	GLUL	1.12e-12	glutamine synthetase [Oncorhynchus mykiss]
GO:0003824	catalytic activity	Molecular Function	1.9e-05	ncbi_100136053	PLCG2	2.52e-25	PREDICTED: 1-phosphatidylinositol 4,5-bisphosphate phosphodiesterase gamma-2 [Salmo salar]
GO:0003824	catalytic activity	Molecular Function	1.9e-05	ncbi_100136067	GLUD1	1.02e-12	PREDICTED: glutamate dehydrogenase isoform X1 [Salmo salar]
GO:0003824	catalytic activity	Molecular Function	1.9e-05	ncbi_100136127	MAP2K2	1.15e-07	Dual specificity mitogen-activated protein kinase kinase 2 [Salmo salar]
GO:0003824	catalytic activity	Molecular Function	1.9e-05	ncbi_100136164	PKM	1.65e-23	pyruvate kinase PKM-like [Salmo salar]
GO:0003824	catalytic activity	Molecular Function	1.9e-05	ncbi_100136200	YWHAH	0.000205149	14-3-3A1 protein [Oncorhynchus mykiss]
GO:0003824	catalytic activity	Molecular Function	1.9e-05	ncbi_100136256	JUNB	0.00199821	junB protein [Oncorhynchus mykiss]
GO:0003824	catalytic activity	Molecular Function	1.9e-05	ncbi_100136278	ABCB1	6.43e-38	P-glycoprotein, partial [Oncorhynchus mykiss]
GO:0003824	catalytic activity	Molecular Function	1.9e-05	ncbi_100136604	INSR	1.38e-09	PREDICTED: insulin receptor-like [Salmo salar]
GO:0003824	catalytic activity	Molecular Function	1.9e-05	ncbi_100136624	GLUL	1.52e-21	glutamine synthetase [Oncorhynchus mykiss]
GO:0003824	catalytic activity	Molecular Function	1.9e-05	ncbi_100136654	IP6K2	6.86e-17	PREDICTED: inositol hexaphosphate kinase 2 isoform X1 [Salmo salar]
GO:0003824	catalytic activity	Molecular Function	1.9e-05	ncbi_100136661	CYP24A1	1.83e-11	PREDICTED: 1,25-dihydroxyvitamin D(3) 24-hydroxylase, mitochondrial-like [Salmo salar]
GO:0003824	catalytic activity	Molecular Function	1.9e-05	ncbi_100136688	ABCB11	7.52e-45	PREDICTED: bile salt export pump-like isoform X2 [Salmo salar]
GO:0003824	catalytic activity	Molecular Function	1.9e-05	ncbi_100136729	MAO	2.01e-12	PREDICTED: LOW QUALITY PROTEIN: amine oxidase [flavin-containing]-like [Xiphophorus maculatus]
GO:0003824	catalytic activity	Molecular Function	1.9e-05	ncbi_100136765	HMGB1	2.13e-06	High mobility group-T protein [Salmo salar]
GO:0003824	catalytic activity	Molecular Function	1.9e-05	ncbi_100137012	CYP2K1	6.42e-36	cytochrome P450 2K5 [Oncorhynchus mykiss]
GO:0003824	catalytic activity	Molecular Function	1.9e-05	ncbi_100301680	UBE2B	3.7e-05	ubiquitin-conjugating enzyme E2 B [Salmo salar]
GO:0003824	catalytic activity	Molecular Function	1.9e-05	ncbi_100301685	DHRS13	0.00660942	retinol dehydrogenase 12 [Oncorhynchus mykiss]
GO:0003824	catalytic activity	Molecular Function	1.9e-05	ncbi_100301691	HSPA8	3.55e-13	heat shock cognate 70-kd protein [Oncorhynchus mykiss]
GO:0003824	catalytic activity	Molecular Function	1.9e-05	ncbi_100301810	COMTD1	3.75e-07	Catechol-O-methyltransferase domain-containing protein 1 [Oncorhynchus mykiss]
GO:0003824	catalytic activity	Molecular Function	1.9e-05	ncbi_100301820	POLR2D	9.73e-07	DNA-directed RNA polymerase II subunit RPB4 [Salmo salar]
GO:0003824	catalytic activity	Molecular Function	1.9e-05	ncbi_100301871	STT3A	9.58e-09	PREDICTED: dolichyl-diphosphooligosaccharide--protein glycosyltransferase subunit STT3A isoform X1 [Salmo salar]
GO:0003824	catalytic activity	Molecular Function	1.9e-05	ncbi_100305151	STYX	1.28e-05	Serine/threonine/tyrosine-interacting protein [Oncorhynchus mykiss]
GO:0003824	catalytic activity	Molecular Function	1.9e-05	ncbi_100305233	DCK	1.49e-138	deoxycytidine kinase [Oncorhynchus mykiss]
GO:0003824	catalytic activity	Molecular Function	1.9e-05	ncbi_100305292	UPB1	2.71e-07	Beta-ureidopropionase [Oncorhynchus mykiss]
GO:0003824	catalytic activity	Molecular Function	1.9e-05	ncbi_100305303	PPA1	9.05e-24	Inorganic pyrophosphatase [Oncorhynchus mykiss]
GO:0003824	catalytic activity	Molecular Function	1.9e-05	ncbi_100305314	NUDT3	3.41e-23	PREDICTED: diphosphoinositol polyphosphate phosphohydrolase 1-like [Salmo salar]
GO:0003824	catalytic activity	Molecular Function	1.9e-05	ncbi_100499612	IFIH1	1.32e-102	melanoma differentiation associated gene 5 [Oncorhynchus mykiss]
GO:0003824	catalytic activity	Molecular Function	1.9e-05	ncbi_100499613	DHX58	8.2e-272	DEXH (Asp-Glu-X-His) box polypeptide 58, partial [Oncorhynchus mykiss]
GO:0003824	catalytic activity	Molecular Function	1.9e-05	ncbi_100499620	ABCC5	0.0125532	PREDICTED: multidrug resistance-associated protein 5-like [Salmo salar]
GO:0003824	catalytic activity	Molecular Function	1.9e-05	ncbi_100505413	LIPE	3.52e-16	hormone-sensitive lipase subtype 1 [Oncorhynchus mykiss]
GO:0003824	catalytic activity	Molecular Function	1.9e-05	ncbi_101268911	CASP8	2.21e-17	caspase 8 [Oncorhynchus mykiss]
GO:0003824	catalytic activity	Molecular Function	1.9e-05	ncbi_101268971	ELOVL2	1.44e-16	elongation of long chain fatty acids protein 2 [Oncorhynchus mykiss]
GO:0003824	catalytic activity	Molecular Function	1.9e-05	ncbi_110485098	MYH9	0.000861146	PREDICTED: myosin-9 isoform X1 [Cynoglossus semilaevis]
GO:0003824	catalytic activity	Molecular Function	1.9e-05	ncbi_110485513	AFMID	2.42e-16	PREDICTED: kynurenine formamidase isoform X3 [Salmo salar]
GO:0003824	catalytic activity	Molecular Function	1.9e-05	ncbi_110485729	ABCC1	0.0139109	PREDICTED: multidrug resistance-associated protein 1-like [Salmo salar]
GO:0003824	catalytic activity	Molecular Function	1.9e-05	ncbi_110485758	WBP1L	1.91e-05	PREDICTED: WW domain binding protein 1-like isoform X1 [Salmo salar]
GO:0003824	catalytic activity	Molecular Function	1.9e-05	ncbi_110485809	USP43	6e-08	PREDICTED: ubiquitin carboxyl-terminal hydrolase 43-like isoform X2 [Salmo salar]
GO:0003824	catalytic activity	Molecular Function	1.9e-05	ncbi_110485875	PTP4A1	3.92e-06	tyrosine phosphatase type IVA 1 [Salmo salar]
GO:0003824	catalytic activity	Molecular Function	1.9e-05	ncbi_110485933	P4HB	1.3e-18	PREDICTED: protein disulfide-isomerase [Salmo salar]
GO:0003824	catalytic activity	Molecular Function	1.9e-05	ncbi_110485968	DDC	6.47e-37	PREDICTED: aromatic-L-amino-acid decarboxylase-like [Salmo salar]
GO:0003824	catalytic activity	Molecular Function	1.9e-05	ncbi_110486022	PPP3R1	5.73e-05	PREDICTED: calcineurin subunit B type 1 [Esox lucius]
GO:0003824	catalytic activity	Molecular Function	1.9e-05	ncbi_110486030	ERO1B	7.86e-09	PREDICTED: ERO1-like protein beta isoform X1 [Salmo salar]
GO:0003824	catalytic activity	Molecular Function	1.9e-05	ncbi_110486061	EGLN1	0.000358698	PREDICTED: egl nine homolog 1-like isoform X2 [Salmo salar]
GO:0003824	catalytic activity	Molecular Function	1.9e-05	ncbi_110486103	ATP13A1	5.57e-06	PREDICTED: manganese-transporting ATPase 13A1-like isoform X1 [Salmo salar]
GO:0003824	catalytic activity	Molecular Function	1.9e-05	ncbi_110486229	TLK2	0.00510038	PREDICTED: serine/threonine-protein kinase tousled-like 2 isoform X1 [Salmo salar]
GO:0003824	catalytic activity	Molecular Function	1.9e-05	ncbi_110486267	MYLK	5.78e-21	PREDICTED: myosin light chain kinase, smooth muscle-like isoform X1 [Salmo salar]
GO:0003824	catalytic activity	Molecular Function	1.9e-05	ncbi_110486277	EZH1	9.81e-18	PREDICTED: histone-lysine N-methyltransferase EZH1-like isoform X1 [Salmo salar]
GO:0003824	catalytic activity	Molecular Function	1.9e-05	ncbi_110486378	RDH8	0.00294613	PREDICTED: retinol dehydrogenase 8-like [Salmo salar]
GO:0003824	catalytic activity	Molecular Function	1.9e-05	ncbi_110486542	ACOT1	0.00695735	PREDICTED: acyl-coenzyme A thioesterase 1-like isoform X2 [Salmo salar]
GO:0003824	catalytic activity	Molecular Function	1.9e-05	ncbi_110486543	USP43	0.00423067	PREDICTED: ubiquitin carboxyl-terminal hydrolase 43-like [Salmo salar]
GO:0003824	catalytic activity	Molecular Function	1.9e-05	ncbi_110486618	SBK1	1.82e-10	PREDICTED: serine/threonine-protein kinase SBK1-like isoform X1 [Salmo salar]
GO:0003824	catalytic activity	Molecular Function	1.9e-05	ncbi_110486641	BCAT1	0.0272173	branched-chain-amino-acid aminotransferase, cytosolic [Salmo salar]
GO:0003824	catalytic activity	Molecular Function	1.9e-05	ncbi_110486686	MAP3K3	0.0207806	PREDICTED: mitogen-activated protein kinase kinase kinase 3 isoform X1 [Esox lucius]
GO:0003824	catalytic activity	Molecular Function	1.9e-05	ncbi_110486737	SLC27A1	6.97e-22	PREDICTED: long-chain fatty acid transport protein 1-like [Salmo salar]
GO:0003824	catalytic activity	Molecular Function	1.9e-05	ncbi_110486862	NOXO1	2.7e-09	PREDICTED: NADPH oxidase organizer 1-like [Salmo salar]
GO:0003824	catalytic activity	Molecular Function	1.9e-05	ncbi_110486945	F9	2.5e-07	Coagulation factor X precursor [Salmo salar]
GO:0003824	catalytic activity	Molecular Function	1.9e-05	ncbi_110487066	CANT1	2.19e-51	PREDICTED: soluble calcium-activated nucleotidase 1 isoform X1 [Salmo salar]
GO:0003824	catalytic activity	Molecular Function	1.9e-05	ncbi_110487067	CANT1	7.28e-46	PREDICTED: soluble calcium-activated nucleotidase 1 isoform X1 [Salmo salar]
GO:0003824	catalytic activity	Molecular Function	1.9e-05	ncbi_110487804	RNMT	1.75e-17	PREDICTED: mRNA cap guanine-N7 methyltransferase [Salmo salar]
GO:0003824	catalytic activity	Molecular Function	1.9e-05	ncbi_110487935	MYLIPA	0.00247445	PREDICTED: E3 ubiquitin-protein ligase MYLIP-A-like [Salmo salar]
GO:0003824	catalytic activity	Molecular Function	1.9e-05	ncbi_110487958	HIBADH	0.00106955	PREDICTED: 3-hydroxyisobutyrate dehydrogenase, mitochondrial-like [Salmo salar]
GO:0003824	catalytic activity	Molecular Function	1.9e-05	ncbi_110487984	KAT2B	0.00232961	PREDICTED: histone acetyltransferase KAT2B-like [Salmo salar]
GO:0003824	catalytic activity	Molecular Function	1.9e-05	ncbi_110488083	--	0.000201262	PREDICTED: glutathione S-transferase A-like [Salmo salar]
GO:0003824	catalytic activity	Molecular Function	1.9e-05	ncbi_110488117	ABCF1	1.61e-15	PREDICTED: LOW QUALITY PROTEIN: ATP-binding cassette sub-family F member 1-like [Salmo salar]
GO:0003824	catalytic activity	Molecular Function	1.9e-05	ncbi_110488161	UBE2E1	3.56e-50	PREDICTED: ubiquitin-conjugating enzyme E2 E1 [Salmo salar]
GO:0003824	catalytic activity	Molecular Function	1.9e-05	ncbi_110488184	ZDHHC14	1.32e-10	PREDICTED: palmitoyltransferase ZDHHC18-like isoform X1 [Salmo salar]
GO:0003824	catalytic activity	Molecular Function	1.9e-05	ncbi_110488277	NPR1	0.0207424	PREDICTED: atrial natriuretic peptide receptor 1-like [Salmo salar]
GO:0003824	catalytic activity	Molecular Function	1.9e-05	ncbi_110488329	PSMB7	1.01e-25	Proteasome subunit beta type 7 precursor [Oncorhynchus mykiss]
GO:0003824	catalytic activity	Molecular Function	1.9e-05	ncbi_110488348	PSMB9-A	1.7e-96	proteasome subunit [Oncorhynchus mykiss]
GO:0003824	catalytic activity	Molecular Function	1.9e-05	ncbi_110488370	GSK3B	8.22e-05	PREDICTED: glycogen synthase kinase-3 beta-like isoform X1 [Salmo salar]
GO:0003824	catalytic activity	Molecular Function	1.9e-05	ncbi_110488379	PREP	4.87e-47	Prolyl endopeptidase [Salmo salar]
GO:0003824	catalytic activity	Molecular Function	1.9e-05	ncbi_110488721	PRPF19	5.71e-06	pre-mRNA-processing factor 19 [Salmo salar]
GO:0003824	catalytic activity	Molecular Function	1.9e-05	ncbi_110488957	GSTP1	3.62e-36	glutathione S-transferase pi [Oncorhynchus kisutch]
GO:0003824	catalytic activity	Molecular Function	1.9e-05	ncbi_110488959	ZDHHC9	0.000494194	PREDICTED: palmitoyltransferase ZDHHC9-like [Salmo salar]
GO:0003824	catalytic activity	Molecular Function	1.9e-05	ncbi_110489022	MCM7	4.73e-05	PREDICTED: DNA replication licensing factor MCM7 isoform X1 [Salmo salar]
GO:0003824	catalytic activity	Molecular Function	1.9e-05	ncbi_110489702	RBCK1	1.05e-26	PREDICTED: ranBP-type and C3HC4-type zinc finger-containing protein 1-like isoform X1 [Salmo salar]
GO:0003824	catalytic activity	Molecular Function	1.9e-05	ncbi_110489713	GGH	1.11e-08	PREDICTED: gamma-glutamyl hydrolase-like [Salmo salar]
GO:0003824	catalytic activity	Molecular Function	1.9e-05	ncbi_110489717	GALNT11	1.8e-06	PREDICTED: polypeptide N-acetylgalactosaminyltransferase 11-like [Salmo salar]
GO:0003824	catalytic activity	Molecular Function	1.9e-05	ncbi_110489821	MASTL	0.0185833	PREDICTED: serine/threonine-protein kinase greatwall-like isoform X1 [Salmo salar]
GO:0003824	catalytic activity	Molecular Function	1.9e-05	ncbi_110489891	CYP2G1	5.42e-15	PREDICTED: cytochrome P450 2F3-like [Salmo salar]
GO:0003824	catalytic activity	Molecular Function	1.9e-05	ncbi_110489928	LYPLA1	0.000221524	Acyl-protein thioesterase 1 [Salmo salar]
GO:0003824	catalytic activity	Molecular Function	1.9e-05	ncbi_110490005	TUBB6	6.36e-09	PREDICTED: tubulin beta-5 chain [Salmo salar]
GO:0003824	catalytic activity	Molecular Function	1.9e-05	ncbi_110490047	DGKD	1.39e-19	PREDICTED: diacylglycerol kinase delta isoform X2 [Salmo salar]
GO:0003824	catalytic activity	Molecular Function	1.9e-05	ncbi_110490086	B3GLCT	6.93e-05	PREDICTED: beta-1,3-glucosyltransferase-like isoform X3 [Salmo salar]
GO:0003824	catalytic activity	Molecular Function	1.9e-05	ncbi_110490101	ALDH3A2	8.33e-20	PREDICTED: fatty aldehyde dehydrogenase-like [Salmo salar]
GO:0003824	catalytic activity	Molecular Function	1.9e-05	ncbi_110490168	ALG10	2.91e-17	PREDICTED: dol-P-Glc:Glc(2)Man(9)GlcNAc(2)-PP-Dol alpha-1,2-glucosyltransferase [Esox lucius]
GO:0003824	catalytic activity	Molecular Function	1.9e-05	ncbi_110490217	ACOT5	0.00554492	PREDICTED: acyl-coenzyme A thioesterase 5-like isoform X1 [Salmo salar]
GO:0003824	catalytic activity	Molecular Function	1.9e-05	ncbi_110490286	PDE3A	0.000239661	PREDICTED: cGMP-inhibited 3',5'-cyclic phosphodiesterase A-like isoform X1 [Salmo salar]
GO:0003824	catalytic activity	Molecular Function	1.9e-05	ncbi_110490305	ETNK1	0.00554799	PREDICTED: ethanolamine kinase 1-like [Salmo salar]
GO:0003824	catalytic activity	Molecular Function	1.9e-05	ncbi_110490338	CDK17	0.00129389	PREDICTED: cyclin-dependent kinase 17-like [Salmo salar]
GO:0003824	catalytic activity	Molecular Function	1.9e-05	ncbi_110490358	PFKFB3	6.62e-15	PREDICTED: 6-phosphofructo-2-kinase/fructose-2,6-bisphosphatase 3-like isoform X2 [Salmo salar]
GO:0003824	catalytic activity	Molecular Function	1.9e-05	ncbi_110490651	APEX1	0.0147788	DNA-(apurinic or apyrimidinic site) lyase [Salmo salar]
GO:0003824	catalytic activity	Molecular Function	1.9e-05	ncbi_110490702	--	0.00117118	PREDICTED: NUAK family SNF1-like kinase 1 [Salmo salar]
GO:0003824	catalytic activity	Molecular Function	1.9e-05	ncbi_110490736	FUK	1.84e-09	PREDICTED: L-fucose kinase [Salmo salar]
GO:0003824	catalytic activity	Molecular Function	1.9e-05	ncbi_110491201	EIF2AK2	3.19e-146	protein kinase containing Z-DNA binding domains [Salmo salar]
GO:0003824	catalytic activity	Molecular Function	1.9e-05	ncbi_110491375	ATAD1B	1.77e-77	PREDICTED: ATPase family AAA domain-containing protein 1-B-like [Salmo salar]
GO:0003824	catalytic activity	Molecular Function	1.9e-05	ncbi_110491381	CH25H	1.89e-25	PREDICTED: cholesterol 25-hydroxylase-like protein [Salmo salar]
GO:0003824	catalytic activity	Molecular Function	1.9e-05	ncbi_110491396	PANK1	5.76e-11	PREDICTED: pantothenate kinase 3-like isoform X1 [Salmo salar]
GO:0003824	catalytic activity	Molecular Function	1.9e-05	ncbi_110491425	P4HA1	0.00219505	PREDICTED: prolyl 4-hydroxylase subunit alpha-1-like [Salmo salar]
GO:0003824	catalytic activity	Molecular Function	1.9e-05	ncbi_110491624	STUB1	5.08e-17	PREDICTED: E3 ubiquitin-protein ligase CHIP [Salmo salar]
GO:0003824	catalytic activity	Molecular Function	1.9e-05	ncbi_110491659	CPT1A	0.00329359	PREDICTED: carnitine O-palmitoyltransferase 1, liver isoform-like isoform X1 [Esox lucius]
GO:0003824	catalytic activity	Molecular Function	1.9e-05	ncbi_110491681	GPAM	1.71e-37	PREDICTED: glycerol-3-phosphate acyltransferase 1, mitochondrial [Salmo salar]
GO:0003824	catalytic activity	Molecular Function	1.9e-05	ncbi_110491937	GALNT6	0.00350374	PREDICTED: polypeptide N-acetylgalactosaminyltransferase 6 [Salmo salar]
GO:0003824	catalytic activity	Molecular Function	1.9e-05	ncbi_110491966	ACVR1B	1.23e-07	PREDICTED: activin receptor type-1B-like isoform X1 [Salmo salar]
GO:0003824	catalytic activity	Molecular Function	1.9e-05	ncbi_110492046	ATP6AP1	1.16e-35	PREDICTED: V-type proton ATPase subunit S1-like [Salmo salar]
GO:0003824	catalytic activity	Molecular Function	1.9e-05	ncbi_110492082	TMEM269	0.000184002	PREDICTED: CDP-diacylglycerol--serine O-phosphatidyltransferase-like isoform X2 [Salmo salar]
GO:0003824	catalytic activity	Molecular Function	1.9e-05	ncbi_110492112	RNF41	0.0307279	E3 ubiquitin-protein ligase NRDP1 [Salmo salar]
GO:0003824	catalytic activity	Molecular Function	1.9e-05	ncbi_110492153	CDC42	3.56e-08	PREDICTED: cell division control protein 42 homolog isoform X1 [Salmo salar]
GO:0003824	catalytic activity	Molecular Function	1.9e-05	ncbi_110492214	B3GNT7	0.0405725	PREDICTED: UDP-GlcNAc:betaGal beta-1,3-N-acetylglucosaminyltransferase 7-like [Salmo salar]
GO:0003824	catalytic activity	Molecular Function	1.9e-05	ncbi_110492278	WEE1-B	0.000383434	PREDICTED: wee1-like protein kinase [Salmo salar]
GO:0003824	catalytic activity	Molecular Function	1.9e-05	ncbi_110492281	PCMTD2	0.0123081	PREDICTED: protein-L-isoaspartate O-methyltransferase domain-containing protein 2-like isoform X1 [Salmo salar]
GO:0003824	catalytic activity	Molecular Function	1.9e-05	ncbi_110492316	IMPDH2	1.64e-13	PREDICTED: inosine-5'-monophosphate dehydrogenase 2 isoform X1 [Salmo salar]
GO:0003824	catalytic activity	Molecular Function	1.9e-05	ncbi_110492369	G6PD	2.83e-15	PREDICTED: glucose-6-phosphate 1-dehydrogenase isoform X1 [Salmo salar]
GO:0003824	catalytic activity	Molecular Function	1.9e-05	ncbi_110492370	GPD1	7.71e-19	PREDICTED: glycerol-3-phosphate dehydrogenase [NAD(+)], cytoplasmic-like isoform X1 [Salmo salar]
GO:0003824	catalytic activity	Molecular Function	1.9e-05	ncbi_110492442	SULT1ST3	6.3e-08	PREDICTED: cytosolic sulfotransferase 3-like isoform X2 [Salmo salar]
GO:0003824	catalytic activity	Molecular Function	1.9e-05	ncbi_110492513	UCKL1	3.7e-41	PREDICTED: uridine-cytidine kinase-like 1 isoform X4 [Salmo salar]
GO:0003824	catalytic activity	Molecular Function	1.9e-05	ncbi_110492571	CDK16	0.00302935	PREDICTED: cyclin-dependent kinase 16 isoform X2 [Salmo salar]
GO:0003824	catalytic activity	Molecular Function	1.9e-05	ncbi_110492591	PIM1	3.96e-05	PREDICTED: LOW QUALITY PROTEIN: serine/threonine-protein kinase pim-1-like [Salmo salar]
GO:0003824	catalytic activity	Molecular Function	1.9e-05	ncbi_110492657	HCK	6.85e-11	tyrosine-protein kinase HCK [Salmo salar]
GO:0003824	catalytic activity	Molecular Function	1.9e-05	ncbi_110492670	MMP9	1.35e-07	PREDICTED: matrix metalloproteinase-9-like [Salmo salar]
GO:0003824	catalytic activity	Molecular Function	1.9e-05	ncbi_110493445	DDX17	0.000713299	PREDICTED: probable ATP-dependent RNA helicase DDX17 isoform X1 [Esox lucius]
GO:0003824	catalytic activity	Molecular Function	1.9e-05	ncbi_110493447	ASNA1	3.35e-07	PREDICTED: ATPase ASNA1 [Notothenia coriiceps]
GO:0003824	catalytic activity	Molecular Function	1.9e-05	ncbi_110493449	JUNB	0.0326039	PREDICTED: transcription factor jun-B-like isoform X1 [Salmo salar]
GO:0003824	catalytic activity	Molecular Function	1.9e-05	ncbi_110493506	PIK3R1	0.00275956	PREDICTED: phosphatidylinositol 3-kinase regulatory subunit gamma-like isoform X1 [Salmo salar]
GO:0003824	catalytic activity	Molecular Function	1.9e-05	ncbi_110493556	USP43	0.000297754	PREDICTED: ubiquitin carboxyl-terminal hydrolase 43-like isoform X1 [Salmo salar]
GO:0003824	catalytic activity	Molecular Function	1.9e-05	ncbi_110493673	ACOX1	7e-15	PREDICTED: peroxisomal acyl-coenzyme A oxidase 1 isoform X2 [Salmo salar]
GO:0003824	catalytic activity	Molecular Function	1.9e-05	ncbi_110493726	UGP2	1.83e-13	PREDICTED: UTP--glucose-1-phosphate uridylyltransferase isoform X1 [Salmo salar]
GO:0003824	catalytic activity	Molecular Function	1.9e-05	ncbi_110493736	PPP3R1	0.00427269	PREDICTED: calcineurin subunit B type 1 [Esox lucius]
GO:0003824	catalytic activity	Molecular Function	1.9e-05	ncbi_110493769	PTK7	0.000132608	PREDICTED: inactive tyrosine-protein kinase 7-like [Salmo salar]
GO:0003824	catalytic activity	Molecular Function	1.9e-05	ncbi_110493838	SULT6B1	8.3e-25	PREDICTED: sulfotransferase 6B1-like isoform X1 [Salmo salar]
GO:0003824	catalytic activity	Molecular Function	1.9e-05	ncbi_110493894	GCNT7	6.3e-10	PREDICTED: beta-1,3-galactosyl-O-glycosyl-glycoprotein beta-1,6-N-acetylglucosaminyltransferase 7-like [Salmo salar]
GO:0003824	catalytic activity	Molecular Function	1.9e-05	ncbi_110493923	SULT6B1	0.000124275	PREDICTED: sulfotransferase 6B1-like isoform X3 [Salmo salar]
GO:0003824	catalytic activity	Molecular Function	1.9e-05	ncbi_110493941	TXNRD3	2.35e-15	thioredoxin reductase 3a [Oncorhynchus mykiss]
GO:0003824	catalytic activity	Molecular Function	1.9e-05	ncbi_110494037	ZNRF1	1.07e-07	PREDICTED: E3 ubiquitin-protein ligase ZNRF1 [Salmo salar]
GO:0003824	catalytic activity	Molecular Function	1.9e-05	ncbi_110494058	PIK3C2B	1.16e-11	PREDICTED: phosphatidylinositol 4-phosphate 3-kinase C2 domain-containing subunit beta-like [Salmo salar]
GO:0003824	catalytic activity	Molecular Function	1.9e-05	ncbi_110494209	CDK2	0.0125092	PREDICTED: cyclin-dependent kinase 2-like [Salmo salar]
GO:0003824	catalytic activity	Molecular Function	1.9e-05	ncbi_110494212	WWP2	5.77e-40	PREDICTED: NEDD4-like E3 ubiquitin-protein ligase WWP2 isoform X1 [Salmo salar]
GO:0003824	catalytic activity	Molecular Function	1.9e-05	ncbi_110494214	CDK4	1.05e-07	PREDICTED: cyclin-dependent kinase 4-like [Salmo salar]
GO:0003824	catalytic activity	Molecular Function	1.9e-05	ncbi_110494270	USP4	7.55e-78	Ubiquitin carboxyl-terminal hydrolase 4 [Salmo salar]
GO:0003824	catalytic activity	Molecular Function	1.9e-05	ncbi_110494302	PRKCD	1.44e-17	PREDICTED: protein kinase C delta type-like [Salmo salar]
GO:0003824	catalytic activity	Molecular Function	1.9e-05	ncbi_110494321	C1GALT1B	6.97e-21	PREDICTED: glycoprotein-N-acetylgalactosamine 3-beta-galactosyltransferase 1-B-like [Salmo salar]
GO:0003824	catalytic activity	Molecular Function	1.9e-05	ncbi_110494344	GNAT2	0.00609102	PREDICTED: guanine nucleotide-binding protein G(t) subunit alpha-2-like isoform X1 [Salmo salar]
GO:0003824	catalytic activity	Molecular Function	1.9e-05	ncbi_110494379	P3H1	8.65e-05	PREDICTED: prolyl 3-hydroxylase 1 [Salmo salar]
GO:0003824	catalytic activity	Molecular Function	1.9e-05	ncbi_110494492	MX2	1.73e-143	interferon-induced GTP-binding protein Mx2 [Oncorhynchus mykiss]
GO:0003824	catalytic activity	Molecular Function	1.9e-05	ncbi_110494493	MX3	3.69e-61	RBTMx3 [Oncorhynchus mykiss]
GO:0003824	catalytic activity	Molecular Function	1.9e-05	ncbi_110494527	IP6K2	0.00044537	PREDICTED: inositol hexakisphosphate kinase 2-like [Salmo salar]
GO:0003824	catalytic activity	Molecular Function	1.9e-05	ncbi_110494651	HEMK1	0.00569845	PREDICTED: hemK methyltransferase family member 1 [Salmo salar]
GO:0003824	catalytic activity	Molecular Function	1.9e-05	ncbi_110494655	HYAL1	0.00859086	PREDICTED: hyaluronidase-1-like [Salmo salar]
GO:0003824	catalytic activity	Molecular Function	1.9e-05	ncbi_110494665	H6PD	1.37e-123	PREDICTED: GDH/6PGL endoplasmic bifunctional protein-like [Salmo salar]
GO:0003824	catalytic activity	Molecular Function	1.9e-05	ncbi_110494670	MST1R	0.0260973	PREDICTED: macrophage-stimulating protein receptor-like [Salmo salar]
GO:0003824	catalytic activity	Molecular Function	1.9e-05	ncbi_110494812	GGH	8.81e-09	PREDICTED: gamma-glutamyl hydrolase-like [Salmo salar]
GO:0003824	catalytic activity	Molecular Function	1.9e-05	ncbi_110495325	CHKA	0.00375711	PREDICTED: choline kinase alpha-like isoform X1 [Salmo salar]
GO:0003824	catalytic activity	Molecular Function	1.9e-05	ncbi_110495378	PHOSPHO2	0.0068933	PREDICTED: pyridoxal phosphate phosphatase PHOSPHO2-like [Salmo salar]
GO:0003824	catalytic activity	Molecular Function	1.9e-05	ncbi_110495433	PHOSPHO2	0.000752858	PREDICTED: pyridoxal phosphate phosphatase PHOSPHO2-like [Salmo salar]
GO:0003824	catalytic activity	Molecular Function	1.9e-05	ncbi_110495449	CTDSP1	3.33e-10	PREDICTED: carboxy-terminal domain RNA polymerase II polypeptide A small phosphatase 1-like [Salmo salar]
GO:0003824	catalytic activity	Molecular Function	1.9e-05	ncbi_110495540	GK	0.000705695	PREDICTED: glycerol kinase, testis specific 1 isoform X1 [Salmo salar]
GO:0003824	catalytic activity	Molecular Function	1.9e-05	ncbi_110495551	IHHB	1.53e-14	PREDICTED: indian hedgehog B protein-like [Salmo salar]
GO:0003824	catalytic activity	Molecular Function	1.9e-05	ncbi_110495566	IHHB	4.49e-12	PREDICTED: indian hedgehog B protein-like [Salmo salar]
GO:0003824	catalytic activity	Molecular Function	1.9e-05	ncbi_110495621	ATG3	3.87e-31	PREDICTED: ubiquitin-like-conjugating enzyme ATG3 [Salmo salar]
GO:0003824	catalytic activity	Molecular Function	1.9e-05	ncbi_110495622	ATG3	1.68e-50	PREDICTED: ubiquitin-like-conjugating enzyme ATG3 [Salmo salar]
GO:0003824	catalytic activity	Molecular Function	1.9e-05	ncbi_110495683	ATP11A	2.72e-07	PREDICTED: probable phospholipid-transporting ATPase IH [Salmo salar]
GO:0003824	catalytic activity	Molecular Function	1.9e-05	ncbi_110495748	ACVR1	8.85e-07	PREDICTED: activin receptor type-1-like [Salmo salar]
GO:0003824	catalytic activity	Molecular Function	1.9e-05	ncbi_110495858	WDSUB1	5.7e-09	PREDICTED: WD repeat, SAM and U-box domain-containing protein 1-like isoform X1 [Salmo salar]
GO:0003824	catalytic activity	Molecular Function	1.9e-05	ncbi_110496156	AK2	7.79e-11	PREDICTED: adenylate kinase 2, mitochondrial isoform X1 [Salmo salar]
GO:0003824	catalytic activity	Molecular Function	1.9e-05	ncbi_110496228	PSMB6L-B	3.5e-42	proteasome subunit [Oncorhynchus mykiss]
GO:0003824	catalytic activity	Molecular Function	1.9e-05	ncbi_110496229	PSMB8	1.03e-13	PREDICTED: proteasome subunit beta type-8-like isoform X1 [Salmo salar]
GO:0003824	catalytic activity	Molecular Function	1.9e-05	ncbi_110496299	ILF2	6.03e-08	PREDICTED: interleukin enhancer-binding factor 2 homolog [Salmo salar]
GO:0003824	catalytic activity	Molecular Function	1.9e-05	ncbi_110496493	YRK	3.46e-09	PREDICTED: proto-oncogene tyrosine-protein kinase Yrk-like isoform X1 [Salmo salar]
GO:0003824	catalytic activity	Molecular Function	1.9e-05	ncbi_110496592	PLCL2	6.01e-07	PREDICTED: inactive phospholipase C-like protein 2 isoform X1 [Salmo salar]
GO:0003824	catalytic activity	Molecular Function	1.9e-05	ncbi_110496595	KAT2B	0.00554706	PREDICTED: histone acetyltransferase KAT2B-like isoform X1 [Salmo salar]
GO:0003824	catalytic activity	Molecular Function	1.9e-05	ncbi_110496630	PDK2	4.32e-13	PREDICTED: pyruvate dehydrogenase (acetyl-transferring) kinase isozyme 2, mitochondrial-like [Salmo salar]
GO:0003824	catalytic activity	Molecular Function	1.9e-05	ncbi_110496645	CDK6	0.0150099	PREDICTED: cyclin-dependent kinase 6-like [Salmo salar]
GO:0003824	catalytic activity	Molecular Function	1.9e-05	ncbi_110496739	HPRT1	3.63e-12	PREDICTED: hypoxanthine-guanine phosphoribosyltransferase-like isoform X2 [Salmo salar]
GO:0003824	catalytic activity	Molecular Function	1.9e-05	ncbi_110496768	TRIB1	0.0164262	PREDICTED: tribbles homolog 1-like [Salmo salar]
GO:0003824	catalytic activity	Molecular Function	1.9e-05	ncbi_110496976	HRAS	5.66e-05	PREDICTED: GTPase NRas [Ochotona princeps]
GO:0003824	catalytic activity	Molecular Function	1.9e-05	ncbi_110497323	CYP2U1	2.03e-06	PREDICTED: cytochrome P450 2U1-like [Salmo salar]
GO:0003824	catalytic activity	Molecular Function	1.9e-05	ncbi_110497495	ACSL1	0.00164915	PREDICTED: long-chain-fatty-acid--CoA ligase 1-like isoform X1 [Salmo salar]
GO:0003824	catalytic activity	Molecular Function	1.9e-05	ncbi_110497547	SPTLC2	0.00500418	PREDICTED: serine palmitoyltransferase 2 [Salmo salar]
GO:0003824	catalytic activity	Molecular Function	1.9e-05	ncbi_110497550	ADCK1	9.06e-34	PREDICTED: uncharacterized aarF domain-containing protein kinase 1 isoform X1 [Salmo salar]
GO:0003824	catalytic activity	Molecular Function	1.9e-05	ncbi_110497658	TYRO3	0.000103946	PREDICTED: tyrosine-protein kinase receptor TYRO3-like [Salmo salar]
GO:0003824	catalytic activity	Molecular Function	1.9e-05	ncbi_110497673	PSMA3	4.87e-22	Proteasome subunit alpha type 3 [Oncorhynchus mykiss]
GO:0003824	catalytic activity	Molecular Function	1.9e-05	ncbi_110497687	EGLN3	1.95e-05	PREDICTED: egl nine homolog 3 [Salmo salar]
GO:0003824	catalytic activity	Molecular Function	1.9e-05	ncbi_110497718	SDS	8.99e-09	PREDICTED: L-serine dehydratase/L-threonine deaminase-like [Salmo salar]
GO:0003824	catalytic activity	Molecular Function	1.9e-05	ncbi_110497766	PSMC6	3.12e-05	proteasome (prosome, macropain) 26S subunit, ATPase, 6 [Esox lucius]
GO:0003824	catalytic activity	Molecular Function	1.9e-05	ncbi_110497890	MAPK12	5.97e-16	PREDICTED: mitogen-activated protein kinase 12-like [Salmo salar]
GO:0003824	catalytic activity	Molecular Function	1.9e-05	ncbi_110497967	ADSSL1C	3.78e-26	adenylosuccinate synthetase isozyme 1 C [Salmo salar]
GO:0003824	catalytic activity	Molecular Function	1.9e-05	ncbi_110498086	NRBP1	0.00872119	PREDICTED: nuclear receptor-binding protein-like [Salmo salar]
GO:0003824	catalytic activity	Molecular Function	1.9e-05	ncbi_110498124	MYO6	0.00115745	PREDICTED: unconventional myosin-VI-like isoform X1 [Salmo salar]
GO:0003824	catalytic activity	Molecular Function	1.9e-05	ncbi_110498144	ZMPSTE24	5.99e-08	PREDICTED: CAAX prenyl protease 1 homolog [Salmo salar]
GO:0003824	catalytic activity	Molecular Function	1.9e-05	ncbi_110498177	WARS	3.46e-12	PREDICTED: tryptophan--tRNA ligase, cytoplasmic [Salmo salar]
GO:0003824	catalytic activity	Molecular Function	1.9e-05	ncbi_110498191	LRR1	4.95e-05	Peptidylprolyl isomerase-like 5 [Salmo salar]
GO:0003824	catalytic activity	Molecular Function	1.9e-05	ncbi_110498206	IVD	5.42e-05	PREDICTED: isovaleryl-CoA dehydrogenase, mitochondrial-like [Salmo salar]
GO:0003824	catalytic activity	Molecular Function	1.9e-05	ncbi_110498264	PYGL	8.04e-09	PREDICTED: glycogen phosphorylase, liver form isoform X1 [Clupea harengus]
GO:0003824	catalytic activity	Molecular Function	1.9e-05	ncbi_110498306	UBE2D2	0.000266843	PREDICTED: ubiquitin-conjugating enzyme E2 D2-like [Salmo salar]
GO:0003824	catalytic activity	Molecular Function	1.9e-05	ncbi_110498361	CTH	5.82e-09	PREDICTED: cystathionine gamma-lyase-like isoform X1 [Salmo salar]
GO:0003824	catalytic activity	Molecular Function	1.9e-05	ncbi_110498434	OVCH2	9.6e-08	PREDICTED: ovochymase-2-like isoform X2 [Salmo salar]
GO:0003824	catalytic activity	Molecular Function	1.9e-05	ncbi_110498642	CUBN	4.73e-08	PREDICTED: ovochymase-2-like isoform X2 [Salmo salar]
GO:0003824	catalytic activity	Molecular Function	1.9e-05	ncbi_110498644	SMARCA5	1.94e-06	PREDICTED: SWI/SNF-related matrix-associated actin-dependent regulator of chromatin subfamily A member 5 [Esox lucius]
GO:0003824	catalytic activity	Molecular Function	1.9e-05	ncbi_110498990	CH25H	3.08e-16	PREDICTED: cholesterol 25-hydroxylase-like protein [Salmo salar]
GO:0003824	catalytic activity	Molecular Function	1.9e-05	ncbi_110498991	CH25H	0.000795506	PREDICTED: cholesterol 25-hydroxylase-like protein [Salmo salar]
GO:0003824	catalytic activity	Molecular Function	1.9e-05	ncbi_110499022	P4HA1	6.47e-06	procollagen-proline, 2-oxoglutarate 4-dioxygenase (proline 4-hydroxylase), alpha 1 polypeptide precursor [Salmo salar]
GO:0003824	catalytic activity	Molecular Function	1.9e-05	ncbi_110499151	CHUK	1.5e-12	PREDICTED: inhibitor of nuclear factor kappa-B kinase subunit alpha-like [Salmo salar]
GO:0003824	catalytic activity	Molecular Function	1.9e-05	ncbi_110499199	USP42	4.95e-10	PREDICTED: ubiquitin carboxyl-terminal hydrolase 42 [Salmo salar]
GO:0003824	catalytic activity	Molecular Function	1.9e-05	ncbi_110499221	SNU13	4.89e-17	PREDICTED: NHP2-like protein 1 [Salmo salar]
GO:0003824	catalytic activity	Molecular Function	1.9e-05	ncbi_110499230	FASN	3.6e-10	PREDICTED: fatty acid synthase-like [Salmo salar]
GO:0003824	catalytic activity	Molecular Function	1.9e-05	ncbi_110499295	AKT3	0.000831236	PREDICTED: RAC-gamma serine/threonine-protein kinase isoform X1 [Salmo salar]
GO:0003824	catalytic activity	Molecular Function	1.9e-05	ncbi_110499299	ABCG5	1.64e-15	PREDICTED: ATP-binding cassette sub-family G member 5 [Salmo salar]
GO:0003824	catalytic activity	Molecular Function	1.9e-05	ncbi_110499337	PI4K2A	3.4e-07	PREDICTED: phosphatidylinositol 4-kinase type 2-alpha-like isoform X2 [Salmo salar]
GO:0003824	catalytic activity	Molecular Function	1.9e-05	ncbi_110499344	GOT1	2.47e-12	PREDICTED: aspartate aminotransferase, cytoplasmic-like [Salmo salar]
GO:0003824	catalytic activity	Molecular Function	1.9e-05	ncbi_110499382	GCLC	1.61e-14	PREDICTED: glutamate--cysteine ligase catalytic subunit isoform X1 [Salmo salar]
GO:0003824	catalytic activity	Molecular Function	1.9e-05	ncbi_110499383	ELOVL5	1.37e-35	polyunsaturated fatty acid elongase elovl5b [Salmo salar]
GO:0003824	catalytic activity	Molecular Function	1.9e-05	ncbi_110499387	GSTA2	1.15e-09	glutathione S-transferase alpha 3 [Salmo salar]
GO:0003824	catalytic activity	Molecular Function	1.9e-05	ncbi_110499407	HK1	0.00129227	PREDICTED: hexokinase-1-like isoform X1 [Salmo salar]
GO:0003824	catalytic activity	Molecular Function	1.9e-05	ncbi_110499837	ST8SIA1	2.15e-07	PREDICTED: alpha-N-acetylneuraminide alpha-2,8-sialyltransferase [Salmo salar]
GO:0003824	catalytic activity	Molecular Function	1.9e-05	ncbi_110500067	ATP6V1E1	9.37e-07	PREDICTED: V-type proton ATPase subunit E 1-like [Salmo salar]
GO:0003824	catalytic activity	Molecular Function	1.9e-05	ncbi_110500133	PFKFB3	0.00199259	PREDICTED: 6-phosphofructo-2-kinase/fructose-2,6-bisphosphatase 3 isoform X3 [Salmo salar]
GO:0003824	catalytic activity	Molecular Function	1.9e-05	ncbi_110500138	NUDT5	1.62e-21	PREDICTED: ADP-sugar pyrophosphatase-like isoform X2 [Salmo salar]
GO:0003824	catalytic activity	Molecular Function	1.9e-05	ncbi_110500140	CAMK1D	2.06e-06	PREDICTED: calcium/calmodulin-dependent protein kinase type 1D-like isoform X2 [Salmo salar]
GO:0003824	catalytic activity	Molecular Function	1.9e-05	ncbi_110500197	BCAP29	6.03e-33	PREDICTED: B-cell receptor-associated protein 29-like [Salmo salar]
GO:0003824	catalytic activity	Molecular Function	1.9e-05	ncbi_110500207	NAMPT	1.1e-112	PREDICTED: nicotinamide phosphoribosyltransferase-like [Salmo salar]
GO:0003824	catalytic activity	Molecular Function	1.9e-05	ncbi_110500254	LTA4H	2.7e-11	PREDICTED: leukotriene A-4 hydrolase isoform X1 [Salmo salar]
GO:0003824	catalytic activity	Molecular Function	1.9e-05	ncbi_110500290	PIM3	0.00257941	PREDICTED: serine/threonine-protein kinase pim-3 [Salmo salar]
GO:0003824	catalytic activity	Molecular Function	1.9e-05	ncbi_110500303	DHTKD1	4.31e-16	PREDICTED: probable 2-oxoglutarate dehydrogenase E1 component DHKTD1, mitochondrial [Salmo salar]
GO:0003824	catalytic activity	Molecular Function	1.9e-05	ncbi_110500376	EIF4A1	6.77e-22	PREDICTED: eukaryotic initiation factor 4A-I [Salmo salar]
GO:0003824	catalytic activity	Molecular Function	1.9e-05	ncbi_110500378	ACOX3	5.64e-14	peroxisomal acyl-coenzyme A oxidase 3 [Salmo salar]
GO:0003824	catalytic activity	Molecular Function	1.9e-05	ncbi_110500395	LPCAT4	1.59e-23	1-acyl-sn-glycerol-3-phosphate acyltransferase eta [Salmo salar]
GO:0003824	catalytic activity	Molecular Function	1.9e-05	ncbi_110500424	PNP	1.47e-21	PREDICTED: purine nucleoside phosphorylase-like [Salmo salar]
GO:0003824	catalytic activity	Molecular Function	1.9e-05	ncbi_110500498	--	4.38e-206	Probable E3 ubiquitin-protein ligase RNF144A-A [Salmo salar]
GO:0003824	catalytic activity	Molecular Function	1.9e-05	ncbi_110500817	MOGAT1	1.45e-25	PREDICTED: 2-acylglycerol O-acyltransferase 2-A-like [Esox lucius]
GO:0003824	catalytic activity	Molecular Function	1.9e-05	ncbi_110501235	MYCBP2	0.0108441	PREDICTED: E3 ubiquitin-protein ligase MYCBP2 isoform X18 [Salmo salar]
GO:0003824	catalytic activity	Molecular Function	1.9e-05	ncbi_110501242	UCHL3	3.34e-46	ubiquitin carboxyl-terminal hydrolase isozyme L3 [Salmo salar]
GO:0003824	catalytic activity	Molecular Function	1.9e-05	ncbi_110501312	CREG2	1.98e-19	protein CREG2 precursor [Salmo salar]
GO:0003824	catalytic activity	Molecular Function	1.9e-05	ncbi_110501448	MAP3K20	6.66e-07	PREDICTED: mitogen-activated protein kinase kinase kinase MLT-like isoform X2 [Salmo salar]
GO:0003824	catalytic activity	Molecular Function	1.9e-05	ncbi_110501463	GAD1	0.00081907	PREDICTED: glutamate decarboxylase 1-like isoform X1 [Salmo salar]
GO:0003824	catalytic activity	Molecular Function	1.9e-05	ncbi_110501468	METTL5	1.7e-10	Methyltransferase-like protein 5 [Salmo salar]
GO:0003824	catalytic activity	Molecular Function	1.9e-05	ncbi_110501523	GALNT5	0.0289693	PREDICTED: polypeptide N-acetylgalactosaminyltransferase 5 [Salmo salar]
GO:0003824	catalytic activity	Molecular Function	1.9e-05	ncbi_110501669	PLA1A	1.14e-15	PREDICTED: phospholipase A1 member A-like isoform X4 [Salmo salar]
GO:0003824	catalytic activity	Molecular Function	1.9e-05	ncbi_110501678	LATS2	0.00476472	PREDICTED: serine/threonine-protein kinase LATS2-like [Salmo salar]
GO:0003824	catalytic activity	Molecular Function	1.9e-05	ncbi_110501792	MYO1B	2.26e-06	PREDICTED: unconventional myosin-Ib-like isoform X1 [Salmo salar]
GO:0003824	catalytic activity	Molecular Function	1.9e-05	ncbi_110501868	ACMSD	1.31e-57	PREDICTED: 2-amino-3-carboxymuconate-6-semialdehyde decarboxylase isoform X1 [Salmo salar]
GO:0003824	catalytic activity	Molecular Function	1.9e-05	ncbi_110501874	RND3	4.03e-13	PREDICTED: rho-related GTP-binding protein RhoE-like [Salmo salar]
GO:0003824	catalytic activity	Molecular Function	1.9e-05	ncbi_110502320	CSAD	1.61e-18	cysteine sulfinate decarboxylase [Oncorhynchus mykiss]
GO:0003824	catalytic activity	Molecular Function	1.9e-05	ncbi_110502346	PKDCC	0.0102684	PREDICTED: extracellular tyrosine-protein kinase PKDCC [Salmo salar]
GO:0003824	catalytic activity	Molecular Function	1.9e-05	ncbi_110502637	ALOX5	0.0127391	PREDICTED: arachidonate 5-lipoxygenase-like [Salmo salar]
GO:0003824	catalytic activity	Molecular Function	1.9e-05	ncbi_110502673	GOT1	8.12e-05	aspartate aminotransferase, cytoplasmic [Salmo salar]
GO:0003824	catalytic activity	Molecular Function	1.9e-05	ncbi_110502703	GCLC	3.82e-05	PREDICTED: glutamate--cysteine ligase catalytic subunit-like isoform X2 [Salmo salar]
GO:0003824	catalytic activity	Molecular Function	1.9e-05	ncbi_110502730	HK1	1.86e-15	unnamed protein product [Oncorhynchus mykiss]
GO:0003824	catalytic activity	Molecular Function	1.9e-05	ncbi_110502807	ADK	0.00017218	Adenosine kinase [Salmo salar]
GO:0003824	catalytic activity	Molecular Function	1.9e-05	ncbi_110502847	METTL9	4.86e-14	Methyltransferase-like protein 9 [Salmo salar]
GO:0003824	catalytic activity	Molecular Function	1.9e-05	ncbi_110502975	GALNT2	1.02e-10	Polypeptide N-acetylgalactosaminyltransferase 2 [Salmo salar]
GO:0003824	catalytic activity	Molecular Function	1.9e-05	ncbi_110503426	AADAC	0.020818	PREDICTED: arylacetamide deacetylase-like [Salmo salar]
GO:0003824	catalytic activity	Molecular Function	1.9e-05	ncbi_110503496	EGLN2	1.2e-23	Egl nine homolog 2 [Salmo salar]
GO:0003824	catalytic activity	Molecular Function	1.9e-05	ncbi_110503515	PGM2L1	0.000163266	PREDICTED: glucose 1,6-bisphosphate synthase [Salmo salar]
GO:0003824	catalytic activity	Molecular Function	1.9e-05	ncbi_110503550	GFM1	1.07e-09	PREDICTED: elongation factor G, mitochondrial isoform X1 [Salmo salar]
GO:0003824	catalytic activity	Molecular Function	1.9e-05	ncbi_110503560	MAP3K10	4.5e-06	PREDICTED: mitogen-activated protein kinase kinase kinase 10 [Salmo salar]
GO:0003824	catalytic activity	Molecular Function	1.9e-05	ncbi_110503695	PSMA6	5e-63	PREDICTED: proteasome subunit alpha type-6-like [Salmo salar]
GO:0003824	catalytic activity	Molecular Function	1.9e-05	ncbi_110503829	DDR1	0.016562	PREDICTED: epithelial discoidin domain-containing receptor 1-like, partial [Salmo salar]
GO:0003824	catalytic activity	Molecular Function	1.9e-05	ncbi_110504365	ERBB4	1.95e-05	PREDICTED: receptor tyrosine-protein kinase erbB-4-like isoform X1 [Salmo salar]
GO:0003824	catalytic activity	Molecular Function	1.9e-05	ncbi_110504465	DUSP1	1.2e-30	PREDICTED: dual specificity protein phosphatase 1-like [Salmo salar]
GO:0003824	catalytic activity	Molecular Function	1.9e-05	ncbi_110504558	PRPS1	5.36e-08	PREDICTED: ribose-phosphate pyrophosphokinase 1-like isoform X2 [Salmo salar]
GO:0003824	catalytic activity	Molecular Function	1.9e-05	ncbi_110504684	UBE2D2	3.38e-14	ubiquitin-conjugating enzyme E2 D2 isoform 1 [Homo sapiens]
GO:0003824	catalytic activity	Molecular Function	1.9e-05	ncbi_110504699	HPRT1	1.02e-18	PREDICTED: hypoxanthine-guanine phosphoribosyltransferase isoform X1 [Salmo salar]
GO:0003824	catalytic activity	Molecular Function	1.9e-05	ncbi_110504710	MTMR7	7.07e-11	PREDICTED: myotubularin-related protein 7-like isoform X1 [Salmo salar]
GO:0003824	catalytic activity	Molecular Function	1.9e-05	ncbi_110504769	HDAC3	1.04e-05	Histone deacetylase 3 [Salmo salar]
GO:0003824	catalytic activity	Molecular Function	1.9e-05	ncbi_110504814	--	0.000649041	unnamed protein product [Oncorhynchus mykiss]
GO:0003824	catalytic activity	Molecular Function	1.9e-05	ncbi_110504840	ALDOB	1.58e-36	fructose-bisphosphate aldolase B [Salmo salar]
GO:0003824	catalytic activity	Molecular Function	1.9e-05	ncbi_110504969	LNX2	6.27e-09	PREDICTED: ligand of Numb protein X 2-like [Salmo salar]
GO:0003824	catalytic activity	Molecular Function	1.9e-05	ncbi_110505105	MGAT4B	0.0066859	PREDICTED: alpha-1,3-mannosyl-glycoprotein 4-beta-N-acetylglucosaminyltransferase B [Salmo salar]
GO:0003824	catalytic activity	Molecular Function	1.9e-05	ncbi_110505116	ELOVL6	0.00897273	PREDICTED: elongation of very long chain fatty acids protein 6 [Salmo salar]
GO:0003824	catalytic activity	Molecular Function	1.9e-05	ncbi_110505157	GSTP1	6.12e-11	PREDICTED: glutathione S-transferase P-like isoform X1 [Salmo salar]
GO:0003824	catalytic activity	Molecular Function	1.9e-05	ncbi_110505160	ZDHHC9	0.00229082	PREDICTED: palmitoyltransferase ZDHHC9 [Salmo salar]
GO:0003824	catalytic activity	Molecular Function	1.9e-05	ncbi_110505163	XPNPEP2	8.75e-15	PREDICTED: xaa-Pro aminopeptidase 2 [Salmo salar]
GO:0003824	catalytic activity	Molecular Function	1.9e-05	ncbi_110505215	PCMT1	0.00275153	Protein-L-isoaspartateD-aspartate O-methyltransferase precursor [Salmo salar]
GO:0003824	catalytic activity	Molecular Function	1.9e-05	ncbi_110505275	MSRA	0.0334422	PREDICTED: peptide methionine sulfoxide reductase MsrA 1-like [Salmo salar]
GO:0003824	catalytic activity	Molecular Function	1.9e-05	ncbi_110505291	ZMPSTE24	9.58e-13	CAAX prenyl protease 1 homolog [Salmo salar]
GO:0003824	catalytic activity	Molecular Function	1.9e-05	ncbi_110505301	PM20D2	0.0362305	PREDICTED: peptidase M20 domain-containing protein 2-like [Salmo salar]
GO:0003824	catalytic activity	Molecular Function	1.9e-05	ncbi_110505530	POMT2	0.000935246	PREDICTED: protein O-mannosyl-transferase 2 isoform X1 [Salmo salar]
GO:0003824	catalytic activity	Molecular Function	1.9e-05	ncbi_110505580	ARF6	2.17e-18	PREDICTED: ADP-ribosylation factor 6 [Salmo salar]
GO:0003824	catalytic activity	Molecular Function	1.9e-05	ncbi_110505778	EGLN3	2.41e-09	PREDICTED: egl nine homolog 3-like isoform X1 [Salmo salar]
GO:0003824	catalytic activity	Molecular Function	1.9e-05	ncbi_110505802	TYRO3	0.0120724	PREDICTED: tyrosine-protein kinase receptor TYRO3-like isoform X1 [Salmo salar]
GO:0003824	catalytic activity	Molecular Function	1.9e-05	ncbi_110505964	PYGL	5.06e-26	PREDICTED: glycogen phosphorylase, liver form-like [Protobothrops mucrosquamatus]
GO:0003824	catalytic activity	Molecular Function	1.9e-05	ncbi_110506198	GLCEB	0.0488514	PREDICTED: D-glucuronyl C5-epimerase [Salmo salar]
GO:0003824	catalytic activity	Molecular Function	1.9e-05	ncbi_110506251	GNMT	5.97e-39	PREDICTED: glycine N-methyltransferase [Salmo salar]
GO:0003824	catalytic activity	Molecular Function	1.9e-05	ncbi_110506282	LARGE2	0.00504274	PREDICTED: glycosyltransferase-like protein LARGE2 [Salmo salar]
GO:0003824	catalytic activity	Molecular Function	1.9e-05	ncbi_110506397	MMP15	2.52e-15	PREDICTED: matrix metalloproteinase-15 [Esox lucius]
GO:0003824	catalytic activity	Molecular Function	1.9e-05	ncbi_110506398	DHCR7	4.76e-12	PREDICTED: 7-dehydrocholesterol reductase isoform X1 [Salmo salar]
GO:0003824	catalytic activity	Molecular Function	1.9e-05	ncbi_110506435	SORD	6.29e-17	PREDICTED: sorbitol dehydrogenase-like isoform X1 [Salmo salar]
GO:0003824	catalytic activity	Molecular Function	1.9e-05	ncbi_110506735	CYLD	0.000101222	PREDICTED: ubiquitin carboxyl-terminal hydrolase CYLD-like isoform X1 [Salmo salar]
GO:0003824	catalytic activity	Molecular Function	1.9e-05	ncbi_110506892	MTHFS	0.00147091	PREDICTED: 5-formyltetrahydrofolate cyclo-ligase [Salmo salar]
GO:0003824	catalytic activity	Molecular Function	1.9e-05	ncbi_110507118	LIMK1	0.00270987	PREDICTED: LIM domain kinase 1-like isoform X1 [Salmo salar]
GO:0003824	catalytic activity	Molecular Function	1.9e-05	ncbi_110507162	ADAMTS8	1.42e-09	PREDICTED: A disintegrin and metalloproteinase with thrombospondin motifs 8-like isoform X1 [Salmo salar]
GO:0003824	catalytic activity	Molecular Function	1.9e-05	ncbi_110507290	ECE2	0.0029637	PREDICTED: endothelin-converting enzyme 2-like isoform X1 [Salmo salar]
GO:0003824	catalytic activity	Molecular Function	1.9e-05	ncbi_110507328	ABCF3	7.68e-41	PREDICTED: ATP-binding cassette sub-family F member 3-like [Salmo salar]
GO:0003824	catalytic activity	Molecular Function	1.9e-05	ncbi_110507361	SIK2	2.02e-05	PREDICTED: serine/threonine-protein kinase SIK2 [Salmo salar]
GO:0003824	catalytic activity	Molecular Function	1.9e-05	ncbi_110507572	PSMA6	5.15e-69	PREDICTED: proteasome subunit alpha type-6-like isoform X1 [Salmo salar]
GO:0003824	catalytic activity	Molecular Function	1.9e-05	ncbi_110507604	CKM	0.0028724	PREDICTED: creatine kinase M-type-like [Salmo salar]
GO:0003824	catalytic activity	Molecular Function	1.9e-05	ncbi_110507677	AS3MT	5.99e-13	PREDICTED: arsenite methyltransferase-like [Salmo salar]
GO:0003824	catalytic activity	Molecular Function	1.9e-05	ncbi_110507755	NEK8	0.00553368	PREDICTED: serine/threonine-protein kinase Nek8 [Salmo salar]
GO:0003824	catalytic activity	Molecular Function	1.9e-05	ncbi_110507826	CROT	2.64e-12	PREDICTED: peroxisomal carnitine O-octanoyltransferase-like isoform X2 [Salmo salar]
GO:0003824	catalytic activity	Molecular Function	1.9e-05	ncbi_110507919	DHRS12	6.81e-09	PREDICTED: dehydrogenase/reductase SDR family member 12-like isoform X2 [Salmo salar]
GO:0003824	catalytic activity	Molecular Function	1.9e-05	ncbi_110508219	PKN2	9.7e-05	PREDICTED: serine/threonine-protein kinase N2-like [Salmo salar]
GO:0003824	catalytic activity	Molecular Function	1.9e-05	ncbi_110508547	PTER	1.26e-06	phosphotriesterase-related protein [Salmo salar]
GO:0003824	catalytic activity	Molecular Function	1.9e-05	ncbi_110508581	GUK1	1.2e-19	PREDICTED: guanylate kinase isoform X1 [Salmo salar]
GO:0003824	catalytic activity	Molecular Function	1.9e-05	ncbi_110508586	CDK5	0.00117118	PREDICTED: cyclin-dependent-like kinase 5 [Salmo salar]
GO:0003824	catalytic activity	Molecular Function	1.9e-05	ncbi_110508825	CYP7A1	1.01e-40	cytochrome P450 family 7 subfamily a polypeptide 1-2 [Oncorhynchus mykiss]
GO:0003824	catalytic activity	Molecular Function	1.9e-05	ncbi_110508855	AGL	1.2e-46	PREDICTED: glycogen debranching enzyme-like isoform X1 [Salmo salar]
GO:0003824	catalytic activity	Molecular Function	1.9e-05	ncbi_110508958	HS2ST1	7.98e-10	PREDICTED: heparan sulfate 2-O-sulfotransferase 1 [Salmo salar]
GO:0003824	catalytic activity	Molecular Function	1.9e-05	ncbi_110509503	UCK1	1.16e-47	PREDICTED: uridine-cytidine kinase 1-like [Salmo salar]
GO:0003824	catalytic activity	Molecular Function	1.9e-05	ncbi_110509522	GSTT3	1.84e-10	PREDICTED: glutathione S-transferase theta-2B [Salmo salar]
GO:0003824	catalytic activity	Molecular Function	1.9e-05	ncbi_110509539	MAP3K1	3.29e-08	PREDICTED: mitogen-activated protein kinase kinase kinase 1 isoform X2 [Salmo salar]
GO:0003824	catalytic activity	Molecular Function	1.9e-05	ncbi_110509549	PPIA	3.24e-31	2-peptidylprolyl isomerase A [Salmo salar]
GO:0003824	catalytic activity	Molecular Function	1.9e-05	ncbi_110509550	OGDH	4.3e-09	PREDICTED: 2-oxoglutarate dehydrogenase, mitochondrial isoform X3 [Stegastes partitus]
GO:0003824	catalytic activity	Molecular Function	1.9e-05	ncbi_110509745	SMPD4	2.64e-12	PREDICTED: sphingomyelin phosphodiesterase 4-like isoform X1 [Salmo salar]
GO:0003824	catalytic activity	Molecular Function	1.9e-05	ncbi_110509774	ALAD	4.26e-05	PREDICTED: delta-aminolevulinic acid dehydratase-like [Salmo salar]
GO:0003824	catalytic activity	Molecular Function	1.9e-05	ncbi_110509849	ENTPD2	0.000760068	Ectonucleoside triphosphate diphosphohydrolase 2 [Salmo salar]
GO:0003824	catalytic activity	Molecular Function	1.9e-05	ncbi_110509899	LOX	0.0377446	Protein-lysine 6-oxidase precursor [Salmo salar]
GO:0003824	catalytic activity	Molecular Function	1.9e-05	ncbi_110509902	MAT2A	0.00071211	PREDICTED: S-adenosylmethionine synthase isoform type-2 [Salmo salar]
GO:0003824	catalytic activity	Molecular Function	1.9e-05	ncbi_110509941	BRCC3	0.0161675	lys-63-specific deubiquitinase BRCC36 [Salmo salar]
GO:0003824	catalytic activity	Molecular Function	1.9e-05	ncbi_110510088	LIPE	6e-14	PREDICTED: hormone-sensitive lipase-like isoform X2 [Salmo salar]
GO:0003824	catalytic activity	Molecular Function	1.9e-05	ncbi_110510110	UBE2D2	2.56e-15	ubiquitin-conjugating enzyme E2 D2 isoform 1 [Homo sapiens]
GO:0003824	catalytic activity	Molecular Function	1.9e-05	ncbi_110510175	DDX6	1.42e-14	PREDICTED: probable ATP-dependent RNA helicase ddx6 [Salmo salar]
GO:0003824	catalytic activity	Molecular Function	1.9e-05	ncbi_110510471	ST14	0.00760265	PREDICTED: suppressor of tumorigenicity 14 protein homolog isoform X1 [Salmo salar]
GO:0003824	catalytic activity	Molecular Function	1.9e-05	ncbi_110512912	POMGNT2	1.04e-39	PREDICTED: protein O-linked-mannose beta-1,4-N-acetylglucosaminyltransferase 2 [Salmo salar]
GO:0003824	catalytic activity	Molecular Function	1.9e-05	ncbi_110513818	GBP	3.42e-13	GSK-3-binding protein [Salmo salar]
GO:0003824	catalytic activity	Molecular Function	1.9e-05	ncbi_110514335	DPY19L1	1.1e-32	PREDICTED: probable C-mannosyltransferase DPY19L1 [Salmo salar]
GO:0003824	catalytic activity	Molecular Function	1.9e-05	ncbi_110515971	WWP2	1.69e-11	PREDICTED: NEDD4-like E3 ubiquitin-protein ligase WWP2 isoform X2 [Salmo salar]
GO:0003824	catalytic activity	Molecular Function	1.9e-05	ncbi_110517442	STK40	2.31e-13	PREDICTED: serine/threonine-protein kinase 40 isoform X1 [Salmo salar]
GO:0003824	catalytic activity	Molecular Function	1.9e-05	ncbi_110518017	P3H1	1.04e-10	PREDICTED: prolyl 3-hydroxylase 3-like [Salmo salar]
GO:0003824	catalytic activity	Molecular Function	1.9e-05	ncbi_110519356	LYPLAL1	7.11e-06	lysophospholipase-like protein 1 [Salmo salar]
GO:0003824	catalytic activity	Molecular Function	1.9e-05	ncbi_110520011	HIBCH	5.38e-05	PREDICTED: 3-hydroxyisobutyryl-CoA hydrolase, mitochondrial [Salmo salar]
GO:0003824	catalytic activity	Molecular Function	1.9e-05	ncbi_110520013	ADAT3	0.04803	PREDICTED: probable inactive tRNA-specific adenosine deaminase-like protein 3 [Salmo salar]
GO:0003824	catalytic activity	Molecular Function	1.9e-05	ncbi_110520048	GALNT5	1.73e-40	PREDICTED: polypeptide N-acetylgalactosaminyltransferase 5-like isoform X2 [Salmo salar]
GO:0003824	catalytic activity	Molecular Function	1.9e-05	ncbi_110520051	ACVR1C	4.26e-10	PREDICTED: activin receptor type-1C isoform X2 [Apteryx australis mantelli]
GO:0003824	catalytic activity	Molecular Function	1.9e-05	ncbi_110520114	MAP3K20	1.81e-41	PREDICTED: mitogen-activated protein kinase kinase kinase MLT-like [Salmo salar]
GO:0003824	catalytic activity	Molecular Function	1.9e-05	ncbi_110520181	ADPRH	7.12e-72	[Protein ADP-ribosylarginine] hydrolase [Salmo salar]
GO:0003824	catalytic activity	Molecular Function	1.9e-05	ncbi_110520213	UBE2F	7.37e-05	NEDD8-conjugating enzyme UBE2F [Salmo salar]
GO:0003824	catalytic activity	Molecular Function	1.9e-05	ncbi_110520228	IDH1	3.71e-06	PREDICTED: isocitrate dehydrogenase [NADP] cytoplasmic-like [Salmo salar]
GO:0003824	catalytic activity	Molecular Function	1.9e-05	ncbi_110520290	MYO1B	7.07e-18	PREDICTED: unconventional myosin-Ib-like isoform X1 [Salmo salar]
GO:0003824	catalytic activity	Molecular Function	1.9e-05	ncbi_110520405	EEF1AKMT1	0.000850202	protein-lysine N-methyltransferase N6AMT2 [Salmo salar]
GO:0003824	catalytic activity	Molecular Function	1.9e-05	ncbi_110520406	LATS2	0.0181684	PREDICTED: serine/threonine-protein kinase LATS2-like isoform X1 [Salmo salar]
GO:0003824	catalytic activity	Molecular Function	1.9e-05	ncbi_110520415	WARS2	0.0267619	PREDICTED: tryptophan--tRNA ligase, mitochondrial isoform X1 [Salmo salar]
GO:0003824	catalytic activity	Molecular Function	1.9e-05	ncbi_110520419	MAN1A2	0.013839	PREDICTED: mannosyl-oligosaccharide 1,2-alpha-mannosidase IB [Salmo salar]
GO:0003824	catalytic activity	Molecular Function	1.9e-05	ncbi_110520559	GOT2	0.003391	PREDICTED: aspartate aminotransferase, mitochondrial-like [Salmo salar]
GO:0003824	catalytic activity	Molecular Function	1.9e-05	ncbi_110520655	GZMB	9.61e-05	PREDICTED: mast cell protease 1A-like [Salmo salar]
GO:0003824	catalytic activity	Molecular Function	1.9e-05	ncbi_110520853	FDPS	3.67e-05	PREDICTED: farnesyl pyrophosphate synthase-like isoform X1 [Salmo salar]
GO:0003824	catalytic activity	Molecular Function	1.9e-05	ncbi_110521032	MARK3	0.00456275	PREDICTED: MAP/microtubule affinity-regulating kinase 3 isoform X6 [Ceratotherium simum simum]
GO:0003824	catalytic activity	Molecular Function	1.9e-05	ncbi_110521183	TPH	0.00342808	PREDICTED: tryptophan 5-hydroxylase 1-like [Salmo salar]
GO:0003824	catalytic activity	Molecular Function	1.9e-05	ncbi_110521303	DUSP8	0.00639827	PREDICTED: dual specificity protein phosphatase 8-like isoform X2 [Salmo salar]
GO:0003824	catalytic activity	Molecular Function	1.9e-05	ncbi_110521374	MLKL	2.14e-28	PREDICTED: mixed lineage kinase domain-like protein [Salmo salar]
GO:0003824	catalytic activity	Molecular Function	1.9e-05	ncbi_110521416	NUAK1	0.00136506	PREDICTED: NUAK family SNF1-like kinase 1 [Salmo salar]
GO:0003824	catalytic activity	Molecular Function	1.9e-05	ncbi_110521454	RIPK3	1.83e-07	PREDICTED: receptor-interacting serine/threonine-protein kinase 3-like [Salmo salar]
GO:0003824	catalytic activity	Molecular Function	1.9e-05	ncbi_110521510	MOB3A	1.53e-12	PREDICTED: MOB kinase activator 3A-like [Salmo salar]
GO:0003824	catalytic activity	Molecular Function	1.9e-05	ncbi_110521586	B3GNT5A	3.24e-05	PREDICTED: lactosylceramide 1,3-N-acetyl-beta-D-glucosaminyltransferase A-like [Salmo salar]
GO:0003824	catalytic activity	Molecular Function	1.9e-05	ncbi_110521639	TMEM27	1.98e-06	Collectrin precursor [Salmo salar]
GO:0003824	catalytic activity	Molecular Function	1.9e-05	ncbi_110521654	CBR4	1.43e-08	carbonyl reductase family member 4 [Salmo salar]
GO:0003824	catalytic activity	Molecular Function	1.9e-05	ncbi_110521745	B4GALT6	0.0170097	PREDICTED: beta-1,4-galactosyltransferase 6-like [Salmo salar]
GO:0003824	catalytic activity	Molecular Function	1.9e-05	ncbi_110521824	PIK3R1	0.0432016	PREDICTED: phosphatidylinositol 3-kinase regulatory subunit gamma isoform X1 [Salmo salar]
GO:0003824	catalytic activity	Molecular Function	1.9e-05	ncbi_110521905	PPP4CB	8.06e-15	PREDICTED: serine/threonine-protein phosphatase 4 catalytic subunit [Oreochromis niloticus]
GO:0003824	catalytic activity	Molecular Function	1.9e-05	ncbi_110521916	PRMT1	1.96e-22	protein arginine N-methyltransferase 1 [Salmo salar]
GO:0003824	catalytic activity	Molecular Function	1.9e-05	ncbi_110522099	NT5E	0.0124212	PREDICTED: 5'-nucleotidase-like isoform X1 [Salmo salar]
GO:0003824	catalytic activity	Molecular Function	1.9e-05	ncbi_110522122	MAP3K7	0.00587892	PREDICTED: mitogen-activated protein kinase kinase kinase 7 isoform X1 [Salmo salar]
GO:0003824	catalytic activity	Molecular Function	1.9e-05	ncbi_110522422	PARP1	1.19e-05	PREDICTED: poly [ADP-ribose] polymerase 1 isoform X1 [Salmo salar]
GO:0003824	catalytic activity	Molecular Function	1.9e-05	ncbi_110522458	ALDH6A1	2.39e-08	Methylmalonate-semialdehyde dehydrogenase [Salmo salar]
GO:0003824	catalytic activity	Molecular Function	1.9e-05	ncbi_110522589	ACOT1	3.85e-09	PREDICTED: acyl-coenzyme A thioesterase 1-like [Salmo salar]
GO:0003824	catalytic activity	Molecular Function	1.9e-05	ncbi_110523119	NARS	1.38e-25	syncoilin [Salmo salar]
GO:0003824	catalytic activity	Molecular Function	1.9e-05	ncbi_110523192	PLK2	0.000148714	PREDICTED: serine/threonine-protein kinase PLK2 [Salmo salar]
GO:0003824	catalytic activity	Molecular Function	1.9e-05	ncbi_110523240	FPGS	9.81e-25	PREDICTED: folylpolyglutamate synthase, mitochondrial isoform X2 [Salmo salar]
GO:0003824	catalytic activity	Molecular Function	1.9e-05	ncbi_110523263	UAP1L1	0.000246033	PREDICTED: UDP-N-acetylhexosamine pyrophosphorylase-like protein 1 isoform X1 [Salmo salar]
GO:0003824	catalytic activity	Molecular Function	1.9e-05	ncbi_110523266	PKN2	6.92e-08	PREDICTED: serine/threonine-protein kinase N3 [Salmo salar]
GO:0003824	catalytic activity	Molecular Function	1.9e-05	ncbi_110523402	TPST2	0.00334048	PREDICTED: protein-tyrosine sulfotransferase 2-like [Salmo salar]
GO:0003824	catalytic activity	Molecular Function	1.9e-05	ncbi_110523519	PUS1	7.01e-09	tRNA pseudouridine synthase A [Salmo salar]
GO:0003824	catalytic activity	Molecular Function	1.9e-05	ncbi_110523596	CYP2C3	4.72e-11	PREDICTED: cytochrome P450 2F2-like isoform X1 [Salmo salar]
GO:0003824	catalytic activity	Molecular Function	1.9e-05	ncbi_110523789	GPAT3	5.3e-16	PREDICTED: glycerol-3-phosphate acyltransferase 3 [Salmo salar]
GO:0003824	catalytic activity	Molecular Function	1.9e-05	ncbi_110523806	DUSP4	8.91e-05	PREDICTED: dual specificity protein phosphatase 4-like [Salmo salar]
GO:0003824	catalytic activity	Molecular Function	1.9e-05	ncbi_110523824	UBE2L3	1.8e-52	PREDICTED: ubiquitin-conjugating enzyme E2 L3 isoform X1 [Esox lucius]
GO:0003824	catalytic activity	Molecular Function	1.9e-05	ncbi_110523825	CYB5R2	2.22e-26	NADH-cytochrome b5 reductase 2 [Salmo salar]
GO:0003824	catalytic activity	Molecular Function	1.9e-05	ncbi_110523868	CWC27	0.00694561	PREDICTED: peptidyl-prolyl cis-trans isomerase CWC27 homolog isoform X1 [Salmo salar]
GO:0003824	catalytic activity	Molecular Function	1.9e-05	ncbi_110523893	CTSL	0.000142931	PREDICTED: cathepsin L1-like [Salmo salar]
GO:0003824	catalytic activity	Molecular Function	1.9e-05	ncbi_110523896	CTSL	0.00215844	PREDICTED: cathepsin L1-like [Salmo salar]
GO:0003824	catalytic activity	Molecular Function	1.9e-05	ncbi_110524034	P3H2	0.000776974	PREDICTED: prolyl 3-hydroxylase 2-like [Salmo salar]
GO:0003824	catalytic activity	Molecular Function	1.9e-05	ncbi_110524196	MATK	7.76e-12	PREDICTED: megakaryocyte-associated tyrosine-protein kinase-like [Salmo salar]
GO:0003824	catalytic activity	Molecular Function	1.9e-05	ncbi_110524393	PAK2	0.0015399	PREDICTED: serine/threonine-protein kinase PAK 2 [Salmo salar]
GO:0003824	catalytic activity	Molecular Function	1.9e-05	ncbi_110524440	SOAT1	2.73e-21	PREDICTED: sterol O-acyltransferase 1 isoform X1 [Salmo salar]
GO:0003824	catalytic activity	Molecular Function	1.9e-05	ncbi_110524501	FMO5	4.33e-11	PREDICTED: dimethylaniline monooxygenase [N-oxide-forming] 5-like isoform X2 [Salmo salar]
GO:0003824	catalytic activity	Molecular Function	1.9e-05	ncbi_110524574	UAP1	2.44e-24	PREDICTED: UDP-N-acetylhexosamine pyrophosphorylase-like isoform X1 [Salmo salar]
GO:0003824	catalytic activity	Molecular Function	1.9e-05	ncbi_110524642	B4GALT6	2.44e-07	PREDICTED: beta-1,4-galactosyltransferase 6-like isoform X1 [Salmo salar]
GO:0003824	catalytic activity	Molecular Function	1.9e-05	ncbi_110524695	ALDH9A1A	1.29e-10	4-trimethylaminobutyraldehyde dehydrogenase [Salmo salar]
GO:0003824	catalytic activity	Molecular Function	1.9e-05	ncbi_110524723	PDE4B	1.14e-13	PREDICTED: cAMP-specific 3',5'-cyclic phosphodiesterase 4B isoform X2 [Salmo salar]
GO:0003824	catalytic activity	Molecular Function	1.9e-05	ncbi_110524881	LDHC	0.000498375	PREDICTED: L-lactate dehydrogenase B-A chain isoform X1 [Salmo salar]
GO:0003824	catalytic activity	Molecular Function	1.9e-05	ncbi_110525022	CDK17	0.0124812	PREDICTED: cyclin-dependent kinase 17-like isoform X1 [Salmo salar]
GO:0003824	catalytic activity	Molecular Function	1.9e-05	ncbi_110525169	LIPG	0.000354819	PREDICTED: endothelial lipase-like [Salmo salar]
GO:0003824	catalytic activity	Molecular Function	1.9e-05	ncbi_110525192	UBE2L3	1.34e-12	PREDICTED: ubiquitin-conjugating enzyme E2 L3 [Clupea harengus]
GO:0003824	catalytic activity	Molecular Function	1.9e-05	ncbi_110525260	CDO1	2.01e-60	cysteine dioxygenase type 1 [Salmo salar]
GO:0003824	catalytic activity	Molecular Function	1.9e-05	ncbi_110525447	GLDC	1.82e-51	PREDICTED: glycine dehydrogenase (decarboxylating), mitochondrial-like [Salmo salar]
GO:0003824	catalytic activity	Molecular Function	1.9e-05	ncbi_110525663	--	1.29e-07	E3 ubiquitin-protein ligase LINCR [Salmo salar]
GO:0003824	catalytic activity	Molecular Function	1.9e-05	ncbi_110525708	MAT2A	1.06e-15	PREDICTED: S-adenosylmethionine synthase isoform type-2-like [Salmo salar]
GO:0003824	catalytic activity	Molecular Function	1.9e-05	ncbi_110525853	TXNRD2	7.08e-05	PREDICTED: thioredoxin reductase 2, mitochondrial [Salmo salar]
GO:0003824	catalytic activity	Molecular Function	1.9e-05	ncbi_110525880	CASP3	2.74e-21	Caspase-3 [Salmo salar]
GO:0003824	catalytic activity	Molecular Function	1.9e-05	ncbi_110525917	--	0.00448745	PREDICTED: testosterone 17-beta-dehydrogenase 3 isoform X2 [Salmo salar]
GO:0003824	catalytic activity	Molecular Function	1.9e-05	ncbi_110526022	TAOK3	5.11e-05	serine/threonine-protein kinase TAO3 [Salmo salar]
GO:0003824	catalytic activity	Molecular Function	1.9e-05	ncbi_110526135	NUDT12	1.61e-13	PREDICTED: peroxisomal NADH pyrophosphatase NUDT12 [Salmo salar]
GO:0003824	catalytic activity	Molecular Function	1.9e-05	ncbi_110526145	PAPD4	0.00465691	PREDICTED: poly(A) RNA polymerase GLD2 [Salmo salar]
GO:0003824	catalytic activity	Molecular Function	1.9e-05	ncbi_110526189	PTPMT1	0.0252017	PREDICTED: phosphatidylglycerophosphatase and protein-tyrosine phosphatase 1 isoform X1 [Salmo salar]
GO:0003824	catalytic activity	Molecular Function	1.9e-05	ncbi_110526274	ADAMTS18	0.00783594	PREDICTED: A disintegrin and metalloproteinase with thrombospondin motifs 18-like [Salmo salar]
GO:0003824	catalytic activity	Molecular Function	1.9e-05	ncbi_110526325	CTDSPL2A	0.0132167	PREDICTED: CTD small phosphatase-like protein 2 [Salmo salar]
GO:0003824	catalytic activity	Molecular Function	1.9e-05	ncbi_110526389	KARS	3.23e-45	PREDICTED: lysine--tRNA ligase isoform X1 [Salmo salar]
GO:0003824	catalytic activity	Molecular Function	1.9e-05	ncbi_110526410	MYO1E	0.00017885	PREDICTED: unconventional myosin-Ie isoform X1 [Salmo salar]
GO:0003824	catalytic activity	Molecular Function	1.9e-05	ncbi_110526545	PDE3B	2.02e-05	PREDICTED: cGMP-inhibited 3',5'-cyclic phosphodiesterase B isoform X1 [Salmo salar]
GO:0003824	catalytic activity	Molecular Function	1.9e-05	ncbi_110526546	CYP2R1	0.00497053	PREDICTED: vitamin D 25-hydroxylase-like [Salmo salar]
GO:0003824	catalytic activity	Molecular Function	1.9e-05	ncbi_110526570	CYP1A1	6.98e-166	cytochrome P450 1A2 [Oncorhynchus mykiss]
GO:0003824	catalytic activity	Molecular Function	1.9e-05	ncbi_110526599	CYLD	5.54e-21	PREDICTED: ubiquitin carboxyl-terminal hydrolase CYLD isoform X1 [Salmo salar]
GO:0003824	catalytic activity	Molecular Function	1.9e-05	ncbi_110526614	MMP2	8.51e-08	matrix metalloproteinase-2 [Salvelinus alpinus]
GO:0003824	catalytic activity	Molecular Function	1.9e-05	ncbi_110526615	LPCAT2	0.0144037	Lysophosphatidylcholine acyltransferase 2 [Salmo salar]
GO:0003824	catalytic activity	Molecular Function	1.9e-05	ncbi_110526805	CARS	2.56e-25	PREDICTED: cysteine--tRNA ligase, cytoplasmic-like [Salmo salar]
GO:0003824	catalytic activity	Molecular Function	1.9e-05	ncbi_110527102	GYG1	7.97e-36	PREDICTED: glycogenin-2 [Esox lucius]
GO:0003824	catalytic activity	Molecular Function	1.9e-05	ncbi_110527219	CPO	0.0394612	PREDICTED: carboxypeptidase O-like isoform X1 [Salmo salar]
GO:0003824	catalytic activity	Molecular Function	1.9e-05	ncbi_110527280	ACADL	2.18e-06	Long-chain specific acyl-CoA dehydrogenase, mitochondrial precursor [Salmo salar]
GO:0003824	catalytic activity	Molecular Function	1.9e-05	ncbi_110527291	CBS	5.29e-21	PREDICTED: cystathionine beta-synthase-like [Salmo salar]
GO:0003824	catalytic activity	Molecular Function	1.9e-05	ncbi_110527351	ATP11A	0.0106488	PREDICTED: probable phospholipid-transporting ATPase IH [Salmo salar]
GO:0003824	catalytic activity	Molecular Function	1.9e-05	ncbi_110527395	USP40	3.12e-09	PREDICTED: ubiquitin carboxyl-terminal hydrolase 40-like isoform X1 [Salmo salar]
GO:0003824	catalytic activity	Molecular Function	1.9e-05	ncbi_110527505	APMAP	3.81e-10	PREDICTED: adipocyte plasma membrane-associated protein [Salmo salar]
GO:0003824	catalytic activity	Molecular Function	1.9e-05	ncbi_110527550	PYGB	3.89e-05	glycogen phosphorylase, brain form [Salmo salar]
GO:0003824	catalytic activity	Molecular Function	1.9e-05	ncbi_110527559	AGPAT3	1.28e-25	1-acyl-sn-glycerol-3-phosphate acyltransferase gamma [Salmo salar]
GO:0003824	catalytic activity	Molecular Function	1.9e-05	ncbi_110527712	B3GALT6	0.0150901	PREDICTED: beta-1,3-galactosyltransferase 6-like isoform X1 [Salmo salar]
GO:0003824	catalytic activity	Molecular Function	1.9e-05	ncbi_110527786	MST1R	3.11e-111	PREDICTED: macrophage-stimulating protein receptor-like [Salmo salar]
GO:0003824	catalytic activity	Molecular Function	1.9e-05	ncbi_110527942	PFKFB4	1.84e-06	PREDICTED: 6-phosphofructo-2-kinase/fructose-2,6-biphosphatase 4 isoform X2 [Salmo salar]
GO:0003824	catalytic activity	Molecular Function	1.9e-05	ncbi_110527998	ALPL	3.1e-05	Alkaline phosphatase [Salmo salar]
GO:0003824	catalytic activity	Molecular Function	1.9e-05	ncbi_110528017	ALDH4A1	9.01e-15	PREDICTED: delta-1-pyrroline-5-carboxylate dehydrogenase, mitochondrial-like [Salmo salar]
GO:0003824	catalytic activity	Molecular Function	1.9e-05	ncbi_110528021	PARK7	0.000360993	DJ-1 protein [Salmo salar]
GO:0003824	catalytic activity	Molecular Function	1.9e-05	ncbi_110528134	PRKCD	1.73e-05	PREDICTED: protein kinase C delta type-like [Salmo salar]
GO:0003824	catalytic activity	Molecular Function	1.9e-05	ncbi_110528223	SUOX	7.06e-28	PREDICTED: sulfite oxidase, mitochondrial isoform X1 [Salmo salar]
GO:0003824	catalytic activity	Molecular Function	1.9e-05	ncbi_110528231	CDK2	1.06e-09	cyclin-dependent kinase 2 [Salmo salar]
GO:0003824	catalytic activity	Molecular Function	1.9e-05	ncbi_110528306	PPIL1	0.00130158	PREDICTED: peptidyl-prolyl cis-trans isomerase-like 1 isoform X1 [Salmo salar]
GO:0003824	catalytic activity	Molecular Function	1.9e-05	ncbi_110528376	DEGS1	7.03e-06	PREDICTED: sphingolipid delta(4)-desaturase DES1-like [Salmo salar]
GO:0003824	catalytic activity	Molecular Function	1.9e-05	ncbi_110528386	STK38	0.000102873	PREDICTED: serine/threonine-protein kinase 38-like isoform X2 [Salmo salar]
GO:0003824	catalytic activity	Molecular Function	1.9e-05	ncbi_110528485	TGM2	1.32e-10	transglutaminase 2 [Salmo salar]
GO:0003824	catalytic activity	Molecular Function	1.9e-05	ncbi_110528507	ALDH1L1	9.79e-19	PREDICTED: cytosolic 10-formyltetrahydrofolate dehydrogenase-like isoform X1 [Salmo salar]
GO:0003824	catalytic activity	Molecular Function	1.9e-05	ncbi_110528799	ABCC4	3.13e-14	PREDICTED: multidrug resistance-associated protein 4-like isoform X1 [Salmo salar]
GO:0003824	catalytic activity	Molecular Function	1.9e-05	ncbi_110528876	ACVR1	0.00046026	PREDICTED: activin receptor type-1-like [Salmo salar]
GO:0003824	catalytic activity	Molecular Function	1.9e-05	ncbi_110528975	PAPSS2	8.18e-10	PREDICTED: bifunctional 3'-phosphoadenosine 5'-phosphosulfate synthase 2-like [Salmo salar]
GO:0003824	catalytic activity	Molecular Function	1.9e-05	ncbi_110529243	SELENOI	1.67e-07	PREDICTED: ethanolaminephosphotransferase 1-like, partial [Salmo salar]
GO:0003824	catalytic activity	Molecular Function	1.9e-05	ncbi_110529428	RNF8	2.41e-65	PREDICTED: E3 ubiquitin-protein ligase RNF8 isoform X1 [Salmo salar]
GO:0003824	catalytic activity	Molecular Function	1.9e-05	ncbi_110529638	GALNT14	5.22e-06	PREDICTED: polypeptide N-acetylgalactosaminyltransferase 14-like isoform X1 [Salmo salar]
GO:0003824	catalytic activity	Molecular Function	1.9e-05	ncbi_110529658	EPHX1	1.66e-06	PREDICTED: epoxide hydrolase 1-like [Salmo salar]
GO:0003824	catalytic activity	Molecular Function	1.9e-05	ncbi_110529776	EXTL3	0.000170534	PREDICTED: exostosin-like 3 [Salmo salar]
GO:0003824	catalytic activity	Molecular Function	1.9e-05	ncbi_110529818	RNASEH1	1.11e-11	Ribonuclease H1 [Salmo salar]
GO:0003824	catalytic activity	Molecular Function	1.9e-05	ncbi_110529838	SCCPDH	1.45e-06	PREDICTED: saccharopine dehydrogenase-like oxidoreductase [Salmo salar]
GO:0003824	catalytic activity	Molecular Function	1.9e-05	ncbi_110529876	GPCPD1	0.00054907	PREDICTED: glycerophosphocholine phosphodiesterase GPCPD1-like isoform X1 [Salmo salar]
GO:0003824	catalytic activity	Molecular Function	1.9e-05	ncbi_110529993	TNK2	2.92e-28	PREDICTED: activated CDC42 kinase 1 isoform X1 [Salmo salar]
GO:0003824	catalytic activity	Molecular Function	1.9e-05	ncbi_110530058	EIF4A2	4.39e-08	PREDICTED: eukaryotic initiation factor 4A-II isoform X1 [Salmo salar]
GO:0003824	catalytic activity	Molecular Function	1.9e-05	ncbi_110530142	44622	0.0225503	PREDICTED: E3 ubiquitin-protein ligase MARCH2-like isoform X2 [Salmo salar]
GO:0003824	catalytic activity	Molecular Function	1.9e-05	ncbi_110530167	SULT6B1	1.55e-11	Sulfotransferase 6B1 [Salmo salar]
GO:0003824	catalytic activity	Molecular Function	1.9e-05	ncbi_110530174	AGL	3.38e-12	PREDICTED: glycogen debranching enzyme-like isoform X2 [Salmo salar]
GO:0003824	catalytic activity	Molecular Function	1.9e-05	ncbi_110530204	CYP7A1	0.0321533	cytochrome P450 family 7 subfamily a polypeptide 1-1 [Oncorhynchus mykiss]
GO:0003824	catalytic activity	Molecular Function	1.9e-05	ncbi_110530280	CYP7B1	8.35e-23	PREDICTED: 25-hydroxycholesterol 7-alpha-hydroxylase [Salmo salar]
GO:0003824	catalytic activity	Molecular Function	1.9e-05	ncbi_110530334	TMEM68	5.05e-10	PREDICTED: transmembrane protein 68-like isoform X1 [Salmo salar]
GO:0003824	catalytic activity	Molecular Function	1.9e-05	ncbi_110530384	BLVRA	7.2e-28	PREDICTED: biliverdin reductase A [Salmo salar]
GO:0003824	catalytic activity	Molecular Function	1.9e-05	ncbi_110530406	KDSR	0.000641956	PREDICTED: 3-ketodihydrosphingosine reductase-like [Salmo salar]
GO:0003824	catalytic activity	Molecular Function	1.9e-05	ncbi_110530458	TYSND1	1.79e-45	PREDICTED: peroxisomal leader peptide-processing protease [Salmo salar]
GO:0003824	catalytic activity	Molecular Function	1.9e-05	ncbi_110530478	CDK5	0.000976782	PREDICTED: cyclin-dependent-like kinase 5 [Salmo salar]
GO:0003824	catalytic activity	Molecular Function	1.9e-05	ncbi_110530492	CYP8B1	5.88e-52	cytochrome P450 family 8 subfamily b polypeptide 1-1 [Oncorhynchus mykiss]
GO:0003824	catalytic activity	Molecular Function	1.9e-05	ncbi_110530599	MMP14	2.47e-21	PREDICTED: matrix metalloproteinase-14-like [Salmo salar]
GO:0003824	catalytic activity	Molecular Function	1.9e-05	ncbi_110530625	TGM1	0.0120122	transglutaminase 1 (K polypeptide epidermal type I, protein-glutamine-gamma-glutamyltransferase) [Salmo salar]
GO:0003824	catalytic activity	Molecular Function	1.9e-05	ncbi_110530687	UBE2R2	5.14e-24	PREDICTED: ubiquitin-conjugating enzyme E2 R1-like isoform X1 [Salmo salar]
GO:0003824	catalytic activity	Molecular Function	1.9e-05	ncbi_110530761	TMEM55BA	0.0146385	PREDICTED: transmembrane protein 55B-A-like [Salmo salar]
GO:0003824	catalytic activity	Molecular Function	1.9e-05	ncbi_110530834	NFI1	0.00740535	PREDICTED: CTD small phosphatase-like protein isoform X3 [Salmo salar]
GO:0003824	catalytic activity	Molecular Function	1.9e-05	ncbi_110530927	MAT1A	3.91e-15	PREDICTED: S-adenosylmethionine synthase isoform type-1 [Salmo salar]
GO:0003824	catalytic activity	Molecular Function	1.9e-05	ncbi_110531045	ACVR2B	0.0424198	PREDICTED: activin receptor type-2B-like [Salmo salar]
GO:0003824	catalytic activity	Molecular Function	1.9e-05	ncbi_110531292	UBE2D4	2.75e-05	PREDICTED: ubiquitin-conjugating enzyme E2 D4 [Esox lucius]
GO:0003824	catalytic activity	Molecular Function	1.9e-05	ncbi_110531356	CYP26B1	0.0333125	PREDICTED: cytochrome P450 26B1 [Salmo salar]
GO:0003824	catalytic activity	Molecular Function	1.9e-05	ncbi_110531442	MTM1	4.99e-11	PREDICTED: myotubularin-like [Sinocyclocheilus grahami]
GO:0003824	catalytic activity	Molecular Function	1.9e-05	ncbi_110531501	RIPK4	3.19e-12	receptor-interacting serine/threonine-protein kinase 4 [Salmo salar]
GO:0003824	catalytic activity	Molecular Function	1.9e-05	ncbi_110531614	GBA2	0.00317718	PREDICTED: non-lysosomal glucosylceramidase [Salmo salar]
GO:0003824	catalytic activity	Molecular Function	1.9e-05	ncbi_110532009	PSMA7	1.52e-18	PREDICTED: proteasome subunit alpha type-7-like [Salmo salar]
GO:0003824	catalytic activity	Molecular Function	1.9e-05	ncbi_110532065	CHDH	5.68e-07	PREDICTED: choline dehydrogenase, mitochondrial [Salmo salar]
GO:0003824	catalytic activity	Molecular Function	1.9e-05	ncbi_110532141	SUV39H1	0.0123545	PREDICTED: histone-lysine N-methyltransferase SUV39H1-like isoform X1 [Salmo salar]
GO:0003824	catalytic activity	Molecular Function	1.9e-05	ncbi_110532194	STK38	5.61e-19	PREDICTED: serine/threonine-protein kinase 38-like isoform X1 [Salmo salar]
GO:0003824	catalytic activity	Molecular Function	1.9e-05	ncbi_110532244	HCK	9.4e-06	PREDICTED: tyrosine-protein kinase HCK-like isoform X1 [Salmo salar]
GO:0003824	catalytic activity	Molecular Function	1.9e-05	ncbi_110532295	EDEM2	3.09e-09	PREDICTED: ER degradation-enhancing alpha-mannosidase-like protein 2 [Salmo salar]
GO:0003824	catalytic activity	Molecular Function	1.9e-05	ncbi_110532299	PIM1	5.74e-10	PREDICTED: serine/threonine-protein kinase pim-1-like [Salmo salar]
GO:0003824	catalytic activity	Molecular Function	1.9e-05	ncbi_110532330	NMNAT1	4.49e-42	Nicotinamide mononucleotide adenylyltransferase 1 [Salmo salar]
GO:0003824	catalytic activity	Molecular Function	1.9e-05	ncbi_110532338	NUDT20	0.00725635	PREDICTED: nudix hydrolase 20, chloroplastic-like [Salmo salar]
GO:0003824	catalytic activity	Molecular Function	1.9e-05	ncbi_110532382	MET	9.25e-05	PREDICTED: hepatocyte growth factor receptor-like [Salmo salar]
GO:0003824	catalytic activity	Molecular Function	1.9e-05	ncbi_110532582	PINK1	9.13e-11	PREDICTED: serine/threonine-protein kinase PINK1, mitochondrial [Salmo salar]
GO:0003824	catalytic activity	Molecular Function	1.9e-05	ncbi_110532757	SARS	1.34e-25	PREDICTED: serine--tRNA ligase, cytoplasmic-like [Salmo salar]
GO:0003824	catalytic activity	Molecular Function	1.9e-05	ncbi_110533352	RNF14	0.0137518	PREDICTED: E3 ubiquitin-protein ligase RNF14 isoform X1 [Salmo salar]
GO:0003824	catalytic activity	Molecular Function	1.9e-05	ncbi_110533428	DCPS	6.47e-23	PREDICTED: m7GpppX diphosphatase [Salmo salar]
GO:0003824	catalytic activity	Molecular Function	1.9e-05	ncbi_110533491	CKM	0.0146306	creatine kinase-2 [Salmo salar]
GO:0003824	catalytic activity	Molecular Function	1.9e-05	ncbi_110533606	GRK6	0.00108325	PREDICTED: G protein-coupled receptor kinase 6-like [Salmo salar]
GO:0003824	catalytic activity	Molecular Function	1.9e-05	ncbi_110533646	RPS6KB1	9.03e-17	PREDICTED: ribosomal protein S6 kinase beta-1-like isoform X1 [Salmo salar]
GO:0003824	catalytic activity	Molecular Function	1.9e-05	ncbi_110533824	SMARCA5	0.000118196	PREDICTED: SWI/SNF-related matrix-associated actin-dependent regulator of chromatin subfamily A member 5-like isoform X1 [Salmo salar]
GO:0003824	catalytic activity	Molecular Function	1.9e-05	ncbi_110534059	SMS	0.0196347	PREDICTED: spermine synthase-like [Salmo salar]
GO:0003824	catalytic activity	Molecular Function	1.9e-05	ncbi_110534064	ZDHHC2	0.000396003	PREDICTED: probable palmitoyltransferase ZDHHC20 isoform X1 [Salmo salar]
GO:0003824	catalytic activity	Molecular Function	1.9e-05	ncbi_110534117	UBE2D2	1.73e-58	ubiquitin-conjugating enzyme E2 D2 isoform 1 [Homo sapiens]
GO:0003824	catalytic activity	Molecular Function	1.9e-05	ncbi_110534183	CROT	4.93e-10	PREDICTED: peroxisomal carnitine O-octanoyltransferase-like [Salmo salar]
GO:0003824	catalytic activity	Molecular Function	1.9e-05	ncbi_110534261	RUVBL2	3.53e-08	PREDICTED: ruvB-like 2 [Salmo salar]
GO:0003824	catalytic activity	Molecular Function	1.9e-05	ncbi_110534272	ACER2	0.0199934	PREDICTED: alkaline ceramidase 2-like [Salmo salar]
GO:0003824	catalytic activity	Molecular Function	1.9e-05	ncbi_110534285	CASP3	0.00246766	caspase 3 gene variant 2, partial [Oncorhynchus mykiss]
GO:0003824	catalytic activity	Molecular Function	1.9e-05	ncbi_110534444	PRPF19	0.000116802	PREDICTED: pre-mRNA-processing factor 19-like [Salmo salar]
GO:0003824	catalytic activity	Molecular Function	1.9e-05	ncbi_110534462	B4GALT1	1.33e-10	PREDICTED: beta-1,4-galactosyltransferase 1-like isoform X1 [Salmo salar]
GO:0003824	catalytic activity	Molecular Function	1.9e-05	ncbi_110534498	GALNT7	7.97e-15	PREDICTED: N-acetylgalactosaminyltransferase 7-like isoform X1 [Salmo salar]
GO:0003824	catalytic activity	Molecular Function	1.9e-05	ncbi_110534844	ATP2A1	0.041727	PREDICTED: sarcoplasmic/endoplasmic reticulum calcium ATPase 1-like isoform X1 [Salmo salar]
GO:0003824	catalytic activity	Molecular Function	1.9e-05	ncbi_110535144	SMARCA2	1.76e-06	PREDICTED: probable global transcription activator SNF2L2 isoform X2 [Rhinolophus sinicus]
GO:0003824	catalytic activity	Molecular Function	1.9e-05	ncbi_110535250	MPPE1	1.16e-08	PREDICTED: metallophosphoesterase 1 isoform X2 [Salmo salar]
GO:0003824	catalytic activity	Molecular Function	1.9e-05	ncbi_110535281	RIOK3	3.01e-09	serine/threonine-protein kinase RIO3 [Salmo salar]
GO:0003824	catalytic activity	Molecular Function	1.9e-05	ncbi_110535293	GALNT11	0.00071211	PREDICTED: polypeptide N-acetylgalactosaminyltransferase 11-like [Salmo salar]
GO:0003824	catalytic activity	Molecular Function	1.9e-05	ncbi_110535297	GGH	3.56e-10	PREDICTED: gamma-glutamyl hydrolase-like [Salmo salar]
GO:0003824	catalytic activity	Molecular Function	1.9e-05	ncbi_110535309	OPLAH	2.5e-05	PREDICTED: 5-oxoprolinase [Salmo salar]
GO:0003824	catalytic activity	Molecular Function	1.9e-05	ncbi_110535323	SGK3	3.65e-06	PREDICTED: serine/threonine-protein kinase Sgk3-like isoform X1 [Salmo salar]
GO:0003824	catalytic activity	Molecular Function	1.9e-05	ncbi_110535403	MSRB2	2.32e-05	PREDICTED: methionine-R-sulfoxide reductase B2, mitochondrial-like [Salmo salar]
GO:0003824	catalytic activity	Molecular Function	1.9e-05	ncbi_110535511	PDE1C	0.000804	PREDICTED: calcium/calmodulin-dependent 3',5'-cyclic nucleotide phosphodiesterase 1C isoform X4 [Salmo salar]
GO:0003824	catalytic activity	Molecular Function	1.9e-05	ncbi_110535550	MAP3K8	9.92e-46	PREDICTED: mitogen-activated protein kinase kinase kinase 8-like [Salmo salar]
GO:0003824	catalytic activity	Molecular Function	1.9e-05	ncbi_110535689	CDO1	2.48e-43	PREDICTED: cysteine dioxygenase type 1-like [Salmo salar]
GO:0003824	catalytic activity	Molecular Function	1.9e-05	ncbi_110535697	MAPK4	0.000267245	PREDICTED: mitogen-activated protein kinase 4-like isoform X1 [Salmo salar]
GO:0003824	catalytic activity	Molecular Function	1.9e-05	ncbi_110535832	GLDC	2.17e-40	PREDICTED: glycine dehydrogenase (decarboxylating), mitochondrial-like [Salmo salar]
GO:0003824	catalytic activity	Molecular Function	1.9e-05	ncbi_110535858	ENTPD2	6.67e-05	PREDICTED: ectonucleoside triphosphate diphosphohydrolase 2-like [Salmo salar]
GO:0003824	catalytic activity	Molecular Function	1.9e-05	ncbi_110535903	UBE2G1	0.000995993	PREDICTED: ubiquitin-conjugating enzyme E2 G1-like isoform X3 [Salmo salar]
GO:0003824	catalytic activity	Molecular Function	1.9e-05	ncbi_110536042	UBE2D4	0.00035297	ubiquitin-conjugating enzyme E2 D4 [Homo sapiens]
GO:0003824	catalytic activity	Molecular Function	1.9e-05	ncbi_110536175	F2R	0.00656466	PREDICTED: proteinase-activated receptor 1-like [Salmo salar]
GO:0003824	catalytic activity	Molecular Function	1.9e-05	ncbi_110536221	ATAD1A	4.64e-09	PREDICTED: ATPase family AAA domain-containing protein 1-A-like [Salmo salar]
GO:0003824	catalytic activity	Molecular Function	1.9e-05	ncbi_110536308	ADAMTS12	1.43e-08	PREDICTED: A disintegrin and metalloproteinase with thrombospondin motifs 12-like isoform X1 [Salmo salar]
GO:0003824	catalytic activity	Molecular Function	1.9e-05	ncbi_110536452	UBE2L3	1.17e-52	PREDICTED: ubiquitin-conjugating enzyme E2 L3 [Esox lucius]
GO:0003824	catalytic activity	Molecular Function	1.9e-05	ncbi_110536468	LIPG	3.8e-09	endothelial lipase 1 [Oncorhynchus clarkii]
GO:0003824	catalytic activity	Molecular Function	1.9e-05	ncbi_110536519	PKM	8.33e-19	PREDICTED: pyruvate kinase PKM-like [Salmo salar]
GO:0003824	catalytic activity	Molecular Function	1.9e-05	ncbi_110536799	MAN2A1	7.83e-29	PREDICTED: LOW QUALITY PROTEIN: alpha-mannosidase 2-like [Salmo salar]
GO:0003824	catalytic activity	Molecular Function	1.9e-05	ncbi_110536977	AK3	0.0372876	PREDICTED: GTP:AMP phosphotransferase AK3, mitochondrial-like isoform X1 [Salmo salar]
GO:0003824	catalytic activity	Molecular Function	1.9e-05	ncbi_110537053	GCNT4	4.82e-25	PREDICTED: beta-1,3-galactosyl-O-glycosyl-glycoprotein beta-1,6-N-acetylglucosaminyltransferase 4-like [Salmo salar]
GO:0003824	catalytic activity	Molecular Function	1.9e-05	ncbi_110537118	DUSP4	0.00023025	PREDICTED: dual specificity protein phosphatase 4-like [Salmo salar]
GO:0003824	catalytic activity	Molecular Function	1.9e-05	ncbi_110537131	GPAT3	0.00207301	1-acyl-sn-glycerol-3-phosphate acyltransferase theta-B [Salmo salar]
GO:0003824	catalytic activity	Molecular Function	1.9e-05	ncbi_110537182	CRY1	2.78e-08	Cryptochrome-1 [Salmo salar]
GO:0003824	catalytic activity	Molecular Function	1.9e-05	ncbi_110537206	GGT5	1.93e-10	PREDICTED: gamma-glutamyltransferase 5-like [Salmo salar]
GO:0003824	catalytic activity	Molecular Function	1.9e-05	ncbi_110537234	USP32	9.16e-05	PREDICTED: ubiquitin carboxyl-terminal hydrolase 32-like isoform X1 [Salmo salar]
GO:0003824	catalytic activity	Molecular Function	1.9e-05	ncbi_110537302	SMARCA1	1.13e-12	PREDICTED: SWI/SNF-related matrix-associated actin-dependent regulator of chromatin subfamily A member 5-like isoform X1 [Salmo salar]
GO:0003824	catalytic activity	Molecular Function	1.9e-05	ncbi_110537327	PPME1	0.0452613	PREDICTED: protein phosphatase methylesterase 1 isoform X2 [Salmo salar]
GO:0003824	catalytic activity	Molecular Function	1.9e-05	ncbi_110537373	PRPS1	0.00568603	PREDICTED: ribose-phosphate pyrophosphokinase 1 isoform X1 [Esox lucius]
GO:0003824	catalytic activity	Molecular Function	1.9e-05	ncbi_110537429	MIPEP	0.0176014	PREDICTED: mitochondrial intermediate peptidase-like isoform X2 [Salmo salar]
GO:0003824	catalytic activity	Molecular Function	1.9e-05	ncbi_110537448	USP25	2.5e-27	PREDICTED: ubiquitin carboxyl-terminal hydrolase 25-like isoform X5 [Salmo salar]
GO:0003824	catalytic activity	Molecular Function	1.9e-05	ncbi_110537546	PPM1E	1.44e-17	PREDICTED: protein phosphatase 1E-like [Salmo salar]
GO:0003824	catalytic activity	Molecular Function	1.9e-05	ncbi_110537568	DYRK1A	2.93e-14	PREDICTED: dual specificity tyrosine-phosphorylation-regulated kinase 1A isoform X1 [Salmo salar]
GO:0003824	catalytic activity	Molecular Function	1.9e-05	ncbi_110537696	NCF1	0.0104469	neutrophil cytosol factor 1 [Salmo salar]
GO:0003824	catalytic activity	Molecular Function	1.9e-05	ncbi_110537727	UBE2B	0.00772272	PREDICTED: ubiquitin-conjugating enzyme E2 B isoform X1 [Salmo salar]
GO:0003824	catalytic activity	Molecular Function	1.9e-05	ncbi_110537744	DPYSL3	0.0292374	PREDICTED: dihydropyrimidinase-related protein 3-like isoform X2 [Salmo salar]
GO:0003824	catalytic activity	Molecular Function	1.9e-05	ncbi_110537826	ATP2A1	0.00117896	PREDICTED: sarcoplasmic/endoplasmic reticulum calcium ATPase 1-like isoform X2 [Salmo salar]
GO:0003824	catalytic activity	Molecular Function	1.9e-05	ncbi_110537887	NME3	0.00931267	Nucleoside diphosphate kinase 3 precursor [Salmo salar]
GO:0003824	catalytic activity	Molecular Function	1.9e-05	ncbi_110537929	NLK.2	8.93e-15	PREDICTED: serine/threonine-protein kinase NLK2-like [Salmo salar]
GO:0003824	catalytic activity	Molecular Function	1.9e-05	ncbi_110537989	ATP13A1	3.89e-10	PREDICTED: manganese-transporting ATPase 13A1-like [Salmo salar]
GO:0003824	catalytic activity	Molecular Function	1.9e-05	ncbi_110538024	MPST	3.77e-06	PREDICTED: 3-mercaptopyruvate sulfurtransferase-like [Salmo salar]
GO:0003824	catalytic activity	Molecular Function	1.9e-05	ncbi_110538152	PHOSPHO1	1.01e-13	Probable phosphatase phospho1 [Salmo salar]
GO:0003824	catalytic activity	Molecular Function	1.9e-05	ncbi_110538182	CNP	2.44e-67	PREDICTED: 2',3'-cyclic-nucleotide 3'-phosphodiesterase-like isoform X1 [Salmo salar]
GO:0003824	catalytic activity	Molecular Function	1.9e-05	ncbi_110538212	EZH2	8.72e-08	PREDICTED: histone-lysine N-methyltransferase EZH1-like isoform X1 [Salmo salar]
GO:0003824	catalytic activity	Molecular Function	1.9e-05	ncbi_110538231	LFNG	0.00155875	PREDICTED: beta-1,3-N-acetylglucosaminyltransferase lunatic fringe-like [Salmo salar]
GO:0003824	catalytic activity	Molecular Function	1.9e-05	ncbi_110538352	POLR2F	4.32e-19	PREDICTED: DNA-directed RNA polymerases I, II, and III subunit RPABC2 [Salmo salar]
GO:0003824	catalytic activity	Molecular Function	1.9e-05	ncbi_110538365	GUCY2C	9.26e-07	PREDICTED: heat-stable enterotoxin receptor-like [Salmo salar]
GO:0003824	catalytic activity	Molecular Function	1.9e-05	ncbi_110538507	USP43	0.00538094	PREDICTED: ubiquitin carboxyl-terminal hydrolase 43 isoform X2 [Esox lucius]
GO:0003824	catalytic activity	Molecular Function	1.9e-05	ncbi_110538585	SBK1	0.000692041	PREDICTED: serine/threonine-protein kinase SBK1-like isoform X1 [Salmo salar]
GO:0003824	catalytic activity	Molecular Function	1.9e-05	ncbi_110538641	MAP3K3	0.000749702	PREDICTED: mitogen-activated protein kinase kinase kinase 3 isoform X1 [Esox lucius]
GO:0003824	catalytic activity	Molecular Function	1.9e-05	ncbi_110538764	FAM20C	0.0377223	PREDICTED: extracellular serine/threonine protein kinase FAM20C [Pygoscelis adeliae]
GO:0003824	catalytic activity	Molecular Function	1.9e-05	ncbi_110538768	ERN1	0.000161379	PREDICTED: serine/threonine-protein kinase/endoribonuclease IRE1 [Esox lucius]
GO:0003824	catalytic activity	Molecular Function	1.9e-05	ncbi_110538775	ERN1	1.49e-26	PREDICTED: serine/threonine-protein kinase/endoribonuclease IRE1-like isoform X1 [Salmo salar]
GO:0003824	catalytic activity	Molecular Function	1.9e-05	ncbi_110539093	ALDOA	1.82e-06	fructose-bisphosphate aldolase A [Salmo salar]
GO:0003824	catalytic activity	Molecular Function	1.9e-05	ncbi_110539126	CDK14	0.0248166	PREDICTED: cyclin-dependent kinase 14 isoform X1 [Salmo salar]
GO:0016740	transferase activity	Molecular Function	0.000162685	MSTRG.12015	CARM1	0.00946846	PREDICTED: histone-arginine methyltransferase CARM1-like [Salmo salar]
GO:0016740	transferase activity	Molecular Function	0.000162685	MSTRG.15395	UGT2A2	1.19e-26	UDP-glucuronosyltransferase 2A2 [Salmo salar]
GO:0016740	transferase activity	Molecular Function	0.000162685	MSTRG.1592	TAT	1.91e-23	PREDICTED: tyrosine aminotransferase-like [Salmo salar]
GO:0016740	transferase activity	Molecular Function	0.000162685	MSTRG.1593	TAT	2.9e-08	PREDICTED: tyrosine aminotransferase-like [Salmo salar]
GO:0016740	transferase activity	Molecular Function	0.000162685	MSTRG.22185	UGT2A1	2.36e-13	PREDICTED: UDP-glucuronosyltransferase 2C1-like [Lates calcarifer]
GO:0016740	transferase activity	Molecular Function	0.000162685	ncbi_100135821	ST6GALNAC2	0.00505006	GalNAc alpha 2,6-sialyltransferase [Oncorhynchus mykiss]
GO:0016740	transferase activity	Molecular Function	0.000162685	ncbi_100136127	MAP2K2	1.15e-07	Dual specificity mitogen-activated protein kinase kinase 2 [Salmo salar]
GO:0016740	transferase activity	Molecular Function	0.000162685	ncbi_100136164	PKM	1.65e-23	pyruvate kinase PKM-like [Salmo salar]
GO:0016740	transferase activity	Molecular Function	0.000162685	ncbi_100136604	INSR	1.38e-09	PREDICTED: insulin receptor-like [Salmo salar]
GO:0016740	transferase activity	Molecular Function	0.000162685	ncbi_100136654	IP6K2	6.86e-17	PREDICTED: inositol hexaphosphate kinase 2 isoform X1 [Salmo salar]
GO:0016740	transferase activity	Molecular Function	0.000162685	ncbi_100301810	COMTD1	3.75e-07	Catechol-O-methyltransferase domain-containing protein 1 [Oncorhynchus mykiss]
GO:0016740	transferase activity	Molecular Function	0.000162685	ncbi_100301820	POLR2D	9.73e-07	DNA-directed RNA polymerase II subunit RPB4 [Salmo salar]
GO:0016740	transferase activity	Molecular Function	0.000162685	ncbi_100305233	DCK	1.49e-138	deoxycytidine kinase [Oncorhynchus mykiss]
GO:0016740	transferase activity	Molecular Function	0.000162685	ncbi_101268971	ELOVL2	1.44e-16	elongation of long chain fatty acids protein 2 [Oncorhynchus mykiss]
GO:0016740	transferase activity	Molecular Function	0.000162685	ncbi_110485758	WBP1L	1.91e-05	PREDICTED: WW domain binding protein 1-like isoform X1 [Salmo salar]
GO:0016740	transferase activity	Molecular Function	0.000162685	ncbi_110486229	TLK2	0.00510038	PREDICTED: serine/threonine-protein kinase tousled-like 2 isoform X1 [Salmo salar]
GO:0016740	transferase activity	Molecular Function	0.000162685	ncbi_110486267	MYLK	5.78e-21	PREDICTED: myosin light chain kinase, smooth muscle-like isoform X1 [Salmo salar]
GO:0016740	transferase activity	Molecular Function	0.000162685	ncbi_110486277	EZH1	9.81e-18	PREDICTED: histone-lysine N-methyltransferase EZH1-like isoform X1 [Salmo salar]
GO:0016740	transferase activity	Molecular Function	0.000162685	ncbi_110486618	SBK1	1.82e-10	PREDICTED: serine/threonine-protein kinase SBK1-like isoform X1 [Salmo salar]
GO:0016740	transferase activity	Molecular Function	0.000162685	ncbi_110486641	BCAT1	0.0272173	branched-chain-amino-acid aminotransferase, cytosolic [Salmo salar]
GO:0016740	transferase activity	Molecular Function	0.000162685	ncbi_110486686	MAP3K3	0.0207806	PREDICTED: mitogen-activated protein kinase kinase kinase 3 isoform X1 [Esox lucius]
GO:0016740	transferase activity	Molecular Function	0.000162685	ncbi_110487804	RNMT	1.75e-17	PREDICTED: mRNA cap guanine-N7 methyltransferase [Salmo salar]
GO:0016740	transferase activity	Molecular Function	0.000162685	ncbi_110487984	KAT2B	0.00232961	PREDICTED: histone acetyltransferase KAT2B-like [Salmo salar]
GO:0016740	transferase activity	Molecular Function	0.000162685	ncbi_110488184	ZDHHC14	1.32e-10	PREDICTED: palmitoyltransferase ZDHHC18-like isoform X1 [Salmo salar]
GO:0016740	transferase activity	Molecular Function	0.000162685	ncbi_110488277	NPR1	0.0207424	PREDICTED: atrial natriuretic peptide receptor 1-like [Salmo salar]
GO:0016740	transferase activity	Molecular Function	0.000162685	ncbi_110488370	GSK3B	8.22e-05	PREDICTED: glycogen synthase kinase-3 beta-like isoform X1 [Salmo salar]
GO:0016740	transferase activity	Molecular Function	0.000162685	ncbi_110488957	GSTP1	3.62e-36	glutathione S-transferase pi [Oncorhynchus kisutch]
GO:0016740	transferase activity	Molecular Function	0.000162685	ncbi_110488959	ZDHHC9	0.000494194	PREDICTED: palmitoyltransferase ZDHHC9-like [Salmo salar]
GO:0016740	transferase activity	Molecular Function	0.000162685	ncbi_110489702	RBCK1	1.05e-26	PREDICTED: ranBP-type and C3HC4-type zinc finger-containing protein 1-like isoform X1 [Salmo salar]
GO:0016740	transferase activity	Molecular Function	0.000162685	ncbi_110489717	GALNT11	1.8e-06	PREDICTED: polypeptide N-acetylgalactosaminyltransferase 11-like [Salmo salar]
GO:0016740	transferase activity	Molecular Function	0.000162685	ncbi_110489821	MASTL	0.0185833	PREDICTED: serine/threonine-protein kinase greatwall-like isoform X1 [Salmo salar]
GO:0016740	transferase activity	Molecular Function	0.000162685	ncbi_110490047	DGKD	1.39e-19	PREDICTED: diacylglycerol kinase delta isoform X2 [Salmo salar]
GO:0016740	transferase activity	Molecular Function	0.000162685	ncbi_110490086	B3GLCT	6.93e-05	PREDICTED: beta-1,3-glucosyltransferase-like isoform X3 [Salmo salar]
GO:0016740	transferase activity	Molecular Function	0.000162685	ncbi_110490168	ALG10	2.91e-17	PREDICTED: dol-P-Glc:Glc(2)Man(9)GlcNAc(2)-PP-Dol alpha-1,2-glucosyltransferase [Esox lucius]
GO:0016740	transferase activity	Molecular Function	0.000162685	ncbi_110490305	ETNK1	0.00554799	PREDICTED: ethanolamine kinase 1-like [Salmo salar]
GO:0016740	transferase activity	Molecular Function	0.000162685	ncbi_110490338	CDK17	0.00129389	PREDICTED: cyclin-dependent kinase 17-like [Salmo salar]
GO:0016740	transferase activity	Molecular Function	0.000162685	ncbi_110490358	PFKFB3	6.62e-15	PREDICTED: 6-phosphofructo-2-kinase/fructose-2,6-bisphosphatase 3-like isoform X2 [Salmo salar]
GO:0016740	transferase activity	Molecular Function	0.000162685	ncbi_110490702	--	0.00117118	PREDICTED: NUAK family SNF1-like kinase 1 [Salmo salar]
GO:0016740	transferase activity	Molecular Function	0.000162685	ncbi_110490736	FUK	1.84e-09	PREDICTED: L-fucose kinase [Salmo salar]
GO:0016740	transferase activity	Molecular Function	0.000162685	ncbi_110491201	EIF2AK2	3.19e-146	protein kinase containing Z-DNA binding domains [Salmo salar]
GO:0016740	transferase activity	Molecular Function	0.000162685	ncbi_110491396	PANK1	5.76e-11	PREDICTED: pantothenate kinase 3-like isoform X1 [Salmo salar]
GO:0016740	transferase activity	Molecular Function	0.000162685	ncbi_110491659	CPT1A	0.00329359	PREDICTED: carnitine O-palmitoyltransferase 1, liver isoform-like isoform X1 [Esox lucius]
GO:0016740	transferase activity	Molecular Function	0.000162685	ncbi_110491681	GPAM	1.71e-37	PREDICTED: glycerol-3-phosphate acyltransferase 1, mitochondrial [Salmo salar]
GO:0016740	transferase activity	Molecular Function	0.000162685	ncbi_110491937	GALNT6	0.00350374	PREDICTED: polypeptide N-acetylgalactosaminyltransferase 6 [Salmo salar]
GO:0016740	transferase activity	Molecular Function	0.000162685	ncbi_110491966	ACVR1B	1.23e-07	PREDICTED: activin receptor type-1B-like isoform X1 [Salmo salar]
GO:0016740	transferase activity	Molecular Function	0.000162685	ncbi_110492082	TMEM269	0.000184002	PREDICTED: CDP-diacylglycerol--serine O-phosphatidyltransferase-like isoform X2 [Salmo salar]
GO:0016740	transferase activity	Molecular Function	0.000162685	ncbi_110492112	RNF41	0.0307279	E3 ubiquitin-protein ligase NRDP1 [Salmo salar]
GO:0016740	transferase activity	Molecular Function	0.000162685	ncbi_110492214	B3GNT7	0.0405725	PREDICTED: UDP-GlcNAc:betaGal beta-1,3-N-acetylglucosaminyltransferase 7-like [Salmo salar]
GO:0016740	transferase activity	Molecular Function	0.000162685	ncbi_110492278	WEE1-B	0.000383434	PREDICTED: wee1-like protein kinase [Salmo salar]
GO:0016740	transferase activity	Molecular Function	0.000162685	ncbi_110492281	PCMTD2	0.0123081	PREDICTED: protein-L-isoaspartate O-methyltransferase domain-containing protein 2-like isoform X1 [Salmo salar]
GO:0016740	transferase activity	Molecular Function	0.000162685	ncbi_110492513	UCKL1	3.7e-41	PREDICTED: uridine-cytidine kinase-like 1 isoform X4 [Salmo salar]
GO:0016740	transferase activity	Molecular Function	0.000162685	ncbi_110492571	CDK16	0.00302935	PREDICTED: cyclin-dependent kinase 16 isoform X2 [Salmo salar]
GO:0016740	transferase activity	Molecular Function	0.000162685	ncbi_110492591	PIM1	3.96e-05	PREDICTED: LOW QUALITY PROTEIN: serine/threonine-protein kinase pim-1-like [Salmo salar]
GO:0016740	transferase activity	Molecular Function	0.000162685	ncbi_110492657	HCK	6.85e-11	tyrosine-protein kinase HCK [Salmo salar]
GO:0016740	transferase activity	Molecular Function	0.000162685	ncbi_110493506	PIK3R1	0.00275956	PREDICTED: phosphatidylinositol 3-kinase regulatory subunit gamma-like isoform X1 [Salmo salar]
GO:0016740	transferase activity	Molecular Function	0.000162685	ncbi_110493726	UGP2	1.83e-13	PREDICTED: UTP--glucose-1-phosphate uridylyltransferase isoform X1 [Salmo salar]
GO:0016740	transferase activity	Molecular Function	0.000162685	ncbi_110493769	PTK7	0.000132608	PREDICTED: inactive tyrosine-protein kinase 7-like [Salmo salar]
GO:0016740	transferase activity	Molecular Function	0.000162685	ncbi_110493838	SULT6B1	8.3e-25	PREDICTED: sulfotransferase 6B1-like isoform X1 [Salmo salar]
GO:0016740	transferase activity	Molecular Function	0.000162685	ncbi_110493894	GCNT7	6.3e-10	PREDICTED: beta-1,3-galactosyl-O-glycosyl-glycoprotein beta-1,6-N-acetylglucosaminyltransferase 7-like [Salmo salar]
GO:0016740	transferase activity	Molecular Function	0.000162685	ncbi_110493923	SULT6B1	0.000124275	PREDICTED: sulfotransferase 6B1-like isoform X3 [Salmo salar]
GO:0016740	transferase activity	Molecular Function	0.000162685	ncbi_110494058	PIK3C2B	1.16e-11	PREDICTED: phosphatidylinositol 4-phosphate 3-kinase C2 domain-containing subunit beta-like [Salmo salar]
GO:0016740	transferase activity	Molecular Function	0.000162685	ncbi_110494209	CDK2	0.0125092	PREDICTED: cyclin-dependent kinase 2-like [Salmo salar]
GO:0016740	transferase activity	Molecular Function	0.000162685	ncbi_110494214	CDK4	1.05e-07	PREDICTED: cyclin-dependent kinase 4-like [Salmo salar]
GO:0016740	transferase activity	Molecular Function	0.000162685	ncbi_110494302	PRKCD	1.44e-17	PREDICTED: protein kinase C delta type-like [Salmo salar]
GO:0016740	transferase activity	Molecular Function	0.000162685	ncbi_110494321	C1GALT1B	6.97e-21	PREDICTED: glycoprotein-N-acetylgalactosamine 3-beta-galactosyltransferase 1-B-like [Salmo salar]
GO:0016740	transferase activity	Molecular Function	0.000162685	ncbi_110494527	IP6K2	0.00044537	PREDICTED: inositol hexakisphosphate kinase 2-like [Salmo salar]
GO:0016740	transferase activity	Molecular Function	0.000162685	ncbi_110494651	HEMK1	0.00569845	PREDICTED: hemK methyltransferase family member 1 [Salmo salar]
GO:0016740	transferase activity	Molecular Function	0.000162685	ncbi_110494670	MST1R	0.0260973	PREDICTED: macrophage-stimulating protein receptor-like [Salmo salar]
GO:0016740	transferase activity	Molecular Function	0.000162685	ncbi_110495325	CHKA	0.00375711	PREDICTED: choline kinase alpha-like isoform X1 [Salmo salar]
GO:0016740	transferase activity	Molecular Function	0.000162685	ncbi_110495540	GK	0.000705695	PREDICTED: glycerol kinase, testis specific 1 isoform X1 [Salmo salar]
GO:0016740	transferase activity	Molecular Function	0.000162685	ncbi_110495621	ATG3	3.87e-31	PREDICTED: ubiquitin-like-conjugating enzyme ATG3 [Salmo salar]
GO:0016740	transferase activity	Molecular Function	0.000162685	ncbi_110495622	ATG3	1.68e-50	PREDICTED: ubiquitin-like-conjugating enzyme ATG3 [Salmo salar]
GO:0016740	transferase activity	Molecular Function	0.000162685	ncbi_110495748	ACVR1	8.85e-07	PREDICTED: activin receptor type-1-like [Salmo salar]
GO:0016740	transferase activity	Molecular Function	0.000162685	ncbi_110495858	WDSUB1	5.7e-09	PREDICTED: WD repeat, SAM and U-box domain-containing protein 1-like isoform X1 [Salmo salar]
GO:0016740	transferase activity	Molecular Function	0.000162685	ncbi_110496156	AK2	7.79e-11	PREDICTED: adenylate kinase 2, mitochondrial isoform X1 [Salmo salar]
GO:0016740	transferase activity	Molecular Function	0.000162685	ncbi_110496493	YRK	3.46e-09	PREDICTED: proto-oncogene tyrosine-protein kinase Yrk-like isoform X1 [Salmo salar]
GO:0016740	transferase activity	Molecular Function	0.000162685	ncbi_110496595	KAT2B	0.00554706	PREDICTED: histone acetyltransferase KAT2B-like isoform X1 [Salmo salar]
GO:0016740	transferase activity	Molecular Function	0.000162685	ncbi_110496630	PDK2	4.32e-13	PREDICTED: pyruvate dehydrogenase (acetyl-transferring) kinase isozyme 2, mitochondrial-like [Salmo salar]
GO:0016740	transferase activity	Molecular Function	0.000162685	ncbi_110496645	CDK6	0.0150099	PREDICTED: cyclin-dependent kinase 6-like [Salmo salar]
GO:0016740	transferase activity	Molecular Function	0.000162685	ncbi_110496739	HPRT1	3.63e-12	PREDICTED: hypoxanthine-guanine phosphoribosyltransferase-like isoform X2 [Salmo salar]
GO:0016740	transferase activity	Molecular Function	0.000162685	ncbi_110496768	TRIB1	0.0164262	PREDICTED: tribbles homolog 1-like [Salmo salar]
GO:0016740	transferase activity	Molecular Function	0.000162685	ncbi_110497550	ADCK1	9.06e-34	PREDICTED: uncharacterized aarF domain-containing protein kinase 1 isoform X1 [Salmo salar]
GO:0016740	transferase activity	Molecular Function	0.000162685	ncbi_110497658	TYRO3	0.000103946	PREDICTED: tyrosine-protein kinase receptor TYRO3-like [Salmo salar]
GO:0016740	transferase activity	Molecular Function	0.000162685	ncbi_110497890	MAPK12	5.97e-16	PREDICTED: mitogen-activated protein kinase 12-like [Salmo salar]
GO:0016740	transferase activity	Molecular Function	0.000162685	ncbi_110498086	NRBP1	0.00872119	PREDICTED: nuclear receptor-binding protein-like [Salmo salar]
GO:0016740	transferase activity	Molecular Function	0.000162685	ncbi_110498264	PYGL	8.04e-09	PREDICTED: glycogen phosphorylase, liver form isoform X1 [Clupea harengus]
GO:0016740	transferase activity	Molecular Function	0.000162685	ncbi_110498306	UBE2D2	0.000266843	PREDICTED: ubiquitin-conjugating enzyme E2 D2-like [Salmo salar]
GO:0016740	transferase activity	Molecular Function	0.000162685	ncbi_110499151	CHUK	1.5e-12	PREDICTED: inhibitor of nuclear factor kappa-B kinase subunit alpha-like [Salmo salar]
GO:0016740	transferase activity	Molecular Function	0.000162685	ncbi_110499230	FASN	3.6e-10	PREDICTED: fatty acid synthase-like [Salmo salar]
GO:0016740	transferase activity	Molecular Function	0.000162685	ncbi_110499295	AKT3	0.000831236	PREDICTED: RAC-gamma serine/threonine-protein kinase isoform X1 [Salmo salar]
GO:0016740	transferase activity	Molecular Function	0.000162685	ncbi_110499337	PI4K2A	3.4e-07	PREDICTED: phosphatidylinositol 4-kinase type 2-alpha-like isoform X2 [Salmo salar]
GO:0016740	transferase activity	Molecular Function	0.000162685	ncbi_110499344	GOT1	2.47e-12	PREDICTED: aspartate aminotransferase, cytoplasmic-like [Salmo salar]
GO:0016740	transferase activity	Molecular Function	0.000162685	ncbi_110499407	HK1	0.00129227	PREDICTED: hexokinase-1-like isoform X1 [Salmo salar]
GO:0016740	transferase activity	Molecular Function	0.000162685	ncbi_110499837	ST8SIA1	2.15e-07	PREDICTED: alpha-N-acetylneuraminide alpha-2,8-sialyltransferase [Salmo salar]
GO:0016740	transferase activity	Molecular Function	0.000162685	ncbi_110500133	PFKFB3	0.00199259	PREDICTED: 6-phosphofructo-2-kinase/fructose-2,6-bisphosphatase 3 isoform X3 [Salmo salar]
GO:0016740	transferase activity	Molecular Function	0.000162685	ncbi_110500140	CAMK1D	2.06e-06	PREDICTED: calcium/calmodulin-dependent protein kinase type 1D-like isoform X2 [Salmo salar]
GO:0016740	transferase activity	Molecular Function	0.000162685	ncbi_110500207	NAMPT	1.1e-112	PREDICTED: nicotinamide phosphoribosyltransferase-like [Salmo salar]
GO:0016740	transferase activity	Molecular Function	0.000162685	ncbi_110500290	PIM3	0.00257941	PREDICTED: serine/threonine-protein kinase pim-3 [Salmo salar]
GO:0016740	transferase activity	Molecular Function	0.000162685	ncbi_110500395	LPCAT4	1.59e-23	1-acyl-sn-glycerol-3-phosphate acyltransferase eta [Salmo salar]
GO:0016740	transferase activity	Molecular Function	0.000162685	ncbi_110500424	PNP	1.47e-21	PREDICTED: purine nucleoside phosphorylase-like [Salmo salar]
GO:0016740	transferase activity	Molecular Function	0.000162685	ncbi_110500817	MOGAT1	1.45e-25	PREDICTED: 2-acylglycerol O-acyltransferase 2-A-like [Esox lucius]
GO:0016740	transferase activity	Molecular Function	0.000162685	ncbi_110501235	MYCBP2	0.0108441	PREDICTED: E3 ubiquitin-protein ligase MYCBP2 isoform X18 [Salmo salar]
GO:0016740	transferase activity	Molecular Function	0.000162685	ncbi_110501448	MAP3K20	6.66e-07	PREDICTED: mitogen-activated protein kinase kinase kinase MLT-like isoform X2 [Salmo salar]
GO:0016740	transferase activity	Molecular Function	0.000162685	ncbi_110501468	METTL5	1.7e-10	Methyltransferase-like protein 5 [Salmo salar]
GO:0016740	transferase activity	Molecular Function	0.000162685	ncbi_110501523	GALNT5	0.0289693	PREDICTED: polypeptide N-acetylgalactosaminyltransferase 5 [Salmo salar]
GO:0016740	transferase activity	Molecular Function	0.000162685	ncbi_110501678	LATS2	0.00476472	PREDICTED: serine/threonine-protein kinase LATS2-like [Salmo salar]
GO:0016740	transferase activity	Molecular Function	0.000162685	ncbi_110502346	PKDCC	0.0102684	PREDICTED: extracellular tyrosine-protein kinase PKDCC [Salmo salar]
GO:0016740	transferase activity	Molecular Function	0.000162685	ncbi_110502673	GOT1	8.12e-05	aspartate aminotransferase, cytoplasmic [Salmo salar]
GO:0016740	transferase activity	Molecular Function	0.000162685	ncbi_110502730	HK1	1.86e-15	unnamed protein product [Oncorhynchus mykiss]
GO:0016740	transferase activity	Molecular Function	0.000162685	ncbi_110502807	ADK	0.00017218	Adenosine kinase [Salmo salar]
GO:0016740	transferase activity	Molecular Function	0.000162685	ncbi_110502975	GALNT2	1.02e-10	Polypeptide N-acetylgalactosaminyltransferase 2 [Salmo salar]
GO:0016740	transferase activity	Molecular Function	0.000162685	ncbi_110503560	MAP3K10	4.5e-06	PREDICTED: mitogen-activated protein kinase kinase kinase 10 [Salmo salar]
GO:0016740	transferase activity	Molecular Function	0.000162685	ncbi_110503829	DDR1	0.016562	PREDICTED: epithelial discoidin domain-containing receptor 1-like, partial [Salmo salar]
GO:0016740	transferase activity	Molecular Function	0.000162685	ncbi_110504365	ERBB4	1.95e-05	PREDICTED: receptor tyrosine-protein kinase erbB-4-like isoform X1 [Salmo salar]
GO:0016740	transferase activity	Molecular Function	0.000162685	ncbi_110504558	PRPS1	5.36e-08	PREDICTED: ribose-phosphate pyrophosphokinase 1-like isoform X2 [Salmo salar]
GO:0016740	transferase activity	Molecular Function	0.000162685	ncbi_110504684	UBE2D2	3.38e-14	ubiquitin-conjugating enzyme E2 D2 isoform 1 [Homo sapiens]
GO:0016740	transferase activity	Molecular Function	0.000162685	ncbi_110504699	HPRT1	1.02e-18	PREDICTED: hypoxanthine-guanine phosphoribosyltransferase isoform X1 [Salmo salar]
GO:0016740	transferase activity	Molecular Function	0.000162685	ncbi_110504969	LNX2	6.27e-09	PREDICTED: ligand of Numb protein X 2-like [Salmo salar]
GO:0016740	transferase activity	Molecular Function	0.000162685	ncbi_110505105	MGAT4B	0.0066859	PREDICTED: alpha-1,3-mannosyl-glycoprotein 4-beta-N-acetylglucosaminyltransferase B [Salmo salar]
GO:0016740	transferase activity	Molecular Function	0.000162685	ncbi_110505157	GSTP1	6.12e-11	PREDICTED: glutathione S-transferase P-like isoform X1 [Salmo salar]
GO:0016740	transferase activity	Molecular Function	0.000162685	ncbi_110505160	ZDHHC9	0.00229082	PREDICTED: palmitoyltransferase ZDHHC9 [Salmo salar]
GO:0016740	transferase activity	Molecular Function	0.000162685	ncbi_110505215	PCMT1	0.00275153	Protein-L-isoaspartateD-aspartate O-methyltransferase precursor [Salmo salar]
GO:0016740	transferase activity	Molecular Function	0.000162685	ncbi_110505530	POMT2	0.000935246	PREDICTED: protein O-mannosyl-transferase 2 isoform X1 [Salmo salar]
GO:0016740	transferase activity	Molecular Function	0.000162685	ncbi_110505802	TYRO3	0.0120724	PREDICTED: tyrosine-protein kinase receptor TYRO3-like isoform X1 [Salmo salar]
GO:0016740	transferase activity	Molecular Function	0.000162685	ncbi_110505964	PYGL	5.06e-26	PREDICTED: glycogen phosphorylase, liver form-like [Protobothrops mucrosquamatus]
GO:0016740	transferase activity	Molecular Function	0.000162685	ncbi_110506251	GNMT	5.97e-39	PREDICTED: glycine N-methyltransferase [Salmo salar]
GO:0016740	transferase activity	Molecular Function	0.000162685	ncbi_110506282	LARGE2	0.00504274	PREDICTED: glycosyltransferase-like protein LARGE2 [Salmo salar]
GO:0016740	transferase activity	Molecular Function	0.000162685	ncbi_110507118	LIMK1	0.00270987	PREDICTED: LIM domain kinase 1-like isoform X1 [Salmo salar]
GO:0016740	transferase activity	Molecular Function	0.000162685	ncbi_110507361	SIK2	2.02e-05	PREDICTED: serine/threonine-protein kinase SIK2 [Salmo salar]
GO:0016740	transferase activity	Molecular Function	0.000162685	ncbi_110507604	CKM	0.0028724	PREDICTED: creatine kinase M-type-like [Salmo salar]
GO:0016740	transferase activity	Molecular Function	0.000162685	ncbi_110507677	AS3MT	5.99e-13	PREDICTED: arsenite methyltransferase-like [Salmo salar]
GO:0016740	transferase activity	Molecular Function	0.000162685	ncbi_110507755	NEK8	0.00553368	PREDICTED: serine/threonine-protein kinase Nek8 [Salmo salar]
GO:0016740	transferase activity	Molecular Function	0.000162685	ncbi_110507826	CROT	2.64e-12	PREDICTED: peroxisomal carnitine O-octanoyltransferase-like isoform X2 [Salmo salar]
GO:0016740	transferase activity	Molecular Function	0.000162685	ncbi_110508219	PKN2	9.7e-05	PREDICTED: serine/threonine-protein kinase N2-like [Salmo salar]
GO:0016740	transferase activity	Molecular Function	0.000162685	ncbi_110508581	GUK1	1.2e-19	PREDICTED: guanylate kinase isoform X1 [Salmo salar]
GO:0016740	transferase activity	Molecular Function	0.000162685	ncbi_110508586	CDK5	0.00117118	PREDICTED: cyclin-dependent-like kinase 5 [Salmo salar]
GO:0016740	transferase activity	Molecular Function	0.000162685	ncbi_110509503	UCK1	1.16e-47	PREDICTED: uridine-cytidine kinase 1-like [Salmo salar]
GO:0016740	transferase activity	Molecular Function	0.000162685	ncbi_110509539	MAP3K1	3.29e-08	PREDICTED: mitogen-activated protein kinase kinase kinase 1 isoform X2 [Salmo salar]
GO:0016740	transferase activity	Molecular Function	0.000162685	ncbi_110509902	MAT2A	0.00071211	PREDICTED: S-adenosylmethionine synthase isoform type-2 [Salmo salar]
GO:0016740	transferase activity	Molecular Function	0.000162685	ncbi_110510110	UBE2D2	2.56e-15	ubiquitin-conjugating enzyme E2 D2 isoform 1 [Homo sapiens]
GO:0016740	transferase activity	Molecular Function	0.000162685	ncbi_110512912	POMGNT2	1.04e-39	PREDICTED: protein O-linked-mannose beta-1,4-N-acetylglucosaminyltransferase 2 [Salmo salar]
GO:0016740	transferase activity	Molecular Function	0.000162685	ncbi_110513818	GBP	3.42e-13	GSK-3-binding protein [Salmo salar]
GO:0016740	transferase activity	Molecular Function	0.000162685	ncbi_110514335	DPY19L1	1.1e-32	PREDICTED: probable C-mannosyltransferase DPY19L1 [Salmo salar]
GO:0016740	transferase activity	Molecular Function	0.000162685	ncbi_110517442	STK40	2.31e-13	PREDICTED: serine/threonine-protein kinase 40 isoform X1 [Salmo salar]
GO:0016740	transferase activity	Molecular Function	0.000162685	ncbi_110520048	GALNT5	1.73e-40	PREDICTED: polypeptide N-acetylgalactosaminyltransferase 5-like isoform X2 [Salmo salar]
GO:0016740	transferase activity	Molecular Function	0.000162685	ncbi_110520051	ACVR1C	4.26e-10	PREDICTED: activin receptor type-1C isoform X2 [Apteryx australis mantelli]
GO:0016740	transferase activity	Molecular Function	0.000162685	ncbi_110520114	MAP3K20	1.81e-41	PREDICTED: mitogen-activated protein kinase kinase kinase MLT-like [Salmo salar]
GO:0016740	transferase activity	Molecular Function	0.000162685	ncbi_110520213	UBE2F	7.37e-05	NEDD8-conjugating enzyme UBE2F [Salmo salar]
GO:0016740	transferase activity	Molecular Function	0.000162685	ncbi_110520405	EEF1AKMT1	0.000850202	protein-lysine N-methyltransferase N6AMT2 [Salmo salar]
GO:0016740	transferase activity	Molecular Function	0.000162685	ncbi_110520406	LATS2	0.0181684	PREDICTED: serine/threonine-protein kinase LATS2-like isoform X1 [Salmo salar]
GO:0016740	transferase activity	Molecular Function	0.000162685	ncbi_110520419	MAN1A2	0.013839	PREDICTED: mannosyl-oligosaccharide 1,2-alpha-mannosidase IB [Salmo salar]
GO:0016740	transferase activity	Molecular Function	0.000162685	ncbi_110520559	GOT2	0.003391	PREDICTED: aspartate aminotransferase, mitochondrial-like [Salmo salar]
GO:0016740	transferase activity	Molecular Function	0.000162685	ncbi_110521032	MARK3	0.00456275	PREDICTED: MAP/microtubule affinity-regulating kinase 3 isoform X6 [Ceratotherium simum simum]
GO:0016740	transferase activity	Molecular Function	0.000162685	ncbi_110521374	MLKL	2.14e-28	PREDICTED: mixed lineage kinase domain-like protein [Salmo salar]
GO:0016740	transferase activity	Molecular Function	0.000162685	ncbi_110521416	NUAK1	0.00136506	PREDICTED: NUAK family SNF1-like kinase 1 [Salmo salar]
GO:0016740	transferase activity	Molecular Function	0.000162685	ncbi_110521454	RIPK3	1.83e-07	PREDICTED: receptor-interacting serine/threonine-protein kinase 3-like [Salmo salar]
GO:0016740	transferase activity	Molecular Function	0.000162685	ncbi_110521510	MOB3A	1.53e-12	PREDICTED: MOB kinase activator 3A-like [Salmo salar]
GO:0016740	transferase activity	Molecular Function	0.000162685	ncbi_110521586	B3GNT5A	3.24e-05	PREDICTED: lactosylceramide 1,3-N-acetyl-beta-D-glucosaminyltransferase A-like [Salmo salar]
GO:0016740	transferase activity	Molecular Function	0.000162685	ncbi_110521745	B4GALT6	0.0170097	PREDICTED: beta-1,4-galactosyltransferase 6-like [Salmo salar]
GO:0016740	transferase activity	Molecular Function	0.000162685	ncbi_110521824	PIK3R1	0.0432016	PREDICTED: phosphatidylinositol 3-kinase regulatory subunit gamma isoform X1 [Salmo salar]
GO:0016740	transferase activity	Molecular Function	0.000162685	ncbi_110521905	PPP4CB	8.06e-15	PREDICTED: serine/threonine-protein phosphatase 4 catalytic subunit [Oreochromis niloticus]
GO:0016740	transferase activity	Molecular Function	0.000162685	ncbi_110521916	PRMT1	1.96e-22	protein arginine N-methyltransferase 1 [Salmo salar]
GO:0016740	transferase activity	Molecular Function	0.000162685	ncbi_110522122	MAP3K7	0.00587892	PREDICTED: mitogen-activated protein kinase kinase kinase 7 isoform X1 [Salmo salar]
GO:0016740	transferase activity	Molecular Function	0.000162685	ncbi_110522422	PARP1	1.19e-05	PREDICTED: poly [ADP-ribose] polymerase 1 isoform X1 [Salmo salar]
GO:0016740	transferase activity	Molecular Function	0.000162685	ncbi_110523192	PLK2	0.000148714	PREDICTED: serine/threonine-protein kinase PLK2 [Salmo salar]
GO:0016740	transferase activity	Molecular Function	0.000162685	ncbi_110523263	UAP1L1	0.000246033	PREDICTED: UDP-N-acetylhexosamine pyrophosphorylase-like protein 1 isoform X1 [Salmo salar]
GO:0016740	transferase activity	Molecular Function	0.000162685	ncbi_110523266	PKN2	6.92e-08	PREDICTED: serine/threonine-protein kinase N3 [Salmo salar]
GO:0016740	transferase activity	Molecular Function	0.000162685	ncbi_110523402	TPST2	0.00334048	PREDICTED: protein-tyrosine sulfotransferase 2-like [Salmo salar]
GO:0016740	transferase activity	Molecular Function	0.000162685	ncbi_110523789	GPAT3	5.3e-16	PREDICTED: glycerol-3-phosphate acyltransferase 3 [Salmo salar]
GO:0016740	transferase activity	Molecular Function	0.000162685	ncbi_110524196	MATK	7.76e-12	PREDICTED: megakaryocyte-associated tyrosine-protein kinase-like [Salmo salar]
GO:0016740	transferase activity	Molecular Function	0.000162685	ncbi_110524393	PAK2	0.0015399	PREDICTED: serine/threonine-protein kinase PAK 2 [Salmo salar]
GO:0016740	transferase activity	Molecular Function	0.000162685	ncbi_110524440	SOAT1	2.73e-21	PREDICTED: sterol O-acyltransferase 1 isoform X1 [Salmo salar]
GO:0016740	transferase activity	Molecular Function	0.000162685	ncbi_110524574	UAP1	2.44e-24	PREDICTED: UDP-N-acetylhexosamine pyrophosphorylase-like isoform X1 [Salmo salar]
GO:0016740	transferase activity	Molecular Function	0.000162685	ncbi_110524642	B4GALT6	2.44e-07	PREDICTED: beta-1,4-galactosyltransferase 6-like isoform X1 [Salmo salar]
GO:0016740	transferase activity	Molecular Function	0.000162685	ncbi_110525022	CDK17	0.0124812	PREDICTED: cyclin-dependent kinase 17-like isoform X1 [Salmo salar]
GO:0016740	transferase activity	Molecular Function	0.000162685	ncbi_110525708	MAT2A	1.06e-15	PREDICTED: S-adenosylmethionine synthase isoform type-2-like [Salmo salar]
GO:0016740	transferase activity	Molecular Function	0.000162685	ncbi_110526022	TAOK3	5.11e-05	serine/threonine-protein kinase TAO3 [Salmo salar]
GO:0016740	transferase activity	Molecular Function	0.000162685	ncbi_110526145	PAPD4	0.00465691	PREDICTED: poly(A) RNA polymerase GLD2 [Salmo salar]
GO:0016740	transferase activity	Molecular Function	0.000162685	ncbi_110526615	LPCAT2	0.0144037	Lysophosphatidylcholine acyltransferase 2 [Salmo salar]
GO:0016740	transferase activity	Molecular Function	0.000162685	ncbi_110527102	GYG1	7.97e-36	PREDICTED: glycogenin-2 [Esox lucius]
GO:0016740	transferase activity	Molecular Function	0.000162685	ncbi_110527550	PYGB	3.89e-05	glycogen phosphorylase, brain form [Salmo salar]
GO:0016740	transferase activity	Molecular Function	0.000162685	ncbi_110527559	AGPAT3	1.28e-25	1-acyl-sn-glycerol-3-phosphate acyltransferase gamma [Salmo salar]
GO:0016740	transferase activity	Molecular Function	0.000162685	ncbi_110527712	B3GALT6	0.0150901	PREDICTED: beta-1,3-galactosyltransferase 6-like isoform X1 [Salmo salar]
GO:0016740	transferase activity	Molecular Function	0.000162685	ncbi_110527786	MST1R	3.11e-111	PREDICTED: macrophage-stimulating protein receptor-like [Salmo salar]
GO:0016740	transferase activity	Molecular Function	0.000162685	ncbi_110527942	PFKFB4	1.84e-06	PREDICTED: 6-phosphofructo-2-kinase/fructose-2,6-biphosphatase 4 isoform X2 [Salmo salar]
GO:0016740	transferase activity	Molecular Function	0.000162685	ncbi_110528134	PRKCD	1.73e-05	PREDICTED: protein kinase C delta type-like [Salmo salar]
GO:0016740	transferase activity	Molecular Function	0.000162685	ncbi_110528231	CDK2	1.06e-09	cyclin-dependent kinase 2 [Salmo salar]
GO:0016740	transferase activity	Molecular Function	0.000162685	ncbi_110528386	STK38	0.000102873	PREDICTED: serine/threonine-protein kinase 38-like isoform X2 [Salmo salar]
GO:0016740	transferase activity	Molecular Function	0.000162685	ncbi_110528507	ALDH1L1	9.79e-19	PREDICTED: cytosolic 10-formyltetrahydrofolate dehydrogenase-like isoform X1 [Salmo salar]
GO:0016740	transferase activity	Molecular Function	0.000162685	ncbi_110528876	ACVR1	0.00046026	PREDICTED: activin receptor type-1-like [Salmo salar]
GO:0016740	transferase activity	Molecular Function	0.000162685	ncbi_110528975	PAPSS2	8.18e-10	PREDICTED: bifunctional 3'-phosphoadenosine 5'-phosphosulfate synthase 2-like [Salmo salar]
GO:0016740	transferase activity	Molecular Function	0.000162685	ncbi_110529243	SELENOI	1.67e-07	PREDICTED: ethanolaminephosphotransferase 1-like, partial [Salmo salar]
GO:0016740	transferase activity	Molecular Function	0.000162685	ncbi_110529638	GALNT14	5.22e-06	PREDICTED: polypeptide N-acetylgalactosaminyltransferase 14-like isoform X1 [Salmo salar]
GO:0016740	transferase activity	Molecular Function	0.000162685	ncbi_110529776	EXTL3	0.000170534	PREDICTED: exostosin-like 3 [Salmo salar]
GO:0016740	transferase activity	Molecular Function	0.000162685	ncbi_110529993	TNK2	2.92e-28	PREDICTED: activated CDC42 kinase 1 isoform X1 [Salmo salar]
GO:0016740	transferase activity	Molecular Function	0.000162685	ncbi_110530334	TMEM68	5.05e-10	PREDICTED: transmembrane protein 68-like isoform X1 [Salmo salar]
GO:0016740	transferase activity	Molecular Function	0.000162685	ncbi_110530478	CDK5	0.000976782	PREDICTED: cyclin-dependent-like kinase 5 [Salmo salar]
GO:0016740	transferase activity	Molecular Function	0.000162685	ncbi_110530927	MAT1A	3.91e-15	PREDICTED: S-adenosylmethionine synthase isoform type-1 [Salmo salar]
GO:0016740	transferase activity	Molecular Function	0.000162685	ncbi_110531045	ACVR2B	0.0424198	PREDICTED: activin receptor type-2B-like [Salmo salar]
GO:0016740	transferase activity	Molecular Function	0.000162685	ncbi_110531501	RIPK4	3.19e-12	receptor-interacting serine/threonine-protein kinase 4 [Salmo salar]
GO:0016740	transferase activity	Molecular Function	0.000162685	ncbi_110532141	SUV39H1	0.0123545	PREDICTED: histone-lysine N-methyltransferase SUV39H1-like isoform X1 [Salmo salar]
GO:0016740	transferase activity	Molecular Function	0.000162685	ncbi_110532194	STK38	5.61e-19	PREDICTED: serine/threonine-protein kinase 38-like isoform X1 [Salmo salar]
GO:0016740	transferase activity	Molecular Function	0.000162685	ncbi_110532244	HCK	9.4e-06	PREDICTED: tyrosine-protein kinase HCK-like isoform X1 [Salmo salar]
GO:0016740	transferase activity	Molecular Function	0.000162685	ncbi_110532295	EDEM2	3.09e-09	PREDICTED: ER degradation-enhancing alpha-mannosidase-like protein 2 [Salmo salar]
GO:0016740	transferase activity	Molecular Function	0.000162685	ncbi_110532299	PIM1	5.74e-10	PREDICTED: serine/threonine-protein kinase pim-1-like [Salmo salar]
GO:0016740	transferase activity	Molecular Function	0.000162685	ncbi_110532330	NMNAT1	4.49e-42	Nicotinamide mononucleotide adenylyltransferase 1 [Salmo salar]
GO:0016740	transferase activity	Molecular Function	0.000162685	ncbi_110532382	MET	9.25e-05	PREDICTED: hepatocyte growth factor receptor-like [Salmo salar]
GO:0016740	transferase activity	Molecular Function	0.000162685	ncbi_110532582	PINK1	9.13e-11	PREDICTED: serine/threonine-protein kinase PINK1, mitochondrial [Salmo salar]
GO:0016740	transferase activity	Molecular Function	0.000162685	ncbi_110533491	CKM	0.0146306	creatine kinase-2 [Salmo salar]
GO:0016740	transferase activity	Molecular Function	0.000162685	ncbi_110533606	GRK6	0.00108325	PREDICTED: G protein-coupled receptor kinase 6-like [Salmo salar]
GO:0016740	transferase activity	Molecular Function	0.000162685	ncbi_110533646	RPS6KB1	9.03e-17	PREDICTED: ribosomal protein S6 kinase beta-1-like isoform X1 [Salmo salar]
GO:0016740	transferase activity	Molecular Function	0.000162685	ncbi_110534059	SMS	0.0196347	PREDICTED: spermine synthase-like [Salmo salar]
GO:0016740	transferase activity	Molecular Function	0.000162685	ncbi_110534064	ZDHHC2	0.000396003	PREDICTED: probable palmitoyltransferase ZDHHC20 isoform X1 [Salmo salar]
GO:0016740	transferase activity	Molecular Function	0.000162685	ncbi_110534117	UBE2D2	1.73e-58	ubiquitin-conjugating enzyme E2 D2 isoform 1 [Homo sapiens]
GO:0016740	transferase activity	Molecular Function	0.000162685	ncbi_110534183	CROT	4.93e-10	PREDICTED: peroxisomal carnitine O-octanoyltransferase-like [Salmo salar]
GO:0016740	transferase activity	Molecular Function	0.000162685	ncbi_110534462	B4GALT1	1.33e-10	PREDICTED: beta-1,4-galactosyltransferase 1-like isoform X1 [Salmo salar]
GO:0016740	transferase activity	Molecular Function	0.000162685	ncbi_110534498	GALNT7	7.97e-15	PREDICTED: N-acetylgalactosaminyltransferase 7-like isoform X1 [Salmo salar]
GO:0016740	transferase activity	Molecular Function	0.000162685	ncbi_110535281	RIOK3	3.01e-09	serine/threonine-protein kinase RIO3 [Salmo salar]
GO:0016740	transferase activity	Molecular Function	0.000162685	ncbi_110535293	GALNT11	0.00071211	PREDICTED: polypeptide N-acetylgalactosaminyltransferase 11-like [Salmo salar]
GO:0016740	transferase activity	Molecular Function	0.000162685	ncbi_110535323	SGK3	3.65e-06	PREDICTED: serine/threonine-protein kinase Sgk3-like isoform X1 [Salmo salar]
GO:0016740	transferase activity	Molecular Function	0.000162685	ncbi_110535550	MAP3K8	9.92e-46	PREDICTED: mitogen-activated protein kinase kinase kinase 8-like [Salmo salar]
GO:0016740	transferase activity	Molecular Function	0.000162685	ncbi_110535697	MAPK4	0.000267245	PREDICTED: mitogen-activated protein kinase 4-like isoform X1 [Salmo salar]
GO:0016740	transferase activity	Molecular Function	0.000162685	ncbi_110536042	UBE2D4	0.00035297	ubiquitin-conjugating enzyme E2 D4 [Homo sapiens]
GO:0016740	transferase activity	Molecular Function	0.000162685	ncbi_110536519	PKM	8.33e-19	PREDICTED: pyruvate kinase PKM-like [Salmo salar]
GO:0016740	transferase activity	Molecular Function	0.000162685	ncbi_110536799	MAN2A1	7.83e-29	PREDICTED: LOW QUALITY PROTEIN: alpha-mannosidase 2-like [Salmo salar]
GO:0016740	transferase activity	Molecular Function	0.000162685	ncbi_110536977	AK3	0.0372876	PREDICTED: GTP:AMP phosphotransferase AK3, mitochondrial-like isoform X1 [Salmo salar]
GO:0016740	transferase activity	Molecular Function	0.000162685	ncbi_110537053	GCNT4	4.82e-25	PREDICTED: beta-1,3-galactosyl-O-glycosyl-glycoprotein beta-1,6-N-acetylglucosaminyltransferase 4-like [Salmo salar]
GO:0016740	transferase activity	Molecular Function	0.000162685	ncbi_110537131	GPAT3	0.00207301	1-acyl-sn-glycerol-3-phosphate acyltransferase theta-B [Salmo salar]
GO:0016740	transferase activity	Molecular Function	0.000162685	ncbi_110537373	PRPS1	0.00568603	PREDICTED: ribose-phosphate pyrophosphokinase 1 isoform X1 [Esox lucius]
GO:0016740	transferase activity	Molecular Function	0.000162685	ncbi_110537546	PPM1E	1.44e-17	PREDICTED: protein phosphatase 1E-like [Salmo salar]
GO:0016740	transferase activity	Molecular Function	0.000162685	ncbi_110537568	DYRK1A	2.93e-14	PREDICTED: dual specificity tyrosine-phosphorylation-regulated kinase 1A isoform X1 [Salmo salar]
GO:0016740	transferase activity	Molecular Function	0.000162685	ncbi_110537887	NME3	0.00931267	Nucleoside diphosphate kinase 3 precursor [Salmo salar]
GO:0016740	transferase activity	Molecular Function	0.000162685	ncbi_110537929	NLK.2	8.93e-15	PREDICTED: serine/threonine-protein kinase NLK2-like [Salmo salar]
GO:0016740	transferase activity	Molecular Function	0.000162685	ncbi_110538212	EZH2	8.72e-08	PREDICTED: histone-lysine N-methyltransferase EZH1-like isoform X1 [Salmo salar]
GO:0016740	transferase activity	Molecular Function	0.000162685	ncbi_110538231	LFNG	0.00155875	PREDICTED: beta-1,3-N-acetylglucosaminyltransferase lunatic fringe-like [Salmo salar]
GO:0016740	transferase activity	Molecular Function	0.000162685	ncbi_110538352	POLR2F	4.32e-19	PREDICTED: DNA-directed RNA polymerases I, II, and III subunit RPABC2 [Salmo salar]
GO:0016740	transferase activity	Molecular Function	0.000162685	ncbi_110538365	GUCY2C	9.26e-07	PREDICTED: heat-stable enterotoxin receptor-like [Salmo salar]
GO:0016740	transferase activity	Molecular Function	0.000162685	ncbi_110538585	SBK1	0.000692041	PREDICTED: serine/threonine-protein kinase SBK1-like isoform X1 [Salmo salar]
GO:0016740	transferase activity	Molecular Function	0.000162685	ncbi_110538641	MAP3K3	0.000749702	PREDICTED: mitogen-activated protein kinase kinase kinase 3 isoform X1 [Esox lucius]
GO:0016740	transferase activity	Molecular Function	0.000162685	ncbi_110538764	FAM20C	0.0377223	PREDICTED: extracellular serine/threonine protein kinase FAM20C [Pygoscelis adeliae]
GO:0016740	transferase activity	Molecular Function	0.000162685	ncbi_110538768	ERN1	0.000161379	PREDICTED: serine/threonine-protein kinase/endoribonuclease IRE1 [Esox lucius]
GO:0016740	transferase activity	Molecular Function	0.000162685	ncbi_110538775	ERN1	1.49e-26	PREDICTED: serine/threonine-protein kinase/endoribonuclease IRE1-like isoform X1 [Salmo salar]
GO:0016740	transferase activity	Molecular Function	0.000162685	ncbi_110539126	CDK14	0.0248166	PREDICTED: cyclin-dependent kinase 14 isoform X1 [Salmo salar]
GO:0016301	kinase activity	Molecular Function	0.0156458	ncbi_100136127	MAP2K2	1.15e-07	Dual specificity mitogen-activated protein kinase kinase 2 [Salmo salar]
GO:0016301	kinase activity	Molecular Function	0.0156458	ncbi_100136164	PKM	1.65e-23	pyruvate kinase PKM-like [Salmo salar]
GO:0016301	kinase activity	Molecular Function	0.0156458	ncbi_100136604	INSR	1.38e-09	PREDICTED: insulin receptor-like [Salmo salar]
GO:0016301	kinase activity	Molecular Function	0.0156458	ncbi_100305233	DCK	1.49e-138	deoxycytidine kinase [Oncorhynchus mykiss]
GO:0016301	kinase activity	Molecular Function	0.0156458	ncbi_110486229	TLK2	0.00510038	PREDICTED: serine/threonine-protein kinase tousled-like 2 isoform X1 [Salmo salar]
GO:0016301	kinase activity	Molecular Function	0.0156458	ncbi_110486267	MYLK	5.78e-21	PREDICTED: myosin light chain kinase, smooth muscle-like isoform X1 [Salmo salar]
GO:0016301	kinase activity	Molecular Function	0.0156458	ncbi_110486618	SBK1	1.82e-10	PREDICTED: serine/threonine-protein kinase SBK1-like isoform X1 [Salmo salar]
GO:0016301	kinase activity	Molecular Function	0.0156458	ncbi_110486686	MAP3K3	0.0207806	PREDICTED: mitogen-activated protein kinase kinase kinase 3 isoform X1 [Esox lucius]
GO:0016301	kinase activity	Molecular Function	0.0156458	ncbi_110488277	NPR1	0.0207424	PREDICTED: atrial natriuretic peptide receptor 1-like [Salmo salar]
GO:0016301	kinase activity	Molecular Function	0.0156458	ncbi_110488370	GSK3B	8.22e-05	PREDICTED: glycogen synthase kinase-3 beta-like isoform X1 [Salmo salar]
GO:0016301	kinase activity	Molecular Function	0.0156458	ncbi_110489821	MASTL	0.0185833	PREDICTED: serine/threonine-protein kinase greatwall-like isoform X1 [Salmo salar]
GO:0016301	kinase activity	Molecular Function	0.0156458	ncbi_110490047	DGKD	1.39e-19	PREDICTED: diacylglycerol kinase delta isoform X2 [Salmo salar]
GO:0016301	kinase activity	Molecular Function	0.0156458	ncbi_110490338	CDK17	0.00129389	PREDICTED: cyclin-dependent kinase 17-like [Salmo salar]
GO:0016301	kinase activity	Molecular Function	0.0156458	ncbi_110490358	PFKFB3	6.62e-15	PREDICTED: 6-phosphofructo-2-kinase/fructose-2,6-bisphosphatase 3-like isoform X2 [Salmo salar]
GO:0016301	kinase activity	Molecular Function	0.0156458	ncbi_110491201	EIF2AK2	3.19e-146	protein kinase containing Z-DNA binding domains [Salmo salar]
GO:0016301	kinase activity	Molecular Function	0.0156458	ncbi_110491396	PANK1	5.76e-11	PREDICTED: pantothenate kinase 3-like isoform X1 [Salmo salar]
GO:0016301	kinase activity	Molecular Function	0.0156458	ncbi_110491966	ACVR1B	1.23e-07	PREDICTED: activin receptor type-1B-like isoform X1 [Salmo salar]
GO:0016301	kinase activity	Molecular Function	0.0156458	ncbi_110492278	WEE1-B	0.000383434	PREDICTED: wee1-like protein kinase [Salmo salar]
GO:0016301	kinase activity	Molecular Function	0.0156458	ncbi_110492513	UCKL1	3.7e-41	PREDICTED: uridine-cytidine kinase-like 1 isoform X4 [Salmo salar]
GO:0016301	kinase activity	Molecular Function	0.0156458	ncbi_110492571	CDK16	0.00302935	PREDICTED: cyclin-dependent kinase 16 isoform X2 [Salmo salar]
GO:0016301	kinase activity	Molecular Function	0.0156458	ncbi_110492591	PIM1	3.96e-05	PREDICTED: LOW QUALITY PROTEIN: serine/threonine-protein kinase pim-1-like [Salmo salar]
GO:0016301	kinase activity	Molecular Function	0.0156458	ncbi_110492657	HCK	6.85e-11	tyrosine-protein kinase HCK [Salmo salar]
GO:0016301	kinase activity	Molecular Function	0.0156458	ncbi_110493769	PTK7	0.000132608	PREDICTED: inactive tyrosine-protein kinase 7-like [Salmo salar]
GO:0016301	kinase activity	Molecular Function	0.0156458	ncbi_110494209	CDK2	0.0125092	PREDICTED: cyclin-dependent kinase 2-like [Salmo salar]
GO:0016301	kinase activity	Molecular Function	0.0156458	ncbi_110494302	PRKCD	1.44e-17	PREDICTED: protein kinase C delta type-like [Salmo salar]
GO:0016301	kinase activity	Molecular Function	0.0156458	ncbi_110494670	MST1R	0.0260973	PREDICTED: macrophage-stimulating protein receptor-like [Salmo salar]
GO:0016301	kinase activity	Molecular Function	0.0156458	ncbi_110495748	ACVR1	8.85e-07	PREDICTED: activin receptor type-1-like [Salmo salar]
GO:0016301	kinase activity	Molecular Function	0.0156458	ncbi_110496156	AK2	7.79e-11	PREDICTED: adenylate kinase 2, mitochondrial isoform X1 [Salmo salar]
GO:0016301	kinase activity	Molecular Function	0.0156458	ncbi_110496493	YRK	3.46e-09	PREDICTED: proto-oncogene tyrosine-protein kinase Yrk-like isoform X1 [Salmo salar]
GO:0016301	kinase activity	Molecular Function	0.0156458	ncbi_110496645	CDK6	0.0150099	PREDICTED: cyclin-dependent kinase 6-like [Salmo salar]
GO:0016301	kinase activity	Molecular Function	0.0156458	ncbi_110497658	TYRO3	0.000103946	PREDICTED: tyrosine-protein kinase receptor TYRO3-like [Salmo salar]
GO:0016301	kinase activity	Molecular Function	0.0156458	ncbi_110497890	MAPK12	5.97e-16	PREDICTED: mitogen-activated protein kinase 12-like [Salmo salar]
GO:0016301	kinase activity	Molecular Function	0.0156458	ncbi_110499151	CHUK	1.5e-12	PREDICTED: inhibitor of nuclear factor kappa-B kinase subunit alpha-like [Salmo salar]
GO:0016301	kinase activity	Molecular Function	0.0156458	ncbi_110499295	AKT3	0.000831236	PREDICTED: RAC-gamma serine/threonine-protein kinase isoform X1 [Salmo salar]
GO:0016301	kinase activity	Molecular Function	0.0156458	ncbi_110499407	HK1	0.00129227	PREDICTED: hexokinase-1-like isoform X1 [Salmo salar]
GO:0016301	kinase activity	Molecular Function	0.0156458	ncbi_110500133	PFKFB3	0.00199259	PREDICTED: 6-phosphofructo-2-kinase/fructose-2,6-bisphosphatase 3 isoform X3 [Salmo salar]
GO:0016301	kinase activity	Molecular Function	0.0156458	ncbi_110500140	CAMK1D	2.06e-06	PREDICTED: calcium/calmodulin-dependent protein kinase type 1D-like isoform X2 [Salmo salar]
GO:0016301	kinase activity	Molecular Function	0.0156458	ncbi_110500290	PIM3	0.00257941	PREDICTED: serine/threonine-protein kinase pim-3 [Salmo salar]
GO:0016301	kinase activity	Molecular Function	0.0156458	ncbi_110501448	MAP3K20	6.66e-07	PREDICTED: mitogen-activated protein kinase kinase kinase MLT-like isoform X2 [Salmo salar]
GO:0016301	kinase activity	Molecular Function	0.0156458	ncbi_110501678	LATS2	0.00476472	PREDICTED: serine/threonine-protein kinase LATS2-like [Salmo salar]
GO:0016301	kinase activity	Molecular Function	0.0156458	ncbi_110502346	PKDCC	0.0102684	PREDICTED: extracellular tyrosine-protein kinase PKDCC [Salmo salar]
GO:0016301	kinase activity	Molecular Function	0.0156458	ncbi_110502730	HK1	1.86e-15	unnamed protein product [Oncorhynchus mykiss]
GO:0016301	kinase activity	Molecular Function	0.0156458	ncbi_110503560	MAP3K10	4.5e-06	PREDICTED: mitogen-activated protein kinase kinase kinase 10 [Salmo salar]
GO:0016301	kinase activity	Molecular Function	0.0156458	ncbi_110503829	DDR1	0.016562	PREDICTED: epithelial discoidin domain-containing receptor 1-like, partial [Salmo salar]
GO:0016301	kinase activity	Molecular Function	0.0156458	ncbi_110504365	ERBB4	1.95e-05	PREDICTED: receptor tyrosine-protein kinase erbB-4-like isoform X1 [Salmo salar]
GO:0016301	kinase activity	Molecular Function	0.0156458	ncbi_110505802	TYRO3	0.0120724	PREDICTED: tyrosine-protein kinase receptor TYRO3-like isoform X1 [Salmo salar]
GO:0016301	kinase activity	Molecular Function	0.0156458	ncbi_110507118	LIMK1	0.00270987	PREDICTED: LIM domain kinase 1-like isoform X1 [Salmo salar]
GO:0016301	kinase activity	Molecular Function	0.0156458	ncbi_110507361	SIK2	2.02e-05	PREDICTED: serine/threonine-protein kinase SIK2 [Salmo salar]
GO:0016301	kinase activity	Molecular Function	0.0156458	ncbi_110507755	NEK8	0.00553368	PREDICTED: serine/threonine-protein kinase Nek8 [Salmo salar]
GO:0016301	kinase activity	Molecular Function	0.0156458	ncbi_110508219	PKN2	9.7e-05	PREDICTED: serine/threonine-protein kinase N2-like [Salmo salar]
GO:0016301	kinase activity	Molecular Function	0.0156458	ncbi_110508586	CDK5	0.00117118	PREDICTED: cyclin-dependent-like kinase 5 [Salmo salar]
GO:0016301	kinase activity	Molecular Function	0.0156458	ncbi_110509503	UCK1	1.16e-47	PREDICTED: uridine-cytidine kinase 1-like [Salmo salar]
GO:0016301	kinase activity	Molecular Function	0.0156458	ncbi_110509539	MAP3K1	3.29e-08	PREDICTED: mitogen-activated protein kinase kinase kinase 1 isoform X2 [Salmo salar]
GO:0016301	kinase activity	Molecular Function	0.0156458	ncbi_110517442	STK40	2.31e-13	PREDICTED: serine/threonine-protein kinase 40 isoform X1 [Salmo salar]
GO:0016301	kinase activity	Molecular Function	0.0156458	ncbi_110520051	ACVR1C	4.26e-10	PREDICTED: activin receptor type-1C isoform X2 [Apteryx australis mantelli]
GO:0016301	kinase activity	Molecular Function	0.0156458	ncbi_110520114	MAP3K20	1.81e-41	PREDICTED: mitogen-activated protein kinase kinase kinase MLT-like [Salmo salar]
GO:0016301	kinase activity	Molecular Function	0.0156458	ncbi_110520406	LATS2	0.0181684	PREDICTED: serine/threonine-protein kinase LATS2-like isoform X1 [Salmo salar]
GO:0016301	kinase activity	Molecular Function	0.0156458	ncbi_110521032	MARK3	0.00456275	PREDICTED: MAP/microtubule affinity-regulating kinase 3 isoform X6 [Ceratotherium simum simum]
GO:0016301	kinase activity	Molecular Function	0.0156458	ncbi_110521416	NUAK1	0.00136506	PREDICTED: NUAK family SNF1-like kinase 1 [Salmo salar]
GO:0016301	kinase activity	Molecular Function	0.0156458	ncbi_110521454	RIPK3	1.83e-07	PREDICTED: receptor-interacting serine/threonine-protein kinase 3-like [Salmo salar]
GO:0016301	kinase activity	Molecular Function	0.0156458	ncbi_110521905	PPP4CB	8.06e-15	PREDICTED: serine/threonine-protein phosphatase 4 catalytic subunit [Oreochromis niloticus]
GO:0016301	kinase activity	Molecular Function	0.0156458	ncbi_110522122	MAP3K7	0.00587892	PREDICTED: mitogen-activated protein kinase kinase kinase 7 isoform X1 [Salmo salar]
GO:0016301	kinase activity	Molecular Function	0.0156458	ncbi_110523192	PLK2	0.000148714	PREDICTED: serine/threonine-protein kinase PLK2 [Salmo salar]
GO:0016301	kinase activity	Molecular Function	0.0156458	ncbi_110523266	PKN2	6.92e-08	PREDICTED: serine/threonine-protein kinase N3 [Salmo salar]
GO:0016301	kinase activity	Molecular Function	0.0156458	ncbi_110524196	MATK	7.76e-12	PREDICTED: megakaryocyte-associated tyrosine-protein kinase-like [Salmo salar]
GO:0016301	kinase activity	Molecular Function	0.0156458	ncbi_110524393	PAK2	0.0015399	PREDICTED: serine/threonine-protein kinase PAK 2 [Salmo salar]
GO:0016301	kinase activity	Molecular Function	0.0156458	ncbi_110525022	CDK17	0.0124812	PREDICTED: cyclin-dependent kinase 17-like isoform X1 [Salmo salar]
GO:0016301	kinase activity	Molecular Function	0.0156458	ncbi_110526022	TAOK3	5.11e-05	serine/threonine-protein kinase TAO3 [Salmo salar]
GO:0016301	kinase activity	Molecular Function	0.0156458	ncbi_110527786	MST1R	3.11e-111	PREDICTED: macrophage-stimulating protein receptor-like [Salmo salar]
GO:0016301	kinase activity	Molecular Function	0.0156458	ncbi_110527942	PFKFB4	1.84e-06	PREDICTED: 6-phosphofructo-2-kinase/fructose-2,6-biphosphatase 4 isoform X2 [Salmo salar]
GO:0016301	kinase activity	Molecular Function	0.0156458	ncbi_110528134	PRKCD	1.73e-05	PREDICTED: protein kinase C delta type-like [Salmo salar]
GO:0016301	kinase activity	Molecular Function	0.0156458	ncbi_110528231	CDK2	1.06e-09	cyclin-dependent kinase 2 [Salmo salar]
GO:0016301	kinase activity	Molecular Function	0.0156458	ncbi_110528386	STK38	0.000102873	PREDICTED: serine/threonine-protein kinase 38-like isoform X2 [Salmo salar]
GO:0016301	kinase activity	Molecular Function	0.0156458	ncbi_110528876	ACVR1	0.00046026	PREDICTED: activin receptor type-1-like [Salmo salar]
GO:0016301	kinase activity	Molecular Function	0.0156458	ncbi_110529993	TNK2	2.92e-28	PREDICTED: activated CDC42 kinase 1 isoform X1 [Salmo salar]
GO:0016301	kinase activity	Molecular Function	0.0156458	ncbi_110530478	CDK5	0.000976782	PREDICTED: cyclin-dependent-like kinase 5 [Salmo salar]
GO:0016301	kinase activity	Molecular Function	0.0156458	ncbi_110531045	ACVR2B	0.0424198	PREDICTED: activin receptor type-2B-like [Salmo salar]
GO:0016301	kinase activity	Molecular Function	0.0156458	ncbi_110531501	RIPK4	3.19e-12	receptor-interacting serine/threonine-protein kinase 4 [Salmo salar]
GO:0016301	kinase activity	Molecular Function	0.0156458	ncbi_110532194	STK38	5.61e-19	PREDICTED: serine/threonine-protein kinase 38-like isoform X1 [Salmo salar]
GO:0016301	kinase activity	Molecular Function	0.0156458	ncbi_110532244	HCK	9.4e-06	PREDICTED: tyrosine-protein kinase HCK-like isoform X1 [Salmo salar]
GO:0016301	kinase activity	Molecular Function	0.0156458	ncbi_110532299	PIM1	5.74e-10	PREDICTED: serine/threonine-protein kinase pim-1-like [Salmo salar]
GO:0016301	kinase activity	Molecular Function	0.0156458	ncbi_110532382	MET	9.25e-05	PREDICTED: hepatocyte growth factor receptor-like [Salmo salar]
GO:0016301	kinase activity	Molecular Function	0.0156458	ncbi_110532582	PINK1	9.13e-11	PREDICTED: serine/threonine-protein kinase PINK1, mitochondrial [Salmo salar]
GO:0016301	kinase activity	Molecular Function	0.0156458	ncbi_110533606	GRK6	0.00108325	PREDICTED: G protein-coupled receptor kinase 6-like [Salmo salar]
GO:0016301	kinase activity	Molecular Function	0.0156458	ncbi_110533646	RPS6KB1	9.03e-17	PREDICTED: ribosomal protein S6 kinase beta-1-like isoform X1 [Salmo salar]
GO:0016301	kinase activity	Molecular Function	0.0156458	ncbi_110535281	RIOK3	3.01e-09	serine/threonine-protein kinase RIO3 [Salmo salar]
GO:0016301	kinase activity	Molecular Function	0.0156458	ncbi_110535323	SGK3	3.65e-06	PREDICTED: serine/threonine-protein kinase Sgk3-like isoform X1 [Salmo salar]
GO:0016301	kinase activity	Molecular Function	0.0156458	ncbi_110535550	MAP3K8	9.92e-46	PREDICTED: mitogen-activated protein kinase kinase kinase 8-like [Salmo salar]
GO:0016301	kinase activity	Molecular Function	0.0156458	ncbi_110535697	MAPK4	0.000267245	PREDICTED: mitogen-activated protein kinase 4-like isoform X1 [Salmo salar]
GO:0016301	kinase activity	Molecular Function	0.0156458	ncbi_110536519	PKM	8.33e-19	PREDICTED: pyruvate kinase PKM-like [Salmo salar]
GO:0016301	kinase activity	Molecular Function	0.0156458	ncbi_110536977	AK3	0.0372876	PREDICTED: GTP:AMP phosphotransferase AK3, mitochondrial-like isoform X1 [Salmo salar]
GO:0016301	kinase activity	Molecular Function	0.0156458	ncbi_110537568	DYRK1A	2.93e-14	PREDICTED: dual specificity tyrosine-phosphorylation-regulated kinase 1A isoform X1 [Salmo salar]
GO:0016301	kinase activity	Molecular Function	0.0156458	ncbi_110537929	NLK.2	8.93e-15	PREDICTED: serine/threonine-protein kinase NLK2-like [Salmo salar]
GO:0016301	kinase activity	Molecular Function	0.0156458	ncbi_110538365	GUCY2C	9.26e-07	PREDICTED: heat-stable enterotoxin receptor-like [Salmo salar]
GO:0016301	kinase activity	Molecular Function	0.0156458	ncbi_110538585	SBK1	0.000692041	PREDICTED: serine/threonine-protein kinase SBK1-like isoform X1 [Salmo salar]
GO:0016301	kinase activity	Molecular Function	0.0156458	ncbi_110538641	MAP3K3	0.000749702	PREDICTED: mitogen-activated protein kinase kinase kinase 3 isoform X1 [Esox lucius]
GO:0016301	kinase activity	Molecular Function	0.0156458	ncbi_110538764	FAM20C	0.0377223	PREDICTED: extracellular serine/threonine protein kinase FAM20C [Pygoscelis adeliae]
GO:0016301	kinase activity	Molecular Function	0.0156458	ncbi_110538768	ERN1	0.000161379	PREDICTED: serine/threonine-protein kinase/endoribonuclease IRE1 [Esox lucius]
GO:0016301	kinase activity	Molecular Function	0.0156458	ncbi_110539126	CDK14	0.0248166	PREDICTED: cyclin-dependent kinase 14 isoform X1 [Salmo salar]
GO:0016772	transferase activity, transferring phosphorus-containing groups	Molecular Function	0.0156458	ncbi_100136127	MAP2K2	1.15e-07	Dual specificity mitogen-activated protein kinase kinase 2 [Salmo salar]
GO:0016772	transferase activity, transferring phosphorus-containing groups	Molecular Function	0.0156458	ncbi_100136164	PKM	1.65e-23	pyruvate kinase PKM-like [Salmo salar]
GO:0016772	transferase activity, transferring phosphorus-containing groups	Molecular Function	0.0156458	ncbi_100136604	INSR	1.38e-09	PREDICTED: insulin receptor-like [Salmo salar]
GO:0016772	transferase activity, transferring phosphorus-containing groups	Molecular Function	0.0156458	ncbi_100136654	IP6K2	6.86e-17	PREDICTED: inositol hexaphosphate kinase 2 isoform X1 [Salmo salar]
GO:0016772	transferase activity, transferring phosphorus-containing groups	Molecular Function	0.0156458	ncbi_100301820	POLR2D	9.73e-07	DNA-directed RNA polymerase II subunit RPB4 [Salmo salar]
GO:0016772	transferase activity, transferring phosphorus-containing groups	Molecular Function	0.0156458	ncbi_100305233	DCK	1.49e-138	deoxycytidine kinase [Oncorhynchus mykiss]
GO:0016772	transferase activity, transferring phosphorus-containing groups	Molecular Function	0.0156458	ncbi_110485758	WBP1L	1.91e-05	PREDICTED: WW domain binding protein 1-like isoform X1 [Salmo salar]
GO:0016772	transferase activity, transferring phosphorus-containing groups	Molecular Function	0.0156458	ncbi_110486229	TLK2	0.00510038	PREDICTED: serine/threonine-protein kinase tousled-like 2 isoform X1 [Salmo salar]
GO:0016772	transferase activity, transferring phosphorus-containing groups	Molecular Function	0.0156458	ncbi_110486267	MYLK	5.78e-21	PREDICTED: myosin light chain kinase, smooth muscle-like isoform X1 [Salmo salar]
GO:0016772	transferase activity, transferring phosphorus-containing groups	Molecular Function	0.0156458	ncbi_110486618	SBK1	1.82e-10	PREDICTED: serine/threonine-protein kinase SBK1-like isoform X1 [Salmo salar]
GO:0016772	transferase activity, transferring phosphorus-containing groups	Molecular Function	0.0156458	ncbi_110486686	MAP3K3	0.0207806	PREDICTED: mitogen-activated protein kinase kinase kinase 3 isoform X1 [Esox lucius]
GO:0016772	transferase activity, transferring phosphorus-containing groups	Molecular Function	0.0156458	ncbi_110488277	NPR1	0.0207424	PREDICTED: atrial natriuretic peptide receptor 1-like [Salmo salar]
GO:0016772	transferase activity, transferring phosphorus-containing groups	Molecular Function	0.0156458	ncbi_110488370	GSK3B	8.22e-05	PREDICTED: glycogen synthase kinase-3 beta-like isoform X1 [Salmo salar]
GO:0016772	transferase activity, transferring phosphorus-containing groups	Molecular Function	0.0156458	ncbi_110489821	MASTL	0.0185833	PREDICTED: serine/threonine-protein kinase greatwall-like isoform X1 [Salmo salar]
GO:0016772	transferase activity, transferring phosphorus-containing groups	Molecular Function	0.0156458	ncbi_110490047	DGKD	1.39e-19	PREDICTED: diacylglycerol kinase delta isoform X2 [Salmo salar]
GO:0016772	transferase activity, transferring phosphorus-containing groups	Molecular Function	0.0156458	ncbi_110490338	CDK17	0.00129389	PREDICTED: cyclin-dependent kinase 17-like [Salmo salar]
GO:0016772	transferase activity, transferring phosphorus-containing groups	Molecular Function	0.0156458	ncbi_110490358	PFKFB3	6.62e-15	PREDICTED: 6-phosphofructo-2-kinase/fructose-2,6-bisphosphatase 3-like isoform X2 [Salmo salar]
GO:0016772	transferase activity, transferring phosphorus-containing groups	Molecular Function	0.0156458	ncbi_110490736	FUK	1.84e-09	PREDICTED: L-fucose kinase [Salmo salar]
GO:0016772	transferase activity, transferring phosphorus-containing groups	Molecular Function	0.0156458	ncbi_110491201	EIF2AK2	3.19e-146	protein kinase containing Z-DNA binding domains [Salmo salar]
GO:0016772	transferase activity, transferring phosphorus-containing groups	Molecular Function	0.0156458	ncbi_110491396	PANK1	5.76e-11	PREDICTED: pantothenate kinase 3-like isoform X1 [Salmo salar]
GO:0016772	transferase activity, transferring phosphorus-containing groups	Molecular Function	0.0156458	ncbi_110491966	ACVR1B	1.23e-07	PREDICTED: activin receptor type-1B-like isoform X1 [Salmo salar]
GO:0016772	transferase activity, transferring phosphorus-containing groups	Molecular Function	0.0156458	ncbi_110492082	TMEM269	0.000184002	PREDICTED: CDP-diacylglycerol--serine O-phosphatidyltransferase-like isoform X2 [Salmo salar]
GO:0016772	transferase activity, transferring phosphorus-containing groups	Molecular Function	0.0156458	ncbi_110492278	WEE1-B	0.000383434	PREDICTED: wee1-like protein kinase [Salmo salar]
GO:0016772	transferase activity, transferring phosphorus-containing groups	Molecular Function	0.0156458	ncbi_110492513	UCKL1	3.7e-41	PREDICTED: uridine-cytidine kinase-like 1 isoform X4 [Salmo salar]
GO:0016772	transferase activity, transferring phosphorus-containing groups	Molecular Function	0.0156458	ncbi_110492571	CDK16	0.00302935	PREDICTED: cyclin-dependent kinase 16 isoform X2 [Salmo salar]
GO:0016772	transferase activity, transferring phosphorus-containing groups	Molecular Function	0.0156458	ncbi_110492591	PIM1	3.96e-05	PREDICTED: LOW QUALITY PROTEIN: serine/threonine-protein kinase pim-1-like [Salmo salar]
GO:0016772	transferase activity, transferring phosphorus-containing groups	Molecular Function	0.0156458	ncbi_110492657	HCK	6.85e-11	tyrosine-protein kinase HCK [Salmo salar]
GO:0016772	transferase activity, transferring phosphorus-containing groups	Molecular Function	0.0156458	ncbi_110493506	PIK3R1	0.00275956	PREDICTED: phosphatidylinositol 3-kinase regulatory subunit gamma-like isoform X1 [Salmo salar]
GO:0016772	transferase activity, transferring phosphorus-containing groups	Molecular Function	0.0156458	ncbi_110493726	UGP2	1.83e-13	PREDICTED: UTP--glucose-1-phosphate uridylyltransferase isoform X1 [Salmo salar]
GO:0016772	transferase activity, transferring phosphorus-containing groups	Molecular Function	0.0156458	ncbi_110493769	PTK7	0.000132608	PREDICTED: inactive tyrosine-protein kinase 7-like [Salmo salar]
GO:0016772	transferase activity, transferring phosphorus-containing groups	Molecular Function	0.0156458	ncbi_110494058	PIK3C2B	1.16e-11	PREDICTED: phosphatidylinositol 4-phosphate 3-kinase C2 domain-containing subunit beta-like [Salmo salar]
GO:0016772	transferase activity, transferring phosphorus-containing groups	Molecular Function	0.0156458	ncbi_110494209	CDK2	0.0125092	PREDICTED: cyclin-dependent kinase 2-like [Salmo salar]
GO:0016772	transferase activity, transferring phosphorus-containing groups	Molecular Function	0.0156458	ncbi_110494302	PRKCD	1.44e-17	PREDICTED: protein kinase C delta type-like [Salmo salar]
GO:0016772	transferase activity, transferring phosphorus-containing groups	Molecular Function	0.0156458	ncbi_110494670	MST1R	0.0260973	PREDICTED: macrophage-stimulating protein receptor-like [Salmo salar]
GO:0016772	transferase activity, transferring phosphorus-containing groups	Molecular Function	0.0156458	ncbi_110495540	GK	0.000705695	PREDICTED: glycerol kinase, testis specific 1 isoform X1 [Salmo salar]
GO:0016772	transferase activity, transferring phosphorus-containing groups	Molecular Function	0.0156458	ncbi_110495748	ACVR1	8.85e-07	PREDICTED: activin receptor type-1-like [Salmo salar]
GO:0016772	transferase activity, transferring phosphorus-containing groups	Molecular Function	0.0156458	ncbi_110496156	AK2	7.79e-11	PREDICTED: adenylate kinase 2, mitochondrial isoform X1 [Salmo salar]
GO:0016772	transferase activity, transferring phosphorus-containing groups	Molecular Function	0.0156458	ncbi_110496493	YRK	3.46e-09	PREDICTED: proto-oncogene tyrosine-protein kinase Yrk-like isoform X1 [Salmo salar]
GO:0016772	transferase activity, transferring phosphorus-containing groups	Molecular Function	0.0156458	ncbi_110496645	CDK6	0.0150099	PREDICTED: cyclin-dependent kinase 6-like [Salmo salar]
GO:0016772	transferase activity, transferring phosphorus-containing groups	Molecular Function	0.0156458	ncbi_110497658	TYRO3	0.000103946	PREDICTED: tyrosine-protein kinase receptor TYRO3-like [Salmo salar]
GO:0016772	transferase activity, transferring phosphorus-containing groups	Molecular Function	0.0156458	ncbi_110497890	MAPK12	5.97e-16	PREDICTED: mitogen-activated protein kinase 12-like [Salmo salar]
GO:0016772	transferase activity, transferring phosphorus-containing groups	Molecular Function	0.0156458	ncbi_110499151	CHUK	1.5e-12	PREDICTED: inhibitor of nuclear factor kappa-B kinase subunit alpha-like [Salmo salar]
GO:0016772	transferase activity, transferring phosphorus-containing groups	Molecular Function	0.0156458	ncbi_110499295	AKT3	0.000831236	PREDICTED: RAC-gamma serine/threonine-protein kinase isoform X1 [Salmo salar]
GO:0016772	transferase activity, transferring phosphorus-containing groups	Molecular Function	0.0156458	ncbi_110499337	PI4K2A	3.4e-07	PREDICTED: phosphatidylinositol 4-kinase type 2-alpha-like isoform X2 [Salmo salar]
GO:0016772	transferase activity, transferring phosphorus-containing groups	Molecular Function	0.0156458	ncbi_110499407	HK1	0.00129227	PREDICTED: hexokinase-1-like isoform X1 [Salmo salar]
GO:0016772	transferase activity, transferring phosphorus-containing groups	Molecular Function	0.0156458	ncbi_110500133	PFKFB3	0.00199259	PREDICTED: 6-phosphofructo-2-kinase/fructose-2,6-bisphosphatase 3 isoform X3 [Salmo salar]
GO:0016772	transferase activity, transferring phosphorus-containing groups	Molecular Function	0.0156458	ncbi_110500140	CAMK1D	2.06e-06	PREDICTED: calcium/calmodulin-dependent protein kinase type 1D-like isoform X2 [Salmo salar]
GO:0016772	transferase activity, transferring phosphorus-containing groups	Molecular Function	0.0156458	ncbi_110500290	PIM3	0.00257941	PREDICTED: serine/threonine-protein kinase pim-3 [Salmo salar]
GO:0016772	transferase activity, transferring phosphorus-containing groups	Molecular Function	0.0156458	ncbi_110501448	MAP3K20	6.66e-07	PREDICTED: mitogen-activated protein kinase kinase kinase MLT-like isoform X2 [Salmo salar]
GO:0016772	transferase activity, transferring phosphorus-containing groups	Molecular Function	0.0156458	ncbi_110501678	LATS2	0.00476472	PREDICTED: serine/threonine-protein kinase LATS2-like [Salmo salar]
GO:0016772	transferase activity, transferring phosphorus-containing groups	Molecular Function	0.0156458	ncbi_110502346	PKDCC	0.0102684	PREDICTED: extracellular tyrosine-protein kinase PKDCC [Salmo salar]
GO:0016772	transferase activity, transferring phosphorus-containing groups	Molecular Function	0.0156458	ncbi_110502730	HK1	1.86e-15	unnamed protein product [Oncorhynchus mykiss]
GO:0016772	transferase activity, transferring phosphorus-containing groups	Molecular Function	0.0156458	ncbi_110502807	ADK	0.00017218	Adenosine kinase [Salmo salar]
GO:0016772	transferase activity, transferring phosphorus-containing groups	Molecular Function	0.0156458	ncbi_110503560	MAP3K10	4.5e-06	PREDICTED: mitogen-activated protein kinase kinase kinase 10 [Salmo salar]
GO:0016772	transferase activity, transferring phosphorus-containing groups	Molecular Function	0.0156458	ncbi_110503829	DDR1	0.016562	PREDICTED: epithelial discoidin domain-containing receptor 1-like, partial [Salmo salar]
GO:0016772	transferase activity, transferring phosphorus-containing groups	Molecular Function	0.0156458	ncbi_110504365	ERBB4	1.95e-05	PREDICTED: receptor tyrosine-protein kinase erbB-4-like isoform X1 [Salmo salar]
GO:0016772	transferase activity, transferring phosphorus-containing groups	Molecular Function	0.0156458	ncbi_110504558	PRPS1	5.36e-08	PREDICTED: ribose-phosphate pyrophosphokinase 1-like isoform X2 [Salmo salar]
GO:0016772	transferase activity, transferring phosphorus-containing groups	Molecular Function	0.0156458	ncbi_110505802	TYRO3	0.0120724	PREDICTED: tyrosine-protein kinase receptor TYRO3-like isoform X1 [Salmo salar]
GO:0016772	transferase activity, transferring phosphorus-containing groups	Molecular Function	0.0156458	ncbi_110507118	LIMK1	0.00270987	PREDICTED: LIM domain kinase 1-like isoform X1 [Salmo salar]
GO:0016772	transferase activity, transferring phosphorus-containing groups	Molecular Function	0.0156458	ncbi_110507361	SIK2	2.02e-05	PREDICTED: serine/threonine-protein kinase SIK2 [Salmo salar]
GO:0016772	transferase activity, transferring phosphorus-containing groups	Molecular Function	0.0156458	ncbi_110507604	CKM	0.0028724	PREDICTED: creatine kinase M-type-like [Salmo salar]
GO:0016772	transferase activity, transferring phosphorus-containing groups	Molecular Function	0.0156458	ncbi_110507755	NEK8	0.00553368	PREDICTED: serine/threonine-protein kinase Nek8 [Salmo salar]
GO:0016772	transferase activity, transferring phosphorus-containing groups	Molecular Function	0.0156458	ncbi_110508219	PKN2	9.7e-05	PREDICTED: serine/threonine-protein kinase N2-like [Salmo salar]
GO:0016772	transferase activity, transferring phosphorus-containing groups	Molecular Function	0.0156458	ncbi_110508581	GUK1	1.2e-19	PREDICTED: guanylate kinase isoform X1 [Salmo salar]
GO:0016772	transferase activity, transferring phosphorus-containing groups	Molecular Function	0.0156458	ncbi_110508586	CDK5	0.00117118	PREDICTED: cyclin-dependent-like kinase 5 [Salmo salar]
GO:0016772	transferase activity, transferring phosphorus-containing groups	Molecular Function	0.0156458	ncbi_110509503	UCK1	1.16e-47	PREDICTED: uridine-cytidine kinase 1-like [Salmo salar]
GO:0016772	transferase activity, transferring phosphorus-containing groups	Molecular Function	0.0156458	ncbi_110509539	MAP3K1	3.29e-08	PREDICTED: mitogen-activated protein kinase kinase kinase 1 isoform X2 [Salmo salar]
GO:0016772	transferase activity, transferring phosphorus-containing groups	Molecular Function	0.0156458	ncbi_110517442	STK40	2.31e-13	PREDICTED: serine/threonine-protein kinase 40 isoform X1 [Salmo salar]
GO:0016772	transferase activity, transferring phosphorus-containing groups	Molecular Function	0.0156458	ncbi_110520051	ACVR1C	4.26e-10	PREDICTED: activin receptor type-1C isoform X2 [Apteryx australis mantelli]
GO:0016772	transferase activity, transferring phosphorus-containing groups	Molecular Function	0.0156458	ncbi_110520114	MAP3K20	1.81e-41	PREDICTED: mitogen-activated protein kinase kinase kinase MLT-like [Salmo salar]
GO:0016772	transferase activity, transferring phosphorus-containing groups	Molecular Function	0.0156458	ncbi_110520406	LATS2	0.0181684	PREDICTED: serine/threonine-protein kinase LATS2-like isoform X1 [Salmo salar]
GO:0016772	transferase activity, transferring phosphorus-containing groups	Molecular Function	0.0156458	ncbi_110521032	MARK3	0.00456275	PREDICTED: MAP/microtubule affinity-regulating kinase 3 isoform X6 [Ceratotherium simum simum]
GO:0016772	transferase activity, transferring phosphorus-containing groups	Molecular Function	0.0156458	ncbi_110521374	MLKL	2.14e-28	PREDICTED: mixed lineage kinase domain-like protein [Salmo salar]
GO:0016772	transferase activity, transferring phosphorus-containing groups	Molecular Function	0.0156458	ncbi_110521416	NUAK1	0.00136506	PREDICTED: NUAK family SNF1-like kinase 1 [Salmo salar]
GO:0016772	transferase activity, transferring phosphorus-containing groups	Molecular Function	0.0156458	ncbi_110521454	RIPK3	1.83e-07	PREDICTED: receptor-interacting serine/threonine-protein kinase 3-like [Salmo salar]
GO:0016772	transferase activity, transferring phosphorus-containing groups	Molecular Function	0.0156458	ncbi_110521510	MOB3A	1.53e-12	PREDICTED: MOB kinase activator 3A-like [Salmo salar]
GO:0016772	transferase activity, transferring phosphorus-containing groups	Molecular Function	0.0156458	ncbi_110521824	PIK3R1	0.0432016	PREDICTED: phosphatidylinositol 3-kinase regulatory subunit gamma isoform X1 [Salmo salar]
GO:0016772	transferase activity, transferring phosphorus-containing groups	Molecular Function	0.0156458	ncbi_110521905	PPP4CB	8.06e-15	PREDICTED: serine/threonine-protein phosphatase 4 catalytic subunit [Oreochromis niloticus]
GO:0016772	transferase activity, transferring phosphorus-containing groups	Molecular Function	0.0156458	ncbi_110522122	MAP3K7	0.00587892	PREDICTED: mitogen-activated protein kinase kinase kinase 7 isoform X1 [Salmo salar]
GO:0016772	transferase activity, transferring phosphorus-containing groups	Molecular Function	0.0156458	ncbi_110523192	PLK2	0.000148714	PREDICTED: serine/threonine-protein kinase PLK2 [Salmo salar]
GO:0016772	transferase activity, transferring phosphorus-containing groups	Molecular Function	0.0156458	ncbi_110523263	UAP1L1	0.000246033	PREDICTED: UDP-N-acetylhexosamine pyrophosphorylase-like protein 1 isoform X1 [Salmo salar]
GO:0016772	transferase activity, transferring phosphorus-containing groups	Molecular Function	0.0156458	ncbi_110523266	PKN2	6.92e-08	PREDICTED: serine/threonine-protein kinase N3 [Salmo salar]
GO:0016772	transferase activity, transferring phosphorus-containing groups	Molecular Function	0.0156458	ncbi_110524196	MATK	7.76e-12	PREDICTED: megakaryocyte-associated tyrosine-protein kinase-like [Salmo salar]
GO:0016772	transferase activity, transferring phosphorus-containing groups	Molecular Function	0.0156458	ncbi_110524393	PAK2	0.0015399	PREDICTED: serine/threonine-protein kinase PAK 2 [Salmo salar]
GO:0016772	transferase activity, transferring phosphorus-containing groups	Molecular Function	0.0156458	ncbi_110524574	UAP1	2.44e-24	PREDICTED: UDP-N-acetylhexosamine pyrophosphorylase-like isoform X1 [Salmo salar]
GO:0016772	transferase activity, transferring phosphorus-containing groups	Molecular Function	0.0156458	ncbi_110525022	CDK17	0.0124812	PREDICTED: cyclin-dependent kinase 17-like isoform X1 [Salmo salar]
GO:0016772	transferase activity, transferring phosphorus-containing groups	Molecular Function	0.0156458	ncbi_110526022	TAOK3	5.11e-05	serine/threonine-protein kinase TAO3 [Salmo salar]
GO:0016772	transferase activity, transferring phosphorus-containing groups	Molecular Function	0.0156458	ncbi_110526145	PAPD4	0.00465691	PREDICTED: poly(A) RNA polymerase GLD2 [Salmo salar]
GO:0016772	transferase activity, transferring phosphorus-containing groups	Molecular Function	0.0156458	ncbi_110527786	MST1R	3.11e-111	PREDICTED: macrophage-stimulating protein receptor-like [Salmo salar]
GO:0016772	transferase activity, transferring phosphorus-containing groups	Molecular Function	0.0156458	ncbi_110527942	PFKFB4	1.84e-06	PREDICTED: 6-phosphofructo-2-kinase/fructose-2,6-biphosphatase 4 isoform X2 [Salmo salar]
GO:0016772	transferase activity, transferring phosphorus-containing groups	Molecular Function	0.0156458	ncbi_110528134	PRKCD	1.73e-05	PREDICTED: protein kinase C delta type-like [Salmo salar]
GO:0016772	transferase activity, transferring phosphorus-containing groups	Molecular Function	0.0156458	ncbi_110528231	CDK2	1.06e-09	cyclin-dependent kinase 2 [Salmo salar]
GO:0016772	transferase activity, transferring phosphorus-containing groups	Molecular Function	0.0156458	ncbi_110528386	STK38	0.000102873	PREDICTED: serine/threonine-protein kinase 38-like isoform X2 [Salmo salar]
GO:0016772	transferase activity, transferring phosphorus-containing groups	Molecular Function	0.0156458	ncbi_110528876	ACVR1	0.00046026	PREDICTED: activin receptor type-1-like [Salmo salar]
GO:0016772	transferase activity, transferring phosphorus-containing groups	Molecular Function	0.0156458	ncbi_110528975	PAPSS2	8.18e-10	PREDICTED: bifunctional 3'-phosphoadenosine 5'-phosphosulfate synthase 2-like [Salmo salar]
GO:0016772	transferase activity, transferring phosphorus-containing groups	Molecular Function	0.0156458	ncbi_110529243	SELENOI	1.67e-07	PREDICTED: ethanolaminephosphotransferase 1-like, partial [Salmo salar]
GO:0016772	transferase activity, transferring phosphorus-containing groups	Molecular Function	0.0156458	ncbi_110529993	TNK2	2.92e-28	PREDICTED: activated CDC42 kinase 1 isoform X1 [Salmo salar]
GO:0016772	transferase activity, transferring phosphorus-containing groups	Molecular Function	0.0156458	ncbi_110530478	CDK5	0.000976782	PREDICTED: cyclin-dependent-like kinase 5 [Salmo salar]
GO:0016772	transferase activity, transferring phosphorus-containing groups	Molecular Function	0.0156458	ncbi_110531045	ACVR2B	0.0424198	PREDICTED: activin receptor type-2B-like [Salmo salar]
GO:0016772	transferase activity, transferring phosphorus-containing groups	Molecular Function	0.0156458	ncbi_110531501	RIPK4	3.19e-12	receptor-interacting serine/threonine-protein kinase 4 [Salmo salar]
GO:0016772	transferase activity, transferring phosphorus-containing groups	Molecular Function	0.0156458	ncbi_110532194	STK38	5.61e-19	PREDICTED: serine/threonine-protein kinase 38-like isoform X1 [Salmo salar]
GO:0016772	transferase activity, transferring phosphorus-containing groups	Molecular Function	0.0156458	ncbi_110532244	HCK	9.4e-06	PREDICTED: tyrosine-protein kinase HCK-like isoform X1 [Salmo salar]
GO:0016772	transferase activity, transferring phosphorus-containing groups	Molecular Function	0.0156458	ncbi_110532299	PIM1	5.74e-10	PREDICTED: serine/threonine-protein kinase pim-1-like [Salmo salar]
GO:0016772	transferase activity, transferring phosphorus-containing groups	Molecular Function	0.0156458	ncbi_110532330	NMNAT1	4.49e-42	Nicotinamide mononucleotide adenylyltransferase 1 [Salmo salar]
GO:0016772	transferase activity, transferring phosphorus-containing groups	Molecular Function	0.0156458	ncbi_110532382	MET	9.25e-05	PREDICTED: hepatocyte growth factor receptor-like [Salmo salar]
GO:0016772	transferase activity, transferring phosphorus-containing groups	Molecular Function	0.0156458	ncbi_110532582	PINK1	9.13e-11	PREDICTED: serine/threonine-protein kinase PINK1, mitochondrial [Salmo salar]
GO:0016772	transferase activity, transferring phosphorus-containing groups	Molecular Function	0.0156458	ncbi_110533491	CKM	0.0146306	creatine kinase-2 [Salmo salar]
GO:0016772	transferase activity, transferring phosphorus-containing groups	Molecular Function	0.0156458	ncbi_110533606	GRK6	0.00108325	PREDICTED: G protein-coupled receptor kinase 6-like [Salmo salar]
GO:0016772	transferase activity, transferring phosphorus-containing groups	Molecular Function	0.0156458	ncbi_110533646	RPS6KB1	9.03e-17	PREDICTED: ribosomal protein S6 kinase beta-1-like isoform X1 [Salmo salar]
GO:0016772	transferase activity, transferring phosphorus-containing groups	Molecular Function	0.0156458	ncbi_110535281	RIOK3	3.01e-09	serine/threonine-protein kinase RIO3 [Salmo salar]
GO:0016772	transferase activity, transferring phosphorus-containing groups	Molecular Function	0.0156458	ncbi_110535323	SGK3	3.65e-06	PREDICTED: serine/threonine-protein kinase Sgk3-like isoform X1 [Salmo salar]
GO:0016772	transferase activity, transferring phosphorus-containing groups	Molecular Function	0.0156458	ncbi_110535550	MAP3K8	9.92e-46	PREDICTED: mitogen-activated protein kinase kinase kinase 8-like [Salmo salar]
GO:0016772	transferase activity, transferring phosphorus-containing groups	Molecular Function	0.0156458	ncbi_110535697	MAPK4	0.000267245	PREDICTED: mitogen-activated protein kinase 4-like isoform X1 [Salmo salar]
GO:0016772	transferase activity, transferring phosphorus-containing groups	Molecular Function	0.0156458	ncbi_110536519	PKM	8.33e-19	PREDICTED: pyruvate kinase PKM-like [Salmo salar]
GO:0016772	transferase activity, transferring phosphorus-containing groups	Molecular Function	0.0156458	ncbi_110536977	AK3	0.0372876	PREDICTED: GTP:AMP phosphotransferase AK3, mitochondrial-like isoform X1 [Salmo salar]
GO:0016772	transferase activity, transferring phosphorus-containing groups	Molecular Function	0.0156458	ncbi_110537373	PRPS1	0.00568603	PREDICTED: ribose-phosphate pyrophosphokinase 1 isoform X1 [Esox lucius]
GO:0016772	transferase activity, transferring phosphorus-containing groups	Molecular Function	0.0156458	ncbi_110537568	DYRK1A	2.93e-14	PREDICTED: dual specificity tyrosine-phosphorylation-regulated kinase 1A isoform X1 [Salmo salar]
GO:0016772	transferase activity, transferring phosphorus-containing groups	Molecular Function	0.0156458	ncbi_110537887	NME3	0.00931267	Nucleoside diphosphate kinase 3 precursor [Salmo salar]
GO:0016772	transferase activity, transferring phosphorus-containing groups	Molecular Function	0.0156458	ncbi_110537929	NLK.2	8.93e-15	PREDICTED: serine/threonine-protein kinase NLK2-like [Salmo salar]
GO:0016772	transferase activity, transferring phosphorus-containing groups	Molecular Function	0.0156458	ncbi_110538352	POLR2F	4.32e-19	PREDICTED: DNA-directed RNA polymerases I, II, and III subunit RPABC2 [Salmo salar]
GO:0016772	transferase activity, transferring phosphorus-containing groups	Molecular Function	0.0156458	ncbi_110538365	GUCY2C	9.26e-07	PREDICTED: heat-stable enterotoxin receptor-like [Salmo salar]
GO:0016772	transferase activity, transferring phosphorus-containing groups	Molecular Function	0.0156458	ncbi_110538585	SBK1	0.000692041	PREDICTED: serine/threonine-protein kinase SBK1-like isoform X1 [Salmo salar]
GO:0016772	transferase activity, transferring phosphorus-containing groups	Molecular Function	0.0156458	ncbi_110538641	MAP3K3	0.000749702	PREDICTED: mitogen-activated protein kinase kinase kinase 3 isoform X1 [Esox lucius]
GO:0016772	transferase activity, transferring phosphorus-containing groups	Molecular Function	0.0156458	ncbi_110538764	FAM20C	0.0377223	PREDICTED: extracellular serine/threonine protein kinase FAM20C [Pygoscelis adeliae]
GO:0016772	transferase activity, transferring phosphorus-containing groups	Molecular Function	0.0156458	ncbi_110538768	ERN1	0.000161379	PREDICTED: serine/threonine-protein kinase/endoribonuclease IRE1 [Esox lucius]
GO:0016772	transferase activity, transferring phosphorus-containing groups	Molecular Function	0.0156458	ncbi_110538775	ERN1	1.49e-26	PREDICTED: serine/threonine-protein kinase/endoribonuclease IRE1-like isoform X1 [Salmo salar]
GO:0016772	transferase activity, transferring phosphorus-containing groups	Molecular Function	0.0156458	ncbi_110539126	CDK14	0.0248166	PREDICTED: cyclin-dependent kinase 14 isoform X1 [Salmo salar]
GO:0019842	vitamin binding	Molecular Function	0.0156458	ncbi_110486061	EGLN1	0.000358698	PREDICTED: egl nine homolog 1-like isoform X2 [Salmo salar]
GO:0019842	vitamin binding	Molecular Function	0.0156458	ncbi_110491425	P4HA1	0.00219505	PREDICTED: prolyl 4-hydroxylase subunit alpha-1-like [Salmo salar]
GO:0019842	vitamin binding	Molecular Function	0.0156458	ncbi_110494379	P3H1	8.65e-05	PREDICTED: prolyl 3-hydroxylase 1 [Salmo salar]
GO:0019842	vitamin binding	Molecular Function	0.0156458	ncbi_110497687	EGLN3	1.95e-05	PREDICTED: egl nine homolog 3 [Salmo salar]
GO:0019842	vitamin binding	Molecular Function	0.0156458	ncbi_110499022	P4HA1	6.47e-06	procollagen-proline, 2-oxoglutarate 4-dioxygenase (proline 4-hydroxylase), alpha 1 polypeptide precursor [Salmo salar]
GO:0019842	vitamin binding	Molecular Function	0.0156458	ncbi_110500303	DHTKD1	4.31e-16	PREDICTED: probable 2-oxoglutarate dehydrogenase E1 component DHKTD1, mitochondrial [Salmo salar]
GO:0019842	vitamin binding	Molecular Function	0.0156458	ncbi_110503496	EGLN2	1.2e-23	Egl nine homolog 2 [Salmo salar]
GO:0019842	vitamin binding	Molecular Function	0.0156458	ncbi_110505778	EGLN3	2.41e-09	PREDICTED: egl nine homolog 3-like isoform X1 [Salmo salar]
GO:0019842	vitamin binding	Molecular Function	0.0156458	ncbi_110507865	ILVBL	0.0016126	acetolactate synthase-like protein [Salmo salar]
GO:0019842	vitamin binding	Molecular Function	0.0156458	ncbi_110509550	OGDH	4.3e-09	PREDICTED: 2-oxoglutarate dehydrogenase, mitochondrial isoform X3 [Stegastes partitus]
GO:0019842	vitamin binding	Molecular Function	0.0156458	ncbi_110518017	P3H1	1.04e-10	PREDICTED: prolyl 3-hydroxylase 3-like [Salmo salar]
GO:0019842	vitamin binding	Molecular Function	0.0156458	ncbi_110524034	P3H2	0.000776974	PREDICTED: prolyl 3-hydroxylase 2-like [Salmo salar]
GO:0019955	cytokine binding	Molecular Function	0.0156458	ncbi_100136117	--	1.21e-14	interferon-gamma receptor 1, partial [Oncorhynchus mykiss]
GO:0019955	cytokine binding	Molecular Function	0.0156458	ncbi_100301644	--	9.11e-09	interferon-gamma receptor 2, partial [Oncorhynchus mykiss]
GO:0019955	cytokine binding	Molecular Function	0.0156458	ncbi_110489965	ACKR4	0.0283085	PREDICTED: atypical chemokine receptor 4-like [Salmo salar]
GO:0019955	cytokine binding	Molecular Function	0.0156458	ncbi_110501419	--	3.56e-36	interferon-gamma receptor 2, partial [Oncorhynchus mykiss]
GO:0019955	cytokine binding	Molecular Function	0.0156458	ncbi_110530161	ACKR4	5.1e-08	PREDICTED: atypical chemokine receptor 4-like isoform X1 [Salmo salar]
GO:0036094	small molecule binding	Molecular Function	0.0156458	MSTRG.12579	IFIH1	2.53e-11	PREDICTED: probable ATP-dependent RNA helicase DHX58 [Salmo salar]
GO:0036094	small molecule binding	Molecular Function	0.0156458	MSTRG.17377	ABCB11	0.000596971	PREDICTED: bile salt export pump-like isoform X2 [Salmo salar]
GO:0036094	small molecule binding	Molecular Function	0.0156458	MSTRG.20439	RAB1A	2.21e-19	PREDICTED: ras-related protein ORAB-1 [Esox lucius]
GO:0036094	small molecule binding	Molecular Function	0.0156458	MSTRG.23403	YME1L1	7.82e-12	PREDICTED: ATP-dependent zinc metalloprotease YME1L1-like isoform X1 [Salmo salar]
GO:0036094	small molecule binding	Molecular Function	0.0156458	ncbi_100135836	HSP70	1.75e-36	heat shock protein 70a [Oncorhynchus mykiss]
GO:0036094	small molecule binding	Molecular Function	0.0156458	ncbi_100135973	GLUL	1.12e-12	glutamine synthetase [Oncorhynchus mykiss]
GO:0036094	small molecule binding	Molecular Function	0.0156458	ncbi_100136127	MAP2K2	1.15e-07	Dual specificity mitogen-activated protein kinase kinase 2 [Salmo salar]
GO:0036094	small molecule binding	Molecular Function	0.0156458	ncbi_100136278	ABCB1	6.43e-38	P-glycoprotein, partial [Oncorhynchus mykiss]
GO:0036094	small molecule binding	Molecular Function	0.0156458	ncbi_100136604	INSR	1.38e-09	PREDICTED: insulin receptor-like [Salmo salar]
GO:0036094	small molecule binding	Molecular Function	0.0156458	ncbi_100136624	GLUL	1.52e-21	glutamine synthetase [Oncorhynchus mykiss]
GO:0036094	small molecule binding	Molecular Function	0.0156458	ncbi_100136688	ABCB11	7.52e-45	PREDICTED: bile salt export pump-like isoform X2 [Salmo salar]
GO:0036094	small molecule binding	Molecular Function	0.0156458	ncbi_100170208	KRAS	1.83e-12	GTPase KRas [Salmo salar]
GO:0036094	small molecule binding	Molecular Function	0.0156458	ncbi_100301691	HSPA8	3.55e-13	heat shock cognate 70-kd protein [Oncorhynchus mykiss]
GO:0036094	small molecule binding	Molecular Function	0.0156458	ncbi_100301820	POLR2D	9.73e-07	DNA-directed RNA polymerase II subunit RPB4 [Salmo salar]
GO:0036094	small molecule binding	Molecular Function	0.0156458	ncbi_100305233	DCK	1.49e-138	deoxycytidine kinase [Oncorhynchus mykiss]
GO:0036094	small molecule binding	Molecular Function	0.0156458	ncbi_100499612	IFIH1	1.32e-102	melanoma differentiation associated gene 5 [Oncorhynchus mykiss]
GO:0036094	small molecule binding	Molecular Function	0.0156458	ncbi_100499613	DHX58	8.2e-272	DEXH (Asp-Glu-X-His) box polypeptide 58, partial [Oncorhynchus mykiss]
GO:0036094	small molecule binding	Molecular Function	0.0156458	ncbi_100499620	ABCC5	0.0125532	PREDICTED: multidrug resistance-associated protein 5-like [Salmo salar]
GO:0036094	small molecule binding	Molecular Function	0.0156458	ncbi_110485098	MYH9	0.000861146	PREDICTED: myosin-9 isoform X1 [Cynoglossus semilaevis]
GO:0036094	small molecule binding	Molecular Function	0.0156458	ncbi_110485652	RAB3D	0.00122184	Ras-related protein Rab-3D [Salmo salar]
GO:0036094	small molecule binding	Molecular Function	0.0156458	ncbi_110485655	RAB3D	0.00376453	Ras-related protein Rab-3D [Salmo salar]
GO:0036094	small molecule binding	Molecular Function	0.0156458	ncbi_110485672	GNL1	0.0043239	PREDICTED: guanine nucleotide-binding protein-like 1 [Salmo salar]
GO:0036094	small molecule binding	Molecular Function	0.0156458	ncbi_110485729	ABCC1	0.0139109	PREDICTED: multidrug resistance-associated protein 1-like [Salmo salar]
GO:0036094	small molecule binding	Molecular Function	0.0156458	ncbi_110486061	EGLN1	0.000358698	PREDICTED: egl nine homolog 1-like isoform X2 [Salmo salar]
GO:0036094	small molecule binding	Molecular Function	0.0156458	ncbi_110486103	ATP13A1	5.57e-06	PREDICTED: manganese-transporting ATPase 13A1-like isoform X1 [Salmo salar]
GO:0036094	small molecule binding	Molecular Function	0.0156458	ncbi_110486178	IGF2BP1	5.27e-08	PREDICTED: insulin-like growth factor 2 mRNA-binding protein 1 isoform X1 [Salmo salar]
GO:0036094	small molecule binding	Molecular Function	0.0156458	ncbi_110486217	ARL5B	0.000120995	PREDICTED: ADP-ribosylation factor-like protein 5B isoform X2 [Salmo salar]
GO:0036094	small molecule binding	Molecular Function	0.0156458	ncbi_110486229	TLK2	0.00510038	PREDICTED: serine/threonine-protein kinase tousled-like 2 isoform X1 [Salmo salar]
GO:0036094	small molecule binding	Molecular Function	0.0156458	ncbi_110486267	MYLK	5.78e-21	PREDICTED: myosin light chain kinase, smooth muscle-like isoform X1 [Salmo salar]
GO:0036094	small molecule binding	Molecular Function	0.0156458	ncbi_110486618	SBK1	1.82e-10	PREDICTED: serine/threonine-protein kinase SBK1-like isoform X1 [Salmo salar]
GO:0036094	small molecule binding	Molecular Function	0.0156458	ncbi_110486686	MAP3K3	0.0207806	PREDICTED: mitogen-activated protein kinase kinase kinase 3 isoform X1 [Esox lucius]
GO:0036094	small molecule binding	Molecular Function	0.0156458	ncbi_110487784	HSPA4	1.66e-63	PREDICTED: heat shock 70 kDa protein 4 isoform X2 [Salmo salar]
GO:0036094	small molecule binding	Molecular Function	0.0156458	ncbi_110487958	HIBADH	0.00106955	PREDICTED: 3-hydroxyisobutyrate dehydrogenase, mitochondrial-like [Salmo salar]
GO:0036094	small molecule binding	Molecular Function	0.0156458	ncbi_110488005	RAB5A	2.31e-05	Ras-related protein Rab-5A [Salmo salar]
GO:0036094	small molecule binding	Molecular Function	0.0156458	ncbi_110488117	ABCF1	1.61e-15	PREDICTED: LOW QUALITY PROTEIN: ATP-binding cassette sub-family F member 1-like [Salmo salar]
GO:0036094	small molecule binding	Molecular Function	0.0156458	ncbi_110488150	ARL4A	1.47e-18	PREDICTED: ADP-ribosylation factor-like protein 4A [Salmo salar]
GO:0036094	small molecule binding	Molecular Function	0.0156458	ncbi_110488277	NPR1	0.0207424	PREDICTED: atrial natriuretic peptide receptor 1-like [Salmo salar]
GO:0036094	small molecule binding	Molecular Function	0.0156458	ncbi_110488282	CCT3	8.99e-09	PREDICTED: T-complex protein 1 subunit gamma-like [Salmo salar]
GO:0036094	small molecule binding	Molecular Function	0.0156458	ncbi_110488370	GSK3B	8.22e-05	PREDICTED: glycogen synthase kinase-3 beta-like isoform X1 [Salmo salar]
GO:0036094	small molecule binding	Molecular Function	0.0156458	ncbi_110488558	HSPA9	3.64e-14	PREDICTED: stress-70 protein, mitochondrial [Salmo salar]
GO:0036094	small molecule binding	Molecular Function	0.0156458	ncbi_110488735	ARL13B	0.00376772	PREDICTED: ADP-ribosylation factor-like protein 13B [Salmo salar]
GO:0036094	small molecule binding	Molecular Function	0.0156458	ncbi_110488765	RAB6A	0.00239263	PREDICTED: ras-related protein Rab-6A-like isoform X2 [Salmo salar]
GO:0036094	small molecule binding	Molecular Function	0.0156458	ncbi_110488794	RAP2C	0.000115546	ras-related protein Rap-2c [Salmo salar]
GO:0036094	small molecule binding	Molecular Function	0.0156458	ncbi_110489022	MCM7	4.73e-05	PREDICTED: DNA replication licensing factor MCM7 isoform X1 [Salmo salar]
GO:0036094	small molecule binding	Molecular Function	0.0156458	ncbi_110489214	G3BP1	4.73e-15	PREDICTED: ras GTPase-activating protein-binding protein 1-like [Salmo salar]
GO:0036094	small molecule binding	Molecular Function	0.0156458	ncbi_110489569	CCT5	1.18e-25	PREDICTED: T-complex protein 1 subunit epsilon-like [Salmo salar]
GO:0036094	small molecule binding	Molecular Function	0.0156458	ncbi_110490005	TUBB6	6.36e-09	PREDICTED: tubulin beta-5 chain [Salmo salar]
GO:0036094	small molecule binding	Molecular Function	0.0156458	ncbi_110490047	DGKD	1.39e-19	PREDICTED: diacylglycerol kinase delta isoform X2 [Salmo salar]
GO:0036094	small molecule binding	Molecular Function	0.0156458	ncbi_110490338	CDK17	0.00129389	PREDICTED: cyclin-dependent kinase 17-like [Salmo salar]
GO:0036094	small molecule binding	Molecular Function	0.0156458	ncbi_110490358	PFKFB3	6.62e-15	PREDICTED: 6-phosphofructo-2-kinase/fructose-2,6-bisphosphatase 3-like isoform X2 [Salmo salar]
GO:0036094	small molecule binding	Molecular Function	0.0156458	ncbi_110490702	--	0.00117118	PREDICTED: NUAK family SNF1-like kinase 1 [Salmo salar]
GO:0036094	small molecule binding	Molecular Function	0.0156458	ncbi_110490736	FUK	1.84e-09	PREDICTED: L-fucose kinase [Salmo salar]
GO:0036094	small molecule binding	Molecular Function	0.0156458	ncbi_110491201	EIF2AK2	3.19e-146	protein kinase containing Z-DNA binding domains [Salmo salar]
GO:0036094	small molecule binding	Molecular Function	0.0156458	ncbi_110491289	PANK1	4.82e-05	PREDICTED: pantothenate kinase 1-like isoform X4 [Salmo salar]
GO:0036094	small molecule binding	Molecular Function	0.0156458	ncbi_110491375	ATAD1B	1.77e-77	PREDICTED: ATPase family AAA domain-containing protein 1-B-like [Salmo salar]
GO:0036094	small molecule binding	Molecular Function	0.0156458	ncbi_110491396	PANK1	5.76e-11	PREDICTED: pantothenate kinase 3-like isoform X1 [Salmo salar]
GO:0036094	small molecule binding	Molecular Function	0.0156458	ncbi_110491425	P4HA1	0.00219505	PREDICTED: prolyl 4-hydroxylase subunit alpha-1-like [Salmo salar]
GO:0036094	small molecule binding	Molecular Function	0.0156458	ncbi_110491702	DCAKD	0.000120351	PREDICTED: dephospho-CoA kinase domain-containing protein [Salmo salar]
GO:0036094	small molecule binding	Molecular Function	0.0156458	ncbi_110491966	ACVR1B	1.23e-07	PREDICTED: activin receptor type-1B-like isoform X1 [Salmo salar]
GO:0036094	small molecule binding	Molecular Function	0.0156458	ncbi_110492153	CDC42	3.56e-08	PREDICTED: cell division control protein 42 homolog isoform X1 [Salmo salar]
GO:0036094	small molecule binding	Molecular Function	0.0156458	ncbi_110492278	WEE1-B	0.000383434	PREDICTED: wee1-like protein kinase [Salmo salar]
GO:0036094	small molecule binding	Molecular Function	0.0156458	ncbi_110492312	RHOAB	2.53e-15	PREDICTED: transforming protein RhoA-like [Salmo salar]
GO:0036094	small molecule binding	Molecular Function	0.0156458	ncbi_110492369	G6PD	2.83e-15	PREDICTED: glucose-6-phosphate 1-dehydrogenase isoform X1 [Salmo salar]
GO:0036094	small molecule binding	Molecular Function	0.0156458	ncbi_110492370	GPD1	7.71e-19	PREDICTED: glycerol-3-phosphate dehydrogenase [NAD(+)], cytoplasmic-like isoform X1 [Salmo salar]
GO:0036094	small molecule binding	Molecular Function	0.0156458	ncbi_110492513	UCKL1	3.7e-41	PREDICTED: uridine-cytidine kinase-like 1 isoform X4 [Salmo salar]
GO:0036094	small molecule binding	Molecular Function	0.0156458	ncbi_110492571	CDK16	0.00302935	PREDICTED: cyclin-dependent kinase 16 isoform X2 [Salmo salar]
GO:0036094	small molecule binding	Molecular Function	0.0156458	ncbi_110492591	PIM1	3.96e-05	PREDICTED: LOW QUALITY PROTEIN: serine/threonine-protein kinase pim-1-like [Salmo salar]
GO:0036094	small molecule binding	Molecular Function	0.0156458	ncbi_110492657	HCK	6.85e-11	tyrosine-protein kinase HCK [Salmo salar]
GO:0036094	small molecule binding	Molecular Function	0.0156458	ncbi_110493445	DDX17	0.000713299	PREDICTED: probable ATP-dependent RNA helicase DDX17 isoform X1 [Esox lucius]
GO:0036094	small molecule binding	Molecular Function	0.0156458	ncbi_110493447	ASNA1	3.35e-07	PREDICTED: ATPase ASNA1 [Notothenia coriiceps]
GO:0036094	small molecule binding	Molecular Function	0.0156458	ncbi_110493673	ACOX1	7e-15	PREDICTED: peroxisomal acyl-coenzyme A oxidase 1 isoform X2 [Salmo salar]
GO:0036094	small molecule binding	Molecular Function	0.0156458	ncbi_110493769	PTK7	0.000132608	PREDICTED: inactive tyrosine-protein kinase 7-like [Salmo salar]
GO:0036094	small molecule binding	Molecular Function	0.0156458	ncbi_110493941	TXNRD3	2.35e-15	thioredoxin reductase 3a [Oncorhynchus mykiss]
GO:0036094	small molecule binding	Molecular Function	0.0156458	ncbi_110494058	PIK3C2B	1.16e-11	PREDICTED: phosphatidylinositol 4-phosphate 3-kinase C2 domain-containing subunit beta-like [Salmo salar]
GO:0036094	small molecule binding	Molecular Function	0.0156458	ncbi_110494209	CDK2	0.0125092	PREDICTED: cyclin-dependent kinase 2-like [Salmo salar]
GO:0036094	small molecule binding	Molecular Function	0.0156458	ncbi_110494214	CDK4	1.05e-07	PREDICTED: cyclin-dependent kinase 4-like [Salmo salar]
GO:0036094	small molecule binding	Molecular Function	0.0156458	ncbi_110494302	PRKCD	1.44e-17	PREDICTED: protein kinase C delta type-like [Salmo salar]
GO:0036094	small molecule binding	Molecular Function	0.0156458	ncbi_110494344	GNAT2	0.00609102	PREDICTED: guanine nucleotide-binding protein G(t) subunit alpha-2-like isoform X1 [Salmo salar]
GO:0036094	small molecule binding	Molecular Function	0.0156458	ncbi_110494379	P3H1	8.65e-05	PREDICTED: prolyl 3-hydroxylase 1 [Salmo salar]
GO:0036094	small molecule binding	Molecular Function	0.0156458	ncbi_110494492	MX2	1.73e-143	interferon-induced GTP-binding protein Mx2 [Oncorhynchus mykiss]
GO:0036094	small molecule binding	Molecular Function	0.0156458	ncbi_110494493	MX3	3.69e-61	RBTMx3 [Oncorhynchus mykiss]
GO:0036094	small molecule binding	Molecular Function	0.0156458	ncbi_110494665	H6PD	1.37e-123	PREDICTED: GDH/6PGL endoplasmic bifunctional protein-like [Salmo salar]
GO:0036094	small molecule binding	Molecular Function	0.0156458	ncbi_110494670	MST1R	0.0260973	PREDICTED: macrophage-stimulating protein receptor-like [Salmo salar]
GO:0036094	small molecule binding	Molecular Function	0.0156458	ncbi_110495683	ATP11A	2.72e-07	PREDICTED: probable phospholipid-transporting ATPase IH [Salmo salar]
GO:0036094	small molecule binding	Molecular Function	0.0156458	ncbi_110495748	ACVR1	8.85e-07	PREDICTED: activin receptor type-1-like [Salmo salar]
GO:0036094	small molecule binding	Molecular Function	0.0156458	ncbi_110495838	ACTR3	0.0111057	PREDICTED: actin-related protein 3-like [Salmo salar]
GO:0036094	small molecule binding	Molecular Function	0.0156458	ncbi_110496007	ARF4	6.23e-65	PREDICTED: ADP-ribosylation factor 4-like [Salmo salar]
GO:0036094	small molecule binding	Molecular Function	0.0156458	ncbi_110496156	AK2	7.79e-11	PREDICTED: adenylate kinase 2, mitochondrial isoform X1 [Salmo salar]
GO:0036094	small molecule binding	Molecular Function	0.0156458	ncbi_110496299	ILF2	6.03e-08	PREDICTED: interleukin enhancer-binding factor 2 homolog [Salmo salar]
GO:0036094	small molecule binding	Molecular Function	0.0156458	ncbi_110496447	ARL4A	2.42e-06	PREDICTED: ADP-ribosylation factor-like protein 4A [Salmo salar]
GO:0036094	small molecule binding	Molecular Function	0.0156458	ncbi_110496493	YRK	3.46e-09	PREDICTED: proto-oncogene tyrosine-protein kinase Yrk-like isoform X1 [Salmo salar]
GO:0036094	small molecule binding	Molecular Function	0.0156458	ncbi_110496645	CDK6	0.0150099	PREDICTED: cyclin-dependent kinase 6-like [Salmo salar]
GO:0036094	small molecule binding	Molecular Function	0.0156458	ncbi_110496768	TRIB1	0.0164262	PREDICTED: tribbles homolog 1-like [Salmo salar]
GO:0036094	small molecule binding	Molecular Function	0.0156458	ncbi_110496976	HRAS	5.66e-05	PREDICTED: GTPase NRas [Ochotona princeps]
GO:0036094	small molecule binding	Molecular Function	0.0156458	ncbi_110497658	TYRO3	0.000103946	PREDICTED: tyrosine-protein kinase receptor TYRO3-like [Salmo salar]
GO:0036094	small molecule binding	Molecular Function	0.0156458	ncbi_110497687	EGLN3	1.95e-05	PREDICTED: egl nine homolog 3 [Salmo salar]
GO:0036094	small molecule binding	Molecular Function	0.0156458	ncbi_110497766	PSMC6	3.12e-05	proteasome (prosome, macropain) 26S subunit, ATPase, 6 [Esox lucius]
GO:0036094	small molecule binding	Molecular Function	0.0156458	ncbi_110497890	MAPK12	5.97e-16	PREDICTED: mitogen-activated protein kinase 12-like [Salmo salar]
GO:0036094	small molecule binding	Molecular Function	0.0156458	ncbi_110497967	ADSSL1C	3.78e-26	adenylosuccinate synthetase isozyme 1 C [Salmo salar]
GO:0036094	small molecule binding	Molecular Function	0.0156458	ncbi_110498086	NRBP1	0.00872119	PREDICTED: nuclear receptor-binding protein-like [Salmo salar]
GO:0036094	small molecule binding	Molecular Function	0.0156458	ncbi_110498124	MYO6	0.00115745	PREDICTED: unconventional myosin-VI-like isoform X1 [Salmo salar]
GO:0036094	small molecule binding	Molecular Function	0.0156458	ncbi_110498177	WARS	3.46e-12	PREDICTED: tryptophan--tRNA ligase, cytoplasmic [Salmo salar]
GO:0036094	small molecule binding	Molecular Function	0.0156458	ncbi_110498206	IVD	5.42e-05	PREDICTED: isovaleryl-CoA dehydrogenase, mitochondrial-like [Salmo salar]
GO:0036094	small molecule binding	Molecular Function	0.0156458	ncbi_110498306	UBE2D2	0.000266843	PREDICTED: ubiquitin-conjugating enzyme E2 D2-like [Salmo salar]
GO:0036094	small molecule binding	Molecular Function	0.0156458	ncbi_110498644	SMARCA5	1.94e-06	PREDICTED: SWI/SNF-related matrix-associated actin-dependent regulator of chromatin subfamily A member 5 [Esox lucius]
GO:0036094	small molecule binding	Molecular Function	0.0156458	ncbi_110499022	P4HA1	6.47e-06	procollagen-proline, 2-oxoglutarate 4-dioxygenase (proline 4-hydroxylase), alpha 1 polypeptide precursor [Salmo salar]
GO:0036094	small molecule binding	Molecular Function	0.0156458	ncbi_110499062	ARF1	1.24e-26	ADP-ribosylation factor 1 like [Salmo salar]
GO:0036094	small molecule binding	Molecular Function	0.0156458	ncbi_110499151	CHUK	1.5e-12	PREDICTED: inhibitor of nuclear factor kappa-B kinase subunit alpha-like [Salmo salar]
GO:0036094	small molecule binding	Molecular Function	0.0156458	ncbi_110499295	AKT3	0.000831236	PREDICTED: RAC-gamma serine/threonine-protein kinase isoform X1 [Salmo salar]
GO:0036094	small molecule binding	Molecular Function	0.0156458	ncbi_110499299	ABCG5	1.64e-15	PREDICTED: ATP-binding cassette sub-family G member 5 [Salmo salar]
GO:0036094	small molecule binding	Molecular Function	0.0156458	ncbi_110499407	HK1	0.00129227	PREDICTED: hexokinase-1-like isoform X1 [Salmo salar]
GO:0036094	small molecule binding	Molecular Function	0.0156458	ncbi_110499696	ZCRB1	2.25e-05	zinc finger CCHC-type and RNA-binding motif-containing protein 1 [Salmo salar]
GO:0036094	small molecule binding	Molecular Function	0.0156458	ncbi_110500133	PFKFB3	0.00199259	PREDICTED: 6-phosphofructo-2-kinase/fructose-2,6-bisphosphatase 3 isoform X3 [Salmo salar]
GO:0036094	small molecule binding	Molecular Function	0.0156458	ncbi_110500140	CAMK1D	2.06e-06	PREDICTED: calcium/calmodulin-dependent protein kinase type 1D-like isoform X2 [Salmo salar]
GO:0036094	small molecule binding	Molecular Function	0.0156458	ncbi_110500197	BCAP29	6.03e-33	PREDICTED: B-cell receptor-associated protein 29-like [Salmo salar]
GO:0036094	small molecule binding	Molecular Function	0.0156458	ncbi_110500290	PIM3	0.00257941	PREDICTED: serine/threonine-protein kinase pim-3 [Salmo salar]
GO:0036094	small molecule binding	Molecular Function	0.0156458	ncbi_110500303	DHTKD1	4.31e-16	PREDICTED: probable 2-oxoglutarate dehydrogenase E1 component DHKTD1, mitochondrial [Salmo salar]
GO:0036094	small molecule binding	Molecular Function	0.0156458	ncbi_110500312	RAB32	0.00672234	PREDICTED: ras-related protein Rab-38-like isoform X1 [Salmo salar]
GO:0036094	small molecule binding	Molecular Function	0.0156458	ncbi_110500376	EIF4A1	6.77e-22	PREDICTED: eukaryotic initiation factor 4A-I [Salmo salar]
GO:0036094	small molecule binding	Molecular Function	0.0156458	ncbi_110500378	ACOX3	5.64e-14	peroxisomal acyl-coenzyme A oxidase 3 [Salmo salar]
GO:0036094	small molecule binding	Molecular Function	0.0156458	ncbi_110501312	CREG2	1.98e-19	protein CREG2 precursor [Salmo salar]
GO:0036094	small molecule binding	Molecular Function	0.0156458	ncbi_110501448	MAP3K20	6.66e-07	PREDICTED: mitogen-activated protein kinase kinase kinase MLT-like isoform X2 [Salmo salar]
GO:0036094	small molecule binding	Molecular Function	0.0156458	ncbi_110501678	LATS2	0.00476472	PREDICTED: serine/threonine-protein kinase LATS2-like [Salmo salar]
GO:0036094	small molecule binding	Molecular Function	0.0156458	ncbi_110501792	MYO1B	2.26e-06	PREDICTED: unconventional myosin-Ib-like isoform X1 [Salmo salar]
GO:0036094	small molecule binding	Molecular Function	0.0156458	ncbi_110501847	RAB5B	1.56e-09	PREDICTED: ras-related protein Rab-5B-like [Salmo salar]
GO:0036094	small molecule binding	Molecular Function	0.0156458	ncbi_110501874	RND3	4.03e-13	PREDICTED: rho-related GTP-binding protein RhoE-like [Salmo salar]
GO:0036094	small molecule binding	Molecular Function	0.0156458	ncbi_110502730	HK1	1.86e-15	unnamed protein product [Oncorhynchus mykiss]
GO:0036094	small molecule binding	Molecular Function	0.0156458	ncbi_110503496	EGLN2	1.2e-23	Egl nine homolog 2 [Salmo salar]
GO:0036094	small molecule binding	Molecular Function	0.0156458	ncbi_110503550	GFM1	1.07e-09	PREDICTED: elongation factor G, mitochondrial isoform X1 [Salmo salar]
GO:0036094	small molecule binding	Molecular Function	0.0156458	ncbi_110503560	MAP3K10	4.5e-06	PREDICTED: mitogen-activated protein kinase kinase kinase 10 [Salmo salar]
GO:0036094	small molecule binding	Molecular Function	0.0156458	ncbi_110504079	HSPA13	1.79e-17	PREDICTED: heat shock 70 kDa protein 13-like [Salmo salar]
GO:0036094	small molecule binding	Molecular Function	0.0156458	ncbi_110504365	ERBB4	1.95e-05	PREDICTED: receptor tyrosine-protein kinase erbB-4-like isoform X1 [Salmo salar]
GO:0036094	small molecule binding	Molecular Function	0.0156458	ncbi_110504538	G3BP1	1.96e-09	ras GTPase-activating protein-binding protein 1 [Salmo salar]
GO:0036094	small molecule binding	Molecular Function	0.0156458	ncbi_110504558	PRPS1	5.36e-08	PREDICTED: ribose-phosphate pyrophosphokinase 1-like isoform X2 [Salmo salar]
GO:0036094	small molecule binding	Molecular Function	0.0156458	ncbi_110504684	UBE2D2	3.38e-14	ubiquitin-conjugating enzyme E2 D2 isoform 1 [Homo sapiens]
GO:0036094	small molecule binding	Molecular Function	0.0156458	ncbi_110505313	COLEC11	3.88e-17	PREDICTED: collectin-11 isoform X1 [Salmo salar]
GO:0036094	small molecule binding	Molecular Function	0.0156458	ncbi_110505580	ARF6	2.17e-18	PREDICTED: ADP-ribosylation factor 6 [Salmo salar]
GO:0036094	small molecule binding	Molecular Function	0.0156458	ncbi_110505778	EGLN3	2.41e-09	PREDICTED: egl nine homolog 3-like isoform X1 [Salmo salar]
GO:0036094	small molecule binding	Molecular Function	0.0156458	ncbi_110505802	TYRO3	0.0120724	PREDICTED: tyrosine-protein kinase receptor TYRO3-like isoform X1 [Salmo salar]
GO:0036094	small molecule binding	Molecular Function	0.0156458	ncbi_110506681	RRAS2	5.15e-08	PREDICTED: ras-related protein R-Ras2 [Stegastes partitus]
GO:0036094	small molecule binding	Molecular Function	0.0156458	ncbi_110506892	MTHFS	0.00147091	PREDICTED: 5-formyltetrahydrofolate cyclo-ligase [Salmo salar]
GO:0036094	small molecule binding	Molecular Function	0.0156458	ncbi_110507118	LIMK1	0.00270987	PREDICTED: LIM domain kinase 1-like isoform X1 [Salmo salar]
GO:0036094	small molecule binding	Molecular Function	0.0156458	ncbi_110507328	ABCF3	7.68e-41	PREDICTED: ATP-binding cassette sub-family F member 3-like [Salmo salar]
GO:0036094	small molecule binding	Molecular Function	0.0156458	ncbi_110507430	RHOU	2.76e-15	PREDICTED: rho-related GTP-binding protein RhoU-like [Salmo salar]
GO:0036094	small molecule binding	Molecular Function	0.0156458	ncbi_110507604	CKM	0.0028724	PREDICTED: creatine kinase M-type-like [Salmo salar]
GO:0036094	small molecule binding	Molecular Function	0.0156458	ncbi_110507755	NEK8	0.00553368	PREDICTED: serine/threonine-protein kinase Nek8 [Salmo salar]
GO:0036094	small molecule binding	Molecular Function	0.0156458	ncbi_110507865	ILVBL	0.0016126	acetolactate synthase-like protein [Salmo salar]
GO:0036094	small molecule binding	Molecular Function	0.0156458	ncbi_110508219	PKN2	9.7e-05	PREDICTED: serine/threonine-protein kinase N2-like [Salmo salar]
GO:0036094	small molecule binding	Molecular Function	0.0156458	ncbi_110508586	CDK5	0.00117118	PREDICTED: cyclin-dependent-like kinase 5 [Salmo salar]
GO:0036094	small molecule binding	Molecular Function	0.0156458	ncbi_110508649	VPS4B	8.36e-24	PREDICTED: vacuolar protein sorting-associated protein 4B isoform X1 [Salmo salar]
GO:0036094	small molecule binding	Molecular Function	0.0156458	ncbi_110509143	M6PR	2.73e-10	Cation-dependent mannose-6-phosphate receptor precursor [Salmo salar]
GO:0036094	small molecule binding	Molecular Function	0.0156458	ncbi_110509503	UCK1	1.16e-47	PREDICTED: uridine-cytidine kinase 1-like [Salmo salar]
GO:0036094	small molecule binding	Molecular Function	0.0156458	ncbi_110509539	MAP3K1	3.29e-08	PREDICTED: mitogen-activated protein kinase kinase kinase 1 isoform X2 [Salmo salar]
GO:0036094	small molecule binding	Molecular Function	0.0156458	ncbi_110509550	OGDH	4.3e-09	PREDICTED: 2-oxoglutarate dehydrogenase, mitochondrial isoform X3 [Stegastes partitus]
GO:0036094	small molecule binding	Molecular Function	0.0156458	ncbi_110509608	CDC42	1.16e-68	PREDICTED: cell division control protein 42 homolog [Esox lucius]
GO:0036094	small molecule binding	Molecular Function	0.0156458	ncbi_110509643	RAB7	1.06e-13	PREDICTED: ras-related protein Rab-7a-like isoform X1 [Esox lucius]
GO:0036094	small molecule binding	Molecular Function	0.0156458	ncbi_110509902	MAT2A	0.00071211	PREDICTED: S-adenosylmethionine synthase isoform type-2 [Salmo salar]
GO:0036094	small molecule binding	Molecular Function	0.0156458	ncbi_110510110	UBE2D2	2.56e-15	ubiquitin-conjugating enzyme E2 D2 isoform 1 [Homo sapiens]
GO:0036094	small molecule binding	Molecular Function	0.0156458	ncbi_110510175	DDX6	1.42e-14	PREDICTED: probable ATP-dependent RNA helicase ddx6 [Salmo salar]
GO:0036094	small molecule binding	Molecular Function	0.0156458	ncbi_110511923	NOD1	2.44e-47	PREDICTED: nucleotide-binding oligomerization domain-containing protein 1-like [Salmo salar]
GO:0036094	small molecule binding	Molecular Function	0.0156458	ncbi_110513517	CCT3	3.09e-10	PREDICTED: T-complex protein 1 subunit gamma [Salmo salar]
GO:0036094	small molecule binding	Molecular Function	0.0156458	ncbi_110514944	RAB11A	1.72e-09	PREDICTED: ras-related protein Rab-11A-like [Salmo salar]
GO:0036094	small molecule binding	Molecular Function	0.0156458	ncbi_110517442	STK40	2.31e-13	PREDICTED: serine/threonine-protein kinase 40 isoform X1 [Salmo salar]
GO:0036094	small molecule binding	Molecular Function	0.0156458	ncbi_110518017	P3H1	1.04e-10	PREDICTED: prolyl 3-hydroxylase 3-like [Salmo salar]
GO:0036094	small molecule binding	Molecular Function	0.0156458	ncbi_110519965	UPF3A	0.0196398	PREDICTED: regulator of nonsense transcripts 3A-like isoform X1 [Salmo salar]
GO:0036094	small molecule binding	Molecular Function	0.0156458	ncbi_110520051	ACVR1C	4.26e-10	PREDICTED: activin receptor type-1C isoform X2 [Apteryx australis mantelli]
GO:0036094	small molecule binding	Molecular Function	0.0156458	ncbi_110520114	MAP3K20	1.81e-41	PREDICTED: mitogen-activated protein kinase kinase kinase MLT-like [Salmo salar]
GO:0036094	small molecule binding	Molecular Function	0.0156458	ncbi_110520213	UBE2F	7.37e-05	NEDD8-conjugating enzyme UBE2F [Salmo salar]
GO:0036094	small molecule binding	Molecular Function	0.0156458	ncbi_110520228	IDH1	3.71e-06	PREDICTED: isocitrate dehydrogenase [NADP] cytoplasmic-like [Salmo salar]
GO:0036094	small molecule binding	Molecular Function	0.0156458	ncbi_110520290	MYO1B	7.07e-18	PREDICTED: unconventional myosin-Ib-like isoform X1 [Salmo salar]
GO:0036094	small molecule binding	Molecular Function	0.0156458	ncbi_110520406	LATS2	0.0181684	PREDICTED: serine/threonine-protein kinase LATS2-like isoform X1 [Salmo salar]
GO:0036094	small molecule binding	Molecular Function	0.0156458	ncbi_110520415	WARS2	0.0267619	PREDICTED: tryptophan--tRNA ligase, mitochondrial isoform X1 [Salmo salar]
GO:0036094	small molecule binding	Molecular Function	0.0156458	ncbi_110520477	RAB20	2.32e-41	PREDICTED: ras-related protein Rab-20-like [Salmo salar]
GO:0036094	small molecule binding	Molecular Function	0.0156458	ncbi_110521032	MARK3	0.00456275	PREDICTED: MAP/microtubule affinity-regulating kinase 3 isoform X6 [Ceratotherium simum simum]
GO:0036094	small molecule binding	Molecular Function	0.0156458	ncbi_110521183	TPH	0.00342808	PREDICTED: tryptophan 5-hydroxylase 1-like [Salmo salar]
GO:0036094	small molecule binding	Molecular Function	0.0156458	ncbi_110521374	MLKL	2.14e-28	PREDICTED: mixed lineage kinase domain-like protein [Salmo salar]
GO:0036094	small molecule binding	Molecular Function	0.0156458	ncbi_110521416	NUAK1	0.00136506	PREDICTED: NUAK family SNF1-like kinase 1 [Salmo salar]
GO:0036094	small molecule binding	Molecular Function	0.0156458	ncbi_110522099	NT5E	0.0124212	PREDICTED: 5'-nucleotidase-like isoform X1 [Salmo salar]
GO:0036094	small molecule binding	Molecular Function	0.0156458	ncbi_110522122	MAP3K7	0.00587892	PREDICTED: mitogen-activated protein kinase kinase kinase 7 isoform X1 [Salmo salar]
GO:0036094	small molecule binding	Molecular Function	0.0156458	ncbi_110522318	TMEM63A	7.43e-18	PREDICTED: CSC1-like protein 1 [Salmo salar]
GO:0036094	small molecule binding	Molecular Function	0.0156458	ncbi_110522422	PARP1	1.19e-05	PREDICTED: poly [ADP-ribose] polymerase 1 isoform X1 [Salmo salar]
GO:0036094	small molecule binding	Molecular Function	0.0156458	ncbi_110522488	HSP90A.1	9.57e-39	PREDICTED: heat shock protein HSP 90-alpha-like [Salmo salar]
GO:0036094	small molecule binding	Molecular Function	0.0156458	ncbi_110523119	NARS	1.38e-25	syncoilin [Salmo salar]
GO:0036094	small molecule binding	Molecular Function	0.0156458	ncbi_110523192	PLK2	0.000148714	PREDICTED: serine/threonine-protein kinase PLK2 [Salmo salar]
GO:0036094	small molecule binding	Molecular Function	0.0156458	ncbi_110523240	FPGS	9.81e-25	PREDICTED: folylpolyglutamate synthase, mitochondrial isoform X2 [Salmo salar]
GO:0036094	small molecule binding	Molecular Function	0.0156458	ncbi_110523266	PKN2	6.92e-08	PREDICTED: serine/threonine-protein kinase N3 [Salmo salar]
GO:0036094	small molecule binding	Molecular Function	0.0156458	ncbi_110523600	HSPA5	9.79e-33	PREDICTED: 78 kDa glucose-regulated protein-like [Salmo salar]
GO:0036094	small molecule binding	Molecular Function	0.0156458	ncbi_110523728	RHOF	2.05e-16	Rho-related GTP-binding protein RhoF [Oncorhynchus mykiss]
GO:0036094	small molecule binding	Molecular Function	0.0156458	ncbi_110524034	P3H2	0.000776974	PREDICTED: prolyl 3-hydroxylase 2-like [Salmo salar]
GO:0036094	small molecule binding	Molecular Function	0.0156458	ncbi_110524196	MATK	7.76e-12	PREDICTED: megakaryocyte-associated tyrosine-protein kinase-like [Salmo salar]
GO:0036094	small molecule binding	Molecular Function	0.0156458	ncbi_110524393	PAK2	0.0015399	PREDICTED: serine/threonine-protein kinase PAK 2 [Salmo salar]
GO:0036094	small molecule binding	Molecular Function	0.0156458	ncbi_110524501	FMO5	4.33e-11	PREDICTED: dimethylaniline monooxygenase [N-oxide-forming] 5-like isoform X2 [Salmo salar]
GO:0036094	small molecule binding	Molecular Function	0.0156458	ncbi_110525022	CDK17	0.0124812	PREDICTED: cyclin-dependent kinase 17-like isoform X1 [Salmo salar]
GO:0036094	small molecule binding	Molecular Function	0.0156458	ncbi_110525708	MAT2A	1.06e-15	PREDICTED: S-adenosylmethionine synthase isoform type-2-like [Salmo salar]
GO:0036094	small molecule binding	Molecular Function	0.0156458	ncbi_110525853	TXNRD2	7.08e-05	PREDICTED: thioredoxin reductase 2, mitochondrial [Salmo salar]
GO:0036094	small molecule binding	Molecular Function	0.0156458	ncbi_110526022	TAOK3	5.11e-05	serine/threonine-protein kinase TAO3 [Salmo salar]
GO:0036094	small molecule binding	Molecular Function	0.0156458	ncbi_110526050	MSH3	0.00029396	PREDICTED: LOW QUALITY PROTEIN: DNA mismatch repair protein Msh3 [Lates calcarifer]
GO:0036094	small molecule binding	Molecular Function	0.0156458	ncbi_110526145	PAPD4	0.00465691	PREDICTED: poly(A) RNA polymerase GLD2 [Salmo salar]
GO:0036094	small molecule binding	Molecular Function	0.0156458	ncbi_110526273	DNAJA2	8.13e-27	PREDICTED: dnaJ homolog subfamily A member 2 [Salmo salar]
GO:0036094	small molecule binding	Molecular Function	0.0156458	ncbi_110526389	KARS	3.23e-45	PREDICTED: lysine--tRNA ligase isoform X1 [Salmo salar]
GO:0036094	small molecule binding	Molecular Function	0.0156458	ncbi_110526410	MYO1E	0.00017885	PREDICTED: unconventional myosin-Ie isoform X1 [Salmo salar]
GO:0036094	small molecule binding	Molecular Function	0.0156458	ncbi_110526550	RRAS2	1.98e-06	PREDICTED: ras-related protein R-Ras2 [Stegastes partitus]
GO:0036094	small molecule binding	Molecular Function	0.0156458	ncbi_110526621	ESRP2	3.99e-09	PREDICTED: LOW QUALITY PROTEIN: epithelial splicing regulatory protein 2 [Esox lucius]
GO:0036094	small molecule binding	Molecular Function	0.0156458	ncbi_110526805	CARS	2.56e-25	PREDICTED: cysteine--tRNA ligase, cytoplasmic-like [Salmo salar]
GO:0036094	small molecule binding	Molecular Function	0.0156458	ncbi_110527280	ACADL	2.18e-06	Long-chain specific acyl-CoA dehydrogenase, mitochondrial precursor [Salmo salar]
GO:0036094	small molecule binding	Molecular Function	0.0156458	ncbi_110527351	ATP11A	0.0106488	PREDICTED: probable phospholipid-transporting ATPase IH [Salmo salar]
GO:0036094	small molecule binding	Molecular Function	0.0156458	ncbi_110527786	MST1R	3.11e-111	PREDICTED: macrophage-stimulating protein receptor-like [Salmo salar]
GO:0036094	small molecule binding	Molecular Function	0.0156458	ncbi_110527916	HELLS	9.44e-05	PREDICTED: lymphocyte-specific helicase-like isoform X1 [Salmo salar]
GO:0036094	small molecule binding	Molecular Function	0.0156458	ncbi_110527942	PFKFB4	1.84e-06	PREDICTED: 6-phosphofructo-2-kinase/fructose-2,6-biphosphatase 4 isoform X2 [Salmo salar]
GO:0036094	small molecule binding	Molecular Function	0.0156458	ncbi_110528009	PANK4	4.31e-13	PREDICTED: pantothenate kinase 4-like isoform X1 [Salmo salar]
GO:0036094	small molecule binding	Molecular Function	0.0156458	ncbi_110528134	PRKCD	1.73e-05	PREDICTED: protein kinase C delta type-like [Salmo salar]
GO:0036094	small molecule binding	Molecular Function	0.0156458	ncbi_110528142	RAB7	6.01e-07	PREDICTED: ras-related protein Rab-7a-like isoform X1 [Salmo salar]
GO:0036094	small molecule binding	Molecular Function	0.0156458	ncbi_110528231	CDK2	1.06e-09	cyclin-dependent kinase 2 [Salmo salar]
GO:0036094	small molecule binding	Molecular Function	0.0156458	ncbi_110528386	STK38	0.000102873	PREDICTED: serine/threonine-protein kinase 38-like isoform X2 [Salmo salar]
GO:0036094	small molecule binding	Molecular Function	0.0156458	ncbi_110528799	ABCC4	3.13e-14	PREDICTED: multidrug resistance-associated protein 4-like isoform X1 [Salmo salar]
GO:0036094	small molecule binding	Molecular Function	0.0156458	ncbi_110528876	ACVR1	0.00046026	PREDICTED: activin receptor type-1-like [Salmo salar]
GO:0036094	small molecule binding	Molecular Function	0.0156458	ncbi_110528975	PAPSS2	8.18e-10	PREDICTED: bifunctional 3'-phosphoadenosine 5'-phosphosulfate synthase 2-like [Salmo salar]
GO:0036094	small molecule binding	Molecular Function	0.0156458	ncbi_110529844	HSP90A.1	4.47e-20	Heat shock protein HSP 90-alpha [Salmo salar]
GO:0036094	small molecule binding	Molecular Function	0.0156458	ncbi_110529993	TNK2	2.92e-28	PREDICTED: activated CDC42 kinase 1 isoform X1 [Salmo salar]
GO:0036094	small molecule binding	Molecular Function	0.0156458	ncbi_110530058	EIF4A2	4.39e-08	PREDICTED: eukaryotic initiation factor 4A-II isoform X1 [Salmo salar]
GO:0036094	small molecule binding	Molecular Function	0.0156458	ncbi_110530183	PTBP2	0.0188539	PREDICTED: polypyrimidine tract-binding protein 2-like [Salmo salar]
GO:0036094	small molecule binding	Molecular Function	0.0156458	ncbi_110530473	SAR1B	2.57e-08	PREDICTED: GTP-binding protein SAR1b-like [Salmo salar]
GO:0036094	small molecule binding	Molecular Function	0.0156458	ncbi_110530478	CDK5	0.000976782	PREDICTED: cyclin-dependent-like kinase 5 [Salmo salar]
GO:0036094	small molecule binding	Molecular Function	0.0156458	ncbi_110530750	RAP2A	0.00117967	PREDICTED: ras-related protein Rap-2b-like [Salmo salar]
GO:0036094	small molecule binding	Molecular Function	0.0156458	ncbi_110530927	MAT1A	3.91e-15	PREDICTED: S-adenosylmethionine synthase isoform type-1 [Salmo salar]
GO:0036094	small molecule binding	Molecular Function	0.0156458	ncbi_110531045	ACVR2B	0.0424198	PREDICTED: activin receptor type-2B-like [Salmo salar]
GO:0036094	small molecule binding	Molecular Function	0.0156458	ncbi_110531501	RIPK4	3.19e-12	receptor-interacting serine/threonine-protein kinase 4 [Salmo salar]
GO:0036094	small molecule binding	Molecular Function	0.0156458	ncbi_110531849	RBM4.1	0.000331408	PREDICTED: RNA-binding protein 4.1-like isoform X1 [Salmo salar]
GO:0036094	small molecule binding	Molecular Function	0.0156458	ncbi_110532065	CHDH	5.68e-07	PREDICTED: choline dehydrogenase, mitochondrial [Salmo salar]
GO:0036094	small molecule binding	Molecular Function	0.0156458	ncbi_110532194	STK38	5.61e-19	PREDICTED: serine/threonine-protein kinase 38-like isoform X1 [Salmo salar]
GO:0036094	small molecule binding	Molecular Function	0.0156458	ncbi_110532244	HCK	9.4e-06	PREDICTED: tyrosine-protein kinase HCK-like isoform X1 [Salmo salar]
GO:0036094	small molecule binding	Molecular Function	0.0156458	ncbi_110532299	PIM1	5.74e-10	PREDICTED: serine/threonine-protein kinase pim-1-like [Salmo salar]
GO:0036094	small molecule binding	Molecular Function	0.0156458	ncbi_110532382	MET	9.25e-05	PREDICTED: hepatocyte growth factor receptor-like [Salmo salar]
GO:0036094	small molecule binding	Molecular Function	0.0156458	ncbi_110532582	PINK1	9.13e-11	PREDICTED: serine/threonine-protein kinase PINK1, mitochondrial [Salmo salar]
GO:0036094	small molecule binding	Molecular Function	0.0156458	ncbi_110532757	SARS	1.34e-25	PREDICTED: serine--tRNA ligase, cytoplasmic-like [Salmo salar]
GO:0036094	small molecule binding	Molecular Function	0.0156458	ncbi_110533491	CKM	0.0146306	creatine kinase-2 [Salmo salar]
GO:0036094	small molecule binding	Molecular Function	0.0156458	ncbi_110533505	HYOU1	7.86e-16	PREDICTED: hypoxia up-regulated protein 1 [Salmo salar]
GO:0036094	small molecule binding	Molecular Function	0.0156458	ncbi_110533606	GRK6	0.00108325	PREDICTED: G protein-coupled receptor kinase 6-like [Salmo salar]
GO:0036094	small molecule binding	Molecular Function	0.0156458	ncbi_110533646	RPS6KB1	9.03e-17	PREDICTED: ribosomal protein S6 kinase beta-1-like isoform X1 [Salmo salar]
GO:0036094	small molecule binding	Molecular Function	0.0156458	ncbi_110533824	SMARCA5	0.000118196	PREDICTED: SWI/SNF-related matrix-associated actin-dependent regulator of chromatin subfamily A member 5-like isoform X1 [Salmo salar]
GO:0036094	small molecule binding	Molecular Function	0.0156458	ncbi_110533990	EHD1	6.8e-30	PREDICTED: EH domain-containing protein 1-like [Salmo salar]
GO:0036094	small molecule binding	Molecular Function	0.0156458	ncbi_110534117	UBE2D2	1.73e-58	ubiquitin-conjugating enzyme E2 D2 isoform 1 [Homo sapiens]
GO:0036094	small molecule binding	Molecular Function	0.0156458	ncbi_110534261	RUVBL2	3.53e-08	PREDICTED: ruvB-like 2 [Salmo salar]
GO:0036094	small molecule binding	Molecular Function	0.0156458	ncbi_110534844	ATP2A1	0.041727	PREDICTED: sarcoplasmic/endoplasmic reticulum calcium ATPase 1-like isoform X1 [Salmo salar]
GO:0036094	small molecule binding	Molecular Function	0.0156458	ncbi_110535281	RIOK3	3.01e-09	serine/threonine-protein kinase RIO3 [Salmo salar]
GO:0036094	small molecule binding	Molecular Function	0.0156458	ncbi_110535323	SGK3	3.65e-06	PREDICTED: serine/threonine-protein kinase Sgk3-like isoform X1 [Salmo salar]
GO:0036094	small molecule binding	Molecular Function	0.0156458	ncbi_110535550	MAP3K8	9.92e-46	PREDICTED: mitogen-activated protein kinase kinase kinase 8-like [Salmo salar]
GO:0036094	small molecule binding	Molecular Function	0.0156458	ncbi_110535697	MAPK4	0.000267245	PREDICTED: mitogen-activated protein kinase 4-like isoform X1 [Salmo salar]
GO:0036094	small molecule binding	Molecular Function	0.0156458	ncbi_110536042	UBE2D4	0.00035297	ubiquitin-conjugating enzyme E2 D4 [Homo sapiens]
GO:0036094	small molecule binding	Molecular Function	0.0156458	ncbi_110536221	ATAD1A	4.64e-09	PREDICTED: ATPase family AAA domain-containing protein 1-A-like [Salmo salar]
GO:0036094	small molecule binding	Molecular Function	0.0156458	ncbi_110536977	AK3	0.0372876	PREDICTED: GTP:AMP phosphotransferase AK3, mitochondrial-like isoform X1 [Salmo salar]
GO:0036094	small molecule binding	Molecular Function	0.0156458	ncbi_110537302	SMARCA1	1.13e-12	PREDICTED: SWI/SNF-related matrix-associated actin-dependent regulator of chromatin subfamily A member 5-like isoform X1 [Salmo salar]
GO:0036094	small molecule binding	Molecular Function	0.0156458	ncbi_110537568	DYRK1A	2.93e-14	PREDICTED: dual specificity tyrosine-phosphorylation-regulated kinase 1A isoform X1 [Salmo salar]
GO:0036094	small molecule binding	Molecular Function	0.0156458	ncbi_110537640	HYOU1	6.29e-13	PREDICTED: hypoxia up-regulated protein 1-like isoform X1 [Salmo salar]
GO:0036094	small molecule binding	Molecular Function	0.0156458	ncbi_110537650	SRSF7	7.97e-11	PREDICTED: serine/arginine-rich splicing factor 7-like [Salmo salar]
GO:0036094	small molecule binding	Molecular Function	0.0156458	ncbi_110537826	ATP2A1	0.00117896	PREDICTED: sarcoplasmic/endoplasmic reticulum calcium ATPase 1-like isoform X2 [Salmo salar]
GO:0036094	small molecule binding	Molecular Function	0.0156458	ncbi_110537887	NME3	0.00931267	Nucleoside diphosphate kinase 3 precursor [Salmo salar]
GO:0036094	small molecule binding	Molecular Function	0.0156458	ncbi_110537929	NLK.2	8.93e-15	PREDICTED: serine/threonine-protein kinase NLK2-like [Salmo salar]
GO:0036094	small molecule binding	Molecular Function	0.0156458	ncbi_110537989	ATP13A1	3.89e-10	PREDICTED: manganese-transporting ATPase 13A1-like [Salmo salar]
GO:0036094	small molecule binding	Molecular Function	0.0156458	ncbi_110538182	CNP	2.44e-67	PREDICTED: 2',3'-cyclic-nucleotide 3'-phosphodiesterase-like isoform X1 [Salmo salar]
GO:0036094	small molecule binding	Molecular Function	0.0156458	ncbi_110538221	ARF2	5.71e-13	PREDICTED: ADP-ribosylation factor 2 [Esox lucius]
GO:0036094	small molecule binding	Molecular Function	0.0156458	ncbi_110538365	GUCY2C	9.26e-07	PREDICTED: heat-stable enterotoxin receptor-like [Salmo salar]
GO:0036094	small molecule binding	Molecular Function	0.0156458	ncbi_110538585	SBK1	0.000692041	PREDICTED: serine/threonine-protein kinase SBK1-like isoform X1 [Salmo salar]
GO:0036094	small molecule binding	Molecular Function	0.0156458	ncbi_110538641	MAP3K3	0.000749702	PREDICTED: mitogen-activated protein kinase kinase kinase 3 isoform X1 [Esox lucius]
GO:0036094	small molecule binding	Molecular Function	0.0156458	ncbi_110538768	ERN1	0.000161379	PREDICTED: serine/threonine-protein kinase/endoribonuclease IRE1 [Esox lucius]
GO:0036094	small molecule binding	Molecular Function	0.0156458	ncbi_110539126	CDK14	0.0248166	PREDICTED: cyclin-dependent kinase 14 isoform X1 [Salmo salar]
GO:0016773	phosphotransferase activity, alcohol group as acceptor	Molecular Function	0.0287146	ncbi_100136127	MAP2K2	1.15e-07	Dual specificity mitogen-activated protein kinase kinase 2 [Salmo salar]
GO:0016773	phosphotransferase activity, alcohol group as acceptor	Molecular Function	0.0287146	ncbi_100136604	INSR	1.38e-09	PREDICTED: insulin receptor-like [Salmo salar]
GO:0016773	phosphotransferase activity, alcohol group as acceptor	Molecular Function	0.0287146	ncbi_110486229	TLK2	0.00510038	PREDICTED: serine/threonine-protein kinase tousled-like 2 isoform X1 [Salmo salar]
GO:0016773	phosphotransferase activity, alcohol group as acceptor	Molecular Function	0.0287146	ncbi_110486267	MYLK	5.78e-21	PREDICTED: myosin light chain kinase, smooth muscle-like isoform X1 [Salmo salar]
GO:0016773	phosphotransferase activity, alcohol group as acceptor	Molecular Function	0.0287146	ncbi_110486618	SBK1	1.82e-10	PREDICTED: serine/threonine-protein kinase SBK1-like isoform X1 [Salmo salar]
GO:0016773	phosphotransferase activity, alcohol group as acceptor	Molecular Function	0.0287146	ncbi_110488370	GSK3B	8.22e-05	PREDICTED: glycogen synthase kinase-3 beta-like isoform X1 [Salmo salar]
GO:0016773	phosphotransferase activity, alcohol group as acceptor	Molecular Function	0.0287146	ncbi_110489821	MASTL	0.0185833	PREDICTED: serine/threonine-protein kinase greatwall-like isoform X1 [Salmo salar]
GO:0016773	phosphotransferase activity, alcohol group as acceptor	Molecular Function	0.0287146	ncbi_110490338	CDK17	0.00129389	PREDICTED: cyclin-dependent kinase 17-like [Salmo salar]
GO:0016773	phosphotransferase activity, alcohol group as acceptor	Molecular Function	0.0287146	ncbi_110490358	PFKFB3	6.62e-15	PREDICTED: 6-phosphofructo-2-kinase/fructose-2,6-bisphosphatase 3-like isoform X2 [Salmo salar]
GO:0016773	phosphotransferase activity, alcohol group as acceptor	Molecular Function	0.0287146	ncbi_110491201	EIF2AK2	3.19e-146	protein kinase containing Z-DNA binding domains [Salmo salar]
GO:0016773	phosphotransferase activity, alcohol group as acceptor	Molecular Function	0.0287146	ncbi_110491966	ACVR1B	1.23e-07	PREDICTED: activin receptor type-1B-like isoform X1 [Salmo salar]
GO:0016773	phosphotransferase activity, alcohol group as acceptor	Molecular Function	0.0287146	ncbi_110492278	WEE1-B	0.000383434	PREDICTED: wee1-like protein kinase [Salmo salar]
GO:0016773	phosphotransferase activity, alcohol group as acceptor	Molecular Function	0.0287146	ncbi_110492591	PIM1	3.96e-05	PREDICTED: LOW QUALITY PROTEIN: serine/threonine-protein kinase pim-1-like [Salmo salar]
GO:0016773	phosphotransferase activity, alcohol group as acceptor	Molecular Function	0.0287146	ncbi_110492657	HCK	6.85e-11	tyrosine-protein kinase HCK [Salmo salar]
GO:0016773	phosphotransferase activity, alcohol group as acceptor	Molecular Function	0.0287146	ncbi_110493769	PTK7	0.000132608	PREDICTED: inactive tyrosine-protein kinase 7-like [Salmo salar]
GO:0016773	phosphotransferase activity, alcohol group as acceptor	Molecular Function	0.0287146	ncbi_110494209	CDK2	0.0125092	PREDICTED: cyclin-dependent kinase 2-like [Salmo salar]
GO:0016773	phosphotransferase activity, alcohol group as acceptor	Molecular Function	0.0287146	ncbi_110494302	PRKCD	1.44e-17	PREDICTED: protein kinase C delta type-like [Salmo salar]
GO:0016773	phosphotransferase activity, alcohol group as acceptor	Molecular Function	0.0287146	ncbi_110494670	MST1R	0.0260973	PREDICTED: macrophage-stimulating protein receptor-like [Salmo salar]
GO:0016773	phosphotransferase activity, alcohol group as acceptor	Molecular Function	0.0287146	ncbi_110495748	ACVR1	8.85e-07	PREDICTED: activin receptor type-1-like [Salmo salar]
GO:0016773	phosphotransferase activity, alcohol group as acceptor	Molecular Function	0.0287146	ncbi_110496493	YRK	3.46e-09	PREDICTED: proto-oncogene tyrosine-protein kinase Yrk-like isoform X1 [Salmo salar]
GO:0016773	phosphotransferase activity, alcohol group as acceptor	Molecular Function	0.0287146	ncbi_110496645	CDK6	0.0150099	PREDICTED: cyclin-dependent kinase 6-like [Salmo salar]
GO:0016773	phosphotransferase activity, alcohol group as acceptor	Molecular Function	0.0287146	ncbi_110497658	TYRO3	0.000103946	PREDICTED: tyrosine-protein kinase receptor TYRO3-like [Salmo salar]
GO:0016773	phosphotransferase activity, alcohol group as acceptor	Molecular Function	0.0287146	ncbi_110497890	MAPK12	5.97e-16	PREDICTED: mitogen-activated protein kinase 12-like [Salmo salar]
GO:0016773	phosphotransferase activity, alcohol group as acceptor	Molecular Function	0.0287146	ncbi_110499151	CHUK	1.5e-12	PREDICTED: inhibitor of nuclear factor kappa-B kinase subunit alpha-like [Salmo salar]
GO:0016773	phosphotransferase activity, alcohol group as acceptor	Molecular Function	0.0287146	ncbi_110499295	AKT3	0.000831236	PREDICTED: RAC-gamma serine/threonine-protein kinase isoform X1 [Salmo salar]
GO:0016773	phosphotransferase activity, alcohol group as acceptor	Molecular Function	0.0287146	ncbi_110499407	HK1	0.00129227	PREDICTED: hexokinase-1-like isoform X1 [Salmo salar]
GO:0016773	phosphotransferase activity, alcohol group as acceptor	Molecular Function	0.0287146	ncbi_110500133	PFKFB3	0.00199259	PREDICTED: 6-phosphofructo-2-kinase/fructose-2,6-bisphosphatase 3 isoform X3 [Salmo salar]
GO:0016773	phosphotransferase activity, alcohol group as acceptor	Molecular Function	0.0287146	ncbi_110500140	CAMK1D	2.06e-06	PREDICTED: calcium/calmodulin-dependent protein kinase type 1D-like isoform X2 [Salmo salar]
GO:0016773	phosphotransferase activity, alcohol group as acceptor	Molecular Function	0.0287146	ncbi_110500290	PIM3	0.00257941	PREDICTED: serine/threonine-protein kinase pim-3 [Salmo salar]
GO:0016773	phosphotransferase activity, alcohol group as acceptor	Molecular Function	0.0287146	ncbi_110501448	MAP3K20	6.66e-07	PREDICTED: mitogen-activated protein kinase kinase kinase MLT-like isoform X2 [Salmo salar]
GO:0016773	phosphotransferase activity, alcohol group as acceptor	Molecular Function	0.0287146	ncbi_110501678	LATS2	0.00476472	PREDICTED: serine/threonine-protein kinase LATS2-like [Salmo salar]
GO:0016773	phosphotransferase activity, alcohol group as acceptor	Molecular Function	0.0287146	ncbi_110502730	HK1	1.86e-15	unnamed protein product [Oncorhynchus mykiss]
GO:0016773	phosphotransferase activity, alcohol group as acceptor	Molecular Function	0.0287146	ncbi_110503560	MAP3K10	4.5e-06	PREDICTED: mitogen-activated protein kinase kinase kinase 10 [Salmo salar]
GO:0016773	phosphotransferase activity, alcohol group as acceptor	Molecular Function	0.0287146	ncbi_110503829	DDR1	0.016562	PREDICTED: epithelial discoidin domain-containing receptor 1-like, partial [Salmo salar]
GO:0016773	phosphotransferase activity, alcohol group as acceptor	Molecular Function	0.0287146	ncbi_110504365	ERBB4	1.95e-05	PREDICTED: receptor tyrosine-protein kinase erbB-4-like isoform X1 [Salmo salar]
GO:0016773	phosphotransferase activity, alcohol group as acceptor	Molecular Function	0.0287146	ncbi_110505802	TYRO3	0.0120724	PREDICTED: tyrosine-protein kinase receptor TYRO3-like isoform X1 [Salmo salar]
GO:0016773	phosphotransferase activity, alcohol group as acceptor	Molecular Function	0.0287146	ncbi_110507361	SIK2	2.02e-05	PREDICTED: serine/threonine-protein kinase SIK2 [Salmo salar]
GO:0016773	phosphotransferase activity, alcohol group as acceptor	Molecular Function	0.0287146	ncbi_110508219	PKN2	9.7e-05	PREDICTED: serine/threonine-protein kinase N2-like [Salmo salar]
GO:0016773	phosphotransferase activity, alcohol group as acceptor	Molecular Function	0.0287146	ncbi_110508586	CDK5	0.00117118	PREDICTED: cyclin-dependent-like kinase 5 [Salmo salar]
GO:0016773	phosphotransferase activity, alcohol group as acceptor	Molecular Function	0.0287146	ncbi_110517442	STK40	2.31e-13	PREDICTED: serine/threonine-protein kinase 40 isoform X1 [Salmo salar]
GO:0016773	phosphotransferase activity, alcohol group as acceptor	Molecular Function	0.0287146	ncbi_110520051	ACVR1C	4.26e-10	PREDICTED: activin receptor type-1C isoform X2 [Apteryx australis mantelli]
GO:0016773	phosphotransferase activity, alcohol group as acceptor	Molecular Function	0.0287146	ncbi_110520114	MAP3K20	1.81e-41	PREDICTED: mitogen-activated protein kinase kinase kinase MLT-like [Salmo salar]
GO:0016773	phosphotransferase activity, alcohol group as acceptor	Molecular Function	0.0287146	ncbi_110520406	LATS2	0.0181684	PREDICTED: serine/threonine-protein kinase LATS2-like isoform X1 [Salmo salar]
GO:0016773	phosphotransferase activity, alcohol group as acceptor	Molecular Function	0.0287146	ncbi_110521032	MARK3	0.00456275	PREDICTED: MAP/microtubule affinity-regulating kinase 3 isoform X6 [Ceratotherium simum simum]
GO:0016773	phosphotransferase activity, alcohol group as acceptor	Molecular Function	0.0287146	ncbi_110521416	NUAK1	0.00136506	PREDICTED: NUAK family SNF1-like kinase 1 [Salmo salar]
GO:0016773	phosphotransferase activity, alcohol group as acceptor	Molecular Function	0.0287146	ncbi_110521454	RIPK3	1.83e-07	PREDICTED: receptor-interacting serine/threonine-protein kinase 3-like [Salmo salar]
GO:0016773	phosphotransferase activity, alcohol group as acceptor	Molecular Function	0.0287146	ncbi_110521905	PPP4CB	8.06e-15	PREDICTED: serine/threonine-protein phosphatase 4 catalytic subunit [Oreochromis niloticus]
GO:0016773	phosphotransferase activity, alcohol group as acceptor	Molecular Function	0.0287146	ncbi_110522122	MAP3K7	0.00587892	PREDICTED: mitogen-activated protein kinase kinase kinase 7 isoform X1 [Salmo salar]
GO:0016773	phosphotransferase activity, alcohol group as acceptor	Molecular Function	0.0287146	ncbi_110523192	PLK2	0.000148714	PREDICTED: serine/threonine-protein kinase PLK2 [Salmo salar]
GO:0016773	phosphotransferase activity, alcohol group as acceptor	Molecular Function	0.0287146	ncbi_110523266	PKN2	6.92e-08	PREDICTED: serine/threonine-protein kinase N3 [Salmo salar]
GO:0016773	phosphotransferase activity, alcohol group as acceptor	Molecular Function	0.0287146	ncbi_110524196	MATK	7.76e-12	PREDICTED: megakaryocyte-associated tyrosine-protein kinase-like [Salmo salar]
GO:0016773	phosphotransferase activity, alcohol group as acceptor	Molecular Function	0.0287146	ncbi_110524393	PAK2	0.0015399	PREDICTED: serine/threonine-protein kinase PAK 2 [Salmo salar]
GO:0016773	phosphotransferase activity, alcohol group as acceptor	Molecular Function	0.0287146	ncbi_110525022	CDK17	0.0124812	PREDICTED: cyclin-dependent kinase 17-like isoform X1 [Salmo salar]
GO:0016773	phosphotransferase activity, alcohol group as acceptor	Molecular Function	0.0287146	ncbi_110526022	TAOK3	5.11e-05	serine/threonine-protein kinase TAO3 [Salmo salar]
GO:0016773	phosphotransferase activity, alcohol group as acceptor	Molecular Function	0.0287146	ncbi_110527786	MST1R	3.11e-111	PREDICTED: macrophage-stimulating protein receptor-like [Salmo salar]
GO:0016773	phosphotransferase activity, alcohol group as acceptor	Molecular Function	0.0287146	ncbi_110527942	PFKFB4	1.84e-06	PREDICTED: 6-phosphofructo-2-kinase/fructose-2,6-biphosphatase 4 isoform X2 [Salmo salar]
GO:0016773	phosphotransferase activity, alcohol group as acceptor	Molecular Function	0.0287146	ncbi_110528134	PRKCD	1.73e-05	PREDICTED: protein kinase C delta type-like [Salmo salar]
GO:0016773	phosphotransferase activity, alcohol group as acceptor	Molecular Function	0.0287146	ncbi_110528231	CDK2	1.06e-09	cyclin-dependent kinase 2 [Salmo salar]
GO:0016773	phosphotransferase activity, alcohol group as acceptor	Molecular Function	0.0287146	ncbi_110528386	STK38	0.000102873	PREDICTED: serine/threonine-protein kinase 38-like isoform X2 [Salmo salar]
GO:0016773	phosphotransferase activity, alcohol group as acceptor	Molecular Function	0.0287146	ncbi_110528876	ACVR1	0.00046026	PREDICTED: activin receptor type-1-like [Salmo salar]
GO:0016773	phosphotransferase activity, alcohol group as acceptor	Molecular Function	0.0287146	ncbi_110529993	TNK2	2.92e-28	PREDICTED: activated CDC42 kinase 1 isoform X1 [Salmo salar]
GO:0016773	phosphotransferase activity, alcohol group as acceptor	Molecular Function	0.0287146	ncbi_110530478	CDK5	0.000976782	PREDICTED: cyclin-dependent-like kinase 5 [Salmo salar]
GO:0016773	phosphotransferase activity, alcohol group as acceptor	Molecular Function	0.0287146	ncbi_110531045	ACVR2B	0.0424198	PREDICTED: activin receptor type-2B-like [Salmo salar]
GO:0016773	phosphotransferase activity, alcohol group as acceptor	Molecular Function	0.0287146	ncbi_110531501	RIPK4	3.19e-12	receptor-interacting serine/threonine-protein kinase 4 [Salmo salar]
GO:0016773	phosphotransferase activity, alcohol group as acceptor	Molecular Function	0.0287146	ncbi_110532194	STK38	5.61e-19	PREDICTED: serine/threonine-protein kinase 38-like isoform X1 [Salmo salar]
GO:0016773	phosphotransferase activity, alcohol group as acceptor	Molecular Function	0.0287146	ncbi_110532244	HCK	9.4e-06	PREDICTED: tyrosine-protein kinase HCK-like isoform X1 [Salmo salar]
GO:0016773	phosphotransferase activity, alcohol group as acceptor	Molecular Function	0.0287146	ncbi_110532299	PIM1	5.74e-10	PREDICTED: serine/threonine-protein kinase pim-1-like [Salmo salar]
GO:0016773	phosphotransferase activity, alcohol group as acceptor	Molecular Function	0.0287146	ncbi_110532382	MET	9.25e-05	PREDICTED: hepatocyte growth factor receptor-like [Salmo salar]
GO:0016773	phosphotransferase activity, alcohol group as acceptor	Molecular Function	0.0287146	ncbi_110532582	PINK1	9.13e-11	PREDICTED: serine/threonine-protein kinase PINK1, mitochondrial [Salmo salar]
GO:0016773	phosphotransferase activity, alcohol group as acceptor	Molecular Function	0.0287146	ncbi_110533606	GRK6	0.00108325	PREDICTED: G protein-coupled receptor kinase 6-like [Salmo salar]
GO:0016773	phosphotransferase activity, alcohol group as acceptor	Molecular Function	0.0287146	ncbi_110533646	RPS6KB1	9.03e-17	PREDICTED: ribosomal protein S6 kinase beta-1-like isoform X1 [Salmo salar]
GO:0016773	phosphotransferase activity, alcohol group as acceptor	Molecular Function	0.0287146	ncbi_110535281	RIOK3	3.01e-09	serine/threonine-protein kinase RIO3 [Salmo salar]
GO:0016773	phosphotransferase activity, alcohol group as acceptor	Molecular Function	0.0287146	ncbi_110535323	SGK3	3.65e-06	PREDICTED: serine/threonine-protein kinase Sgk3-like isoform X1 [Salmo salar]
GO:0016773	phosphotransferase activity, alcohol group as acceptor	Molecular Function	0.0287146	ncbi_110535550	MAP3K8	9.92e-46	PREDICTED: mitogen-activated protein kinase kinase kinase 8-like [Salmo salar]
GO:0016773	phosphotransferase activity, alcohol group as acceptor	Molecular Function	0.0287146	ncbi_110535697	MAPK4	0.000267245	PREDICTED: mitogen-activated protein kinase 4-like isoform X1 [Salmo salar]
GO:0016773	phosphotransferase activity, alcohol group as acceptor	Molecular Function	0.0287146	ncbi_110537568	DYRK1A	2.93e-14	PREDICTED: dual specificity tyrosine-phosphorylation-regulated kinase 1A isoform X1 [Salmo salar]
GO:0016773	phosphotransferase activity, alcohol group as acceptor	Molecular Function	0.0287146	ncbi_110537929	NLK.2	8.93e-15	PREDICTED: serine/threonine-protein kinase NLK2-like [Salmo salar]
GO:0016773	phosphotransferase activity, alcohol group as acceptor	Molecular Function	0.0287146	ncbi_110538585	SBK1	0.000692041	PREDICTED: serine/threonine-protein kinase SBK1-like isoform X1 [Salmo salar]
GO:0016773	phosphotransferase activity, alcohol group as acceptor	Molecular Function	0.0287146	ncbi_110538764	FAM20C	0.0377223	PREDICTED: extracellular serine/threonine protein kinase FAM20C [Pygoscelis adeliae]
GO:0016773	phosphotransferase activity, alcohol group as acceptor	Molecular Function	0.0287146	ncbi_110538768	ERN1	0.000161379	PREDICTED: serine/threonine-protein kinase/endoribonuclease IRE1 [Esox lucius]
GO:0016773	phosphotransferase activity, alcohol group as acceptor	Molecular Function	0.0287146	ncbi_110539126	CDK14	0.0248166	PREDICTED: cyclin-dependent kinase 14 isoform X1 [Salmo salar]
GO:0004672	protein kinase activity	Molecular Function	0.0397616	ncbi_100136127	MAP2K2	1.15e-07	Dual specificity mitogen-activated protein kinase kinase 2 [Salmo salar]
GO:0004672	protein kinase activity	Molecular Function	0.0397616	ncbi_100136604	INSR	1.38e-09	PREDICTED: insulin receptor-like [Salmo salar]
GO:0004672	protein kinase activity	Molecular Function	0.0397616	ncbi_110486229	TLK2	0.00510038	PREDICTED: serine/threonine-protein kinase tousled-like 2 isoform X1 [Salmo salar]
GO:0004672	protein kinase activity	Molecular Function	0.0397616	ncbi_110486267	MYLK	5.78e-21	PREDICTED: myosin light chain kinase, smooth muscle-like isoform X1 [Salmo salar]
GO:0004672	protein kinase activity	Molecular Function	0.0397616	ncbi_110486618	SBK1	1.82e-10	PREDICTED: serine/threonine-protein kinase SBK1-like isoform X1 [Salmo salar]
GO:0004672	protein kinase activity	Molecular Function	0.0397616	ncbi_110488370	GSK3B	8.22e-05	PREDICTED: glycogen synthase kinase-3 beta-like isoform X1 [Salmo salar]
GO:0004672	protein kinase activity	Molecular Function	0.0397616	ncbi_110489821	MASTL	0.0185833	PREDICTED: serine/threonine-protein kinase greatwall-like isoform X1 [Salmo salar]
GO:0004672	protein kinase activity	Molecular Function	0.0397616	ncbi_110490338	CDK17	0.00129389	PREDICTED: cyclin-dependent kinase 17-like [Salmo salar]
GO:0004672	protein kinase activity	Molecular Function	0.0397616	ncbi_110491201	EIF2AK2	3.19e-146	protein kinase containing Z-DNA binding domains [Salmo salar]
GO:0004672	protein kinase activity	Molecular Function	0.0397616	ncbi_110491966	ACVR1B	1.23e-07	PREDICTED: activin receptor type-1B-like isoform X1 [Salmo salar]
GO:0004672	protein kinase activity	Molecular Function	0.0397616	ncbi_110492278	WEE1-B	0.000383434	PREDICTED: wee1-like protein kinase [Salmo salar]
GO:0004672	protein kinase activity	Molecular Function	0.0397616	ncbi_110492591	PIM1	3.96e-05	PREDICTED: LOW QUALITY PROTEIN: serine/threonine-protein kinase pim-1-like [Salmo salar]
GO:0004672	protein kinase activity	Molecular Function	0.0397616	ncbi_110492657	HCK	6.85e-11	tyrosine-protein kinase HCK [Salmo salar]
GO:0004672	protein kinase activity	Molecular Function	0.0397616	ncbi_110493769	PTK7	0.000132608	PREDICTED: inactive tyrosine-protein kinase 7-like [Salmo salar]
GO:0004672	protein kinase activity	Molecular Function	0.0397616	ncbi_110494209	CDK2	0.0125092	PREDICTED: cyclin-dependent kinase 2-like [Salmo salar]
GO:0004672	protein kinase activity	Molecular Function	0.0397616	ncbi_110494302	PRKCD	1.44e-17	PREDICTED: protein kinase C delta type-like [Salmo salar]
GO:0004672	protein kinase activity	Molecular Function	0.0397616	ncbi_110494670	MST1R	0.0260973	PREDICTED: macrophage-stimulating protein receptor-like [Salmo salar]
GO:0004672	protein kinase activity	Molecular Function	0.0397616	ncbi_110495748	ACVR1	8.85e-07	PREDICTED: activin receptor type-1-like [Salmo salar]
GO:0004672	protein kinase activity	Molecular Function	0.0397616	ncbi_110496493	YRK	3.46e-09	PREDICTED: proto-oncogene tyrosine-protein kinase Yrk-like isoform X1 [Salmo salar]
GO:0004672	protein kinase activity	Molecular Function	0.0397616	ncbi_110496645	CDK6	0.0150099	PREDICTED: cyclin-dependent kinase 6-like [Salmo salar]
GO:0004672	protein kinase activity	Molecular Function	0.0397616	ncbi_110497658	TYRO3	0.000103946	PREDICTED: tyrosine-protein kinase receptor TYRO3-like [Salmo salar]
GO:0004672	protein kinase activity	Molecular Function	0.0397616	ncbi_110497890	MAPK12	5.97e-16	PREDICTED: mitogen-activated protein kinase 12-like [Salmo salar]
GO:0004672	protein kinase activity	Molecular Function	0.0397616	ncbi_110499151	CHUK	1.5e-12	PREDICTED: inhibitor of nuclear factor kappa-B kinase subunit alpha-like [Salmo salar]
GO:0004672	protein kinase activity	Molecular Function	0.0397616	ncbi_110499295	AKT3	0.000831236	PREDICTED: RAC-gamma serine/threonine-protein kinase isoform X1 [Salmo salar]
GO:0004672	protein kinase activity	Molecular Function	0.0397616	ncbi_110500140	CAMK1D	2.06e-06	PREDICTED: calcium/calmodulin-dependent protein kinase type 1D-like isoform X2 [Salmo salar]
GO:0004672	protein kinase activity	Molecular Function	0.0397616	ncbi_110500290	PIM3	0.00257941	PREDICTED: serine/threonine-protein kinase pim-3 [Salmo salar]
GO:0004672	protein kinase activity	Molecular Function	0.0397616	ncbi_110501448	MAP3K20	6.66e-07	PREDICTED: mitogen-activated protein kinase kinase kinase MLT-like isoform X2 [Salmo salar]
GO:0004672	protein kinase activity	Molecular Function	0.0397616	ncbi_110501678	LATS2	0.00476472	PREDICTED: serine/threonine-protein kinase LATS2-like [Salmo salar]
GO:0004672	protein kinase activity	Molecular Function	0.0397616	ncbi_110503560	MAP3K10	4.5e-06	PREDICTED: mitogen-activated protein kinase kinase kinase 10 [Salmo salar]
GO:0004672	protein kinase activity	Molecular Function	0.0397616	ncbi_110503829	DDR1	0.016562	PREDICTED: epithelial discoidin domain-containing receptor 1-like, partial [Salmo salar]
GO:0004672	protein kinase activity	Molecular Function	0.0397616	ncbi_110504365	ERBB4	1.95e-05	PREDICTED: receptor tyrosine-protein kinase erbB-4-like isoform X1 [Salmo salar]
GO:0004672	protein kinase activity	Molecular Function	0.0397616	ncbi_110505802	TYRO3	0.0120724	PREDICTED: tyrosine-protein kinase receptor TYRO3-like isoform X1 [Salmo salar]
GO:0004672	protein kinase activity	Molecular Function	0.0397616	ncbi_110507361	SIK2	2.02e-05	PREDICTED: serine/threonine-protein kinase SIK2 [Salmo salar]
GO:0004672	protein kinase activity	Molecular Function	0.0397616	ncbi_110508219	PKN2	9.7e-05	PREDICTED: serine/threonine-protein kinase N2-like [Salmo salar]
GO:0004672	protein kinase activity	Molecular Function	0.0397616	ncbi_110508586	CDK5	0.00117118	PREDICTED: cyclin-dependent-like kinase 5 [Salmo salar]
GO:0004672	protein kinase activity	Molecular Function	0.0397616	ncbi_110517442	STK40	2.31e-13	PREDICTED: serine/threonine-protein kinase 40 isoform X1 [Salmo salar]
GO:0004672	protein kinase activity	Molecular Function	0.0397616	ncbi_110520051	ACVR1C	4.26e-10	PREDICTED: activin receptor type-1C isoform X2 [Apteryx australis mantelli]
GO:0004672	protein kinase activity	Molecular Function	0.0397616	ncbi_110520114	MAP3K20	1.81e-41	PREDICTED: mitogen-activated protein kinase kinase kinase MLT-like [Salmo salar]
GO:0004672	protein kinase activity	Molecular Function	0.0397616	ncbi_110520406	LATS2	0.0181684	PREDICTED: serine/threonine-protein kinase LATS2-like isoform X1 [Salmo salar]
GO:0004672	protein kinase activity	Molecular Function	0.0397616	ncbi_110521032	MARK3	0.00456275	PREDICTED: MAP/microtubule affinity-regulating kinase 3 isoform X6 [Ceratotherium simum simum]
GO:0004672	protein kinase activity	Molecular Function	0.0397616	ncbi_110521416	NUAK1	0.00136506	PREDICTED: NUAK family SNF1-like kinase 1 [Salmo salar]
GO:0004672	protein kinase activity	Molecular Function	0.0397616	ncbi_110521454	RIPK3	1.83e-07	PREDICTED: receptor-interacting serine/threonine-protein kinase 3-like [Salmo salar]
GO:0004672	protein kinase activity	Molecular Function	0.0397616	ncbi_110521905	PPP4CB	8.06e-15	PREDICTED: serine/threonine-protein phosphatase 4 catalytic subunit [Oreochromis niloticus]
GO:0004672	protein kinase activity	Molecular Function	0.0397616	ncbi_110522122	MAP3K7	0.00587892	PREDICTED: mitogen-activated protein kinase kinase kinase 7 isoform X1 [Salmo salar]
GO:0004672	protein kinase activity	Molecular Function	0.0397616	ncbi_110523192	PLK2	0.000148714	PREDICTED: serine/threonine-protein kinase PLK2 [Salmo salar]
GO:0004672	protein kinase activity	Molecular Function	0.0397616	ncbi_110523266	PKN2	6.92e-08	PREDICTED: serine/threonine-protein kinase N3 [Salmo salar]
GO:0004672	protein kinase activity	Molecular Function	0.0397616	ncbi_110524196	MATK	7.76e-12	PREDICTED: megakaryocyte-associated tyrosine-protein kinase-like [Salmo salar]
GO:0004672	protein kinase activity	Molecular Function	0.0397616	ncbi_110524393	PAK2	0.0015399	PREDICTED: serine/threonine-protein kinase PAK 2 [Salmo salar]
GO:0004672	protein kinase activity	Molecular Function	0.0397616	ncbi_110525022	CDK17	0.0124812	PREDICTED: cyclin-dependent kinase 17-like isoform X1 [Salmo salar]
GO:0004672	protein kinase activity	Molecular Function	0.0397616	ncbi_110526022	TAOK3	5.11e-05	serine/threonine-protein kinase TAO3 [Salmo salar]
GO:0004672	protein kinase activity	Molecular Function	0.0397616	ncbi_110527786	MST1R	3.11e-111	PREDICTED: macrophage-stimulating protein receptor-like [Salmo salar]
GO:0004672	protein kinase activity	Molecular Function	0.0397616	ncbi_110528134	PRKCD	1.73e-05	PREDICTED: protein kinase C delta type-like [Salmo salar]
GO:0004672	protein kinase activity	Molecular Function	0.0397616	ncbi_110528231	CDK2	1.06e-09	cyclin-dependent kinase 2 [Salmo salar]
GO:0004672	protein kinase activity	Molecular Function	0.0397616	ncbi_110528386	STK38	0.000102873	PREDICTED: serine/threonine-protein kinase 38-like isoform X2 [Salmo salar]
GO:0004672	protein kinase activity	Molecular Function	0.0397616	ncbi_110528876	ACVR1	0.00046026	PREDICTED: activin receptor type-1-like [Salmo salar]
GO:0004672	protein kinase activity	Molecular Function	0.0397616	ncbi_110529993	TNK2	2.92e-28	PREDICTED: activated CDC42 kinase 1 isoform X1 [Salmo salar]
GO:0004672	protein kinase activity	Molecular Function	0.0397616	ncbi_110530478	CDK5	0.000976782	PREDICTED: cyclin-dependent-like kinase 5 [Salmo salar]
GO:0004672	protein kinase activity	Molecular Function	0.0397616	ncbi_110531045	ACVR2B	0.0424198	PREDICTED: activin receptor type-2B-like [Salmo salar]
GO:0004672	protein kinase activity	Molecular Function	0.0397616	ncbi_110531501	RIPK4	3.19e-12	receptor-interacting serine/threonine-protein kinase 4 [Salmo salar]
GO:0004672	protein kinase activity	Molecular Function	0.0397616	ncbi_110532194	STK38	5.61e-19	PREDICTED: serine/threonine-protein kinase 38-like isoform X1 [Salmo salar]
GO:0004672	protein kinase activity	Molecular Function	0.0397616	ncbi_110532244	HCK	9.4e-06	PREDICTED: tyrosine-protein kinase HCK-like isoform X1 [Salmo salar]
GO:0004672	protein kinase activity	Molecular Function	0.0397616	ncbi_110532299	PIM1	5.74e-10	PREDICTED: serine/threonine-protein kinase pim-1-like [Salmo salar]
GO:0004672	protein kinase activity	Molecular Function	0.0397616	ncbi_110532382	MET	9.25e-05	PREDICTED: hepatocyte growth factor receptor-like [Salmo salar]
GO:0004672	protein kinase activity	Molecular Function	0.0397616	ncbi_110532582	PINK1	9.13e-11	PREDICTED: serine/threonine-protein kinase PINK1, mitochondrial [Salmo salar]
GO:0004672	protein kinase activity	Molecular Function	0.0397616	ncbi_110533606	GRK6	0.00108325	PREDICTED: G protein-coupled receptor kinase 6-like [Salmo salar]
GO:0004672	protein kinase activity	Molecular Function	0.0397616	ncbi_110533646	RPS6KB1	9.03e-17	PREDICTED: ribosomal protein S6 kinase beta-1-like isoform X1 [Salmo salar]
GO:0004672	protein kinase activity	Molecular Function	0.0397616	ncbi_110535281	RIOK3	3.01e-09	serine/threonine-protein kinase RIO3 [Salmo salar]
GO:0004672	protein kinase activity	Molecular Function	0.0397616	ncbi_110535323	SGK3	3.65e-06	PREDICTED: serine/threonine-protein kinase Sgk3-like isoform X1 [Salmo salar]
GO:0004672	protein kinase activity	Molecular Function	0.0397616	ncbi_110535550	MAP3K8	9.92e-46	PREDICTED: mitogen-activated protein kinase kinase kinase 8-like [Salmo salar]
GO:0004672	protein kinase activity	Molecular Function	0.0397616	ncbi_110535697	MAPK4	0.000267245	PREDICTED: mitogen-activated protein kinase 4-like isoform X1 [Salmo salar]
GO:0004672	protein kinase activity	Molecular Function	0.0397616	ncbi_110537568	DYRK1A	2.93e-14	PREDICTED: dual specificity tyrosine-phosphorylation-regulated kinase 1A isoform X1 [Salmo salar]
GO:0004672	protein kinase activity	Molecular Function	0.0397616	ncbi_110537929	NLK.2	8.93e-15	PREDICTED: serine/threonine-protein kinase NLK2-like [Salmo salar]
GO:0004672	protein kinase activity	Molecular Function	0.0397616	ncbi_110538585	SBK1	0.000692041	PREDICTED: serine/threonine-protein kinase SBK1-like isoform X1 [Salmo salar]
GO:0004672	protein kinase activity	Molecular Function	0.0397616	ncbi_110538764	FAM20C	0.0377223	PREDICTED: extracellular serine/threonine protein kinase FAM20C [Pygoscelis adeliae]
GO:0004672	protein kinase activity	Molecular Function	0.0397616	ncbi_110538768	ERN1	0.000161379	PREDICTED: serine/threonine-protein kinase/endoribonuclease IRE1 [Esox lucius]
GO:0004672	protein kinase activity	Molecular Function	0.0397616	ncbi_110539126	CDK14	0.0248166	PREDICTED: cyclin-dependent kinase 14 isoform X1 [Salmo salar]
GO:0008378	galactosyltransferase activity	Molecular Function	0.045735	ncbi_110489717	GALNT11	1.8e-06	PREDICTED: polypeptide N-acetylgalactosaminyltransferase 11-like [Salmo salar]
GO:0008378	galactosyltransferase activity	Molecular Function	0.045735	ncbi_110494321	C1GALT1B	6.97e-21	PREDICTED: glycoprotein-N-acetylgalactosamine 3-beta-galactosyltransferase 1-B-like [Salmo salar]
GO:0008378	galactosyltransferase activity	Molecular Function	0.045735	ncbi_110502975	GALNT2	1.02e-10	Polypeptide N-acetylgalactosaminyltransferase 2 [Salmo salar]
GO:0008378	galactosyltransferase activity	Molecular Function	0.045735	ncbi_110506282	LARGE2	0.00504274	PREDICTED: glycosyltransferase-like protein LARGE2 [Salmo salar]
GO:0008378	galactosyltransferase activity	Molecular Function	0.045735	ncbi_110521745	B4GALT6	0.0170097	PREDICTED: beta-1,4-galactosyltransferase 6-like [Salmo salar]
GO:0008378	galactosyltransferase activity	Molecular Function	0.045735	ncbi_110524642	B4GALT6	2.44e-07	PREDICTED: beta-1,4-galactosyltransferase 6-like isoform X1 [Salmo salar]
GO:0008378	galactosyltransferase activity	Molecular Function	0.045735	ncbi_110529638	GALNT14	5.22e-06	PREDICTED: polypeptide N-acetylgalactosaminyltransferase 14-like isoform X1 [Salmo salar]
GO:0008378	galactosyltransferase activity	Molecular Function	0.045735	ncbi_110534498	GALNT7	7.97e-15	PREDICTED: N-acetylgalactosaminyltransferase 7-like isoform X1 [Salmo salar]
GO:0008378	galactosyltransferase activity	Molecular Function	0.045735	ncbi_110535293	GALNT11	0.00071211	PREDICTED: polypeptide N-acetylgalactosaminyltransferase 11-like [Salmo salar]
GO:0060560	developmental growth involved in morphogenesis	Biological Process	0.0484197	ncbi_100301653	DCN	6.98e-12	decorin precursor [Oncorhynchus mykiss]
GO:0060560	developmental growth involved in morphogenesis	Biological Process	0.0484197	ncbi_110488209	PARD6G	2.56e-06	PREDICTED: partitioning defective 6 homolog gamma-like [Salmo salar]
GO:0060560	developmental growth involved in morphogenesis	Biological Process	0.0484197	ncbi_110490131	DVL2	0.00734277	PREDICTED: segment polarity protein dishevelled homolog DVL-2-like isoform X1 [Salmo salar]
GO:0060560	developmental growth involved in morphogenesis	Biological Process	0.0484197	ncbi_110492302	SWAP70	0.0267406	PREDICTED: switch-associated protein 70-like isoform X2 [Salmo salar]
GO:0060560	developmental growth involved in morphogenesis	Biological Process	0.0484197	ncbi_110493769	PTK7	0.000132608	PREDICTED: inactive tyrosine-protein kinase 7-like [Salmo salar]
GO:0060560	developmental growth involved in morphogenesis	Biological Process	0.0484197	ncbi_110494662	TARDBP	2.3e-07	PREDICTED: TAR DNA-binding protein 43-like [Salmo salar]
GO:0060560	developmental growth involved in morphogenesis	Biological Process	0.0484197	ncbi_110498147	HNRNPR	5.37e-08	PREDICTED: heterogeneous nuclear ribonucleoprotein R [Salmo salar]
GO:0060560	developmental growth involved in morphogenesis	Biological Process	0.0484197	ncbi_110499890	DCN	1.23e-06	decorin precursor [Oncorhynchus mykiss]
GO:0060560	developmental growth involved in morphogenesis	Biological Process	0.0484197	ncbi_110507966	ROBO2	0.000802859	PREDICTED: roundabout homolog 2-like isoform X9 [Salmo salar]
GO:0060560	developmental growth involved in morphogenesis	Biological Process	0.0484197	ncbi_110508506	VANGL2	2.28e-05	PREDICTED: vang-like protein 2 [Salmo salar]
GO:0060560	developmental growth involved in morphogenesis	Biological Process	0.0484197	ncbi_110508586	CDK5	0.00117118	PREDICTED: cyclin-dependent-like kinase 5 [Salmo salar]
GO:0060560	developmental growth involved in morphogenesis	Biological Process	0.0484197	ncbi_110520278	EAF2	1.04e-07	PREDICTED: ELL-associated factor 2-like isoform X1 [Salmo salar]
GO:0060560	developmental growth involved in morphogenesis	Biological Process	0.0484197	ncbi_110520714	PARD6G	0.00160765	PREDICTED: partitioning defective 6 homolog gamma-like isoform X1 [Salmo salar]
GO:0060560	developmental growth involved in morphogenesis	Biological Process	0.0484197	ncbi_110521096	ISL2A	5.59e-05	PREDICTED: insulin gene enhancer protein ISL-2 isoform X1 [Salmo salar]
GO:0060560	developmental growth involved in morphogenesis	Biological Process	0.0484197	ncbi_110526314	IST1	2.62e-24	KIAA0174 homolog [Salmo salar]
GO:0060560	developmental growth involved in morphogenesis	Biological Process	0.0484197	ncbi_110526315	--	5.67e-19	KIAA0174 homolog [Salmo salar]
GO:0060560	developmental growth involved in morphogenesis	Biological Process	0.0484197	ncbi_110529031	PLXNB1	9.45e-51	PREDICTED: plexin-B1-like isoform X1 [Salmo salar]
GO:0060560	developmental growth involved in morphogenesis	Biological Process	0.0484197	ncbi_110530478	CDK5	0.000976782	PREDICTED: cyclin-dependent-like kinase 5 [Salmo salar]
GO:0060560	developmental growth involved in morphogenesis	Biological Process	0.0484197	ncbi_110537623	ROBO2	0.00275362	PREDICTED: roundabout homolog 3 isoform X4 [Salmo salar]
GO:0060560	developmental growth involved in morphogenesis	Biological Process	0.0484197	ncbi_110537704	MPZL1	5.71e-05	PREDICTED: myelin protein zero-like protein 1 isoform X1 [Salmo salar]
GO:0001883	purine nucleoside binding	Molecular Function	0.0486156	MSTRG.12579	IFIH1	2.53e-11	PREDICTED: probable ATP-dependent RNA helicase DHX58 [Salmo salar]
GO:0001883	purine nucleoside binding	Molecular Function	0.0486156	MSTRG.17377	ABCB11	0.000596971	PREDICTED: bile salt export pump-like isoform X2 [Salmo salar]
GO:0001883	purine nucleoside binding	Molecular Function	0.0486156	MSTRG.20439	RAB1A	2.21e-19	PREDICTED: ras-related protein ORAB-1 [Esox lucius]
GO:0001883	purine nucleoside binding	Molecular Function	0.0486156	MSTRG.23403	YME1L1	7.82e-12	PREDICTED: ATP-dependent zinc metalloprotease YME1L1-like isoform X1 [Salmo salar]
GO:0001883	purine nucleoside binding	Molecular Function	0.0486156	ncbi_100135836	HSP70	1.75e-36	heat shock protein 70a [Oncorhynchus mykiss]
GO:0001883	purine nucleoside binding	Molecular Function	0.0486156	ncbi_100135973	GLUL	1.12e-12	glutamine synthetase [Oncorhynchus mykiss]
GO:0001883	purine nucleoside binding	Molecular Function	0.0486156	ncbi_100136127	MAP2K2	1.15e-07	Dual specificity mitogen-activated protein kinase kinase 2 [Salmo salar]
GO:0001883	purine nucleoside binding	Molecular Function	0.0486156	ncbi_100136278	ABCB1	6.43e-38	P-glycoprotein, partial [Oncorhynchus mykiss]
GO:0001883	purine nucleoside binding	Molecular Function	0.0486156	ncbi_100136604	INSR	1.38e-09	PREDICTED: insulin receptor-like [Salmo salar]
GO:0001883	purine nucleoside binding	Molecular Function	0.0486156	ncbi_100136624	GLUL	1.52e-21	glutamine synthetase [Oncorhynchus mykiss]
GO:0001883	purine nucleoside binding	Molecular Function	0.0486156	ncbi_100136688	ABCB11	7.52e-45	PREDICTED: bile salt export pump-like isoform X2 [Salmo salar]
GO:0001883	purine nucleoside binding	Molecular Function	0.0486156	ncbi_100170208	KRAS	1.83e-12	GTPase KRas [Salmo salar]
GO:0001883	purine nucleoside binding	Molecular Function	0.0486156	ncbi_100301691	HSPA8	3.55e-13	heat shock cognate 70-kd protein [Oncorhynchus mykiss]
GO:0001883	purine nucleoside binding	Molecular Function	0.0486156	ncbi_100305233	DCK	1.49e-138	deoxycytidine kinase [Oncorhynchus mykiss]
GO:0001883	purine nucleoside binding	Molecular Function	0.0486156	ncbi_100499612	IFIH1	1.32e-102	melanoma differentiation associated gene 5 [Oncorhynchus mykiss]
GO:0001883	purine nucleoside binding	Molecular Function	0.0486156	ncbi_100499613	DHX58	8.2e-272	DEXH (Asp-Glu-X-His) box polypeptide 58, partial [Oncorhynchus mykiss]
GO:0001883	purine nucleoside binding	Molecular Function	0.0486156	ncbi_100499620	ABCC5	0.0125532	PREDICTED: multidrug resistance-associated protein 5-like [Salmo salar]
GO:0001883	purine nucleoside binding	Molecular Function	0.0486156	ncbi_110485098	MYH9	0.000861146	PREDICTED: myosin-9 isoform X1 [Cynoglossus semilaevis]
GO:0001883	purine nucleoside binding	Molecular Function	0.0486156	ncbi_110485652	RAB3D	0.00122184	Ras-related protein Rab-3D [Salmo salar]
GO:0001883	purine nucleoside binding	Molecular Function	0.0486156	ncbi_110485655	RAB3D	0.00376453	Ras-related protein Rab-3D [Salmo salar]
GO:0001883	purine nucleoside binding	Molecular Function	0.0486156	ncbi_110485672	GNL1	0.0043239	PREDICTED: guanine nucleotide-binding protein-like 1 [Salmo salar]
GO:0001883	purine nucleoside binding	Molecular Function	0.0486156	ncbi_110485729	ABCC1	0.0139109	PREDICTED: multidrug resistance-associated protein 1-like [Salmo salar]
GO:0001883	purine nucleoside binding	Molecular Function	0.0486156	ncbi_110486103	ATP13A1	5.57e-06	PREDICTED: manganese-transporting ATPase 13A1-like isoform X1 [Salmo salar]
GO:0001883	purine nucleoside binding	Molecular Function	0.0486156	ncbi_110486229	TLK2	0.00510038	PREDICTED: serine/threonine-protein kinase tousled-like 2 isoform X1 [Salmo salar]
GO:0001883	purine nucleoside binding	Molecular Function	0.0486156	ncbi_110486267	MYLK	5.78e-21	PREDICTED: myosin light chain kinase, smooth muscle-like isoform X1 [Salmo salar]
GO:0001883	purine nucleoside binding	Molecular Function	0.0486156	ncbi_110486618	SBK1	1.82e-10	PREDICTED: serine/threonine-protein kinase SBK1-like isoform X1 [Salmo salar]
GO:0001883	purine nucleoside binding	Molecular Function	0.0486156	ncbi_110486686	MAP3K3	0.0207806	PREDICTED: mitogen-activated protein kinase kinase kinase 3 isoform X1 [Esox lucius]
GO:0001883	purine nucleoside binding	Molecular Function	0.0486156	ncbi_110487784	HSPA4	1.66e-63	PREDICTED: heat shock 70 kDa protein 4 isoform X2 [Salmo salar]
GO:0001883	purine nucleoside binding	Molecular Function	0.0486156	ncbi_110488005	RAB5A	2.31e-05	Ras-related protein Rab-5A [Salmo salar]
GO:0001883	purine nucleoside binding	Molecular Function	0.0486156	ncbi_110488117	ABCF1	1.61e-15	PREDICTED: LOW QUALITY PROTEIN: ATP-binding cassette sub-family F member 1-like [Salmo salar]
GO:0001883	purine nucleoside binding	Molecular Function	0.0486156	ncbi_110488150	ARL4A	1.47e-18	PREDICTED: ADP-ribosylation factor-like protein 4A [Salmo salar]
GO:0001883	purine nucleoside binding	Molecular Function	0.0486156	ncbi_110488277	NPR1	0.0207424	PREDICTED: atrial natriuretic peptide receptor 1-like [Salmo salar]
GO:0001883	purine nucleoside binding	Molecular Function	0.0486156	ncbi_110488282	CCT3	8.99e-09	PREDICTED: T-complex protein 1 subunit gamma-like [Salmo salar]
GO:0001883	purine nucleoside binding	Molecular Function	0.0486156	ncbi_110488370	GSK3B	8.22e-05	PREDICTED: glycogen synthase kinase-3 beta-like isoform X1 [Salmo salar]
GO:0001883	purine nucleoside binding	Molecular Function	0.0486156	ncbi_110488558	HSPA9	3.64e-14	PREDICTED: stress-70 protein, mitochondrial [Salmo salar]
GO:0001883	purine nucleoside binding	Molecular Function	0.0486156	ncbi_110488765	RAB6A	0.00239263	PREDICTED: ras-related protein Rab-6A-like isoform X2 [Salmo salar]
GO:0001883	purine nucleoside binding	Molecular Function	0.0486156	ncbi_110488794	RAP2C	0.000115546	ras-related protein Rap-2c [Salmo salar]
GO:0001883	purine nucleoside binding	Molecular Function	0.0486156	ncbi_110489022	MCM7	4.73e-05	PREDICTED: DNA replication licensing factor MCM7 isoform X1 [Salmo salar]
GO:0001883	purine nucleoside binding	Molecular Function	0.0486156	ncbi_110489569	CCT5	1.18e-25	PREDICTED: T-complex protein 1 subunit epsilon-like [Salmo salar]
GO:0001883	purine nucleoside binding	Molecular Function	0.0486156	ncbi_110490005	TUBB6	6.36e-09	PREDICTED: tubulin beta-5 chain [Salmo salar]
GO:0001883	purine nucleoside binding	Molecular Function	0.0486156	ncbi_110490047	DGKD	1.39e-19	PREDICTED: diacylglycerol kinase delta isoform X2 [Salmo salar]
GO:0001883	purine nucleoside binding	Molecular Function	0.0486156	ncbi_110490338	CDK17	0.00129389	PREDICTED: cyclin-dependent kinase 17-like [Salmo salar]
GO:0001883	purine nucleoside binding	Molecular Function	0.0486156	ncbi_110490358	PFKFB3	6.62e-15	PREDICTED: 6-phosphofructo-2-kinase/fructose-2,6-bisphosphatase 3-like isoform X2 [Salmo salar]
GO:0001883	purine nucleoside binding	Molecular Function	0.0486156	ncbi_110490702	--	0.00117118	PREDICTED: NUAK family SNF1-like kinase 1 [Salmo salar]
GO:0001883	purine nucleoside binding	Molecular Function	0.0486156	ncbi_110490736	FUK	1.84e-09	PREDICTED: L-fucose kinase [Salmo salar]
GO:0001883	purine nucleoside binding	Molecular Function	0.0486156	ncbi_110491201	EIF2AK2	3.19e-146	protein kinase containing Z-DNA binding domains [Salmo salar]
GO:0001883	purine nucleoside binding	Molecular Function	0.0486156	ncbi_110491289	PANK1	4.82e-05	PREDICTED: pantothenate kinase 1-like isoform X4 [Salmo salar]
GO:0001883	purine nucleoside binding	Molecular Function	0.0486156	ncbi_110491375	ATAD1B	1.77e-77	PREDICTED: ATPase family AAA domain-containing protein 1-B-like [Salmo salar]
GO:0001883	purine nucleoside binding	Molecular Function	0.0486156	ncbi_110491396	PANK1	5.76e-11	PREDICTED: pantothenate kinase 3-like isoform X1 [Salmo salar]
GO:0001883	purine nucleoside binding	Molecular Function	0.0486156	ncbi_110491702	DCAKD	0.000120351	PREDICTED: dephospho-CoA kinase domain-containing protein [Salmo salar]
GO:0001883	purine nucleoside binding	Molecular Function	0.0486156	ncbi_110491966	ACVR1B	1.23e-07	PREDICTED: activin receptor type-1B-like isoform X1 [Salmo salar]
GO:0001883	purine nucleoside binding	Molecular Function	0.0486156	ncbi_110492153	CDC42	3.56e-08	PREDICTED: cell division control protein 42 homolog isoform X1 [Salmo salar]
GO:0001883	purine nucleoside binding	Molecular Function	0.0486156	ncbi_110492278	WEE1-B	0.000383434	PREDICTED: wee1-like protein kinase [Salmo salar]
GO:0001883	purine nucleoside binding	Molecular Function	0.0486156	ncbi_110492312	RHOAB	2.53e-15	PREDICTED: transforming protein RhoA-like [Salmo salar]
GO:0001883	purine nucleoside binding	Molecular Function	0.0486156	ncbi_110492513	UCKL1	3.7e-41	PREDICTED: uridine-cytidine kinase-like 1 isoform X4 [Salmo salar]
GO:0001883	purine nucleoside binding	Molecular Function	0.0486156	ncbi_110492571	CDK16	0.00302935	PREDICTED: cyclin-dependent kinase 16 isoform X2 [Salmo salar]
GO:0001883	purine nucleoside binding	Molecular Function	0.0486156	ncbi_110492591	PIM1	3.96e-05	PREDICTED: LOW QUALITY PROTEIN: serine/threonine-protein kinase pim-1-like [Salmo salar]
GO:0001883	purine nucleoside binding	Molecular Function	0.0486156	ncbi_110492657	HCK	6.85e-11	tyrosine-protein kinase HCK [Salmo salar]
GO:0001883	purine nucleoside binding	Molecular Function	0.0486156	ncbi_110493445	DDX17	0.000713299	PREDICTED: probable ATP-dependent RNA helicase DDX17 isoform X1 [Esox lucius]
GO:0001883	purine nucleoside binding	Molecular Function	0.0486156	ncbi_110493447	ASNA1	3.35e-07	PREDICTED: ATPase ASNA1 [Notothenia coriiceps]
GO:0001883	purine nucleoside binding	Molecular Function	0.0486156	ncbi_110493769	PTK7	0.000132608	PREDICTED: inactive tyrosine-protein kinase 7-like [Salmo salar]
GO:0001883	purine nucleoside binding	Molecular Function	0.0486156	ncbi_110494058	PIK3C2B	1.16e-11	PREDICTED: phosphatidylinositol 4-phosphate 3-kinase C2 domain-containing subunit beta-like [Salmo salar]
GO:0001883	purine nucleoside binding	Molecular Function	0.0486156	ncbi_110494209	CDK2	0.0125092	PREDICTED: cyclin-dependent kinase 2-like [Salmo salar]
GO:0001883	purine nucleoside binding	Molecular Function	0.0486156	ncbi_110494214	CDK4	1.05e-07	PREDICTED: cyclin-dependent kinase 4-like [Salmo salar]
GO:0001883	purine nucleoside binding	Molecular Function	0.0486156	ncbi_110494302	PRKCD	1.44e-17	PREDICTED: protein kinase C delta type-like [Salmo salar]
GO:0001883	purine nucleoside binding	Molecular Function	0.0486156	ncbi_110494344	GNAT2	0.00609102	PREDICTED: guanine nucleotide-binding protein G(t) subunit alpha-2-like isoform X1 [Salmo salar]
GO:0001883	purine nucleoside binding	Molecular Function	0.0486156	ncbi_110494492	MX2	1.73e-143	interferon-induced GTP-binding protein Mx2 [Oncorhynchus mykiss]
GO:0001883	purine nucleoside binding	Molecular Function	0.0486156	ncbi_110494493	MX3	3.69e-61	RBTMx3 [Oncorhynchus mykiss]
GO:0001883	purine nucleoside binding	Molecular Function	0.0486156	ncbi_110495683	ATP11A	2.72e-07	PREDICTED: probable phospholipid-transporting ATPase IH [Salmo salar]
GO:0001883	purine nucleoside binding	Molecular Function	0.0486156	ncbi_110495748	ACVR1	8.85e-07	PREDICTED: activin receptor type-1-like [Salmo salar]
GO:0001883	purine nucleoside binding	Molecular Function	0.0486156	ncbi_110495838	ACTR3	0.0111057	PREDICTED: actin-related protein 3-like [Salmo salar]
GO:0001883	purine nucleoside binding	Molecular Function	0.0486156	ncbi_110496007	ARF4	6.23e-65	PREDICTED: ADP-ribosylation factor 4-like [Salmo salar]
GO:0001883	purine nucleoside binding	Molecular Function	0.0486156	ncbi_110496156	AK2	7.79e-11	PREDICTED: adenylate kinase 2, mitochondrial isoform X1 [Salmo salar]
GO:0001883	purine nucleoside binding	Molecular Function	0.0486156	ncbi_110496299	ILF2	6.03e-08	PREDICTED: interleukin enhancer-binding factor 2 homolog [Salmo salar]
GO:0001883	purine nucleoside binding	Molecular Function	0.0486156	ncbi_110496447	ARL4A	2.42e-06	PREDICTED: ADP-ribosylation factor-like protein 4A [Salmo salar]
GO:0001883	purine nucleoside binding	Molecular Function	0.0486156	ncbi_110496493	YRK	3.46e-09	PREDICTED: proto-oncogene tyrosine-protein kinase Yrk-like isoform X1 [Salmo salar]
GO:0001883	purine nucleoside binding	Molecular Function	0.0486156	ncbi_110496645	CDK6	0.0150099	PREDICTED: cyclin-dependent kinase 6-like [Salmo salar]
GO:0001883	purine nucleoside binding	Molecular Function	0.0486156	ncbi_110496768	TRIB1	0.0164262	PREDICTED: tribbles homolog 1-like [Salmo salar]
GO:0001883	purine nucleoside binding	Molecular Function	0.0486156	ncbi_110496976	HRAS	5.66e-05	PREDICTED: GTPase NRas [Ochotona princeps]
GO:0001883	purine nucleoside binding	Molecular Function	0.0486156	ncbi_110497658	TYRO3	0.000103946	PREDICTED: tyrosine-protein kinase receptor TYRO3-like [Salmo salar]
GO:0001883	purine nucleoside binding	Molecular Function	0.0486156	ncbi_110497766	PSMC6	3.12e-05	proteasome (prosome, macropain) 26S subunit, ATPase, 6 [Esox lucius]
GO:0001883	purine nucleoside binding	Molecular Function	0.0486156	ncbi_110497890	MAPK12	5.97e-16	PREDICTED: mitogen-activated protein kinase 12-like [Salmo salar]
GO:0001883	purine nucleoside binding	Molecular Function	0.0486156	ncbi_110497967	ADSSL1C	3.78e-26	adenylosuccinate synthetase isozyme 1 C [Salmo salar]
GO:0001883	purine nucleoside binding	Molecular Function	0.0486156	ncbi_110498086	NRBP1	0.00872119	PREDICTED: nuclear receptor-binding protein-like [Salmo salar]
GO:0001883	purine nucleoside binding	Molecular Function	0.0486156	ncbi_110498124	MYO6	0.00115745	PREDICTED: unconventional myosin-VI-like isoform X1 [Salmo salar]
GO:0001883	purine nucleoside binding	Molecular Function	0.0486156	ncbi_110498177	WARS	3.46e-12	PREDICTED: tryptophan--tRNA ligase, cytoplasmic [Salmo salar]
GO:0001883	purine nucleoside binding	Molecular Function	0.0486156	ncbi_110498306	UBE2D2	0.000266843	PREDICTED: ubiquitin-conjugating enzyme E2 D2-like [Salmo salar]
GO:0001883	purine nucleoside binding	Molecular Function	0.0486156	ncbi_110498644	SMARCA5	1.94e-06	PREDICTED: SWI/SNF-related matrix-associated actin-dependent regulator of chromatin subfamily A member 5 [Esox lucius]
GO:0001883	purine nucleoside binding	Molecular Function	0.0486156	ncbi_110499062	ARF1	1.24e-26	ADP-ribosylation factor 1 like [Salmo salar]
GO:0001883	purine nucleoside binding	Molecular Function	0.0486156	ncbi_110499151	CHUK	1.5e-12	PREDICTED: inhibitor of nuclear factor kappa-B kinase subunit alpha-like [Salmo salar]
GO:0001883	purine nucleoside binding	Molecular Function	0.0486156	ncbi_110499295	AKT3	0.000831236	PREDICTED: RAC-gamma serine/threonine-protein kinase isoform X1 [Salmo salar]
GO:0001883	purine nucleoside binding	Molecular Function	0.0486156	ncbi_110499299	ABCG5	1.64e-15	PREDICTED: ATP-binding cassette sub-family G member 5 [Salmo salar]
GO:0001883	purine nucleoside binding	Molecular Function	0.0486156	ncbi_110499407	HK1	0.00129227	PREDICTED: hexokinase-1-like isoform X1 [Salmo salar]
GO:0001883	purine nucleoside binding	Molecular Function	0.0486156	ncbi_110500133	PFKFB3	0.00199259	PREDICTED: 6-phosphofructo-2-kinase/fructose-2,6-bisphosphatase 3 isoform X3 [Salmo salar]
GO:0001883	purine nucleoside binding	Molecular Function	0.0486156	ncbi_110500140	CAMK1D	2.06e-06	PREDICTED: calcium/calmodulin-dependent protein kinase type 1D-like isoform X2 [Salmo salar]
GO:0001883	purine nucleoside binding	Molecular Function	0.0486156	ncbi_110500290	PIM3	0.00257941	PREDICTED: serine/threonine-protein kinase pim-3 [Salmo salar]
GO:0001883	purine nucleoside binding	Molecular Function	0.0486156	ncbi_110500312	RAB32	0.00672234	PREDICTED: ras-related protein Rab-38-like isoform X1 [Salmo salar]
GO:0001883	purine nucleoside binding	Molecular Function	0.0486156	ncbi_110500376	EIF4A1	6.77e-22	PREDICTED: eukaryotic initiation factor 4A-I [Salmo salar]
GO:0001883	purine nucleoside binding	Molecular Function	0.0486156	ncbi_110501448	MAP3K20	6.66e-07	PREDICTED: mitogen-activated protein kinase kinase kinase MLT-like isoform X2 [Salmo salar]
GO:0001883	purine nucleoside binding	Molecular Function	0.0486156	ncbi_110501678	LATS2	0.00476472	PREDICTED: serine/threonine-protein kinase LATS2-like [Salmo salar]
GO:0001883	purine nucleoside binding	Molecular Function	0.0486156	ncbi_110501792	MYO1B	2.26e-06	PREDICTED: unconventional myosin-Ib-like isoform X1 [Salmo salar]
GO:0001883	purine nucleoside binding	Molecular Function	0.0486156	ncbi_110501847	RAB5B	1.56e-09	PREDICTED: ras-related protein Rab-5B-like [Salmo salar]
GO:0001883	purine nucleoside binding	Molecular Function	0.0486156	ncbi_110501874	RND3	4.03e-13	PREDICTED: rho-related GTP-binding protein RhoE-like [Salmo salar]
GO:0001883	purine nucleoside binding	Molecular Function	0.0486156	ncbi_110502730	HK1	1.86e-15	unnamed protein product [Oncorhynchus mykiss]
GO:0001883	purine nucleoside binding	Molecular Function	0.0486156	ncbi_110503550	GFM1	1.07e-09	PREDICTED: elongation factor G, mitochondrial isoform X1 [Salmo salar]
GO:0001883	purine nucleoside binding	Molecular Function	0.0486156	ncbi_110503560	MAP3K10	4.5e-06	PREDICTED: mitogen-activated protein kinase kinase kinase 10 [Salmo salar]
GO:0001883	purine nucleoside binding	Molecular Function	0.0486156	ncbi_110504079	HSPA13	1.79e-17	PREDICTED: heat shock 70 kDa protein 13-like [Salmo salar]
GO:0001883	purine nucleoside binding	Molecular Function	0.0486156	ncbi_110504365	ERBB4	1.95e-05	PREDICTED: receptor tyrosine-protein kinase erbB-4-like isoform X1 [Salmo salar]
GO:0001883	purine nucleoside binding	Molecular Function	0.0486156	ncbi_110504558	PRPS1	5.36e-08	PREDICTED: ribose-phosphate pyrophosphokinase 1-like isoform X2 [Salmo salar]
GO:0001883	purine nucleoside binding	Molecular Function	0.0486156	ncbi_110504684	UBE2D2	3.38e-14	ubiquitin-conjugating enzyme E2 D2 isoform 1 [Homo sapiens]
GO:0001883	purine nucleoside binding	Molecular Function	0.0486156	ncbi_110505580	ARF6	2.17e-18	PREDICTED: ADP-ribosylation factor 6 [Salmo salar]
GO:0001883	purine nucleoside binding	Molecular Function	0.0486156	ncbi_110505802	TYRO3	0.0120724	PREDICTED: tyrosine-protein kinase receptor TYRO3-like isoform X1 [Salmo salar]
GO:0001883	purine nucleoside binding	Molecular Function	0.0486156	ncbi_110506681	RRAS2	5.15e-08	PREDICTED: ras-related protein R-Ras2 [Stegastes partitus]
GO:0001883	purine nucleoside binding	Molecular Function	0.0486156	ncbi_110506892	MTHFS	0.00147091	PREDICTED: 5-formyltetrahydrofolate cyclo-ligase [Salmo salar]
GO:0001883	purine nucleoside binding	Molecular Function	0.0486156	ncbi_110507118	LIMK1	0.00270987	PREDICTED: LIM domain kinase 1-like isoform X1 [Salmo salar]
GO:0001883	purine nucleoside binding	Molecular Function	0.0486156	ncbi_110507328	ABCF3	7.68e-41	PREDICTED: ATP-binding cassette sub-family F member 3-like [Salmo salar]
GO:0001883	purine nucleoside binding	Molecular Function	0.0486156	ncbi_110507430	RHOU	2.76e-15	PREDICTED: rho-related GTP-binding protein RhoU-like [Salmo salar]
GO:0001883	purine nucleoside binding	Molecular Function	0.0486156	ncbi_110507604	CKM	0.0028724	PREDICTED: creatine kinase M-type-like [Salmo salar]
GO:0001883	purine nucleoside binding	Molecular Function	0.0486156	ncbi_110507755	NEK8	0.00553368	PREDICTED: serine/threonine-protein kinase Nek8 [Salmo salar]
GO:0001883	purine nucleoside binding	Molecular Function	0.0486156	ncbi_110508219	PKN2	9.7e-05	PREDICTED: serine/threonine-protein kinase N2-like [Salmo salar]
GO:0001883	purine nucleoside binding	Molecular Function	0.0486156	ncbi_110508586	CDK5	0.00117118	PREDICTED: cyclin-dependent-like kinase 5 [Salmo salar]
GO:0001883	purine nucleoside binding	Molecular Function	0.0486156	ncbi_110508649	VPS4B	8.36e-24	PREDICTED: vacuolar protein sorting-associated protein 4B isoform X1 [Salmo salar]
GO:0001883	purine nucleoside binding	Molecular Function	0.0486156	ncbi_110509503	UCK1	1.16e-47	PREDICTED: uridine-cytidine kinase 1-like [Salmo salar]
GO:0001883	purine nucleoside binding	Molecular Function	0.0486156	ncbi_110509539	MAP3K1	3.29e-08	PREDICTED: mitogen-activated protein kinase kinase kinase 1 isoform X2 [Salmo salar]
GO:0001883	purine nucleoside binding	Molecular Function	0.0486156	ncbi_110509902	MAT2A	0.00071211	PREDICTED: S-adenosylmethionine synthase isoform type-2 [Salmo salar]
GO:0001883	purine nucleoside binding	Molecular Function	0.0486156	ncbi_110510110	UBE2D2	2.56e-15	ubiquitin-conjugating enzyme E2 D2 isoform 1 [Homo sapiens]
GO:0001883	purine nucleoside binding	Molecular Function	0.0486156	ncbi_110510175	DDX6	1.42e-14	PREDICTED: probable ATP-dependent RNA helicase ddx6 [Salmo salar]
GO:0001883	purine nucleoside binding	Molecular Function	0.0486156	ncbi_110511923	NOD1	2.44e-47	PREDICTED: nucleotide-binding oligomerization domain-containing protein 1-like [Salmo salar]
GO:0001883	purine nucleoside binding	Molecular Function	0.0486156	ncbi_110513517	CCT3	3.09e-10	PREDICTED: T-complex protein 1 subunit gamma [Salmo salar]
GO:0001883	purine nucleoside binding	Molecular Function	0.0486156	ncbi_110514944	RAB11A	1.72e-09	PREDICTED: ras-related protein Rab-11A-like [Salmo salar]
GO:0001883	purine nucleoside binding	Molecular Function	0.0486156	ncbi_110517442	STK40	2.31e-13	PREDICTED: serine/threonine-protein kinase 40 isoform X1 [Salmo salar]
GO:0001883	purine nucleoside binding	Molecular Function	0.0486156	ncbi_110520051	ACVR1C	4.26e-10	PREDICTED: activin receptor type-1C isoform X2 [Apteryx australis mantelli]
GO:0001883	purine nucleoside binding	Molecular Function	0.0486156	ncbi_110520114	MAP3K20	1.81e-41	PREDICTED: mitogen-activated protein kinase kinase kinase MLT-like [Salmo salar]
GO:0001883	purine nucleoside binding	Molecular Function	0.0486156	ncbi_110520213	UBE2F	7.37e-05	NEDD8-conjugating enzyme UBE2F [Salmo salar]
GO:0001883	purine nucleoside binding	Molecular Function	0.0486156	ncbi_110520290	MYO1B	7.07e-18	PREDICTED: unconventional myosin-Ib-like isoform X1 [Salmo salar]
GO:0001883	purine nucleoside binding	Molecular Function	0.0486156	ncbi_110520406	LATS2	0.0181684	PREDICTED: serine/threonine-protein kinase LATS2-like isoform X1 [Salmo salar]
GO:0001883	purine nucleoside binding	Molecular Function	0.0486156	ncbi_110520415	WARS2	0.0267619	PREDICTED: tryptophan--tRNA ligase, mitochondrial isoform X1 [Salmo salar]
GO:0001883	purine nucleoside binding	Molecular Function	0.0486156	ncbi_110520477	RAB20	2.32e-41	PREDICTED: ras-related protein Rab-20-like [Salmo salar]
GO:0001883	purine nucleoside binding	Molecular Function	0.0486156	ncbi_110521032	MARK3	0.00456275	PREDICTED: MAP/microtubule affinity-regulating kinase 3 isoform X6 [Ceratotherium simum simum]
GO:0001883	purine nucleoside binding	Molecular Function	0.0486156	ncbi_110521374	MLKL	2.14e-28	PREDICTED: mixed lineage kinase domain-like protein [Salmo salar]
GO:0001883	purine nucleoside binding	Molecular Function	0.0486156	ncbi_110521416	NUAK1	0.00136506	PREDICTED: NUAK family SNF1-like kinase 1 [Salmo salar]
GO:0001883	purine nucleoside binding	Molecular Function	0.0486156	ncbi_110522122	MAP3K7	0.00587892	PREDICTED: mitogen-activated protein kinase kinase kinase 7 isoform X1 [Salmo salar]
GO:0001883	purine nucleoside binding	Molecular Function	0.0486156	ncbi_110522488	HSP90A.1	9.57e-39	PREDICTED: heat shock protein HSP 90-alpha-like [Salmo salar]
GO:0001883	purine nucleoside binding	Molecular Function	0.0486156	ncbi_110523119	NARS	1.38e-25	syncoilin [Salmo salar]
GO:0001883	purine nucleoside binding	Molecular Function	0.0486156	ncbi_110523192	PLK2	0.000148714	PREDICTED: serine/threonine-protein kinase PLK2 [Salmo salar]
GO:0001883	purine nucleoside binding	Molecular Function	0.0486156	ncbi_110523240	FPGS	9.81e-25	PREDICTED: folylpolyglutamate synthase, mitochondrial isoform X2 [Salmo salar]
GO:0001883	purine nucleoside binding	Molecular Function	0.0486156	ncbi_110523266	PKN2	6.92e-08	PREDICTED: serine/threonine-protein kinase N3 [Salmo salar]
GO:0001883	purine nucleoside binding	Molecular Function	0.0486156	ncbi_110523600	HSPA5	9.79e-33	PREDICTED: 78 kDa glucose-regulated protein-like [Salmo salar]
GO:0001883	purine nucleoside binding	Molecular Function	0.0486156	ncbi_110523728	RHOF	2.05e-16	Rho-related GTP-binding protein RhoF [Oncorhynchus mykiss]
GO:0001883	purine nucleoside binding	Molecular Function	0.0486156	ncbi_110524196	MATK	7.76e-12	PREDICTED: megakaryocyte-associated tyrosine-protein kinase-like [Salmo salar]
GO:0001883	purine nucleoside binding	Molecular Function	0.0486156	ncbi_110524393	PAK2	0.0015399	PREDICTED: serine/threonine-protein kinase PAK 2 [Salmo salar]
GO:0001883	purine nucleoside binding	Molecular Function	0.0486156	ncbi_110525022	CDK17	0.0124812	PREDICTED: cyclin-dependent kinase 17-like isoform X1 [Salmo salar]
GO:0001883	purine nucleoside binding	Molecular Function	0.0486156	ncbi_110525708	MAT2A	1.06e-15	PREDICTED: S-adenosylmethionine synthase isoform type-2-like [Salmo salar]
GO:0001883	purine nucleoside binding	Molecular Function	0.0486156	ncbi_110526022	TAOK3	5.11e-05	serine/threonine-protein kinase TAO3 [Salmo salar]
GO:0001883	purine nucleoside binding	Molecular Function	0.0486156	ncbi_110526050	MSH3	0.00029396	PREDICTED: LOW QUALITY PROTEIN: DNA mismatch repair protein Msh3 [Lates calcarifer]
GO:0001883	purine nucleoside binding	Molecular Function	0.0486156	ncbi_110526273	DNAJA2	8.13e-27	PREDICTED: dnaJ homolog subfamily A member 2 [Salmo salar]
GO:0001883	purine nucleoside binding	Molecular Function	0.0486156	ncbi_110526389	KARS	3.23e-45	PREDICTED: lysine--tRNA ligase isoform X1 [Salmo salar]
GO:0001883	purine nucleoside binding	Molecular Function	0.0486156	ncbi_110526410	MYO1E	0.00017885	PREDICTED: unconventional myosin-Ie isoform X1 [Salmo salar]
GO:0001883	purine nucleoside binding	Molecular Function	0.0486156	ncbi_110526550	RRAS2	1.98e-06	PREDICTED: ras-related protein R-Ras2 [Stegastes partitus]
GO:0001883	purine nucleoside binding	Molecular Function	0.0486156	ncbi_110526805	CARS	2.56e-25	PREDICTED: cysteine--tRNA ligase, cytoplasmic-like [Salmo salar]
GO:0001883	purine nucleoside binding	Molecular Function	0.0486156	ncbi_110527351	ATP11A	0.0106488	PREDICTED: probable phospholipid-transporting ATPase IH [Salmo salar]
GO:0001883	purine nucleoside binding	Molecular Function	0.0486156	ncbi_110527916	HELLS	9.44e-05	PREDICTED: lymphocyte-specific helicase-like isoform X1 [Salmo salar]
GO:0001883	purine nucleoside binding	Molecular Function	0.0486156	ncbi_110527942	PFKFB4	1.84e-06	PREDICTED: 6-phosphofructo-2-kinase/fructose-2,6-biphosphatase 4 isoform X2 [Salmo salar]
GO:0001883	purine nucleoside binding	Molecular Function	0.0486156	ncbi_110528009	PANK4	4.31e-13	PREDICTED: pantothenate kinase 4-like isoform X1 [Salmo salar]
GO:0001883	purine nucleoside binding	Molecular Function	0.0486156	ncbi_110528134	PRKCD	1.73e-05	PREDICTED: protein kinase C delta type-like [Salmo salar]
GO:0001883	purine nucleoside binding	Molecular Function	0.0486156	ncbi_110528142	RAB7	6.01e-07	PREDICTED: ras-related protein Rab-7a-like isoform X1 [Salmo salar]
GO:0001883	purine nucleoside binding	Molecular Function	0.0486156	ncbi_110528231	CDK2	1.06e-09	cyclin-dependent kinase 2 [Salmo salar]
GO:0001883	purine nucleoside binding	Molecular Function	0.0486156	ncbi_110528386	STK38	0.000102873	PREDICTED: serine/threonine-protein kinase 38-like isoform X2 [Salmo salar]
GO:0001883	purine nucleoside binding	Molecular Function	0.0486156	ncbi_110528799	ABCC4	3.13e-14	PREDICTED: multidrug resistance-associated protein 4-like isoform X1 [Salmo salar]
GO:0001883	purine nucleoside binding	Molecular Function	0.0486156	ncbi_110528876	ACVR1	0.00046026	PREDICTED: activin receptor type-1-like [Salmo salar]
GO:0001883	purine nucleoside binding	Molecular Function	0.0486156	ncbi_110528975	PAPSS2	8.18e-10	PREDICTED: bifunctional 3'-phosphoadenosine 5'-phosphosulfate synthase 2-like [Salmo salar]
GO:0001883	purine nucleoside binding	Molecular Function	0.0486156	ncbi_110529844	HSP90A.1	4.47e-20	Heat shock protein HSP 90-alpha [Salmo salar]
GO:0001883	purine nucleoside binding	Molecular Function	0.0486156	ncbi_110529993	TNK2	2.92e-28	PREDICTED: activated CDC42 kinase 1 isoform X1 [Salmo salar]
GO:0001883	purine nucleoside binding	Molecular Function	0.0486156	ncbi_110530058	EIF4A2	4.39e-08	PREDICTED: eukaryotic initiation factor 4A-II isoform X1 [Salmo salar]
GO:0001883	purine nucleoside binding	Molecular Function	0.0486156	ncbi_110530473	SAR1B	2.57e-08	PREDICTED: GTP-binding protein SAR1b-like [Salmo salar]
GO:0001883	purine nucleoside binding	Molecular Function	0.0486156	ncbi_110530478	CDK5	0.000976782	PREDICTED: cyclin-dependent-like kinase 5 [Salmo salar]
GO:0001883	purine nucleoside binding	Molecular Function	0.0486156	ncbi_110530750	RAP2A	0.00117967	PREDICTED: ras-related protein Rap-2b-like [Salmo salar]
GO:0001883	purine nucleoside binding	Molecular Function	0.0486156	ncbi_110530927	MAT1A	3.91e-15	PREDICTED: S-adenosylmethionine synthase isoform type-1 [Salmo salar]
GO:0001883	purine nucleoside binding	Molecular Function	0.0486156	ncbi_110531045	ACVR2B	0.0424198	PREDICTED: activin receptor type-2B-like [Salmo salar]
GO:0001883	purine nucleoside binding	Molecular Function	0.0486156	ncbi_110531501	RIPK4	3.19e-12	receptor-interacting serine/threonine-protein kinase 4 [Salmo salar]
GO:0001883	purine nucleoside binding	Molecular Function	0.0486156	ncbi_110532194	STK38	5.61e-19	PREDICTED: serine/threonine-protein kinase 38-like isoform X1 [Salmo salar]
GO:0001883	purine nucleoside binding	Molecular Function	0.0486156	ncbi_110532244	HCK	9.4e-06	PREDICTED: tyrosine-protein kinase HCK-like isoform X1 [Salmo salar]
GO:0001883	purine nucleoside binding	Molecular Function	0.0486156	ncbi_110532299	PIM1	5.74e-10	PREDICTED: serine/threonine-protein kinase pim-1-like [Salmo salar]
GO:0001883	purine nucleoside binding	Molecular Function	0.0486156	ncbi_110532582	PINK1	9.13e-11	PREDICTED: serine/threonine-protein kinase PINK1, mitochondrial [Salmo salar]
GO:0001883	purine nucleoside binding	Molecular Function	0.0486156	ncbi_110532757	SARS	1.34e-25	PREDICTED: serine--tRNA ligase, cytoplasmic-like [Salmo salar]
GO:0001883	purine nucleoside binding	Molecular Function	0.0486156	ncbi_110533491	CKM	0.0146306	creatine kinase-2 [Salmo salar]
GO:0001883	purine nucleoside binding	Molecular Function	0.0486156	ncbi_110533505	HYOU1	7.86e-16	PREDICTED: hypoxia up-regulated protein 1 [Salmo salar]
GO:0001883	purine nucleoside binding	Molecular Function	0.0486156	ncbi_110533606	GRK6	0.00108325	PREDICTED: G protein-coupled receptor kinase 6-like [Salmo salar]
GO:0001883	purine nucleoside binding	Molecular Function	0.0486156	ncbi_110533646	RPS6KB1	9.03e-17	PREDICTED: ribosomal protein S6 kinase beta-1-like isoform X1 [Salmo salar]
GO:0001883	purine nucleoside binding	Molecular Function	0.0486156	ncbi_110533824	SMARCA5	0.000118196	PREDICTED: SWI/SNF-related matrix-associated actin-dependent regulator of chromatin subfamily A member 5-like isoform X1 [Salmo salar]
GO:0001883	purine nucleoside binding	Molecular Function	0.0486156	ncbi_110533990	EHD1	6.8e-30	PREDICTED: EH domain-containing protein 1-like [Salmo salar]
GO:0001883	purine nucleoside binding	Molecular Function	0.0486156	ncbi_110534117	UBE2D2	1.73e-58	ubiquitin-conjugating enzyme E2 D2 isoform 1 [Homo sapiens]
GO:0001883	purine nucleoside binding	Molecular Function	0.0486156	ncbi_110534261	RUVBL2	3.53e-08	PREDICTED: ruvB-like 2 [Salmo salar]
GO:0001883	purine nucleoside binding	Molecular Function	0.0486156	ncbi_110534844	ATP2A1	0.041727	PREDICTED: sarcoplasmic/endoplasmic reticulum calcium ATPase 1-like isoform X1 [Salmo salar]
GO:0001883	purine nucleoside binding	Molecular Function	0.0486156	ncbi_110535281	RIOK3	3.01e-09	serine/threonine-protein kinase RIO3 [Salmo salar]
GO:0001883	purine nucleoside binding	Molecular Function	0.0486156	ncbi_110535323	SGK3	3.65e-06	PREDICTED: serine/threonine-protein kinase Sgk3-like isoform X1 [Salmo salar]
GO:0001883	purine nucleoside binding	Molecular Function	0.0486156	ncbi_110535550	MAP3K8	9.92e-46	PREDICTED: mitogen-activated protein kinase kinase kinase 8-like [Salmo salar]
GO:0001883	purine nucleoside binding	Molecular Function	0.0486156	ncbi_110536042	UBE2D4	0.00035297	ubiquitin-conjugating enzyme E2 D4 [Homo sapiens]
GO:0001883	purine nucleoside binding	Molecular Function	0.0486156	ncbi_110536221	ATAD1A	4.64e-09	PREDICTED: ATPase family AAA domain-containing protein 1-A-like [Salmo salar]
GO:0001883	purine nucleoside binding	Molecular Function	0.0486156	ncbi_110536977	AK3	0.0372876	PREDICTED: GTP:AMP phosphotransferase AK3, mitochondrial-like isoform X1 [Salmo salar]
GO:0001883	purine nucleoside binding	Molecular Function	0.0486156	ncbi_110537302	SMARCA1	1.13e-12	PREDICTED: SWI/SNF-related matrix-associated actin-dependent regulator of chromatin subfamily A member 5-like isoform X1 [Salmo salar]
GO:0001883	purine nucleoside binding	Molecular Function	0.0486156	ncbi_110537568	DYRK1A	2.93e-14	PREDICTED: dual specificity tyrosine-phosphorylation-regulated kinase 1A isoform X1 [Salmo salar]
GO:0001883	purine nucleoside binding	Molecular Function	0.0486156	ncbi_110537640	HYOU1	6.29e-13	PREDICTED: hypoxia up-regulated protein 1-like isoform X1 [Salmo salar]
GO:0001883	purine nucleoside binding	Molecular Function	0.0486156	ncbi_110537826	ATP2A1	0.00117896	PREDICTED: sarcoplasmic/endoplasmic reticulum calcium ATPase 1-like isoform X2 [Salmo salar]
GO:0001883	purine nucleoside binding	Molecular Function	0.0486156	ncbi_110537887	NME3	0.00931267	Nucleoside diphosphate kinase 3 precursor [Salmo salar]
GO:0001883	purine nucleoside binding	Molecular Function	0.0486156	ncbi_110537929	NLK.2	8.93e-15	PREDICTED: serine/threonine-protein kinase NLK2-like [Salmo salar]
GO:0001883	purine nucleoside binding	Molecular Function	0.0486156	ncbi_110537989	ATP13A1	3.89e-10	PREDICTED: manganese-transporting ATPase 13A1-like [Salmo salar]
GO:0001883	purine nucleoside binding	Molecular Function	0.0486156	ncbi_110538182	CNP	2.44e-67	PREDICTED: 2',3'-cyclic-nucleotide 3'-phosphodiesterase-like isoform X1 [Salmo salar]
GO:0001883	purine nucleoside binding	Molecular Function	0.0486156	ncbi_110538221	ARF2	5.71e-13	PREDICTED: ADP-ribosylation factor 2 [Esox lucius]
GO:0001883	purine nucleoside binding	Molecular Function	0.0486156	ncbi_110538365	GUCY2C	9.26e-07	PREDICTED: heat-stable enterotoxin receptor-like [Salmo salar]
GO:0001883	purine nucleoside binding	Molecular Function	0.0486156	ncbi_110538585	SBK1	0.000692041	PREDICTED: serine/threonine-protein kinase SBK1-like isoform X1 [Salmo salar]
GO:0001883	purine nucleoside binding	Molecular Function	0.0486156	ncbi_110538641	MAP3K3	0.000749702	PREDICTED: mitogen-activated protein kinase kinase kinase 3 isoform X1 [Esox lucius]
GO:0001883	purine nucleoside binding	Molecular Function	0.0486156	ncbi_110538768	ERN1	0.000161379	PREDICTED: serine/threonine-protein kinase/endoribonuclease IRE1 [Esox lucius]
GO:0001883	purine nucleoside binding	Molecular Function	0.0486156	ncbi_110539126	CDK14	0.0248166	PREDICTED: cyclin-dependent kinase 14 isoform X1 [Salmo salar]
GO:0032549	ribonucleoside binding	Molecular Function	0.0486156	MSTRG.12579	IFIH1	2.53e-11	PREDICTED: probable ATP-dependent RNA helicase DHX58 [Salmo salar]
GO:0032549	ribonucleoside binding	Molecular Function	0.0486156	MSTRG.17377	ABCB11	0.000596971	PREDICTED: bile salt export pump-like isoform X2 [Salmo salar]
GO:0032549	ribonucleoside binding	Molecular Function	0.0486156	MSTRG.20439	RAB1A	2.21e-19	PREDICTED: ras-related protein ORAB-1 [Esox lucius]
GO:0032549	ribonucleoside binding	Molecular Function	0.0486156	MSTRG.23403	YME1L1	7.82e-12	PREDICTED: ATP-dependent zinc metalloprotease YME1L1-like isoform X1 [Salmo salar]
GO:0032549	ribonucleoside binding	Molecular Function	0.0486156	ncbi_100135836	HSP70	1.75e-36	heat shock protein 70a [Oncorhynchus mykiss]
GO:0032549	ribonucleoside binding	Molecular Function	0.0486156	ncbi_100135973	GLUL	1.12e-12	glutamine synthetase [Oncorhynchus mykiss]
GO:0032549	ribonucleoside binding	Molecular Function	0.0486156	ncbi_100136127	MAP2K2	1.15e-07	Dual specificity mitogen-activated protein kinase kinase 2 [Salmo salar]
GO:0032549	ribonucleoside binding	Molecular Function	0.0486156	ncbi_100136278	ABCB1	6.43e-38	P-glycoprotein, partial [Oncorhynchus mykiss]
GO:0032549	ribonucleoside binding	Molecular Function	0.0486156	ncbi_100136604	INSR	1.38e-09	PREDICTED: insulin receptor-like [Salmo salar]
GO:0032549	ribonucleoside binding	Molecular Function	0.0486156	ncbi_100136624	GLUL	1.52e-21	glutamine synthetase [Oncorhynchus mykiss]
GO:0032549	ribonucleoside binding	Molecular Function	0.0486156	ncbi_100136688	ABCB11	7.52e-45	PREDICTED: bile salt export pump-like isoform X2 [Salmo salar]
GO:0032549	ribonucleoside binding	Molecular Function	0.0486156	ncbi_100170208	KRAS	1.83e-12	GTPase KRas [Salmo salar]
GO:0032549	ribonucleoside binding	Molecular Function	0.0486156	ncbi_100301691	HSPA8	3.55e-13	heat shock cognate 70-kd protein [Oncorhynchus mykiss]
GO:0032549	ribonucleoside binding	Molecular Function	0.0486156	ncbi_100305233	DCK	1.49e-138	deoxycytidine kinase [Oncorhynchus mykiss]
GO:0032549	ribonucleoside binding	Molecular Function	0.0486156	ncbi_100499612	IFIH1	1.32e-102	melanoma differentiation associated gene 5 [Oncorhynchus mykiss]
GO:0032549	ribonucleoside binding	Molecular Function	0.0486156	ncbi_100499613	DHX58	8.2e-272	DEXH (Asp-Glu-X-His) box polypeptide 58, partial [Oncorhynchus mykiss]
GO:0032549	ribonucleoside binding	Molecular Function	0.0486156	ncbi_100499620	ABCC5	0.0125532	PREDICTED: multidrug resistance-associated protein 5-like [Salmo salar]
GO:0032549	ribonucleoside binding	Molecular Function	0.0486156	ncbi_110485098	MYH9	0.000861146	PREDICTED: myosin-9 isoform X1 [Cynoglossus semilaevis]
GO:0032549	ribonucleoside binding	Molecular Function	0.0486156	ncbi_110485652	RAB3D	0.00122184	Ras-related protein Rab-3D [Salmo salar]
GO:0032549	ribonucleoside binding	Molecular Function	0.0486156	ncbi_110485655	RAB3D	0.00376453	Ras-related protein Rab-3D [Salmo salar]
GO:0032549	ribonucleoside binding	Molecular Function	0.0486156	ncbi_110485672	GNL1	0.0043239	PREDICTED: guanine nucleotide-binding protein-like 1 [Salmo salar]
GO:0032549	ribonucleoside binding	Molecular Function	0.0486156	ncbi_110485729	ABCC1	0.0139109	PREDICTED: multidrug resistance-associated protein 1-like [Salmo salar]
GO:0032549	ribonucleoside binding	Molecular Function	0.0486156	ncbi_110486103	ATP13A1	5.57e-06	PREDICTED: manganese-transporting ATPase 13A1-like isoform X1 [Salmo salar]
GO:0032549	ribonucleoside binding	Molecular Function	0.0486156	ncbi_110486229	TLK2	0.00510038	PREDICTED: serine/threonine-protein kinase tousled-like 2 isoform X1 [Salmo salar]
GO:0032549	ribonucleoside binding	Molecular Function	0.0486156	ncbi_110486267	MYLK	5.78e-21	PREDICTED: myosin light chain kinase, smooth muscle-like isoform X1 [Salmo salar]
GO:0032549	ribonucleoside binding	Molecular Function	0.0486156	ncbi_110486618	SBK1	1.82e-10	PREDICTED: serine/threonine-protein kinase SBK1-like isoform X1 [Salmo salar]
GO:0032549	ribonucleoside binding	Molecular Function	0.0486156	ncbi_110486686	MAP3K3	0.0207806	PREDICTED: mitogen-activated protein kinase kinase kinase 3 isoform X1 [Esox lucius]
GO:0032549	ribonucleoside binding	Molecular Function	0.0486156	ncbi_110487784	HSPA4	1.66e-63	PREDICTED: heat shock 70 kDa protein 4 isoform X2 [Salmo salar]
GO:0032549	ribonucleoside binding	Molecular Function	0.0486156	ncbi_110488005	RAB5A	2.31e-05	Ras-related protein Rab-5A [Salmo salar]
GO:0032549	ribonucleoside binding	Molecular Function	0.0486156	ncbi_110488117	ABCF1	1.61e-15	PREDICTED: LOW QUALITY PROTEIN: ATP-binding cassette sub-family F member 1-like [Salmo salar]
GO:0032549	ribonucleoside binding	Molecular Function	0.0486156	ncbi_110488150	ARL4A	1.47e-18	PREDICTED: ADP-ribosylation factor-like protein 4A [Salmo salar]
GO:0032549	ribonucleoside binding	Molecular Function	0.0486156	ncbi_110488277	NPR1	0.0207424	PREDICTED: atrial natriuretic peptide receptor 1-like [Salmo salar]
GO:0032549	ribonucleoside binding	Molecular Function	0.0486156	ncbi_110488282	CCT3	8.99e-09	PREDICTED: T-complex protein 1 subunit gamma-like [Salmo salar]
GO:0032549	ribonucleoside binding	Molecular Function	0.0486156	ncbi_110488370	GSK3B	8.22e-05	PREDICTED: glycogen synthase kinase-3 beta-like isoform X1 [Salmo salar]
GO:0032549	ribonucleoside binding	Molecular Function	0.0486156	ncbi_110488558	HSPA9	3.64e-14	PREDICTED: stress-70 protein, mitochondrial [Salmo salar]
GO:0032549	ribonucleoside binding	Molecular Function	0.0486156	ncbi_110488765	RAB6A	0.00239263	PREDICTED: ras-related protein Rab-6A-like isoform X2 [Salmo salar]
GO:0032549	ribonucleoside binding	Molecular Function	0.0486156	ncbi_110488794	RAP2C	0.000115546	ras-related protein Rap-2c [Salmo salar]
GO:0032549	ribonucleoside binding	Molecular Function	0.0486156	ncbi_110489022	MCM7	4.73e-05	PREDICTED: DNA replication licensing factor MCM7 isoform X1 [Salmo salar]
GO:0032549	ribonucleoside binding	Molecular Function	0.0486156	ncbi_110489569	CCT5	1.18e-25	PREDICTED: T-complex protein 1 subunit epsilon-like [Salmo salar]
GO:0032549	ribonucleoside binding	Molecular Function	0.0486156	ncbi_110490005	TUBB6	6.36e-09	PREDICTED: tubulin beta-5 chain [Salmo salar]
GO:0032549	ribonucleoside binding	Molecular Function	0.0486156	ncbi_110490047	DGKD	1.39e-19	PREDICTED: diacylglycerol kinase delta isoform X2 [Salmo salar]
GO:0032549	ribonucleoside binding	Molecular Function	0.0486156	ncbi_110490338	CDK17	0.00129389	PREDICTED: cyclin-dependent kinase 17-like [Salmo salar]
GO:0032549	ribonucleoside binding	Molecular Function	0.0486156	ncbi_110490358	PFKFB3	6.62e-15	PREDICTED: 6-phosphofructo-2-kinase/fructose-2,6-bisphosphatase 3-like isoform X2 [Salmo salar]
GO:0032549	ribonucleoside binding	Molecular Function	0.0486156	ncbi_110490702	--	0.00117118	PREDICTED: NUAK family SNF1-like kinase 1 [Salmo salar]
GO:0032549	ribonucleoside binding	Molecular Function	0.0486156	ncbi_110490736	FUK	1.84e-09	PREDICTED: L-fucose kinase [Salmo salar]
GO:0032549	ribonucleoside binding	Molecular Function	0.0486156	ncbi_110491201	EIF2AK2	3.19e-146	protein kinase containing Z-DNA binding domains [Salmo salar]
GO:0032549	ribonucleoside binding	Molecular Function	0.0486156	ncbi_110491289	PANK1	4.82e-05	PREDICTED: pantothenate kinase 1-like isoform X4 [Salmo salar]
GO:0032549	ribonucleoside binding	Molecular Function	0.0486156	ncbi_110491375	ATAD1B	1.77e-77	PREDICTED: ATPase family AAA domain-containing protein 1-B-like [Salmo salar]
GO:0032549	ribonucleoside binding	Molecular Function	0.0486156	ncbi_110491396	PANK1	5.76e-11	PREDICTED: pantothenate kinase 3-like isoform X1 [Salmo salar]
GO:0032549	ribonucleoside binding	Molecular Function	0.0486156	ncbi_110491702	DCAKD	0.000120351	PREDICTED: dephospho-CoA kinase domain-containing protein [Salmo salar]
GO:0032549	ribonucleoside binding	Molecular Function	0.0486156	ncbi_110491966	ACVR1B	1.23e-07	PREDICTED: activin receptor type-1B-like isoform X1 [Salmo salar]
GO:0032549	ribonucleoside binding	Molecular Function	0.0486156	ncbi_110492153	CDC42	3.56e-08	PREDICTED: cell division control protein 42 homolog isoform X1 [Salmo salar]
GO:0032549	ribonucleoside binding	Molecular Function	0.0486156	ncbi_110492278	WEE1-B	0.000383434	PREDICTED: wee1-like protein kinase [Salmo salar]
GO:0032549	ribonucleoside binding	Molecular Function	0.0486156	ncbi_110492312	RHOAB	2.53e-15	PREDICTED: transforming protein RhoA-like [Salmo salar]
GO:0032549	ribonucleoside binding	Molecular Function	0.0486156	ncbi_110492513	UCKL1	3.7e-41	PREDICTED: uridine-cytidine kinase-like 1 isoform X4 [Salmo salar]
GO:0032549	ribonucleoside binding	Molecular Function	0.0486156	ncbi_110492571	CDK16	0.00302935	PREDICTED: cyclin-dependent kinase 16 isoform X2 [Salmo salar]
GO:0032549	ribonucleoside binding	Molecular Function	0.0486156	ncbi_110492591	PIM1	3.96e-05	PREDICTED: LOW QUALITY PROTEIN: serine/threonine-protein kinase pim-1-like [Salmo salar]
GO:0032549	ribonucleoside binding	Molecular Function	0.0486156	ncbi_110492657	HCK	6.85e-11	tyrosine-protein kinase HCK [Salmo salar]
GO:0032549	ribonucleoside binding	Molecular Function	0.0486156	ncbi_110493445	DDX17	0.000713299	PREDICTED: probable ATP-dependent RNA helicase DDX17 isoform X1 [Esox lucius]
GO:0032549	ribonucleoside binding	Molecular Function	0.0486156	ncbi_110493447	ASNA1	3.35e-07	PREDICTED: ATPase ASNA1 [Notothenia coriiceps]
GO:0032549	ribonucleoside binding	Molecular Function	0.0486156	ncbi_110493769	PTK7	0.000132608	PREDICTED: inactive tyrosine-protein kinase 7-like [Salmo salar]
GO:0032549	ribonucleoside binding	Molecular Function	0.0486156	ncbi_110494058	PIK3C2B	1.16e-11	PREDICTED: phosphatidylinositol 4-phosphate 3-kinase C2 domain-containing subunit beta-like [Salmo salar]
GO:0032549	ribonucleoside binding	Molecular Function	0.0486156	ncbi_110494209	CDK2	0.0125092	PREDICTED: cyclin-dependent kinase 2-like [Salmo salar]
GO:0032549	ribonucleoside binding	Molecular Function	0.0486156	ncbi_110494214	CDK4	1.05e-07	PREDICTED: cyclin-dependent kinase 4-like [Salmo salar]
GO:0032549	ribonucleoside binding	Molecular Function	0.0486156	ncbi_110494302	PRKCD	1.44e-17	PREDICTED: protein kinase C delta type-like [Salmo salar]
GO:0032549	ribonucleoside binding	Molecular Function	0.0486156	ncbi_110494344	GNAT2	0.00609102	PREDICTED: guanine nucleotide-binding protein G(t) subunit alpha-2-like isoform X1 [Salmo salar]
GO:0032549	ribonucleoside binding	Molecular Function	0.0486156	ncbi_110494492	MX2	1.73e-143	interferon-induced GTP-binding protein Mx2 [Oncorhynchus mykiss]
GO:0032549	ribonucleoside binding	Molecular Function	0.0486156	ncbi_110494493	MX3	3.69e-61	RBTMx3 [Oncorhynchus mykiss]
GO:0032549	ribonucleoside binding	Molecular Function	0.0486156	ncbi_110495683	ATP11A	2.72e-07	PREDICTED: probable phospholipid-transporting ATPase IH [Salmo salar]
GO:0032549	ribonucleoside binding	Molecular Function	0.0486156	ncbi_110495748	ACVR1	8.85e-07	PREDICTED: activin receptor type-1-like [Salmo salar]
GO:0032549	ribonucleoside binding	Molecular Function	0.0486156	ncbi_110495838	ACTR3	0.0111057	PREDICTED: actin-related protein 3-like [Salmo salar]
GO:0032549	ribonucleoside binding	Molecular Function	0.0486156	ncbi_110496007	ARF4	6.23e-65	PREDICTED: ADP-ribosylation factor 4-like [Salmo salar]
GO:0032549	ribonucleoside binding	Molecular Function	0.0486156	ncbi_110496156	AK2	7.79e-11	PREDICTED: adenylate kinase 2, mitochondrial isoform X1 [Salmo salar]
GO:0032549	ribonucleoside binding	Molecular Function	0.0486156	ncbi_110496299	ILF2	6.03e-08	PREDICTED: interleukin enhancer-binding factor 2 homolog [Salmo salar]
GO:0032549	ribonucleoside binding	Molecular Function	0.0486156	ncbi_110496447	ARL4A	2.42e-06	PREDICTED: ADP-ribosylation factor-like protein 4A [Salmo salar]
GO:0032549	ribonucleoside binding	Molecular Function	0.0486156	ncbi_110496493	YRK	3.46e-09	PREDICTED: proto-oncogene tyrosine-protein kinase Yrk-like isoform X1 [Salmo salar]
GO:0032549	ribonucleoside binding	Molecular Function	0.0486156	ncbi_110496645	CDK6	0.0150099	PREDICTED: cyclin-dependent kinase 6-like [Salmo salar]
GO:0032549	ribonucleoside binding	Molecular Function	0.0486156	ncbi_110496768	TRIB1	0.0164262	PREDICTED: tribbles homolog 1-like [Salmo salar]
GO:0032549	ribonucleoside binding	Molecular Function	0.0486156	ncbi_110496976	HRAS	5.66e-05	PREDICTED: GTPase NRas [Ochotona princeps]
GO:0032549	ribonucleoside binding	Molecular Function	0.0486156	ncbi_110497658	TYRO3	0.000103946	PREDICTED: tyrosine-protein kinase receptor TYRO3-like [Salmo salar]
GO:0032549	ribonucleoside binding	Molecular Function	0.0486156	ncbi_110497766	PSMC6	3.12e-05	proteasome (prosome, macropain) 26S subunit, ATPase, 6 [Esox lucius]
GO:0032549	ribonucleoside binding	Molecular Function	0.0486156	ncbi_110497890	MAPK12	5.97e-16	PREDICTED: mitogen-activated protein kinase 12-like [Salmo salar]
GO:0032549	ribonucleoside binding	Molecular Function	0.0486156	ncbi_110497967	ADSSL1C	3.78e-26	adenylosuccinate synthetase isozyme 1 C [Salmo salar]
GO:0032549	ribonucleoside binding	Molecular Function	0.0486156	ncbi_110498086	NRBP1	0.00872119	PREDICTED: nuclear receptor-binding protein-like [Salmo salar]
GO:0032549	ribonucleoside binding	Molecular Function	0.0486156	ncbi_110498124	MYO6	0.00115745	PREDICTED: unconventional myosin-VI-like isoform X1 [Salmo salar]
GO:0032549	ribonucleoside binding	Molecular Function	0.0486156	ncbi_110498177	WARS	3.46e-12	PREDICTED: tryptophan--tRNA ligase, cytoplasmic [Salmo salar]
GO:0032549	ribonucleoside binding	Molecular Function	0.0486156	ncbi_110498306	UBE2D2	0.000266843	PREDICTED: ubiquitin-conjugating enzyme E2 D2-like [Salmo salar]
GO:0032549	ribonucleoside binding	Molecular Function	0.0486156	ncbi_110498644	SMARCA5	1.94e-06	PREDICTED: SWI/SNF-related matrix-associated actin-dependent regulator of chromatin subfamily A member 5 [Esox lucius]
GO:0032549	ribonucleoside binding	Molecular Function	0.0486156	ncbi_110499062	ARF1	1.24e-26	ADP-ribosylation factor 1 like [Salmo salar]
GO:0032549	ribonucleoside binding	Molecular Function	0.0486156	ncbi_110499151	CHUK	1.5e-12	PREDICTED: inhibitor of nuclear factor kappa-B kinase subunit alpha-like [Salmo salar]
GO:0032549	ribonucleoside binding	Molecular Function	0.0486156	ncbi_110499295	AKT3	0.000831236	PREDICTED: RAC-gamma serine/threonine-protein kinase isoform X1 [Salmo salar]
GO:0032549	ribonucleoside binding	Molecular Function	0.0486156	ncbi_110499299	ABCG5	1.64e-15	PREDICTED: ATP-binding cassette sub-family G member 5 [Salmo salar]
GO:0032549	ribonucleoside binding	Molecular Function	0.0486156	ncbi_110499407	HK1	0.00129227	PREDICTED: hexokinase-1-like isoform X1 [Salmo salar]
GO:0032549	ribonucleoside binding	Molecular Function	0.0486156	ncbi_110500133	PFKFB3	0.00199259	PREDICTED: 6-phosphofructo-2-kinase/fructose-2,6-bisphosphatase 3 isoform X3 [Salmo salar]
GO:0032549	ribonucleoside binding	Molecular Function	0.0486156	ncbi_110500140	CAMK1D	2.06e-06	PREDICTED: calcium/calmodulin-dependent protein kinase type 1D-like isoform X2 [Salmo salar]
GO:0032549	ribonucleoside binding	Molecular Function	0.0486156	ncbi_110500290	PIM3	0.00257941	PREDICTED: serine/threonine-protein kinase pim-3 [Salmo salar]
GO:0032549	ribonucleoside binding	Molecular Function	0.0486156	ncbi_110500312	RAB32	0.00672234	PREDICTED: ras-related protein Rab-38-like isoform X1 [Salmo salar]
GO:0032549	ribonucleoside binding	Molecular Function	0.0486156	ncbi_110500376	EIF4A1	6.77e-22	PREDICTED: eukaryotic initiation factor 4A-I [Salmo salar]
GO:0032549	ribonucleoside binding	Molecular Function	0.0486156	ncbi_110501448	MAP3K20	6.66e-07	PREDICTED: mitogen-activated protein kinase kinase kinase MLT-like isoform X2 [Salmo salar]
GO:0032549	ribonucleoside binding	Molecular Function	0.0486156	ncbi_110501678	LATS2	0.00476472	PREDICTED: serine/threonine-protein kinase LATS2-like [Salmo salar]
GO:0032549	ribonucleoside binding	Molecular Function	0.0486156	ncbi_110501792	MYO1B	2.26e-06	PREDICTED: unconventional myosin-Ib-like isoform X1 [Salmo salar]
GO:0032549	ribonucleoside binding	Molecular Function	0.0486156	ncbi_110501847	RAB5B	1.56e-09	PREDICTED: ras-related protein Rab-5B-like [Salmo salar]
GO:0032549	ribonucleoside binding	Molecular Function	0.0486156	ncbi_110501874	RND3	4.03e-13	PREDICTED: rho-related GTP-binding protein RhoE-like [Salmo salar]
GO:0032549	ribonucleoside binding	Molecular Function	0.0486156	ncbi_110502730	HK1	1.86e-15	unnamed protein product [Oncorhynchus mykiss]
GO:0032549	ribonucleoside binding	Molecular Function	0.0486156	ncbi_110503550	GFM1	1.07e-09	PREDICTED: elongation factor G, mitochondrial isoform X1 [Salmo salar]
GO:0032549	ribonucleoside binding	Molecular Function	0.0486156	ncbi_110503560	MAP3K10	4.5e-06	PREDICTED: mitogen-activated protein kinase kinase kinase 10 [Salmo salar]
GO:0032549	ribonucleoside binding	Molecular Function	0.0486156	ncbi_110504079	HSPA13	1.79e-17	PREDICTED: heat shock 70 kDa protein 13-like [Salmo salar]
GO:0032549	ribonucleoside binding	Molecular Function	0.0486156	ncbi_110504365	ERBB4	1.95e-05	PREDICTED: receptor tyrosine-protein kinase erbB-4-like isoform X1 [Salmo salar]
GO:0032549	ribonucleoside binding	Molecular Function	0.0486156	ncbi_110504558	PRPS1	5.36e-08	PREDICTED: ribose-phosphate pyrophosphokinase 1-like isoform X2 [Salmo salar]
GO:0032549	ribonucleoside binding	Molecular Function	0.0486156	ncbi_110504684	UBE2D2	3.38e-14	ubiquitin-conjugating enzyme E2 D2 isoform 1 [Homo sapiens]
GO:0032549	ribonucleoside binding	Molecular Function	0.0486156	ncbi_110505580	ARF6	2.17e-18	PREDICTED: ADP-ribosylation factor 6 [Salmo salar]
GO:0032549	ribonucleoside binding	Molecular Function	0.0486156	ncbi_110505802	TYRO3	0.0120724	PREDICTED: tyrosine-protein kinase receptor TYRO3-like isoform X1 [Salmo salar]
GO:0032549	ribonucleoside binding	Molecular Function	0.0486156	ncbi_110506681	RRAS2	5.15e-08	PREDICTED: ras-related protein R-Ras2 [Stegastes partitus]
GO:0032549	ribonucleoside binding	Molecular Function	0.0486156	ncbi_110506892	MTHFS	0.00147091	PREDICTED: 5-formyltetrahydrofolate cyclo-ligase [Salmo salar]
GO:0032549	ribonucleoside binding	Molecular Function	0.0486156	ncbi_110507118	LIMK1	0.00270987	PREDICTED: LIM domain kinase 1-like isoform X1 [Salmo salar]
GO:0032549	ribonucleoside binding	Molecular Function	0.0486156	ncbi_110507328	ABCF3	7.68e-41	PREDICTED: ATP-binding cassette sub-family F member 3-like [Salmo salar]
GO:0032549	ribonucleoside binding	Molecular Function	0.0486156	ncbi_110507430	RHOU	2.76e-15	PREDICTED: rho-related GTP-binding protein RhoU-like [Salmo salar]
GO:0032549	ribonucleoside binding	Molecular Function	0.0486156	ncbi_110507604	CKM	0.0028724	PREDICTED: creatine kinase M-type-like [Salmo salar]
GO:0032549	ribonucleoside binding	Molecular Function	0.0486156	ncbi_110507755	NEK8	0.00553368	PREDICTED: serine/threonine-protein kinase Nek8 [Salmo salar]
GO:0032549	ribonucleoside binding	Molecular Function	0.0486156	ncbi_110508219	PKN2	9.7e-05	PREDICTED: serine/threonine-protein kinase N2-like [Salmo salar]
GO:0032549	ribonucleoside binding	Molecular Function	0.0486156	ncbi_110508586	CDK5	0.00117118	PREDICTED: cyclin-dependent-like kinase 5 [Salmo salar]
GO:0032549	ribonucleoside binding	Molecular Function	0.0486156	ncbi_110508649	VPS4B	8.36e-24	PREDICTED: vacuolar protein sorting-associated protein 4B isoform X1 [Salmo salar]
GO:0032549	ribonucleoside binding	Molecular Function	0.0486156	ncbi_110509503	UCK1	1.16e-47	PREDICTED: uridine-cytidine kinase 1-like [Salmo salar]
GO:0032549	ribonucleoside binding	Molecular Function	0.0486156	ncbi_110509539	MAP3K1	3.29e-08	PREDICTED: mitogen-activated protein kinase kinase kinase 1 isoform X2 [Salmo salar]
GO:0032549	ribonucleoside binding	Molecular Function	0.0486156	ncbi_110509902	MAT2A	0.00071211	PREDICTED: S-adenosylmethionine synthase isoform type-2 [Salmo salar]
GO:0032549	ribonucleoside binding	Molecular Function	0.0486156	ncbi_110510110	UBE2D2	2.56e-15	ubiquitin-conjugating enzyme E2 D2 isoform 1 [Homo sapiens]
GO:0032549	ribonucleoside binding	Molecular Function	0.0486156	ncbi_110510175	DDX6	1.42e-14	PREDICTED: probable ATP-dependent RNA helicase ddx6 [Salmo salar]
GO:0032549	ribonucleoside binding	Molecular Function	0.0486156	ncbi_110511923	NOD1	2.44e-47	PREDICTED: nucleotide-binding oligomerization domain-containing protein 1-like [Salmo salar]
GO:0032549	ribonucleoside binding	Molecular Function	0.0486156	ncbi_110513517	CCT3	3.09e-10	PREDICTED: T-complex protein 1 subunit gamma [Salmo salar]
GO:0032549	ribonucleoside binding	Molecular Function	0.0486156	ncbi_110514944	RAB11A	1.72e-09	PREDICTED: ras-related protein Rab-11A-like [Salmo salar]
GO:0032549	ribonucleoside binding	Molecular Function	0.0486156	ncbi_110517442	STK40	2.31e-13	PREDICTED: serine/threonine-protein kinase 40 isoform X1 [Salmo salar]
GO:0032549	ribonucleoside binding	Molecular Function	0.0486156	ncbi_110520051	ACVR1C	4.26e-10	PREDICTED: activin receptor type-1C isoform X2 [Apteryx australis mantelli]
GO:0032549	ribonucleoside binding	Molecular Function	0.0486156	ncbi_110520114	MAP3K20	1.81e-41	PREDICTED: mitogen-activated protein kinase kinase kinase MLT-like [Salmo salar]
GO:0032549	ribonucleoside binding	Molecular Function	0.0486156	ncbi_110520213	UBE2F	7.37e-05	NEDD8-conjugating enzyme UBE2F [Salmo salar]
GO:0032549	ribonucleoside binding	Molecular Function	0.0486156	ncbi_110520290	MYO1B	7.07e-18	PREDICTED: unconventional myosin-Ib-like isoform X1 [Salmo salar]
GO:0032549	ribonucleoside binding	Molecular Function	0.0486156	ncbi_110520406	LATS2	0.0181684	PREDICTED: serine/threonine-protein kinase LATS2-like isoform X1 [Salmo salar]
GO:0032549	ribonucleoside binding	Molecular Function	0.0486156	ncbi_110520415	WARS2	0.0267619	PREDICTED: tryptophan--tRNA ligase, mitochondrial isoform X1 [Salmo salar]
GO:0032549	ribonucleoside binding	Molecular Function	0.0486156	ncbi_110520477	RAB20	2.32e-41	PREDICTED: ras-related protein Rab-20-like [Salmo salar]
GO:0032549	ribonucleoside binding	Molecular Function	0.0486156	ncbi_110521032	MARK3	0.00456275	PREDICTED: MAP/microtubule affinity-regulating kinase 3 isoform X6 [Ceratotherium simum simum]
GO:0032549	ribonucleoside binding	Molecular Function	0.0486156	ncbi_110521374	MLKL	2.14e-28	PREDICTED: mixed lineage kinase domain-like protein [Salmo salar]
GO:0032549	ribonucleoside binding	Molecular Function	0.0486156	ncbi_110521416	NUAK1	0.00136506	PREDICTED: NUAK family SNF1-like kinase 1 [Salmo salar]
GO:0032549	ribonucleoside binding	Molecular Function	0.0486156	ncbi_110522122	MAP3K7	0.00587892	PREDICTED: mitogen-activated protein kinase kinase kinase 7 isoform X1 [Salmo salar]
GO:0032549	ribonucleoside binding	Molecular Function	0.0486156	ncbi_110522488	HSP90A.1	9.57e-39	PREDICTED: heat shock protein HSP 90-alpha-like [Salmo salar]
GO:0032549	ribonucleoside binding	Molecular Function	0.0486156	ncbi_110523119	NARS	1.38e-25	syncoilin [Salmo salar]
GO:0032549	ribonucleoside binding	Molecular Function	0.0486156	ncbi_110523192	PLK2	0.000148714	PREDICTED: serine/threonine-protein kinase PLK2 [Salmo salar]
GO:0032549	ribonucleoside binding	Molecular Function	0.0486156	ncbi_110523240	FPGS	9.81e-25	PREDICTED: folylpolyglutamate synthase, mitochondrial isoform X2 [Salmo salar]
GO:0032549	ribonucleoside binding	Molecular Function	0.0486156	ncbi_110523266	PKN2	6.92e-08	PREDICTED: serine/threonine-protein kinase N3 [Salmo salar]
GO:0032549	ribonucleoside binding	Molecular Function	0.0486156	ncbi_110523600	HSPA5	9.79e-33	PREDICTED: 78 kDa glucose-regulated protein-like [Salmo salar]
GO:0032549	ribonucleoside binding	Molecular Function	0.0486156	ncbi_110523728	RHOF	2.05e-16	Rho-related GTP-binding protein RhoF [Oncorhynchus mykiss]
GO:0032549	ribonucleoside binding	Molecular Function	0.0486156	ncbi_110524196	MATK	7.76e-12	PREDICTED: megakaryocyte-associated tyrosine-protein kinase-like [Salmo salar]
GO:0032549	ribonucleoside binding	Molecular Function	0.0486156	ncbi_110524393	PAK2	0.0015399	PREDICTED: serine/threonine-protein kinase PAK 2 [Salmo salar]
GO:0032549	ribonucleoside binding	Molecular Function	0.0486156	ncbi_110525022	CDK17	0.0124812	PREDICTED: cyclin-dependent kinase 17-like isoform X1 [Salmo salar]
GO:0032549	ribonucleoside binding	Molecular Function	0.0486156	ncbi_110525708	MAT2A	1.06e-15	PREDICTED: S-adenosylmethionine synthase isoform type-2-like [Salmo salar]
GO:0032549	ribonucleoside binding	Molecular Function	0.0486156	ncbi_110526022	TAOK3	5.11e-05	serine/threonine-protein kinase TAO3 [Salmo salar]
GO:0032549	ribonucleoside binding	Molecular Function	0.0486156	ncbi_110526050	MSH3	0.00029396	PREDICTED: LOW QUALITY PROTEIN: DNA mismatch repair protein Msh3 [Lates calcarifer]
GO:0032549	ribonucleoside binding	Molecular Function	0.0486156	ncbi_110526273	DNAJA2	8.13e-27	PREDICTED: dnaJ homolog subfamily A member 2 [Salmo salar]
GO:0032549	ribonucleoside binding	Molecular Function	0.0486156	ncbi_110526389	KARS	3.23e-45	PREDICTED: lysine--tRNA ligase isoform X1 [Salmo salar]
GO:0032549	ribonucleoside binding	Molecular Function	0.0486156	ncbi_110526410	MYO1E	0.00017885	PREDICTED: unconventional myosin-Ie isoform X1 [Salmo salar]
GO:0032549	ribonucleoside binding	Molecular Function	0.0486156	ncbi_110526550	RRAS2	1.98e-06	PREDICTED: ras-related protein R-Ras2 [Stegastes partitus]
GO:0032549	ribonucleoside binding	Molecular Function	0.0486156	ncbi_110526805	CARS	2.56e-25	PREDICTED: cysteine--tRNA ligase, cytoplasmic-like [Salmo salar]
GO:0032549	ribonucleoside binding	Molecular Function	0.0486156	ncbi_110527351	ATP11A	0.0106488	PREDICTED: probable phospholipid-transporting ATPase IH [Salmo salar]
GO:0032549	ribonucleoside binding	Molecular Function	0.0486156	ncbi_110527916	HELLS	9.44e-05	PREDICTED: lymphocyte-specific helicase-like isoform X1 [Salmo salar]
GO:0032549	ribonucleoside binding	Molecular Function	0.0486156	ncbi_110527942	PFKFB4	1.84e-06	PREDICTED: 6-phosphofructo-2-kinase/fructose-2,6-biphosphatase 4 isoform X2 [Salmo salar]
GO:0032549	ribonucleoside binding	Molecular Function	0.0486156	ncbi_110528009	PANK4	4.31e-13	PREDICTED: pantothenate kinase 4-like isoform X1 [Salmo salar]
GO:0032549	ribonucleoside binding	Molecular Function	0.0486156	ncbi_110528134	PRKCD	1.73e-05	PREDICTED: protein kinase C delta type-like [Salmo salar]
GO:0032549	ribonucleoside binding	Molecular Function	0.0486156	ncbi_110528142	RAB7	6.01e-07	PREDICTED: ras-related protein Rab-7a-like isoform X1 [Salmo salar]
GO:0032549	ribonucleoside binding	Molecular Function	0.0486156	ncbi_110528231	CDK2	1.06e-09	cyclin-dependent kinase 2 [Salmo salar]
GO:0032549	ribonucleoside binding	Molecular Function	0.0486156	ncbi_110528386	STK38	0.000102873	PREDICTED: serine/threonine-protein kinase 38-like isoform X2 [Salmo salar]
GO:0032549	ribonucleoside binding	Molecular Function	0.0486156	ncbi_110528799	ABCC4	3.13e-14	PREDICTED: multidrug resistance-associated protein 4-like isoform X1 [Salmo salar]
GO:0032549	ribonucleoside binding	Molecular Function	0.0486156	ncbi_110528876	ACVR1	0.00046026	PREDICTED: activin receptor type-1-like [Salmo salar]
GO:0032549	ribonucleoside binding	Molecular Function	0.0486156	ncbi_110528975	PAPSS2	8.18e-10	PREDICTED: bifunctional 3'-phosphoadenosine 5'-phosphosulfate synthase 2-like [Salmo salar]
GO:0032549	ribonucleoside binding	Molecular Function	0.0486156	ncbi_110529844	HSP90A.1	4.47e-20	Heat shock protein HSP 90-alpha [Salmo salar]
GO:0032549	ribonucleoside binding	Molecular Function	0.0486156	ncbi_110529993	TNK2	2.92e-28	PREDICTED: activated CDC42 kinase 1 isoform X1 [Salmo salar]
GO:0032549	ribonucleoside binding	Molecular Function	0.0486156	ncbi_110530058	EIF4A2	4.39e-08	PREDICTED: eukaryotic initiation factor 4A-II isoform X1 [Salmo salar]
GO:0032549	ribonucleoside binding	Molecular Function	0.0486156	ncbi_110530473	SAR1B	2.57e-08	PREDICTED: GTP-binding protein SAR1b-like [Salmo salar]
GO:0032549	ribonucleoside binding	Molecular Function	0.0486156	ncbi_110530478	CDK5	0.000976782	PREDICTED: cyclin-dependent-like kinase 5 [Salmo salar]
GO:0032549	ribonucleoside binding	Molecular Function	0.0486156	ncbi_110530750	RAP2A	0.00117967	PREDICTED: ras-related protein Rap-2b-like [Salmo salar]
GO:0032549	ribonucleoside binding	Molecular Function	0.0486156	ncbi_110530927	MAT1A	3.91e-15	PREDICTED: S-adenosylmethionine synthase isoform type-1 [Salmo salar]
GO:0032549	ribonucleoside binding	Molecular Function	0.0486156	ncbi_110531045	ACVR2B	0.0424198	PREDICTED: activin receptor type-2B-like [Salmo salar]
GO:0032549	ribonucleoside binding	Molecular Function	0.0486156	ncbi_110531501	RIPK4	3.19e-12	receptor-interacting serine/threonine-protein kinase 4 [Salmo salar]
GO:0032549	ribonucleoside binding	Molecular Function	0.0486156	ncbi_110532194	STK38	5.61e-19	PREDICTED: serine/threonine-protein kinase 38-like isoform X1 [Salmo salar]
GO:0032549	ribonucleoside binding	Molecular Function	0.0486156	ncbi_110532244	HCK	9.4e-06	PREDICTED: tyrosine-protein kinase HCK-like isoform X1 [Salmo salar]
GO:0032549	ribonucleoside binding	Molecular Function	0.0486156	ncbi_110532299	PIM1	5.74e-10	PREDICTED: serine/threonine-protein kinase pim-1-like [Salmo salar]
GO:0032549	ribonucleoside binding	Molecular Function	0.0486156	ncbi_110532582	PINK1	9.13e-11	PREDICTED: serine/threonine-protein kinase PINK1, mitochondrial [Salmo salar]
GO:0032549	ribonucleoside binding	Molecular Function	0.0486156	ncbi_110532757	SARS	1.34e-25	PREDICTED: serine--tRNA ligase, cytoplasmic-like [Salmo salar]
GO:0032549	ribonucleoside binding	Molecular Function	0.0486156	ncbi_110533491	CKM	0.0146306	creatine kinase-2 [Salmo salar]
GO:0032549	ribonucleoside binding	Molecular Function	0.0486156	ncbi_110533505	HYOU1	7.86e-16	PREDICTED: hypoxia up-regulated protein 1 [Salmo salar]
GO:0032549	ribonucleoside binding	Molecular Function	0.0486156	ncbi_110533606	GRK6	0.00108325	PREDICTED: G protein-coupled receptor kinase 6-like [Salmo salar]
GO:0032549	ribonucleoside binding	Molecular Function	0.0486156	ncbi_110533646	RPS6KB1	9.03e-17	PREDICTED: ribosomal protein S6 kinase beta-1-like isoform X1 [Salmo salar]
GO:0032549	ribonucleoside binding	Molecular Function	0.0486156	ncbi_110533824	SMARCA5	0.000118196	PREDICTED: SWI/SNF-related matrix-associated actin-dependent regulator of chromatin subfamily A member 5-like isoform X1 [Salmo salar]
GO:0032549	ribonucleoside binding	Molecular Function	0.0486156	ncbi_110533990	EHD1	6.8e-30	PREDICTED: EH domain-containing protein 1-like [Salmo salar]
GO:0032549	ribonucleoside binding	Molecular Function	0.0486156	ncbi_110534117	UBE2D2	1.73e-58	ubiquitin-conjugating enzyme E2 D2 isoform 1 [Homo sapiens]
GO:0032549	ribonucleoside binding	Molecular Function	0.0486156	ncbi_110534261	RUVBL2	3.53e-08	PREDICTED: ruvB-like 2 [Salmo salar]
GO:0032549	ribonucleoside binding	Molecular Function	0.0486156	ncbi_110534844	ATP2A1	0.041727	PREDICTED: sarcoplasmic/endoplasmic reticulum calcium ATPase 1-like isoform X1 [Salmo salar]
GO:0032549	ribonucleoside binding	Molecular Function	0.0486156	ncbi_110535281	RIOK3	3.01e-09	serine/threonine-protein kinase RIO3 [Salmo salar]
GO:0032549	ribonucleoside binding	Molecular Function	0.0486156	ncbi_110535323	SGK3	3.65e-06	PREDICTED: serine/threonine-protein kinase Sgk3-like isoform X1 [Salmo salar]
GO:0032549	ribonucleoside binding	Molecular Function	0.0486156	ncbi_110535550	MAP3K8	9.92e-46	PREDICTED: mitogen-activated protein kinase kinase kinase 8-like [Salmo salar]
GO:0032549	ribonucleoside binding	Molecular Function	0.0486156	ncbi_110536042	UBE2D4	0.00035297	ubiquitin-conjugating enzyme E2 D4 [Homo sapiens]
GO:0032549	ribonucleoside binding	Molecular Function	0.0486156	ncbi_110536221	ATAD1A	4.64e-09	PREDICTED: ATPase family AAA domain-containing protein 1-A-like [Salmo salar]
GO:0032549	ribonucleoside binding	Molecular Function	0.0486156	ncbi_110536977	AK3	0.0372876	PREDICTED: GTP:AMP phosphotransferase AK3, mitochondrial-like isoform X1 [Salmo salar]
GO:0032549	ribonucleoside binding	Molecular Function	0.0486156	ncbi_110537302	SMARCA1	1.13e-12	PREDICTED: SWI/SNF-related matrix-associated actin-dependent regulator of chromatin subfamily A member 5-like isoform X1 [Salmo salar]
GO:0032549	ribonucleoside binding	Molecular Function	0.0486156	ncbi_110537568	DYRK1A	2.93e-14	PREDICTED: dual specificity tyrosine-phosphorylation-regulated kinase 1A isoform X1 [Salmo salar]
GO:0032549	ribonucleoside binding	Molecular Function	0.0486156	ncbi_110537640	HYOU1	6.29e-13	PREDICTED: hypoxia up-regulated protein 1-like isoform X1 [Salmo salar]
GO:0032549	ribonucleoside binding	Molecular Function	0.0486156	ncbi_110537826	ATP2A1	0.00117896	PREDICTED: sarcoplasmic/endoplasmic reticulum calcium ATPase 1-like isoform X2 [Salmo salar]
GO:0032549	ribonucleoside binding	Molecular Function	0.0486156	ncbi_110537887	NME3	0.00931267	Nucleoside diphosphate kinase 3 precursor [Salmo salar]
GO:0032549	ribonucleoside binding	Molecular Function	0.0486156	ncbi_110537929	NLK.2	8.93e-15	PREDICTED: serine/threonine-protein kinase NLK2-like [Salmo salar]
GO:0032549	ribonucleoside binding	Molecular Function	0.0486156	ncbi_110537989	ATP13A1	3.89e-10	PREDICTED: manganese-transporting ATPase 13A1-like [Salmo salar]
GO:0032549	ribonucleoside binding	Molecular Function	0.0486156	ncbi_110538182	CNP	2.44e-67	PREDICTED: 2',3'-cyclic-nucleotide 3'-phosphodiesterase-like isoform X1 [Salmo salar]
GO:0032549	ribonucleoside binding	Molecular Function	0.0486156	ncbi_110538221	ARF2	5.71e-13	PREDICTED: ADP-ribosylation factor 2 [Esox lucius]
GO:0032549	ribonucleoside binding	Molecular Function	0.0486156	ncbi_110538365	GUCY2C	9.26e-07	PREDICTED: heat-stable enterotoxin receptor-like [Salmo salar]
GO:0032549	ribonucleoside binding	Molecular Function	0.0486156	ncbi_110538585	SBK1	0.000692041	PREDICTED: serine/threonine-protein kinase SBK1-like isoform X1 [Salmo salar]
GO:0032549	ribonucleoside binding	Molecular Function	0.0486156	ncbi_110538641	MAP3K3	0.000749702	PREDICTED: mitogen-activated protein kinase kinase kinase 3 isoform X1 [Esox lucius]
GO:0032549	ribonucleoside binding	Molecular Function	0.0486156	ncbi_110538768	ERN1	0.000161379	PREDICTED: serine/threonine-protein kinase/endoribonuclease IRE1 [Esox lucius]
GO:0032549	ribonucleoside binding	Molecular Function	0.0486156	ncbi_110539126	CDK14	0.0248166	PREDICTED: cyclin-dependent kinase 14 isoform X1 [Salmo salar]
GO:0032550	purine ribonucleoside binding	Molecular Function	0.0486156	MSTRG.12579	IFIH1	2.53e-11	PREDICTED: probable ATP-dependent RNA helicase DHX58 [Salmo salar]
GO:0032550	purine ribonucleoside binding	Molecular Function	0.0486156	MSTRG.17377	ABCB11	0.000596971	PREDICTED: bile salt export pump-like isoform X2 [Salmo salar]
GO:0032550	purine ribonucleoside binding	Molecular Function	0.0486156	MSTRG.20439	RAB1A	2.21e-19	PREDICTED: ras-related protein ORAB-1 [Esox lucius]
GO:0032550	purine ribonucleoside binding	Molecular Function	0.0486156	MSTRG.23403	YME1L1	7.82e-12	PREDICTED: ATP-dependent zinc metalloprotease YME1L1-like isoform X1 [Salmo salar]
GO:0032550	purine ribonucleoside binding	Molecular Function	0.0486156	ncbi_100135836	HSP70	1.75e-36	heat shock protein 70a [Oncorhynchus mykiss]
GO:0032550	purine ribonucleoside binding	Molecular Function	0.0486156	ncbi_100135973	GLUL	1.12e-12	glutamine synthetase [Oncorhynchus mykiss]
GO:0032550	purine ribonucleoside binding	Molecular Function	0.0486156	ncbi_100136127	MAP2K2	1.15e-07	Dual specificity mitogen-activated protein kinase kinase 2 [Salmo salar]
GO:0032550	purine ribonucleoside binding	Molecular Function	0.0486156	ncbi_100136278	ABCB1	6.43e-38	P-glycoprotein, partial [Oncorhynchus mykiss]
GO:0032550	purine ribonucleoside binding	Molecular Function	0.0486156	ncbi_100136604	INSR	1.38e-09	PREDICTED: insulin receptor-like [Salmo salar]
GO:0032550	purine ribonucleoside binding	Molecular Function	0.0486156	ncbi_100136624	GLUL	1.52e-21	glutamine synthetase [Oncorhynchus mykiss]
GO:0032550	purine ribonucleoside binding	Molecular Function	0.0486156	ncbi_100136688	ABCB11	7.52e-45	PREDICTED: bile salt export pump-like isoform X2 [Salmo salar]
GO:0032550	purine ribonucleoside binding	Molecular Function	0.0486156	ncbi_100170208	KRAS	1.83e-12	GTPase KRas [Salmo salar]
GO:0032550	purine ribonucleoside binding	Molecular Function	0.0486156	ncbi_100301691	HSPA8	3.55e-13	heat shock cognate 70-kd protein [Oncorhynchus mykiss]
GO:0032550	purine ribonucleoside binding	Molecular Function	0.0486156	ncbi_100305233	DCK	1.49e-138	deoxycytidine kinase [Oncorhynchus mykiss]
GO:0032550	purine ribonucleoside binding	Molecular Function	0.0486156	ncbi_100499612	IFIH1	1.32e-102	melanoma differentiation associated gene 5 [Oncorhynchus mykiss]
GO:0032550	purine ribonucleoside binding	Molecular Function	0.0486156	ncbi_100499613	DHX58	8.2e-272	DEXH (Asp-Glu-X-His) box polypeptide 58, partial [Oncorhynchus mykiss]
GO:0032550	purine ribonucleoside binding	Molecular Function	0.0486156	ncbi_100499620	ABCC5	0.0125532	PREDICTED: multidrug resistance-associated protein 5-like [Salmo salar]
GO:0032550	purine ribonucleoside binding	Molecular Function	0.0486156	ncbi_110485098	MYH9	0.000861146	PREDICTED: myosin-9 isoform X1 [Cynoglossus semilaevis]
GO:0032550	purine ribonucleoside binding	Molecular Function	0.0486156	ncbi_110485652	RAB3D	0.00122184	Ras-related protein Rab-3D [Salmo salar]
GO:0032550	purine ribonucleoside binding	Molecular Function	0.0486156	ncbi_110485655	RAB3D	0.00376453	Ras-related protein Rab-3D [Salmo salar]
GO:0032550	purine ribonucleoside binding	Molecular Function	0.0486156	ncbi_110485672	GNL1	0.0043239	PREDICTED: guanine nucleotide-binding protein-like 1 [Salmo salar]
GO:0032550	purine ribonucleoside binding	Molecular Function	0.0486156	ncbi_110485729	ABCC1	0.0139109	PREDICTED: multidrug resistance-associated protein 1-like [Salmo salar]
GO:0032550	purine ribonucleoside binding	Molecular Function	0.0486156	ncbi_110486103	ATP13A1	5.57e-06	PREDICTED: manganese-transporting ATPase 13A1-like isoform X1 [Salmo salar]
GO:0032550	purine ribonucleoside binding	Molecular Function	0.0486156	ncbi_110486229	TLK2	0.00510038	PREDICTED: serine/threonine-protein kinase tousled-like 2 isoform X1 [Salmo salar]
GO:0032550	purine ribonucleoside binding	Molecular Function	0.0486156	ncbi_110486267	MYLK	5.78e-21	PREDICTED: myosin light chain kinase, smooth muscle-like isoform X1 [Salmo salar]
GO:0032550	purine ribonucleoside binding	Molecular Function	0.0486156	ncbi_110486618	SBK1	1.82e-10	PREDICTED: serine/threonine-protein kinase SBK1-like isoform X1 [Salmo salar]
GO:0032550	purine ribonucleoside binding	Molecular Function	0.0486156	ncbi_110486686	MAP3K3	0.0207806	PREDICTED: mitogen-activated protein kinase kinase kinase 3 isoform X1 [Esox lucius]
GO:0032550	purine ribonucleoside binding	Molecular Function	0.0486156	ncbi_110487784	HSPA4	1.66e-63	PREDICTED: heat shock 70 kDa protein 4 isoform X2 [Salmo salar]
GO:0032550	purine ribonucleoside binding	Molecular Function	0.0486156	ncbi_110488005	RAB5A	2.31e-05	Ras-related protein Rab-5A [Salmo salar]
GO:0032550	purine ribonucleoside binding	Molecular Function	0.0486156	ncbi_110488117	ABCF1	1.61e-15	PREDICTED: LOW QUALITY PROTEIN: ATP-binding cassette sub-family F member 1-like [Salmo salar]
GO:0032550	purine ribonucleoside binding	Molecular Function	0.0486156	ncbi_110488150	ARL4A	1.47e-18	PREDICTED: ADP-ribosylation factor-like protein 4A [Salmo salar]
GO:0032550	purine ribonucleoside binding	Molecular Function	0.0486156	ncbi_110488277	NPR1	0.0207424	PREDICTED: atrial natriuretic peptide receptor 1-like [Salmo salar]
GO:0032550	purine ribonucleoside binding	Molecular Function	0.0486156	ncbi_110488282	CCT3	8.99e-09	PREDICTED: T-complex protein 1 subunit gamma-like [Salmo salar]
GO:0032550	purine ribonucleoside binding	Molecular Function	0.0486156	ncbi_110488370	GSK3B	8.22e-05	PREDICTED: glycogen synthase kinase-3 beta-like isoform X1 [Salmo salar]
GO:0032550	purine ribonucleoside binding	Molecular Function	0.0486156	ncbi_110488558	HSPA9	3.64e-14	PREDICTED: stress-70 protein, mitochondrial [Salmo salar]
GO:0032550	purine ribonucleoside binding	Molecular Function	0.0486156	ncbi_110488765	RAB6A	0.00239263	PREDICTED: ras-related protein Rab-6A-like isoform X2 [Salmo salar]
GO:0032550	purine ribonucleoside binding	Molecular Function	0.0486156	ncbi_110488794	RAP2C	0.000115546	ras-related protein Rap-2c [Salmo salar]
GO:0032550	purine ribonucleoside binding	Molecular Function	0.0486156	ncbi_110489022	MCM7	4.73e-05	PREDICTED: DNA replication licensing factor MCM7 isoform X1 [Salmo salar]
GO:0032550	purine ribonucleoside binding	Molecular Function	0.0486156	ncbi_110489569	CCT5	1.18e-25	PREDICTED: T-complex protein 1 subunit epsilon-like [Salmo salar]
GO:0032550	purine ribonucleoside binding	Molecular Function	0.0486156	ncbi_110490005	TUBB6	6.36e-09	PREDICTED: tubulin beta-5 chain [Salmo salar]
GO:0032550	purine ribonucleoside binding	Molecular Function	0.0486156	ncbi_110490047	DGKD	1.39e-19	PREDICTED: diacylglycerol kinase delta isoform X2 [Salmo salar]
GO:0032550	purine ribonucleoside binding	Molecular Function	0.0486156	ncbi_110490338	CDK17	0.00129389	PREDICTED: cyclin-dependent kinase 17-like [Salmo salar]
GO:0032550	purine ribonucleoside binding	Molecular Function	0.0486156	ncbi_110490358	PFKFB3	6.62e-15	PREDICTED: 6-phosphofructo-2-kinase/fructose-2,6-bisphosphatase 3-like isoform X2 [Salmo salar]
GO:0032550	purine ribonucleoside binding	Molecular Function	0.0486156	ncbi_110490702	--	0.00117118	PREDICTED: NUAK family SNF1-like kinase 1 [Salmo salar]
GO:0032550	purine ribonucleoside binding	Molecular Function	0.0486156	ncbi_110490736	FUK	1.84e-09	PREDICTED: L-fucose kinase [Salmo salar]
GO:0032550	purine ribonucleoside binding	Molecular Function	0.0486156	ncbi_110491201	EIF2AK2	3.19e-146	protein kinase containing Z-DNA binding domains [Salmo salar]
GO:0032550	purine ribonucleoside binding	Molecular Function	0.0486156	ncbi_110491289	PANK1	4.82e-05	PREDICTED: pantothenate kinase 1-like isoform X4 [Salmo salar]
GO:0032550	purine ribonucleoside binding	Molecular Function	0.0486156	ncbi_110491375	ATAD1B	1.77e-77	PREDICTED: ATPase family AAA domain-containing protein 1-B-like [Salmo salar]
GO:0032550	purine ribonucleoside binding	Molecular Function	0.0486156	ncbi_110491396	PANK1	5.76e-11	PREDICTED: pantothenate kinase 3-like isoform X1 [Salmo salar]
GO:0032550	purine ribonucleoside binding	Molecular Function	0.0486156	ncbi_110491702	DCAKD	0.000120351	PREDICTED: dephospho-CoA kinase domain-containing protein [Salmo salar]
[truncated: 378 more rows]
