# Supplementary material for: Integrated analysis of immune parameters, miRNA-mRNA interaction, and immune genes expression in the liver of rainbow trout following infectious hematopoietic necrosis virus infection
Source: Front Immunol. 2022 Sep 2;13:970321. doi: 10.3389/fimmu.2022.970321 (PMC9479325; doi:10.3389/fimmu.2022.970321)
Supplement: Supplementary Table 8 — Kyoto Encyclopedia of Genes and Genomes (KEGG) enrichment results of the target genes. [file Table_8.xlsx]

## Sheet: Table S8
Table S8. Kyoto Encyclopedia of Genes and Genomes (KEGG) enrichment results of the target genes.
Pathway_ID	Pathway_name	q-value	Gene_ID	Symbol	Description	FDR
ko04625	C-type lectin receptor signaling pathway	5.38e-06	MSTRG.660	--	TC1-like transposase [Cyprinus carpio]	7.28e-14
ko04625	C-type lectin receptor signaling pathway	5.38e-06	ncbi_100135950	IRF1	interferon regulatory factor 1 [Oncorhynchus mykiss]	6.64e-110
ko04625	C-type lectin receptor signaling pathway	5.38e-06	ncbi_100136034	TNF	tumor necrosis factor alpha [Oncorhynchus mykiss]	0.00285352
ko04625	C-type lectin receptor signaling pathway	5.38e-06	ncbi_100136053	PLCG2	PREDICTED: 1-phosphatidylinositol 4,5-bisphosphate phosphodiesterase gamma-2 [Salmo salar]	2.52e-25
ko04625	C-type lectin receptor signaling pathway	5.38e-06	ncbi_100136058	NFKBIA	inhibitor of nuclear factor kappa B alpha [Oncorhynchus mykiss]	2.44e-48
ko04625	C-type lectin receptor signaling pathway	5.38e-06	ncbi_100137016	STAT1	signal transducer/activator of transcription [Oncorhynchus mykiss]	2.58e-145
ko04625	C-type lectin receptor signaling pathway	5.38e-06	ncbi_100170208	KRAS	GTPase KRas [Salmo salar]	1.83e-12
ko04625	C-type lectin receptor signaling pathway	5.38e-06	ncbi_101268911	CASP8	caspase 8 [Oncorhynchus mykiss]	2.21e-17
ko04625	C-type lectin receptor signaling pathway	5.38e-06	ncbi_110486022	PPP3R1	PREDICTED: calcineurin subunit B type 1 [Esox lucius]	5.73e-05
ko04625	C-type lectin receptor signaling pathway	5.38e-06	ncbi_110486292	MAP3K14	PREDICTED: mitogen-activated protein kinase kinase kinase 14-like [Salmo salar]	5.94e-09
ko04625	C-type lectin receptor signaling pathway	5.38e-06	ncbi_110489695	NFATC1	PREDICTED: nuclear factor of activated T-cells, cytoplasmic 1-like isoform X1 [Salmo salar]	0.0133574
ko04625	C-type lectin receptor signaling pathway	5.38e-06	ncbi_110489699	IRF8	PREDICTED: interferon regulatory factor 8-like isoform X2 [Salmo salar]	3.69e-71
ko04625	C-type lectin receptor signaling pathway	5.38e-06	ncbi_110490114	CBLB	PREDICTED: E3 ubiquitin-protein ligase CBL-B isoform X2 [Salmo salar]	4.02e-05
ko04625	C-type lectin receptor signaling pathway	5.38e-06	ncbi_110492312	RHOAB	PREDICTED: transforming protein RhoA-like [Salmo salar]	2.53e-15
ko04625	C-type lectin receptor signaling pathway	5.38e-06	ncbi_110493506	PIK3R1	PREDICTED: phosphatidylinositol 3-kinase regulatory subunit gamma-like isoform X1 [Salmo salar]	0.00275956
ko04625	C-type lectin receptor signaling pathway	5.38e-06	ncbi_110493736	PPP3R1	PREDICTED: calcineurin subunit B type 1 [Esox lucius]	0.00427269
ko04625	C-type lectin receptor signaling pathway	5.38e-06	ncbi_110494302	PRKCD	PREDICTED: protein kinase C delta type-like [Salmo salar]	1.44e-17
ko04625	C-type lectin receptor signaling pathway	5.38e-06	ncbi_110494323	STAT1	signal transducer and activator of transcription 2 [Oncorhynchus mykiss]	4.18e-188
ko04625	C-type lectin receptor signaling pathway	5.38e-06	ncbi_110496976	HRAS	PREDICTED: GTPase NRas [Ochotona princeps]	5.66e-05
ko04625	C-type lectin receptor signaling pathway	5.38e-06	ncbi_110497250	CLEC4E	PREDICTED: C-type lectin domain family 4 member E-like [Salmo salar]	0.00428105
ko04625	C-type lectin receptor signaling pathway	5.38e-06	ncbi_110497254	CD209D	PREDICTED: CD209 antigen-like [Salmo salar]	0.000689078
ko04625	C-type lectin receptor signaling pathway	5.38e-06	ncbi_110497694	ITPR2	PREDICTED: inositol 1,4,5-trisphosphate receptor type 2 isoform X1 [Salmo salar]	0.000116799
ko04625	C-type lectin receptor signaling pathway	5.38e-06	ncbi_110497729	NFKBIA	PREDICTED: NF-kappa-B inhibitor alpha-like [Salmo salar]	1.92e-50
ko04625	C-type lectin receptor signaling pathway	5.38e-06	ncbi_110497737	CALM	PREDICTED: calmodulin [Sorex araneus]	1.45e-06
ko04625	C-type lectin receptor signaling pathway	5.38e-06	ncbi_110497890	MAPK12	PREDICTED: mitogen-activated protein kinase 12-like [Salmo salar]	5.97e-16
ko04625	C-type lectin receptor signaling pathway	5.38e-06	ncbi_110499151	CHUK	PREDICTED: inhibitor of nuclear factor kappa-B kinase subunit alpha-like [Salmo salar]	1.5e-12
ko04625	C-type lectin receptor signaling pathway	5.38e-06	ncbi_110499184	NFATC3	PREDICTED: nuclear factor of activated T-cells, cytoplasmic 3-like [Salmo salar]	6.33e-06
ko04625	C-type lectin receptor signaling pathway	5.38e-06	ncbi_110499295	AKT3	PREDICTED: RAC-gamma serine/threonine-protein kinase isoform X1 [Salmo salar]	0.000831236
ko04625	C-type lectin receptor signaling pathway	5.38e-06	ncbi_110499420	--	iceberg 2 protein [Oncorhynchus mykiss]	5.91e-16
ko04625	C-type lectin receptor signaling pathway	5.38e-06	ncbi_110501544	STAT1	PREDICTED: signal transducer and activator of transcription 1-alpha/beta-like isoform X2 [Salmo salar]	3.38e-147
ko04625	C-type lectin receptor signaling pathway	5.38e-06	ncbi_110502378	NFKB2	PREDICTED: nuclear factor NF-kappa-B p100 subunit-like isoform X1 [Salmo salar]	1.7e-42
ko04625	C-type lectin receptor signaling pathway	5.38e-06	ncbi_110506681	RRAS2	PREDICTED: ras-related protein R-Ras2 [Stegastes partitus]	5.15e-08
ko04625	C-type lectin receptor signaling pathway	5.38e-06	ncbi_110506735	CYLD	PREDICTED: ubiquitin carboxyl-terminal hydrolase CYLD-like isoform X1 [Salmo salar]	0.000101222
ko04625	C-type lectin receptor signaling pathway	5.38e-06	ncbi_110507414	RELB	PREDICTED: transcription factor RelB isoform X1 [Salmo salar]	3.25e-30
ko04625	C-type lectin receptor signaling pathway	5.38e-06	ncbi_110508523	PIK3R1	PREDICTED: phosphatidylinositol 3-kinase regulatory subunit gamma-like [Salmo salar]	1.8e-09
ko04625	C-type lectin receptor signaling pathway	5.38e-06	ncbi_110520020	STAT1	PREDICTED: signal transducer and activator of transcription 1-alpha/beta-like isoform X1 [Salmo salar]	7.57e-303
ko04625	C-type lectin receptor signaling pathway	5.38e-06	ncbi_110521475	--	Apoptosis-associated speck-like protein containing a CARD [Salmo salar]	0.0458775
ko04625	C-type lectin receptor signaling pathway	5.38e-06	ncbi_110521824	PIK3R1	PREDICTED: phosphatidylinositol 3-kinase regulatory subunit gamma isoform X1 [Salmo salar]	0.0432016
ko04625	C-type lectin receptor signaling pathway	5.38e-06	ncbi_110522049	NFKBIA	NF-kappa-B inhibitor alpha [Oncorhynchus mykiss]	2.8e-47
ko04625	C-type lectin receptor signaling pathway	5.38e-06	ncbi_110523115	JUN	PREDICTED: transcription factor AP-1-like [Salmo salar]	3.35e-18
ko04625	C-type lectin receptor signaling pathway	5.38e-06	ncbi_110523645	--	PREDICTED: caspase recruitment domain-containing protein 8-like [Salmo salar]	3.77e-13
ko04625	C-type lectin receptor signaling pathway	5.38e-06	ncbi_110524679	--	PREDICTED: ubiquitin carboxyl-terminal hydrolase CYLD-like [Salmo salar]	1.41e-18
ko04625	C-type lectin receptor signaling pathway	5.38e-06	ncbi_110526550	RRAS2	PREDICTED: ras-related protein R-Ras2 [Stegastes partitus]	1.98e-06
ko04625	C-type lectin receptor signaling pathway	5.38e-06	ncbi_110526599	CYLD	PREDICTED: ubiquitin carboxyl-terminal hydrolase CYLD isoform X1 [Salmo salar]	5.54e-21
ko04625	C-type lectin receptor signaling pathway	5.38e-06	ncbi_110526622	NFATC3	PREDICTED: nuclear factor of activated T-cells, cytoplasmic 3-like isoform X1 [Salmo salar]	0.026433
ko04625	C-type lectin receptor signaling pathway	5.38e-06	ncbi_110527080	CALM2	PREDICTED: calmodulin [Camelus dromedarius]	2.19e-14
ko04625	C-type lectin receptor signaling pathway	5.38e-06	ncbi_110527502	MRAS	PREDICTED: ras-related protein M-Ras-like [Salmo salar]	0.00541401
ko04625	C-type lectin receptor signaling pathway	5.38e-06	ncbi_110527523	STAT1	Signal transducer and activator of transcription 4-like [Scleropages formosus]	5.19e-05
ko04625	C-type lectin receptor signaling pathway	5.38e-06	ncbi_110527634	NFKB2	PREDICTED: nuclear factor NF-kappa-B p100 subunit isoform X1 [Salmo salar]	1.9e-33
ko04625	C-type lectin receptor signaling pathway	5.38e-06	ncbi_110528134	PRKCD	PREDICTED: protein kinase C delta type-like [Salmo salar]	1.73e-05
ko04625	C-type lectin receptor signaling pathway	5.38e-06	ncbi_110528566	NFATC2	PREDICTED: nuclear factor of activated T-cells, cytoplasmic 2-like [Salmo salar]	0.00112725
ko04625	C-type lectin receptor signaling pathway	5.38e-06	ncbi_110528685	MAPKAPK2	PREDICTED: MAP kinase-activated protein kinase 2-like isoform X2 [Salmo salar]	1.92e-09
ko04625	C-type lectin receptor signaling pathway	5.38e-06	ncbi_110529687	AKT1	PREDICTED: RAC-alpha serine/threonine-protein kinase isoform X1 [Salmo salar]	5.13e-68
ko04625	C-type lectin receptor signaling pathway	5.38e-06	ncbi_110530518	BCL10	PREDICTED: B-cell lymphoma/leukemia 10-like [Salmo salar]	8.24e-08
ko04625	C-type lectin receptor signaling pathway	5.38e-06	ncbi_110530532	JUN	PREDICTED: transcription factor AP-1-like [Salmo salar]	3.76e-12
ko04625	C-type lectin receptor signaling pathway	5.38e-06	ncbi_110531496	CYLD	PREDICTED: ubiquitin carboxyl-terminal hydrolase CYLD-like isoform X1 [Salmo salar]	3.53e-18
ko04625	C-type lectin receptor signaling pathway	5.38e-06	ncbi_110531834	RELA	PREDICTED: transcription factor p65-like [Salmo salar]	6.59e-09
ko04625	C-type lectin receptor signaling pathway	5.38e-06	ncbi_110532179	PTPN11	PREDICTED: tyrosine-protein phosphatase non-receptor type 11-like isoform X1 [Salmo salar]	5.18e-16
ko04625	C-type lectin receptor signaling pathway	5.38e-06	ncbi_110532282	ITPR3	PREDICTED: inositol 1,4,5-trisphosphate receptor type 3-like [Salmo salar]	0.03168
ko04625	C-type lectin receptor signaling pathway	5.38e-06	ncbi_110533376	IRF1	interferon regulatory factor 1 isoform 2 [Salmo salar]	1.55e-38
ko04625	C-type lectin receptor signaling pathway	5.38e-06	ncbi_110533450	ARHGEF12	PREDICTED: rho guanine nucleotide exchange factor 12-like isoform X1 [Salmo salar]	1.19e-05
ko04625	C-type lectin receptor signaling pathway	5.38e-06	ncbi_110533870	KSR1	PREDICTED: kinase suppressor of Ras 1-like isoform X3 [Salmo salar]	0.0258968
ko04625	C-type lectin receptor signaling pathway	5.38e-06	ncbi_110535315	IRF8	interferon regulatory factor 9 [Salmo salar]	2.94e-48
ko04625	C-type lectin receptor signaling pathway	5.38e-06	ncbi_110536451	--	PREDICTED: non-homologous end joining protein Ku-like isoform X1 [Salmo salar]	2.54e-10
ko04625	C-type lectin receptor signaling pathway	5.38e-06	ncbi_110537869	BCL3	PREDICTED: B-cell lymphoma 3 protein homolog isoform X2 [Salmo salar]	6.91e-20
ko05167	Kaposi sarcoma-associated herpesvirus infection	5.38e-06	MSTRG.11244	--	PREDICTED: prolactin receptor-like [Salmo salar]	0.00101677
ko05167	Kaposi sarcoma-associated herpesvirus infection	5.38e-06	MSTRG.12609	BAX	PREDICTED: apoptosis regulator BAX-like [Salmo salar]	0.00185137
ko05167	Kaposi sarcoma-associated herpesvirus infection	5.38e-06	MSTRG.660	--	TC1-like transposase [Cyprinus carpio]	7.28e-14
ko05167	Kaposi sarcoma-associated herpesvirus infection	5.38e-06	ncbi_100135880	RB1	retinoblastoma-associated protein [Oncorhynchus mykiss]	1.68e-06
ko05167	Kaposi sarcoma-associated herpesvirus infection	5.38e-06	ncbi_100136053	PLCG2	PREDICTED: 1-phosphatidylinositol 4,5-bisphosphate phosphodiesterase gamma-2 [Salmo salar]	2.52e-25
ko05167	Kaposi sarcoma-associated herpesvirus infection	5.38e-06	ncbi_100136058	NFKBIA	inhibitor of nuclear factor kappa B alpha [Oncorhynchus mykiss]	2.44e-48
ko05167	Kaposi sarcoma-associated herpesvirus infection	5.38e-06	ncbi_100136087	TRAF2	PREDICTED: TNF receptor-associated factor 2-like [Salmo salar]	2.47e-40
ko05167	Kaposi sarcoma-associated herpesvirus infection	5.38e-06	ncbi_100136117	--	interferon-gamma receptor 1, partial [Oncorhynchus mykiss]	1.21e-14
ko05167	Kaposi sarcoma-associated herpesvirus infection	5.38e-06	ncbi_100136127	MAP2K2	Dual specificity mitogen-activated protein kinase kinase 2 [Salmo salar]	1.15e-07
ko05167	Kaposi sarcoma-associated herpesvirus infection	5.38e-06	ncbi_100136342	TLR3	Toll-like receptor 3 [Oncorhynchus mykiss]	6.59e-82
ko05167	Kaposi sarcoma-associated herpesvirus infection	5.38e-06	ncbi_100136756	STAT3	PREDICTED: signal transducer and activator of transcription 3-like isoform X1 [Salmo salar]	4.92e-23
ko05167	Kaposi sarcoma-associated herpesvirus infection	5.38e-06	ncbi_100137016	STAT1	signal transducer/activator of transcription [Oncorhynchus mykiss]	2.58e-145
ko05167	Kaposi sarcoma-associated herpesvirus infection	5.38e-06	ncbi_100170208	KRAS	GTPase KRas [Salmo salar]	1.83e-12
ko05167	Kaposi sarcoma-associated herpesvirus infection	5.38e-06	ncbi_100750228	IRF3	interferon regulatory factor 7 [Oncorhynchus mykiss]	5.65e-127
ko05167	Kaposi sarcoma-associated herpesvirus infection	5.38e-06	ncbi_100750229	IRF3	interferon regulatory factor 3 [Oncorhynchus mykiss]	2.23e-130
ko05167	Kaposi sarcoma-associated herpesvirus infection	5.38e-06	ncbi_101268911	CASP8	caspase 8 [Oncorhynchus mykiss]	2.21e-17
ko05167	Kaposi sarcoma-associated herpesvirus infection	5.38e-06	ncbi_110485802	PIK3R6	PREDICTED: phosphoinositide 3-kinase regulatory subunit 6-like isoform X3 [Salmo salar]	0.00225117
ko05167	Kaposi sarcoma-associated herpesvirus infection	5.38e-06	ncbi_110486022	PPP3R1	PREDICTED: calcineurin subunit B type 1 [Esox lucius]	5.73e-05
ko05167	Kaposi sarcoma-associated herpesvirus infection	5.38e-06	ncbi_110486760	GNG5	PREDICTED: guanine nucleotide-binding protein G(I)/G(S)/G(O) subunit gamma-5-like [Salmo salar]	0.000952893
ko05167	Kaposi sarcoma-associated herpesvirus infection	5.38e-06	ncbi_110488340	MR1	MHC class 1b antigen [Oncorhynchus mykiss]	1.07e-55
ko05167	Kaposi sarcoma-associated herpesvirus infection	5.38e-06	ncbi_110488353	HLA-C	MHC class Ib antigen [Oncorhynchus mykiss]	1.04e-08
ko05167	Kaposi sarcoma-associated herpesvirus infection	5.38e-06	ncbi_110489695	NFATC1	PREDICTED: nuclear factor of activated T-cells, cytoplasmic 1-like isoform X1 [Salmo salar]	0.0133574
ko05167	Kaposi sarcoma-associated herpesvirus infection	5.38e-06	ncbi_110489699	IRF8	PREDICTED: interferon regulatory factor 8-like isoform X2 [Salmo salar]	3.69e-71
ko05167	Kaposi sarcoma-associated herpesvirus infection	5.38e-06	ncbi_110491201	EIF2AK2	protein kinase containing Z-DNA binding domains [Salmo salar]	3.19e-146
ko05167	Kaposi sarcoma-associated herpesvirus infection	5.38e-06	ncbi_110492203	E2F1	PREDICTED: transcription factor E2F1-like [Salmo salar]	0.0499871
ko05167	Kaposi sarcoma-associated herpesvirus infection	5.38e-06	ncbi_110492222	GNB1	PREDICTED: guanine nucleotide-binding protein G(I)/G(S)/G(T) subunit beta-1-like [Poecilia formosa]	1.4e-12
ko05167	Kaposi sarcoma-associated herpesvirus infection	5.38e-06	ncbi_110492657	HCK	tyrosine-protein kinase HCK [Salmo salar]	6.85e-11
ko05167	Kaposi sarcoma-associated herpesvirus infection	5.38e-06	ncbi_110493506	PIK3R1	PREDICTED: phosphatidylinositol 3-kinase regulatory subunit gamma-like isoform X1 [Salmo salar]	0.00275956
ko05167	Kaposi sarcoma-associated herpesvirus infection	5.38e-06	ncbi_110493736	PPP3R1	PREDICTED: calcineurin subunit B type 1 [Esox lucius]	0.00427269
ko05167	Kaposi sarcoma-associated herpesvirus infection	5.38e-06	ncbi_110494214	CDK4	PREDICTED: cyclin-dependent kinase 4-like [Salmo salar]	1.05e-07
ko05167	Kaposi sarcoma-associated herpesvirus infection	5.38e-06	ncbi_110494323	STAT1	signal transducer and activator of transcription 2 [Oncorhynchus mykiss]	4.18e-188
ko05167	Kaposi sarcoma-associated herpesvirus infection	5.38e-06	ncbi_110495115	PIK3R5	PREDICTED: phosphoinositide 3-kinase regulatory subunit 5-like isoform X1 [Salmo salar]	0.000356807
ko05167	Kaposi sarcoma-associated herpesvirus infection	5.38e-06	ncbi_110495621	ATG3	PREDICTED: ubiquitin-like-conjugating enzyme ATG3 [Salmo salar]	3.87e-31
ko05167	Kaposi sarcoma-associated herpesvirus infection	5.38e-06	ncbi_110495622	ATG3	PREDICTED: ubiquitin-like-conjugating enzyme ATG3 [Salmo salar]	1.68e-50
ko05167	Kaposi sarcoma-associated herpesvirus infection	5.38e-06	ncbi_110495726	GNG7	PREDICTED: guanine nucleotide-binding protein G(I)/G(S)/G(O) subunit gamma-7 [Clupea harengus]	4.72e-05
ko05167	Kaposi sarcoma-associated herpesvirus infection	5.38e-06	ncbi_110496224	HLA-E	MHC class I alpha chain precursor [Oncorhynchus mykiss]	1.48e-19
ko05167	Kaposi sarcoma-associated herpesvirus infection	5.38e-06	ncbi_110496645	CDK6	PREDICTED: cyclin-dependent kinase 6-like [Salmo salar]	0.0150099
ko05167	Kaposi sarcoma-associated herpesvirus infection	5.38e-06	ncbi_110496976	HRAS	PREDICTED: GTPase NRas [Ochotona princeps]	5.66e-05
ko05167	Kaposi sarcoma-associated herpesvirus infection	5.38e-06	ncbi_110497044	IRF6	interferon regulatory factor 7B [Salmo salar]	1.86e-65
ko05167	Kaposi sarcoma-associated herpesvirus infection	5.38e-06	ncbi_110497663	ATG14	PREDICTED: beclin 1-associated autophagy-related key regulator-like [Salmo salar]	0.00837385
ko05167	Kaposi sarcoma-associated herpesvirus infection	5.38e-06	ncbi_110497694	ITPR2	PREDICTED: inositol 1,4,5-trisphosphate receptor type 2 isoform X1 [Salmo salar]	0.000116799
ko05167	Kaposi sarcoma-associated herpesvirus infection	5.38e-06	ncbi_110497729	NFKBIA	PREDICTED: NF-kappa-B inhibitor alpha-like [Salmo salar]	1.92e-50
ko05167	Kaposi sarcoma-associated herpesvirus infection	5.38e-06	ncbi_110497737	CALM	PREDICTED: calmodulin [Sorex araneus]	1.45e-06
ko05167	Kaposi sarcoma-associated herpesvirus infection	5.38e-06	ncbi_110497890	MAPK12	PREDICTED: mitogen-activated protein kinase 12-like [Salmo salar]	5.97e-16
ko05167	Kaposi sarcoma-associated herpesvirus infection	5.38e-06	ncbi_110499151	CHUK	PREDICTED: inhibitor of nuclear factor kappa-B kinase subunit alpha-like [Salmo salar]	1.5e-12
ko05167	Kaposi sarcoma-associated herpesvirus infection	5.38e-06	ncbi_110499184	NFATC3	PREDICTED: nuclear factor of activated T-cells, cytoplasmic 3-like [Salmo salar]	6.33e-06
ko05167	Kaposi sarcoma-associated herpesvirus infection	5.38e-06	ncbi_110499295	AKT3	PREDICTED: RAC-gamma serine/threonine-protein kinase isoform X1 [Salmo salar]	0.000831236
ko05167	Kaposi sarcoma-associated herpesvirus infection	5.38e-06	ncbi_110501424	IFNAR2	membrane-associated interferon receptor 2 [Oncorhynchus mykiss]	3.72e-31
ko05167	Kaposi sarcoma-associated herpesvirus infection	5.38e-06	ncbi_110501544	STAT1	PREDICTED: signal transducer and activator of transcription 1-alpha/beta-like isoform X2 [Salmo salar]	3.38e-147
ko05167	Kaposi sarcoma-associated herpesvirus infection	5.38e-06	ncbi_110501854	CREB1	PREDICTED: cyclic AMP-responsive element-binding protein 1-like isoform X1 [Salmo salar]	0.0403664
ko05167	Kaposi sarcoma-associated herpesvirus infection	5.38e-06	ncbi_110501897	--	PREDICTED: major histocompatibility complex class I-related gene protein-like isoform X1 [Salmo salar]	2.22e-25
ko05167	Kaposi sarcoma-associated herpesvirus infection	5.38e-06	ncbi_110501918	CYC	PREDICTED: cytochrome c [Salmo salar]	5.58e-08
ko05167	Kaposi sarcoma-associated herpesvirus infection	5.38e-06	ncbi_110502471	--	Tumor necrosis factor receptor superfamily member 6 precursor [Salmo salar]	6.04e-07
ko05167	Kaposi sarcoma-associated herpesvirus infection	5.38e-06	ncbi_110503576	ZFP36L2-B	Butyrate response factor 1 [Salmo salar]	2.07e-27
ko05167	Kaposi sarcoma-associated herpesvirus infection	5.38e-06	ncbi_110504531	GSK3B	PREDICTED: glycogen synthase kinase-3 beta isoform X2 [Salmo salar]	6.77e-05
ko05167	Kaposi sarcoma-associated herpesvirus infection	5.38e-06	ncbi_110504679	VEGFA	PREDICTED: vascular endothelial growth factor B isoform X1 [Salmo salar]	0.000481974
ko05167	Kaposi sarcoma-associated herpesvirus infection	5.38e-06	ncbi_110505629	HIF1A	PREDICTED: hypoxia-inducible factor 1-alpha-like isoform X1 [Salmo salar]	3.58e-14
ko05167	Kaposi sarcoma-associated herpesvirus infection	5.38e-06	ncbi_110505798	ATG14	PREDICTED: beclin 1-associated autophagy-related key regulator-like [Salmo salar]	1.4e-26
ko05167	Kaposi sarcoma-associated herpesvirus infection	5.38e-06	ncbi_110507452	ZFP36L2-B	PREDICTED: tristetraprolin-like [Salmo salar]	1.78e-33
ko05167	Kaposi sarcoma-associated herpesvirus infection	5.38e-06	ncbi_110508523	PIK3R1	PREDICTED: phosphatidylinositol 3-kinase regulatory subunit gamma-like [Salmo salar]	1.8e-09
ko05167	Kaposi sarcoma-associated herpesvirus infection	5.38e-06	ncbi_110508877	--	PREDICTED: zinc-alpha-2-glycoprotein-like [Salmo salar]	5.67e-61
ko05167	Kaposi sarcoma-associated herpesvirus infection	5.38e-06	ncbi_110509528	--	Tumor necrosis factor receptor 1A, partial [Oncorhynchus mykiss]	1.92e-50
ko05167	Kaposi sarcoma-associated herpesvirus infection	5.38e-06	ncbi_110509537	--	Tumor necrosis factor receptor 1B, partial [Oncorhynchus mykiss]	2.72e-30
ko05167	Kaposi sarcoma-associated herpesvirus infection	5.38e-06	ncbi_110520020	STAT1	PREDICTED: signal transducer and activator of transcription 1-alpha/beta-like isoform X1 [Salmo salar]	7.57e-303
ko05167	Kaposi sarcoma-associated herpesvirus infection	5.38e-06	ncbi_110520224	CREB1	PREDICTED: cyclic AMP-responsive element-binding protein 1 isoform X3 [Salmo salar]	0.00122444
ko05167	Kaposi sarcoma-associated herpesvirus infection	5.38e-06	ncbi_110520638	--	PREDICTED: interleukin-10 receptor subunit beta-like [Salmo salar]	8.42e-25
ko05167	Kaposi sarcoma-associated herpesvirus infection	5.38e-06	ncbi_110521824	PIK3R1	PREDICTED: phosphatidylinositol 3-kinase regulatory subunit gamma isoform X1 [Salmo salar]	0.0432016
ko05167	Kaposi sarcoma-associated herpesvirus infection	5.38e-06	ncbi_110522049	NFKBIA	NF-kappa-B inhibitor alpha [Oncorhynchus mykiss]	2.8e-47
ko05167	Kaposi sarcoma-associated herpesvirus infection	5.38e-06	ncbi_110523115	JUN	PREDICTED: transcription factor AP-1-like [Salmo salar]	3.35e-18
ko05167	Kaposi sarcoma-associated herpesvirus infection	5.38e-06	ncbi_110523569	TRAF2	PREDICTED: TNF receptor-associated factor 2 isoform X1 [Salmo salar]	1.14e-36
ko05167	Kaposi sarcoma-associated herpesvirus infection	5.38e-06	ncbi_110524118	GNG7	PREDICTED: guanine nucleotide-binding protein G(I)/G(S)/G(O) subunit gamma-7 [Austrofundulus limnaeus]	0.000251816
ko05167	Kaposi sarcoma-associated herpesvirus infection	5.38e-06	ncbi_110524615	GNG12	PREDICTED: guanine nucleotide-binding protein G(I)/G(S)/G(O) subunit gamma-12-like [Salmo salar]	6.69e-05
ko05167	Kaposi sarcoma-associated herpesvirus infection	5.38e-06	ncbi_110525880	CASP3	Caspase-3 [Salmo salar]	2.74e-21
ko05167	Kaposi sarcoma-associated herpesvirus infection	5.38e-06	ncbi_110526622	NFATC3	PREDICTED: nuclear factor of activated T-cells, cytoplasmic 3-like isoform X1 [Salmo salar]	0.026433
ko05167	Kaposi sarcoma-associated herpesvirus infection	5.38e-06	ncbi_110527080	CALM2	PREDICTED: calmodulin [Camelus dromedarius]	2.19e-14
ko05167	Kaposi sarcoma-associated herpesvirus infection	5.38e-06	ncbi_110527523	STAT1	Signal transducer and activator of transcription 4-like [Scleropages formosus]	5.19e-05
ko05167	Kaposi sarcoma-associated herpesvirus infection	5.38e-06	ncbi_110528566	NFATC2	PREDICTED: nuclear factor of activated T-cells, cytoplasmic 2-like [Salmo salar]	0.00112725
ko05167	Kaposi sarcoma-associated herpesvirus infection	5.38e-06	ncbi_110528685	MAPKAPK2	PREDICTED: MAP kinase-activated protein kinase 2-like isoform X2 [Salmo salar]	1.92e-09
ko05167	Kaposi sarcoma-associated herpesvirus infection	5.38e-06	ncbi_110529687	AKT1	PREDICTED: RAC-alpha serine/threonine-protein kinase isoform X1 [Salmo salar]	5.13e-68
ko05167	Kaposi sarcoma-associated herpesvirus infection	5.38e-06	ncbi_110530021	JAK1	PREDICTED: tyrosine-protein kinase JAK1-like [Salmo salar]	4.32e-59
ko05167	Kaposi sarcoma-associated herpesvirus infection	5.38e-06	ncbi_110530382	CCR8	C-C chemokine receptor type 3 [Salmo salar]	4.62e-05
ko05167	Kaposi sarcoma-associated herpesvirus infection	5.38e-06	ncbi_110530532	JUN	PREDICTED: transcription factor AP-1-like [Salmo salar]	3.76e-12
ko05167	Kaposi sarcoma-associated herpesvirus infection	5.38e-06	ncbi_110531824	--	PREDICTED: cellular tumor antigen p53-like isoform X1 [Salmo salar]	3.46e-12
ko05167	Kaposi sarcoma-associated herpesvirus infection	5.38e-06	ncbi_110531834	RELA	PREDICTED: transcription factor p65-like [Salmo salar]	6.59e-09
ko05167	Kaposi sarcoma-associated herpesvirus infection	5.38e-06	ncbi_110532244	HCK	PREDICTED: tyrosine-protein kinase HCK-like isoform X1 [Salmo salar]	9.4e-06
ko05167	Kaposi sarcoma-associated herpesvirus infection	5.38e-06	ncbi_110532282	ITPR3	PREDICTED: inositol 1,4,5-trisphosphate receptor type 3-like [Salmo salar]	0.03168
ko05167	Kaposi sarcoma-associated herpesvirus infection	5.38e-06	ncbi_110534285	CASP3	caspase 3 gene variant 2, partial [Oncorhynchus mykiss]	0.00246766
ko05167	Kaposi sarcoma-associated herpesvirus infection	5.38e-06	ncbi_110535315	IRF8	interferon regulatory factor 9 [Salmo salar]	2.94e-48
ko05167	Kaposi sarcoma-associated herpesvirus infection	5.38e-06	ncbi_110536451	--	PREDICTED: non-homologous end joining protein Ku-like isoform X1 [Salmo salar]	2.54e-10
ko05167	Kaposi sarcoma-associated herpesvirus infection	5.38e-06	ncbi_110536972	JAK2	PREDICTED: tyrosine-protein kinase JAK2-like isoform X3 [Salmo salar]	2.18e-10
ko05167	Kaposi sarcoma-associated herpesvirus infection	5.38e-06	ncbi_110538194	STAT3	PREDICTED: signal transducer and activator of transcription 3 isoform X1 [Salmo salar]	9e-10
ko05167	Kaposi sarcoma-associated herpesvirus infection	5.38e-06	ncbi_110538694	GNG5	PREDICTED: guanine nucleotide-binding protein G(I)/G(S)/G(O) subunit gamma-5-like [Salmo salar]	2.35e-10
ko04217	Necroptosis	2.32e-05	MSTRG.12609	BAX	PREDICTED: apoptosis regulator BAX-like [Salmo salar]	0.00185137
ko04217	Necroptosis	2.32e-05	MSTRG.660	--	TC1-like transposase [Cyprinus carpio]	7.28e-14
ko04217	Necroptosis	2.32e-05	ncbi_100135837	CAPN2	m-calpain [Oncorhynchus mykiss]	0.00727589
ko04217	Necroptosis	2.32e-05	ncbi_100135973	GLUL	glutamine synthetase [Oncorhynchus mykiss]	1.12e-12
ko04217	Necroptosis	2.32e-05	ncbi_100136034	TNF	tumor necrosis factor alpha [Oncorhynchus mykiss]	0.00285352
ko04217	Necroptosis	2.32e-05	ncbi_100136067	GLUD1	PREDICTED: glutamate dehydrogenase isoform X1 [Salmo salar]	1.02e-12
ko04217	Necroptosis	2.32e-05	ncbi_100136087	TRAF2	PREDICTED: TNF receptor-associated factor 2-like [Salmo salar]	2.47e-40
ko04217	Necroptosis	2.32e-05	ncbi_100136117	--	interferon-gamma receptor 1, partial [Oncorhynchus mykiss]	1.21e-14
ko04217	Necroptosis	2.32e-05	ncbi_100136337	TNFAIP3	PREDICTED: tumor necrosis factor alpha-induced protein 3 isoform X1 [Salmo salar]	7.07e-75
ko04217	Necroptosis	2.32e-05	ncbi_100136342	TLR3	Toll-like receptor 3 [Oncorhynchus mykiss]	6.59e-82
ko04217	Necroptosis	2.32e-05	ncbi_100136624	GLUL	glutamine synthetase [Oncorhynchus mykiss]	1.52e-21
ko04217	Necroptosis	2.32e-05	ncbi_100136756	STAT3	PREDICTED: signal transducer and activator of transcription 3-like isoform X1 [Salmo salar]	4.92e-23
ko04217	Necroptosis	2.32e-05	ncbi_100136765	HMGB1	High mobility group-T protein [Salmo salar]	2.13e-06
ko04217	Necroptosis	2.32e-05	ncbi_100137016	STAT1	signal transducer/activator of transcription [Oncorhynchus mykiss]	2.58e-145
ko04217	Necroptosis	2.32e-05	ncbi_100301644	--	interferon-gamma receptor 2, partial [Oncorhynchus mykiss]	9.11e-09
ko04217	Necroptosis	2.32e-05	ncbi_101268911	CASP8	caspase 8 [Oncorhynchus mykiss]	2.21e-17
ko04217	Necroptosis	2.32e-05	ncbi_110489697	RNF31	PREDICTED: E3 ubiquitin-protein ligase RNF31-like [Salmo salar]	1.73e-62
ko04217	Necroptosis	2.32e-05	ncbi_110489699	IRF8	PREDICTED: interferon regulatory factor 8-like isoform X2 [Salmo salar]	3.69e-71
ko04217	Necroptosis	2.32e-05	ncbi_110489702	RBCK1	PREDICTED: ranBP-type and C3HC4-type zinc finger-containing protein 1-like isoform X1 [Salmo salar]	1.05e-26
ko04217	Necroptosis	2.32e-05	ncbi_110491201	EIF2AK2	protein kinase containing Z-DNA binding domains [Salmo salar]	3.19e-146
ko04217	Necroptosis	2.32e-05	ncbi_110491929	STAT6	signal transducer and activator of transcription 6 [Oncorhynchus mykiss]	3.84e-39
ko04217	Necroptosis	2.32e-05	ncbi_110492520	SPATA2	PREDICTED: spermatogenesis-associated protein 2-like [Salmo salar]	8.35e-06
ko04217	Necroptosis	2.32e-05	ncbi_110494153	RBCK1	PREDICTED: ranBP-type and C3HC4-type zinc finger-containing protein 1 isoform X1 [Salmo salar]	1.98e-49
ko04217	Necroptosis	2.32e-05	ncbi_110494323	STAT1	signal transducer and activator of transcription 2 [Oncorhynchus mykiss]	4.18e-188
ko04217	Necroptosis	2.32e-05	ncbi_110498264	PYGL	PREDICTED: glycogen phosphorylase, liver form isoform X1 [Clupea harengus]	8.04e-09
ko04217	Necroptosis	2.32e-05	ncbi_110499420	--	iceberg 2 protein [Oncorhynchus mykiss]	5.91e-16
ko04217	Necroptosis	2.32e-05	ncbi_110501419	--	interferon-gamma receptor 2, partial [Oncorhynchus mykiss]	3.56e-36
ko04217	Necroptosis	2.32e-05	ncbi_110501424	IFNAR2	membrane-associated interferon receptor 2 [Oncorhynchus mykiss]	3.72e-31
ko04217	Necroptosis	2.32e-05	ncbi_110501544	STAT1	PREDICTED: signal transducer and activator of transcription 1-alpha/beta-like isoform X2 [Salmo salar]	3.38e-147
ko04217	Necroptosis	2.32e-05	ncbi_110501546	STAT4	signal transducer and activator of transcription 4a [Oncorhynchus mykiss]	0.00484791
ko04217	Necroptosis	2.32e-05	ncbi_110501715	CHMP2B	PREDICTED: charged multivesicular body protein 2b [Salmo salar]	5.75e-05
ko04217	Necroptosis	2.32e-05	ncbi_110502471	--	Tumor necrosis factor receptor superfamily member 6 precursor [Salmo salar]	6.04e-07
ko04217	Necroptosis	2.32e-05	ncbi_110502983	TNFAIP3	PREDICTED: tumor necrosis factor alpha-induced protein 3-like [Salmo salar]	3.91e-25
ko04217	Necroptosis	2.32e-05	ncbi_110505964	PYGL	PREDICTED: glycogen phosphorylase, liver form-like [Protobothrops mucrosquamatus]	5.06e-26
ko04217	Necroptosis	2.32e-05	ncbi_110506350	SPATA2	Spermatogenesis-associated protein 2 [Salmo salar]	1.32e-15
ko04217	Necroptosis	2.32e-05	ncbi_110506735	CYLD	PREDICTED: ubiquitin carboxyl-terminal hydrolase CYLD-like isoform X1 [Salmo salar]	0.000101222
ko04217	Necroptosis	2.32e-05	ncbi_110508649	VPS4B	PREDICTED: vacuolar protein sorting-associated protein 4B isoform X1 [Salmo salar]	8.36e-24
ko04217	Necroptosis	2.32e-05	ncbi_110509528	--	Tumor necrosis factor receptor 1A, partial [Oncorhynchus mykiss]	1.92e-50
ko04217	Necroptosis	2.32e-05	ncbi_110509537	--	Tumor necrosis factor receptor 1B, partial [Oncorhynchus mykiss]	2.72e-30
ko04217	Necroptosis	2.32e-05	ncbi_110520020	STAT1	PREDICTED: signal transducer and activator of transcription 1-alpha/beta-like isoform X1 [Salmo salar]	7.57e-303
ko04217	Necroptosis	2.32e-05	ncbi_110520638	--	PREDICTED: interleukin-10 receptor subunit beta-like [Salmo salar]	8.42e-25
ko04217	Necroptosis	2.32e-05	ncbi_110521374	MLKL	PREDICTED: mixed lineage kinase domain-like protein [Salmo salar]	2.14e-28
ko04217	Necroptosis	2.32e-05	ncbi_110521454	RIPK3	PREDICTED: receptor-interacting serine/threonine-protein kinase 3-like [Salmo salar]	1.83e-07
ko04217	Necroptosis	2.32e-05	ncbi_110521475	--	Apoptosis-associated speck-like protein containing a CARD [Salmo salar]	0.0458775
ko04217	Necroptosis	2.32e-05	ncbi_110522422	PARP1	PREDICTED: poly [ADP-ribose] polymerase 1 isoform X1 [Salmo salar]	1.19e-05
ko04217	Necroptosis	2.32e-05	ncbi_110522488	HSP90A.1	PREDICTED: heat shock protein HSP 90-alpha-like [Salmo salar]	9.57e-39
ko04217	Necroptosis	2.32e-05	ncbi_110523488	TNFRSF26	PREDICTED: tumor necrosis factor receptor superfamily member 10A-like [Salmo salar]	0.000462202
ko04217	Necroptosis	2.32e-05	ncbi_110523569	TRAF2	PREDICTED: TNF receptor-associated factor 2 isoform X1 [Salmo salar]	1.14e-36
ko04217	Necroptosis	2.32e-05	ncbi_110523645	--	PREDICTED: caspase recruitment domain-containing protein 8-like [Salmo salar]	3.77e-13
ko04217	Necroptosis	2.32e-05	ncbi_110523764	PGAM5	serine/threonine-protein phosphatase PGAM5, mitochondrial precursor [Salmo salar]	2.14e-61
ko04217	Necroptosis	2.32e-05	ncbi_110523828	VDAC2	PREDICTED: voltage-dependent anion-selective channel protein 2-like isoform X2 [Salmo salar]	1.56e-08
ko04217	Necroptosis	2.32e-05	ncbi_110524679	--	PREDICTED: ubiquitin carboxyl-terminal hydrolase CYLD-like [Salmo salar]	1.41e-18
ko04217	Necroptosis	2.32e-05	ncbi_110524777	PLA2G4A	PREDICTED: cytosolic phospholipase A2-like [Salmo salar]	0.000164444
ko04217	Necroptosis	2.32e-05	ncbi_110526599	CYLD	PREDICTED: ubiquitin carboxyl-terminal hydrolase CYLD isoform X1 [Salmo salar]	5.54e-21
ko04217	Necroptosis	2.32e-05	ncbi_110527523	STAT1	Signal transducer and activator of transcription 4-like [Scleropages formosus]	5.19e-05
ko04217	Necroptosis	2.32e-05	ncbi_110527550	PYGB	glycogen phosphorylase, brain form [Salmo salar]	3.89e-05
ko04217	Necroptosis	2.32e-05	ncbi_110529844	HSP90A.1	Heat shock protein HSP 90-alpha [Salmo salar]	4.47e-20
ko04217	Necroptosis	2.32e-05	ncbi_110529988	RNF31	PREDICTED: E3 ubiquitin-protein ligase RNF31-like isoform X3 [Salmo salar]	1.88e-43
ko04217	Necroptosis	2.32e-05	ncbi_110530021	JAK1	PREDICTED: tyrosine-protein kinase JAK1-like [Salmo salar]	4.32e-59
ko04217	Necroptosis	2.32e-05	ncbi_110531496	CYLD	PREDICTED: ubiquitin carboxyl-terminal hydrolase CYLD-like isoform X1 [Salmo salar]	3.53e-18
ko04217	Necroptosis	2.32e-05	ncbi_110531501	RIPK4	receptor-interacting serine/threonine-protein kinase 4 [Salmo salar]	3.19e-12
ko04217	Necroptosis	2.32e-05	ncbi_110535315	IRF8	interferon regulatory factor 9 [Salmo salar]	2.94e-48
ko04217	Necroptosis	2.32e-05	ncbi_110535881	--	PREDICTED: tumor necrosis factor ligand superfamily member 6-like [Salmo salar]	1.86e-06
ko04217	Necroptosis	2.32e-05	ncbi_110536186	VDAC2	PREDICTED: voltage-dependent anion channel 3 isoform X1 [Salmo salar]	4.73e-14
ko04217	Necroptosis	2.32e-05	ncbi_110536230	PGAM5	PREDICTED: serine/threonine-protein phosphatase PGAM5, mitochondrial-like [Salmo salar]	0.00158278
ko04217	Necroptosis	2.32e-05	ncbi_110536451	--	PREDICTED: non-homologous end joining protein Ku-like isoform X1 [Salmo salar]	2.54e-10
ko04217	Necroptosis	2.32e-05	ncbi_110536972	JAK2	PREDICTED: tyrosine-protein kinase JAK2-like isoform X3 [Salmo salar]	2.18e-10
ko04217	Necroptosis	2.32e-05	ncbi_110537639	HIST2H2AB	histone 2, H2a [Danio rerio]	5.72e-33
ko04217	Necroptosis	2.32e-05	ncbi_110537951	FTH1-A	Ferritin, middle subunit [Salmo salar]	4.49e-06
ko04217	Necroptosis	2.32e-05	ncbi_110538194	STAT3	PREDICTED: signal transducer and activator of transcription 3 isoform X1 [Salmo salar]	9e-10
ko04380	Osteoclast differentiation	3.72e-05	ncbi_100136034	TNF	tumor necrosis factor alpha [Oncorhynchus mykiss]	0.00285352
ko04380	Osteoclast differentiation	3.72e-05	ncbi_100136053	PLCG2	PREDICTED: 1-phosphatidylinositol 4,5-bisphosphate phosphodiesterase gamma-2 [Salmo salar]	2.52e-25
ko04380	Osteoclast differentiation	3.72e-05	ncbi_100136058	NFKBIA	inhibitor of nuclear factor kappa B alpha [Oncorhynchus mykiss]	2.44e-48
ko04380	Osteoclast differentiation	3.72e-05	ncbi_100136087	TRAF2	PREDICTED: TNF receptor-associated factor 2-like [Salmo salar]	2.47e-40
ko04380	Osteoclast differentiation	3.72e-05	ncbi_100136117	--	interferon-gamma receptor 1, partial [Oncorhynchus mykiss]	1.21e-14
ko04380	Osteoclast differentiation	3.72e-05	ncbi_100136256	JUNB	junB protein [Oncorhynchus mykiss]	0.00199821
ko04380	Osteoclast differentiation	3.72e-05	ncbi_100137016	STAT1	signal transducer/activator of transcription [Oncorhynchus mykiss]	2.58e-145
ko04380	Osteoclast differentiation	3.72e-05	ncbi_100301644	--	interferon-gamma receptor 2, partial [Oncorhynchus mykiss]	9.11e-09
ko04380	Osteoclast differentiation	3.72e-05	ncbi_110486022	PPP3R1	PREDICTED: calcineurin subunit B type 1 [Esox lucius]	5.73e-05
ko04380	Osteoclast differentiation	3.72e-05	ncbi_110486292	MAP3K14	PREDICTED: mitogen-activated protein kinase kinase kinase 14-like [Salmo salar]	5.94e-09
ko04380	Osteoclast differentiation	3.72e-05	ncbi_110488319	TNFRSF11B	PREDICTED: tumor necrosis factor receptor superfamily member 11B-like [Salmo salar]	0.000965757
ko04380	Osteoclast differentiation	3.72e-05	ncbi_110488779	FOSL1	PREDICTED: fos-related antigen 1-like [Salmo salar]	2.41e-09
ko04380	Osteoclast differentiation	3.72e-05	ncbi_110489695	NFATC1	PREDICTED: nuclear factor of activated T-cells, cytoplasmic 1-like isoform X1 [Salmo salar]	0.0133574
ko04380	Osteoclast differentiation	3.72e-05	ncbi_110489699	IRF8	PREDICTED: interferon regulatory factor 8-like isoform X2 [Salmo salar]	3.69e-71
ko04380	Osteoclast differentiation	3.72e-05	ncbi_110492686	JUND	PREDICTED: transcription factor jun-D-like [Salmo salar]	0.0253712
ko04380	Osteoclast differentiation	3.72e-05	ncbi_110493449	JUNB	PREDICTED: transcription factor jun-B-like isoform X1 [Salmo salar]	0.0326039
ko04380	Osteoclast differentiation	3.72e-05	ncbi_110493506	PIK3R1	PREDICTED: phosphatidylinositol 3-kinase regulatory subunit gamma-like isoform X1 [Salmo salar]	0.00275956
ko04380	Osteoclast differentiation	3.72e-05	ncbi_110493557	GRB2	PREDICTED: growth factor receptor-bound protein 2-like isoform X1 [Esox lucius]	0.0258338
ko04380	Osteoclast differentiation	3.72e-05	ncbi_110493736	PPP3R1	PREDICTED: calcineurin subunit B type 1 [Esox lucius]	0.00427269
ko04380	Osteoclast differentiation	3.72e-05	ncbi_110494323	STAT1	signal transducer and activator of transcription 2 [Oncorhynchus mykiss]	4.18e-188
ko04380	Osteoclast differentiation	3.72e-05	ncbi_110497729	NFKBIA	PREDICTED: NF-kappa-B inhibitor alpha-like [Salmo salar]	1.92e-50
ko04380	Osteoclast differentiation	3.72e-05	ncbi_110497890	MAPK12	PREDICTED: mitogen-activated protein kinase 12-like [Salmo salar]	5.97e-16
ko04380	Osteoclast differentiation	3.72e-05	ncbi_110499151	CHUK	PREDICTED: inhibitor of nuclear factor kappa-B kinase subunit alpha-like [Salmo salar]	1.5e-12
ko04380	Osteoclast differentiation	3.72e-05	ncbi_110499295	AKT3	PREDICTED: RAC-gamma serine/threonine-protein kinase isoform X1 [Salmo salar]	0.000831236
ko04380	Osteoclast differentiation	3.72e-05	ncbi_110499415	SOCS3	PREDICTED: suppressor of cytokine signaling 3-like [Salmo salar]	2.99e-24
ko04380	Osteoclast differentiation	3.72e-05	ncbi_110501419	--	interferon-gamma receptor 2, partial [Oncorhynchus mykiss]	3.56e-36
ko04380	Osteoclast differentiation	3.72e-05	ncbi_110501424	IFNAR2	membrane-associated interferon receptor 2 [Oncorhynchus mykiss]	3.72e-31
ko04380	Osteoclast differentiation	3.72e-05	ncbi_110501544	STAT1	PREDICTED: signal transducer and activator of transcription 1-alpha/beta-like isoform X2 [Salmo salar]	3.38e-147
ko04380	Osteoclast differentiation	3.72e-05	ncbi_110501854	CREB1	PREDICTED: cyclic AMP-responsive element-binding protein 1-like isoform X1 [Salmo salar]	0.0403664
ko04380	Osteoclast differentiation	3.72e-05	ncbi_110502378	NFKB2	PREDICTED: nuclear factor NF-kappa-B p100 subunit-like isoform X1 [Salmo salar]	1.7e-42
ko04380	Osteoclast differentiation	3.72e-05	ncbi_110504980	FOSL1	PREDICTED: fos-related antigen 1 isoform X1 [Salmo salar]	0.00083931
ko04380	Osteoclast differentiation	3.72e-05	ncbi_110505231	FOSL2	PREDICTED: fos-related antigen 2 isoform X1 [Salmo salar]	6.79e-30
ko04380	Osteoclast differentiation	3.72e-05	ncbi_110506735	CYLD	PREDICTED: ubiquitin carboxyl-terminal hydrolase CYLD-like isoform X1 [Salmo salar]	0.000101222
ko04380	Osteoclast differentiation	3.72e-05	ncbi_110507414	RELB	PREDICTED: transcription factor RelB isoform X1 [Salmo salar]	3.25e-30
ko04380	Osteoclast differentiation	3.72e-05	ncbi_110507636	--	High affinity immunoglobulin gamma Fc receptor I precursor [Salmo salar]	1.8e-34
ko04380	Osteoclast differentiation	3.72e-05	ncbi_110508523	PIK3R1	PREDICTED: phosphatidylinositol 3-kinase regulatory subunit gamma-like [Salmo salar]	1.8e-09
ko04380	Osteoclast differentiation	3.72e-05	ncbi_110509528	--	Tumor necrosis factor receptor 1A, partial [Oncorhynchus mykiss]	1.92e-50
ko04380	Osteoclast differentiation	3.72e-05	ncbi_110509537	--	Tumor necrosis factor receptor 1B, partial [Oncorhynchus mykiss]	2.72e-30
ko04380	Osteoclast differentiation	3.72e-05	ncbi_110519367	TGFB2	PREDICTED: transforming growth factor beta-2-like [Salmo salar]	0.0401277
ko04380	Osteoclast differentiation	3.72e-05	ncbi_110520020	STAT1	PREDICTED: signal transducer and activator of transcription 1-alpha/beta-like isoform X1 [Salmo salar]	7.57e-303
ko04380	Osteoclast differentiation	3.72e-05	ncbi_110520224	CREB1	PREDICTED: cyclic AMP-responsive element-binding protein 1 isoform X3 [Salmo salar]	0.00122444
ko04380	Osteoclast differentiation	3.72e-05	ncbi_110520367	--	PREDICTED: tumor necrosis factor ligand superfamily member 11 isoform X1 [Salmo salar]	0.00409116
ko04380	Osteoclast differentiation	3.72e-05	ncbi_110520638	--	PREDICTED: interleukin-10 receptor subunit beta-like [Salmo salar]	8.42e-25
ko04380	Osteoclast differentiation	3.72e-05	ncbi_110521824	PIK3R1	PREDICTED: phosphatidylinositol 3-kinase regulatory subunit gamma isoform X1 [Salmo salar]	0.0432016
ko04380	Osteoclast differentiation	3.72e-05	ncbi_110522049	NFKBIA	NF-kappa-B inhibitor alpha [Oncorhynchus mykiss]	2.8e-47
ko04380	Osteoclast differentiation	3.72e-05	ncbi_110522122	MAP3K7	PREDICTED: mitogen-activated protein kinase kinase kinase 7 isoform X1 [Salmo salar]	0.00587892
ko04380	Osteoclast differentiation	3.72e-05	ncbi_110522145	FYNB	PREDICTED: proto-oncogene tyrosine-protein kinase fyn isoform X1 [Salmo salar]	0.00119327
ko04380	Osteoclast differentiation	3.72e-05	ncbi_110523115	JUN	PREDICTED: transcription factor AP-1-like [Salmo salar]	3.35e-18
ko04380	Osteoclast differentiation	3.72e-05	ncbi_110523569	TRAF2	PREDICTED: TNF receptor-associated factor 2 isoform X1 [Salmo salar]	1.14e-36
ko04380	Osteoclast differentiation	3.72e-05	ncbi_110524679	--	PREDICTED: ubiquitin carboxyl-terminal hydrolase CYLD-like [Salmo salar]	1.41e-18
ko04380	Osteoclast differentiation	3.72e-05	ncbi_110526599	CYLD	PREDICTED: ubiquitin carboxyl-terminal hydrolase CYLD isoform X1 [Salmo salar]	5.54e-21
ko04380	Osteoclast differentiation	3.72e-05	ncbi_110527523	STAT1	Signal transducer and activator of transcription 4-like [Scleropages formosus]	5.19e-05
ko04380	Osteoclast differentiation	3.72e-05	ncbi_110527634	NFKB2	PREDICTED: nuclear factor NF-kappa-B p100 subunit isoform X1 [Salmo salar]	1.9e-33
ko04380	Osteoclast differentiation	3.72e-05	ncbi_110528566	NFATC2	PREDICTED: nuclear factor of activated T-cells, cytoplasmic 2-like [Salmo salar]	0.00112725
ko04380	Osteoclast differentiation	3.72e-05	ncbi_110528708	PPARG	PREDICTED: peroxisome proliferator-activated receptor gamma isoform X2 [Esox lucius]	9.23e-14
ko04380	Osteoclast differentiation	3.72e-05	ncbi_110529687	AKT1	PREDICTED: RAC-alpha serine/threonine-protein kinase isoform X1 [Salmo salar]	5.13e-68
ko04380	Osteoclast differentiation	3.72e-05	ncbi_110530021	JAK1	PREDICTED: tyrosine-protein kinase JAK1-like [Salmo salar]	4.32e-59
ko04380	Osteoclast differentiation	3.72e-05	ncbi_110530532	JUN	PREDICTED: transcription factor AP-1-like [Salmo salar]	3.76e-12
ko04380	Osteoclast differentiation	3.72e-05	ncbi_110531496	CYLD	PREDICTED: ubiquitin carboxyl-terminal hydrolase CYLD-like isoform X1 [Salmo salar]	3.53e-18
ko04380	Osteoclast differentiation	3.72e-05	ncbi_110531834	RELA	PREDICTED: transcription factor p65-like [Salmo salar]	6.59e-09
ko04380	Osteoclast differentiation	3.72e-05	ncbi_110535315	IRF8	interferon regulatory factor 9 [Salmo salar]	2.94e-48
ko04380	Osteoclast differentiation	3.72e-05	ncbi_110537696	NCF1	neutrophil cytosol factor 1 [Salmo salar]	0.0104469
ko00561	Glycerolipid metabolism	0.000136	MSTRG.1156	ALDH2	PREDICTED: aldehyde dehydrogenase, mitochondrial-like [Salmo salar]	1.55e-27
ko00561	Glycerolipid metabolism	0.000136	MSTRG.12871	--	PREDICTED: lipid phosphate phosphohydrolase 3-like [Salmo salar]	1.5e-12
ko00561	Glycerolipid metabolism	0.000136	MSTRG.3153	--	PREDICTED: patatin-like phospholipase domain-containing protein 2 isoform X1 [Salmo salar]	0.000530425
ko00561	Glycerolipid metabolism	0.000136	ncbi_100136622	LPL	lipoprotein lipase precursor [Oncorhynchus mykiss]	3.49e-73
ko00561	Glycerolipid metabolism	0.000136	ncbi_110485209	PLPP3	PREDICTED: phospholipid phosphatase 3-like [Hippocampus comes]	2.22e-28
ko00561	Glycerolipid metabolism	0.000136	ncbi_110488052	DGAT1	PREDICTED: diacylglycerol O-acyltransferase 1-like [Salmo salar]	4.5e-26
ko00561	Glycerolipid metabolism	0.000136	ncbi_110488723	DGKQ	PREDICTED: diacylglycerol kinase theta-like isoform X1 [Salmo salar]	0.0102074
ko00561	Glycerolipid metabolism	0.000136	ncbi_110490047	DGKD	PREDICTED: diacylglycerol kinase delta isoform X2 [Salmo salar]	1.39e-19
ko00561	Glycerolipid metabolism	0.000136	ncbi_110490101	ALDH3A2	PREDICTED: fatty aldehyde dehydrogenase-like [Salmo salar]	8.33e-20
ko00561	Glycerolipid metabolism	0.000136	ncbi_110490313	PNPLA2	PREDICTED: patatin-like phospholipase domain-containing protein 2 isoform X1 [Salmo salar]	5.24e-14
ko00561	Glycerolipid metabolism	0.000136	ncbi_110491681	GPAM	PREDICTED: glycerol-3-phosphate acyltransferase 1, mitochondrial [Salmo salar]	1.71e-37
ko00561	Glycerolipid metabolism	0.000136	ncbi_110492321	MGLL	PREDICTED: monoglyceride lipase-like isoform X1 [Salmo salar]	0.00017997
ko00561	Glycerolipid metabolism	0.000136	ncbi_110493972	LPIN2	PREDICTED: phosphatidate phosphatase LPIN2-like isoform X1 [Salmo salar]	3.99e-09
ko00561	Glycerolipid metabolism	0.000136	ncbi_110495540	GK	PREDICTED: glycerol kinase, testis specific 1 isoform X1 [Salmo salar]	0.000705695
ko00561	Glycerolipid metabolism	0.000136	ncbi_110500176	PNPLA2	PREDICTED: patatin-like phospholipase domain-containing protein 2 isoform X2 [Salmo salar]	6.81e-08
ko00561	Glycerolipid metabolism	0.000136	ncbi_110500234	AKR1B1	PREDICTED: aldose reductase-like [Salmo salar]	0.0446485
ko00561	Glycerolipid metabolism	0.000136	ncbi_110500817	MOGAT1	PREDICTED: 2-acylglycerol O-acyltransferase 2-A-like [Esox lucius]	1.45e-25
ko00561	Glycerolipid metabolism	0.000136	ncbi_110501372	DGKH	PREDICTED: diacylglycerol kinase eta-like isoform X5 [Salmo salar]	7.81e-07
ko00561	Glycerolipid metabolism	0.000136	ncbi_110502710	AGPAT5	PREDICTED: 1-acyl-sn-glycerol-3-phosphate acyltransferase epsilon-like isoform X1 [Salmo salar]	3.29e-07
ko00561	Glycerolipid metabolism	0.000136	ncbi_110522057	MBOAT2	PREDICTED: membrane-bound O-acyltransferase domain-containing protein 2-like isoform X1 [Salmo salar]	9.88e-06
ko00561	Glycerolipid metabolism	0.000136	ncbi_110523789	GPAT3	PREDICTED: glycerol-3-phosphate acyltransferase 3 [Salmo salar]	5.3e-16
ko00561	Glycerolipid metabolism	0.000136	ncbi_110524695	ALDH9A1A	4-trimethylaminobutyraldehyde dehydrogenase [Salmo salar]	1.29e-10
ko00561	Glycerolipid metabolism	0.000136	ncbi_110525169	LIPG	PREDICTED: endothelial lipase-like [Salmo salar]	0.000354819
ko00561	Glycerolipid metabolism	0.000136	ncbi_110525945	PLPP1	PREDICTED: lipid phosphate phosphohydrolase 1-like [Salmo salar]	2.81e-29
ko00561	Glycerolipid metabolism	0.000136	ncbi_110527559	AGPAT3	1-acyl-sn-glycerol-3-phosphate acyltransferase gamma [Salmo salar]	1.28e-25
ko00561	Glycerolipid metabolism	0.000136	ncbi_110529444	MBOAT2	PREDICTED: membrane-bound O-acyltransferase domain-containing protein 2-like isoform X2 [Salmo salar]	0.00236485
ko00561	Glycerolipid metabolism	0.000136	ncbi_110530523	PLPP3	PREDICTED: lipid phosphate phosphohydrolase 3-like [Salmo salar]	0.0231103
ko00561	Glycerolipid metabolism	0.000136	ncbi_110532078	MGLL	monoglyceride lipase [Salmo salar]	8.78e-13
ko00561	Glycerolipid metabolism	0.000136	ncbi_110533663	DGAT2	PREDICTED: diacylglycerol O-acyltransferase 2-like isoform X1 [Salmo salar]	1.14e-73
ko00561	Glycerolipid metabolism	0.000136	ncbi_110535624	LPIN2	PREDICTED: phosphatidate phosphatase LPIN2-like isoform X1 [Salmo salar]	2.27e-07
ko00561	Glycerolipid metabolism	0.000136	ncbi_110536327	PLPP1	PREDICTED: lipid phosphate phosphohydrolase 1-like [Salmo salar]	0.0145928
ko00561	Glycerolipid metabolism	0.000136	ncbi_110536468	LIPG	endothelial lipase 1 [Oncorhynchus clarkii]	3.8e-09
ko00561	Glycerolipid metabolism	0.000136	ncbi_110537009	PLPP1	PREDICTED: lipid phosphate phosphohydrolase 1 isoform X1 [Salmo salar]	0.0343838
ko00561	Glycerolipid metabolism	0.000136	ncbi_110537131	GPAT3	1-acyl-sn-glycerol-3-phosphate acyltransferase theta-B [Salmo salar]	0.00207301
ko00561	Glycerolipid metabolism	0.000136	ncbi_110538679	PLPP3	PREDICTED: phospholipid phosphatase 3 [Esox lucius]	2.75e-61
ko05168	Herpes simplex infection	0.000136	MSTRG.660	--	TC1-like transposase [Cyprinus carpio]	7.28e-14
ko05168	Herpes simplex infection	0.000136	ncbi_100135915	CLOCK	PREDICTED: circadian locomoter output cycles protein kaput-like isoform X1 [Salmo salar]	0.000101003
ko05168	Herpes simplex infection	0.000136	ncbi_100136034	TNF	tumor necrosis factor alpha [Oncorhynchus mykiss]	0.00285352
ko05168	Herpes simplex infection	0.000136	ncbi_100136054	ALYREF-A	PREDICTED: THO complex subunit 4-like isoform X1 [Salmo salar]	5.42e-17
ko05168	Herpes simplex infection	0.000136	ncbi_100136058	NFKBIA	inhibitor of nuclear factor kappa B alpha [Oncorhynchus mykiss]	2.44e-48
ko05168	Herpes simplex infection	0.000136	ncbi_100136087	TRAF2	PREDICTED: TNF receptor-associated factor 2-like [Salmo salar]	2.47e-40
ko05168	Herpes simplex infection	0.000136	ncbi_100136117	--	interferon-gamma receptor 1, partial [Oncorhynchus mykiss]	1.21e-14
ko05168	Herpes simplex infection	0.000136	ncbi_100136123	MYD88	myeloid differentiation primary response protein MyD88 [Oncorhynchus mykiss]	2.94e-24
ko05168	Herpes simplex infection	0.000136	ncbi_100136342	TLR3	Toll-like receptor 3 [Oncorhynchus mykiss]	6.59e-82
ko05168	Herpes simplex infection	0.000136	ncbi_100137016	STAT1	signal transducer/activator of transcription [Oncorhynchus mykiss]	2.58e-145
ko05168	Herpes simplex infection	0.000136	ncbi_100301644	--	interferon-gamma receptor 2, partial [Oncorhynchus mykiss]	9.11e-09
ko05168	Herpes simplex infection	0.000136	ncbi_100305297	SRSF3	PREDICTED: serine/arginine-rich splicing factor 3 isoform X1 [Salmo salar]	1.52e-15
ko05168	Herpes simplex infection	0.000136	ncbi_100499612	IFIH1	melanoma differentiation associated gene 5 [Oncorhynchus mykiss]	1.32e-102
ko05168	Herpes simplex infection	0.000136	ncbi_100499618	ARNTL	PREDICTED: aryl hydrocarbon receptor nuclear translocator-like protein 1 [Salmo salar]	0.00248247
ko05168	Herpes simplex infection	0.000136	ncbi_100750228	IRF3	interferon regulatory factor 7 [Oncorhynchus mykiss]	5.65e-127
ko05168	Herpes simplex infection	0.000136	ncbi_100750229	IRF3	interferon regulatory factor 3 [Oncorhynchus mykiss]	2.23e-130
ko05168	Herpes simplex infection	0.000136	ncbi_101268911	CASP8	caspase 8 [Oncorhynchus mykiss]	2.21e-17
ko05168	Herpes simplex infection	0.000136	ncbi_110485821	NECTIN2	PREDICTED: poliovirus receptor-like isoform X1 [Salmo salar]	6.06e-16
ko05168	Herpes simplex infection	0.000136	ncbi_110487866	TAP1	TAP1 [Oncorhynchus mykiss]	6.46e-152
ko05168	Herpes simplex infection	0.000136	ncbi_110488340	MR1	MHC class 1b antigen [Oncorhynchus mykiss]	1.07e-55
ko05168	Herpes simplex infection	0.000136	ncbi_110488345	TAP2	sub-family B ATP-binding cassette transporter 2 [Oncorhynchus mykiss]	2.65e-20
ko05168	Herpes simplex infection	0.000136	ncbi_110488353	HLA-C	MHC class Ib antigen [Oncorhynchus mykiss]	1.04e-08
ko05168	Herpes simplex infection	0.000136	ncbi_110488365	PVR	PREDICTED: poliovirus receptor-like isoform X1 [Salmo salar]	0.0104781
ko05168	Herpes simplex infection	0.000136	ncbi_110489699	IRF8	PREDICTED: interferon regulatory factor 8-like isoform X2 [Salmo salar]	3.69e-71
ko05168	Herpes simplex infection	0.000136	ncbi_110491201	EIF2AK2	protein kinase containing Z-DNA binding domains [Salmo salar]	3.19e-146
ko05168	Herpes simplex infection	0.000136	ncbi_110494100	SRSF3	PREDICTED: serine/arginine-rich splicing factor 3-like [Salmo salar]	4.54e-13
ko05168	Herpes simplex infection	0.000136	ncbi_110494209	CDK2	PREDICTED: cyclin-dependent kinase 2-like [Salmo salar]	0.0125092
ko05168	Herpes simplex infection	0.000136	ncbi_110494323	STAT1	signal transducer and activator of transcription 2 [Oncorhynchus mykiss]	4.18e-188
ko05168	Herpes simplex infection	0.000136	ncbi_110494353	SRSF3	PREDICTED: serine/arginine-rich splicing factor 3 isoform X1 [Salmo salar]	4.37e-21
ko05168	Herpes simplex infection	0.000136	ncbi_110494567	HCFC1	PREDICTED: host cell factor 1-like isoform X5 [Salmo salar]	2.49e-05
ko05168	Herpes simplex infection	0.000136	ncbi_110496224	HLA-E	MHC class I alpha chain precursor [Oncorhynchus mykiss]	1.48e-19
ko05168	Herpes simplex infection	0.000136	ncbi_110496230	TAP2	ABCB3 [Oncorhynchus mykiss]	4.05e-141
ko05168	Herpes simplex infection	0.000136	ncbi_110497044	IRF6	interferon regulatory factor 7B [Salmo salar]	1.86e-65
ko05168	Herpes simplex infection	0.000136	ncbi_110497729	NFKBIA	PREDICTED: NF-kappa-B inhibitor alpha-like [Salmo salar]	1.92e-50
ko05168	Herpes simplex infection	0.000136	ncbi_110497784	ARNTL2	PREDICTED: aryl hydrocarbon receptor nuclear translocator-like protein 2 isoform X1 [Salmo salar]	4.84e-15
ko05168	Herpes simplex infection	0.000136	ncbi_110499151	CHUK	PREDICTED: inhibitor of nuclear factor kappa-B kinase subunit alpha-like [Salmo salar]	1.5e-12
ko05168	Herpes simplex infection	0.000136	ncbi_110499415	SOCS3	PREDICTED: suppressor of cytokine signaling 3-like [Salmo salar]	2.99e-24
ko05168	Herpes simplex infection	0.000136	ncbi_110499965	ARNTL	PREDICTED: aryl hydrocarbon receptor nuclear translocator-like protein 2 isoform X1 [Salmo salar]	7.01e-09
ko05168	Herpes simplex infection	0.000136	ncbi_110501419	--	interferon-gamma receptor 2, partial [Oncorhynchus mykiss]	3.56e-36
ko05168	Herpes simplex infection	0.000136	ncbi_110501424	IFNAR2	membrane-associated interferon receptor 2 [Oncorhynchus mykiss]	3.72e-31
ko05168	Herpes simplex infection	0.000136	ncbi_110501544	STAT1	PREDICTED: signal transducer and activator of transcription 1-alpha/beta-like isoform X2 [Salmo salar]	3.38e-147
ko05168	Herpes simplex infection	0.000136	ncbi_110501897	--	PREDICTED: major histocompatibility complex class I-related gene protein-like isoform X1 [Salmo salar]	2.22e-25
ko05168	Herpes simplex infection	0.000136	ncbi_110501918	CYC	PREDICTED: cytochrome c [Salmo salar]	5.58e-08
ko05168	Herpes simplex infection	0.000136	ncbi_110502471	--	Tumor necrosis factor receptor superfamily member 6 precursor [Salmo salar]	6.04e-07
ko05168	Herpes simplex infection	0.000136	ncbi_110503706	SRSF7	PREDICTED: serine/arginine-rich splicing factor 7 isoform X2 [Esox lucius]	0.000167427
ko05168	Herpes simplex infection	0.000136	ncbi_110506482	ARNTL	aryl hydrocarbon receptor nuclear translocator-like protein 1a [Oncorhynchus masou]	0.000432981
ko05168	Herpes simplex infection	0.000136	ncbi_110507583	SRSF7	PREDICTED: serine/arginine-rich splicing factor 7-like isoform X1 [Salmo salar]	2.43e-07
ko05168	Herpes simplex infection	0.000136	ncbi_110508801	PER2	PREDICTED: period circadian protein homolog 2-like isoform X1 [Salmo salar]	4.08e-05
ko05168	Herpes simplex infection	0.000136	ncbi_110508877	--	PREDICTED: zinc-alpha-2-glycoprotein-like [Salmo salar]	5.67e-61
ko05168	Herpes simplex infection	0.000136	ncbi_110509528	--	Tumor necrosis factor receptor 1A, partial [Oncorhynchus mykiss]	1.92e-50
ko05168	Herpes simplex infection	0.000136	ncbi_110509537	--	Tumor necrosis factor receptor 1B, partial [Oncorhynchus mykiss]	2.72e-30
ko05168	Herpes simplex infection	0.000136	ncbi_110510303	SRSF1B	PREDICTED: serine/arginine-rich splicing factor 1B-like [Salmo salar]	6.29e-10
ko05168	Herpes simplex infection	0.000136	ncbi_110520020	STAT1	PREDICTED: signal transducer and activator of transcription 1-alpha/beta-like isoform X1 [Salmo salar]	7.57e-303
ko05168	Herpes simplex infection	0.000136	ncbi_110520638	--	PREDICTED: interleukin-10 receptor subunit beta-like [Salmo salar]	8.42e-25
ko05168	Herpes simplex infection	0.000136	ncbi_110522049	NFKBIA	NF-kappa-B inhibitor alpha [Oncorhynchus mykiss]	2.8e-47
ko05168	Herpes simplex infection	0.000136	ncbi_110522122	MAP3K7	PREDICTED: mitogen-activated protein kinase kinase kinase 7 isoform X1 [Salmo salar]	0.00587892
ko05168	Herpes simplex infection	0.000136	ncbi_110523115	JUN	PREDICTED: transcription factor AP-1-like [Salmo salar]	3.35e-18
ko05168	Herpes simplex infection	0.000136	ncbi_110523569	TRAF2	PREDICTED: TNF receptor-associated factor 2 isoform X1 [Salmo salar]	1.14e-36
ko05168	Herpes simplex infection	0.000136	ncbi_110523666	ARNTL	PREDICTED: aryl hydrocarbon receptor nuclear translocator-like protein 1 [Salmo salar]	0.000191671
ko05168	Herpes simplex infection	0.000136	ncbi_110525393	UBE2R2	PREDICTED: ubiquitin-conjugating enzyme E2 R2-like [Salmo salar]	0.0128377
ko05168	Herpes simplex infection	0.000136	ncbi_110525880	CASP3	Caspase-3 [Salmo salar]	2.74e-21
ko05168	Herpes simplex infection	0.000136	ncbi_110527523	STAT1	Signal transducer and activator of transcription 4-like [Scleropages formosus]	5.19e-05
ko05168	Herpes simplex infection	0.000136	ncbi_110528222	MCRS1	PREDICTED: microspherule protein 1 [Salmo salar]	0.00105355
ko05168	Herpes simplex infection	0.000136	ncbi_110528231	CDK2	cyclin-dependent kinase 2 [Salmo salar]	1.06e-09
ko05168	Herpes simplex infection	0.000136	ncbi_110528326	SRSF3	PREDICTED: serine/arginine-rich splicing factor 3-like [Salmo salar]	4.88e-06
ko05168	Herpes simplex infection	0.000136	ncbi_110530021	JAK1	PREDICTED: tyrosine-protein kinase JAK1-like [Salmo salar]	4.32e-59
ko05168	Herpes simplex infection	0.000136	ncbi_110530223	PER2	PREDICTED: period circadian protein homolog 2 [Salmo salar]	6.12e-14
ko05168	Herpes simplex infection	0.000136	ncbi_110530532	JUN	PREDICTED: transcription factor AP-1-like [Salmo salar]	3.76e-12
ko05168	Herpes simplex infection	0.000136	ncbi_110530687	UBE2R2	PREDICTED: ubiquitin-conjugating enzyme E2 R1-like isoform X1 [Salmo salar]	5.14e-24
ko05168	Herpes simplex infection	0.000136	ncbi_110531824	--	PREDICTED: cellular tumor antigen p53-like isoform X1 [Salmo salar]	3.46e-12
ko05168	Herpes simplex infection	0.000136	ncbi_110531834	RELA	PREDICTED: transcription factor p65-like [Salmo salar]	6.59e-09
ko05168	Herpes simplex infection	0.000136	ncbi_110532179	PTPN11	PREDICTED: tyrosine-protein phosphatase non-receptor type 11-like isoform X1 [Salmo salar]	5.18e-16
ko05168	Herpes simplex infection	0.000136	ncbi_110532769	--	PREDICTED: tumor necrosis factor receptor superfamily member 5-like isoform X3 [Salmo salar]	2.74e-05
ko05168	Herpes simplex infection	0.000136	ncbi_110532770	--	PREDICTED: tumor necrosis factor receptor superfamily member 14-like isoform X1 [Salmo salar]	5.02e-09
ko05168	Herpes simplex infection	0.000136	ncbi_110534285	CASP3	caspase 3 gene variant 2, partial [Oncorhynchus mykiss]	0.00246766
ko05168	Herpes simplex infection	0.000136	ncbi_110535315	IRF8	interferon regulatory factor 9 [Salmo salar]	2.94e-48
ko05168	Herpes simplex infection	0.000136	ncbi_110535881	--	PREDICTED: tumor necrosis factor ligand superfamily member 6-like [Salmo salar]	1.86e-06
ko05168	Herpes simplex infection	0.000136	ncbi_110536451	--	PREDICTED: non-homologous end joining protein Ku-like isoform X1 [Salmo salar]	2.54e-10
ko05168	Herpes simplex infection	0.000136	ncbi_110536972	JAK2	PREDICTED: tyrosine-protein kinase JAK2-like isoform X3 [Salmo salar]	2.18e-10
ko05168	Herpes simplex infection	0.000136	ncbi_110537145	SKP2	PREDICTED: S-phase kinase-associated protein 2-like isoform X1 [Salmo salar]	2.06e-21
ko05168	Herpes simplex infection	0.000136	ncbi_110537650	SRSF7	PREDICTED: serine/arginine-rich splicing factor 7-like [Salmo salar]	7.97e-11
ko05168	Herpes simplex infection	0.000136	ncbi_110538528	ALYREF	PREDICTED: THO complex subunit 4-like isoform X1 [Salmo salar]	2.38e-06
ko04979	Cholesterol metabolism	0.000239	MSTRG.17377	ABCB11	PREDICTED: bile salt export pump-like isoform X2 [Salmo salar]	0.000596971
ko04979	Cholesterol metabolism	0.000239	MSTRG.287	--	PREDICTED: LOW QUALITY PROTEIN: cholesteryl ester transfer protein [Salmo salar]	0.000853457
ko04979	Cholesterol metabolism	0.000239	ncbi_100135849	LDLR	PREDICTED: low-density lipoprotein receptor-like [Salmo salar]	6.12e-42
ko04979	Cholesterol metabolism	0.000239	ncbi_100136324	SCARB1	PREDICTED: scavenger receptor class B type I isoform X1 [Salmo salar]	0.000196626
ko04979	Cholesterol metabolism	0.000239	ncbi_100136622	LPL	lipoprotein lipase precursor [Oncorhynchus mykiss]	3.49e-73
ko04979	Cholesterol metabolism	0.000239	ncbi_100136688	ABCB11	PREDICTED: bile salt export pump-like isoform X2 [Salmo salar]	7.52e-45
ko04979	Cholesterol metabolism	0.000239	ncbi_110487935	MYLIPA	PREDICTED: E3 ubiquitin-protein ligase MYLIP-A-like [Salmo salar]	0.00247445
ko04979	Cholesterol metabolism	0.000239	ncbi_110492343	VAPB	PREDICTED: vesicle-associated membrane protein-associated protein B-like isoform X1 [Salmo salar]	1.26e-06
ko04979	Cholesterol metabolism	0.000239	ncbi_110492692	SORT1	PREDICTED: sortilin-like [Salmo salar]	8.34e-05
ko04979	Cholesterol metabolism	0.000239	ncbi_110494239	LRP1	PREDICTED: LOW QUALITY PROTEIN: low-density lipoprotein receptor-related protein 1-like [Lates calcarifer]	4.7e-08
ko04979	Cholesterol metabolism	0.000239	ncbi_110494745	CETP	PREDICTED: cholesteryl ester transfer protein-like [Salmo salar]	0.0012652
ko04979	Cholesterol metabolism	0.000239	ncbi_110497068	NCEH1	PREDICTED: neutral cholesterol ester hydrolase 1-like [Salmo salar]	5.32e-25
ko04979	Cholesterol metabolism	0.000239	ncbi_110499297	ABCG8	PREDICTED: ATP-binding cassette sub-family G member 8 [Salmo salar]	1.1e-13
ko04979	Cholesterol metabolism	0.000239	ncbi_110499299	ABCG5	PREDICTED: ATP-binding cassette sub-family G member 5 [Salmo salar]	1.64e-15
ko04979	Cholesterol metabolism	0.000239	ncbi_110500571	--	PREDICTED: protein FAM43B-like [Larimichthys crocea]	6.55e-06
ko04979	Cholesterol metabolism	0.000239	ncbi_110502053	LRP2	PREDICTED: low-density lipoprotein receptor-related protein 2 isoform X4 [Salmo salar]	0.0230018
ko04979	Cholesterol metabolism	0.000239	ncbi_110508825	CYP7A1	cytochrome P450 family 7 subfamily a polypeptide 1-2 [Oncorhynchus mykiss]	1.01e-40
ko04979	Cholesterol metabolism	0.000239	ncbi_110523828	VDAC2	PREDICTED: voltage-dependent anion-selective channel protein 2-like isoform X2 [Salmo salar]	1.56e-08
ko04979	Cholesterol metabolism	0.000239	ncbi_110524440	SOAT1	PREDICTED: sterol O-acyltransferase 1 isoform X1 [Salmo salar]	2.73e-21
ko04979	Cholesterol metabolism	0.000239	ncbi_110525169	LIPG	PREDICTED: endothelial lipase-like [Salmo salar]	0.000354819
ko04979	Cholesterol metabolism	0.000239	ncbi_110528030	SORT1	PREDICTED: sortilin-like [Salmo salar]	0.0410313
ko04979	Cholesterol metabolism	0.000239	ncbi_110528568	VAPB	PREDICTED: vesicle-associated membrane protein-associated protein B-like [Salmo salar]	0.00167467
ko04979	Cholesterol metabolism	0.000239	ncbi_110529382	APOB	PREDICTED: apolipoprotein B-100 isoform X4 [Salmo salar]	7.54e-33
ko04979	Cholesterol metabolism	0.000239	ncbi_110529384	APOB	PREDICTED: apolipoprotein B-100 isoform X4 [Salmo salar]	2.74e-19
ko04979	Cholesterol metabolism	0.000239	ncbi_110529385	--	apolipoprotein B, partial [Salmo salar]	9.43e-33
ko04979	Cholesterol metabolism	0.000239	ncbi_110530204	CYP7A1	cytochrome P450 family 7 subfamily a polypeptide 1-1 [Oncorhynchus mykiss]	0.0321533
ko04979	Cholesterol metabolism	0.000239	ncbi_110531702	--	PREDICTED: protein FAM43B-like [Larimichthys crocea]	0.0368153
ko04979	Cholesterol metabolism	0.000239	ncbi_110531729	ABCA1	PREDICTED: ATP-binding cassette sub-family A member 1-like isoform X1 [Salmo salar]	4.56e-17
ko04979	Cholesterol metabolism	0.000239	ncbi_110536186	VDAC2	PREDICTED: voltage-dependent anion channel 3 isoform X1 [Salmo salar]	4.73e-14
ko04979	Cholesterol metabolism	0.000239	ncbi_110536468	LIPG	endothelial lipase 1 [Oncorhynchus clarkii]	3.8e-09
ko04979	Cholesterol metabolism	0.000239	ncbi_110537011	LEV-9	PREDICTED: beta-2-glycoprotein 1-like isoform X1 [Salmo salar]	3e-07
ko05203	Viral carcinogenesis	0.000239	MSTRG.11244	--	PREDICTED: prolactin receptor-like [Salmo salar]	0.00101677
ko05203	Viral carcinogenesis	0.000239	MSTRG.12609	BAX	PREDICTED: apoptosis regulator BAX-like [Salmo salar]	0.00185137
ko05203	Viral carcinogenesis	0.000239	MSTRG.660	--	TC1-like transposase [Cyprinus carpio]	7.28e-14
ko05203	Viral carcinogenesis	0.000239	ncbi_100135880	RB1	retinoblastoma-associated protein [Oncorhynchus mykiss]	1.68e-06
ko05203	Viral carcinogenesis	0.000239	ncbi_100136058	NFKBIA	inhibitor of nuclear factor kappa B alpha [Oncorhynchus mykiss]	2.44e-48
ko05203	Viral carcinogenesis	0.000239	ncbi_100136087	TRAF2	PREDICTED: TNF receptor-associated factor 2-like [Salmo salar]	2.47e-40
ko05203	Viral carcinogenesis	0.000239	ncbi_100136164	PKM	pyruvate kinase PKM-like [Salmo salar]	1.65e-23
ko05203	Viral carcinogenesis	0.000239	ncbi_100136200	YWHAH	14-3-3A1 protein [Oncorhynchus mykiss]	0.000205149
ko05203	Viral carcinogenesis	0.000239	ncbi_100136597	PRKACB	PREDICTED: cAMP-dependent protein kinase catalytic subunit beta isoform X1 [Salmo salar]	0.00130534
ko05203	Viral carcinogenesis	0.000239	ncbi_100136756	STAT3	PREDICTED: signal transducer and activator of transcription 3-like isoform X1 [Salmo salar]	4.92e-23
ko05203	Viral carcinogenesis	0.000239	ncbi_100170208	KRAS	GTPase KRas [Salmo salar]	1.83e-12
ko05203	Viral carcinogenesis	0.000239	ncbi_100750228	IRF3	interferon regulatory factor 7 [Oncorhynchus mykiss]	5.65e-127
ko05203	Viral carcinogenesis	0.000239	ncbi_100750229	IRF3	interferon regulatory factor 3 [Oncorhynchus mykiss]	2.23e-130
ko05203	Viral carcinogenesis	0.000239	ncbi_101268911	CASP8	caspase 8 [Oncorhynchus mykiss]	2.21e-17
ko05203	Viral carcinogenesis	0.000239	ncbi_110486401	HDAC5	PREDICTED: histone deacetylase 5-like isoform X1 [Salmo salar]	1.96e-05
ko05203	Viral carcinogenesis	0.000239	ncbi_110486705	CCNE2	PREDICTED: G1/S-specific cyclin-E2 isoform X3 [Salmo salar]	0.0445788
ko05203	Viral carcinogenesis	0.000239	ncbi_110487984	KAT2B	PREDICTED: histone acetyltransferase KAT2B-like [Salmo salar]	0.00232961
ko05203	Viral carcinogenesis	0.000239	ncbi_110488340	MR1	MHC class 1b antigen [Oncorhynchus mykiss]	1.07e-55
ko05203	Viral carcinogenesis	0.000239	ncbi_110488353	HLA-C	MHC class Ib antigen [Oncorhynchus mykiss]	1.04e-08
ko05203	Viral carcinogenesis	0.000239	ncbi_110488948	CCNA2	cyclin-A2 [Salmo salar]	2.69e-06
ko05203	Viral carcinogenesis	0.000239	ncbi_110489699	IRF8	PREDICTED: interferon regulatory factor 8-like isoform X2 [Salmo salar]	3.69e-71
ko05203	Viral carcinogenesis	0.000239	ncbi_110489900	SCRIB	PREDICTED: protein scribble homolog isoform X8 [Salmo salar]	4.21e-06
ko05203	Viral carcinogenesis	0.000239	ncbi_110491201	EIF2AK2	protein kinase containing Z-DNA binding domains [Salmo salar]	3.19e-146
ko05203	Viral carcinogenesis	0.000239	ncbi_110492153	CDC42	PREDICTED: cell division control protein 42 homolog isoform X1 [Salmo salar]	3.56e-08
ko05203	Viral carcinogenesis	0.000239	ncbi_110492207	HDAC7	PREDICTED: histone deacetylase 7-like isoform X1 [Salmo salar]	0.000802722
ko05203	Viral carcinogenesis	0.000239	ncbi_110492312	RHOAB	PREDICTED: transforming protein RhoA-like [Salmo salar]	2.53e-15
ko05203	Viral carcinogenesis	0.000239	ncbi_110493506	PIK3R1	PREDICTED: phosphatidylinositol 3-kinase regulatory subunit gamma-like isoform X1 [Salmo salar]	0.00275956
ko05203	Viral carcinogenesis	0.000239	ncbi_110493557	GRB2	PREDICTED: growth factor receptor-bound protein 2-like isoform X1 [Esox lucius]	0.0258338
ko05203	Viral carcinogenesis	0.000239	ncbi_110493799	SRF	PREDICTED: serum response factor-like isoform X1 [Salmo salar]	2.21e-10
ko05203	Viral carcinogenesis	0.000239	ncbi_110494209	CDK2	PREDICTED: cyclin-dependent kinase 2-like [Salmo salar]	0.0125092
ko05203	Viral carcinogenesis	0.000239	ncbi_110494214	CDK4	PREDICTED: cyclin-dependent kinase 4-like [Salmo salar]	1.05e-07
ko05203	Viral carcinogenesis	0.000239	ncbi_110496224	HLA-E	MHC class I alpha chain precursor [Oncorhynchus mykiss]	1.48e-19
ko05203	Viral carcinogenesis	0.000239	ncbi_110496595	KAT2B	PREDICTED: histone acetyltransferase KAT2B-like isoform X1 [Salmo salar]	0.00554706
ko05203	Viral carcinogenesis	0.000239	ncbi_110496645	CDK6	PREDICTED: cyclin-dependent kinase 6-like [Salmo salar]	0.0150099
ko05203	Viral carcinogenesis	0.000239	ncbi_110496976	HRAS	PREDICTED: GTPase NRas [Ochotona princeps]	5.66e-05
ko05203	Viral carcinogenesis	0.000239	ncbi_110497044	IRF6	interferon regulatory factor 7B [Salmo salar]	1.86e-65
ko05203	Viral carcinogenesis	0.000239	ncbi_110497729	NFKBIA	PREDICTED: NF-kappa-B inhibitor alpha-like [Salmo salar]	1.92e-50
ko05203	Viral carcinogenesis	0.000239	ncbi_110499234	RBL2	PREDICTED: retinoblastoma-like protein 2 isoform X1 [Salmo salar]	1.62e-09
ko05203	Viral carcinogenesis	0.000239	ncbi_110500212	CREB3L2	cAMP-responsive element-binding protein 3-like protein 2 [Salmo salar]	1.69e-18
ko05203	Viral carcinogenesis	0.000239	ncbi_110501854	CREB1	PREDICTED: cyclic AMP-responsive element-binding protein 1-like isoform X1 [Salmo salar]	0.0403664
ko05203	Viral carcinogenesis	0.000239	ncbi_110501897	--	PREDICTED: major histocompatibility complex class I-related gene protein-like isoform X1 [Salmo salar]	2.22e-25
ko05203	Viral carcinogenesis	0.000239	ncbi_110502378	NFKB2	PREDICTED: nuclear factor NF-kappa-B p100 subunit-like isoform X1 [Salmo salar]	1.7e-42
ko05203	Viral carcinogenesis	0.000239	ncbi_110504769	HDAC3	Histone deacetylase 3 [Salmo salar]	1.04e-05
ko05203	Viral carcinogenesis	0.000239	ncbi_110507611	RASA2	PREDICTED: ras GTPase-activating protein 2 [Salmo salar]	2.12e-08
ko05203	Viral carcinogenesis	0.000239	ncbi_110508523	PIK3R1	PREDICTED: phosphatidylinositol 3-kinase regulatory subunit gamma-like [Salmo salar]	1.8e-09
ko05203	Viral carcinogenesis	0.000239	ncbi_110508877	--	PREDICTED: zinc-alpha-2-glycoprotein-like [Salmo salar]	5.67e-61
ko05203	Viral carcinogenesis	0.000239	ncbi_110508956	GTF2B	Transcription initiation factor IIB [Salmo salar]	3.3e-54
ko05203	Viral carcinogenesis	0.000239	ncbi_110509399	CHD4	PREDICTED: chromodomain-helicase-DNA-binding protein 4-like [Salmo salar]	1.56e-20
ko05203	Viral carcinogenesis	0.000239	ncbi_110509608	CDC42	PREDICTED: cell division control protein 42 homolog [Esox lucius]	1.16e-68
ko05203	Viral carcinogenesis	0.000239	ncbi_110520224	CREB1	PREDICTED: cyclic AMP-responsive element-binding protein 1 isoform X3 [Salmo salar]	0.00122444
ko05203	Viral carcinogenesis	0.000239	ncbi_110520578	DDX3X	PREDICTED: ATP-dependent RNA helicase DDX3X-like isoform X1 [Salmo salar]	3.44e-72
ko05203	Viral carcinogenesis	0.000239	ncbi_110521395	CDKN1B	PREDICTED: cyclin-dependent kinase inhibitor 1B-like [Salmo salar]	1.11e-06
ko05203	Viral carcinogenesis	0.000239	ncbi_110521824	PIK3R1	PREDICTED: phosphatidylinositol 3-kinase regulatory subunit gamma isoform X1 [Salmo salar]	0.0432016
ko05203	Viral carcinogenesis	0.000239	ncbi_110522049	NFKBIA	NF-kappa-B inhibitor alpha [Oncorhynchus mykiss]	2.8e-47
ko05203	Viral carcinogenesis	0.000239	ncbi_110523115	JUN	PREDICTED: transcription factor AP-1-like [Salmo salar]	3.35e-18
ko05203	Viral carcinogenesis	0.000239	ncbi_110523569	TRAF2	PREDICTED: TNF receptor-associated factor 2 isoform X1 [Salmo salar]	1.14e-36
ko05203	Viral carcinogenesis	0.000239	ncbi_110523828	VDAC2	PREDICTED: voltage-dependent anion-selective channel protein 2-like isoform X2 [Salmo salar]	1.56e-08
ko05203	Viral carcinogenesis	0.000239	ncbi_110525667	SRF	PREDICTED: serum response factor-like isoform X1 [Salmo salar]	0.0031038
ko05203	Viral carcinogenesis	0.000239	ncbi_110525880	CASP3	Caspase-3 [Salmo salar]	2.74e-21
ko05203	Viral carcinogenesis	0.000239	ncbi_110527634	NFKB2	PREDICTED: nuclear factor NF-kappa-B p100 subunit isoform X1 [Salmo salar]	1.9e-33
ko05203	Viral carcinogenesis	0.000239	ncbi_110528231	CDK2	cyclin-dependent kinase 2 [Salmo salar]	1.06e-09
ko05203	Viral carcinogenesis	0.000239	ncbi_110528685	MAPKAPK2	PREDICTED: MAP kinase-activated protein kinase 2-like isoform X2 [Salmo salar]	1.92e-09
ko05203	Viral carcinogenesis	0.000239	ncbi_110529990	DLG1	PREDICTED: discs large homolog 1-like protein isoform X6 [Salmo salar]	0.000457819
ko05203	Viral carcinogenesis	0.000239	ncbi_110530021	JAK1	PREDICTED: tyrosine-protein kinase JAK1-like [Salmo salar]	4.32e-59
ko05203	Viral carcinogenesis	0.000239	ncbi_110530382	CCR8	C-C chemokine receptor type 3 [Salmo salar]	4.62e-05
ko05203	Viral carcinogenesis	0.000239	ncbi_110530532	JUN	PREDICTED: transcription factor AP-1-like [Salmo salar]	3.76e-12
ko05203	Viral carcinogenesis	0.000239	ncbi_110531280	UBR4	PREDICTED: E3 ubiquitin-protein ligase UBR4 [Salmo salar]	7.01e-41
ko05203	Viral carcinogenesis	0.000239	ncbi_110531824	--	PREDICTED: cellular tumor antigen p53-like isoform X1 [Salmo salar]	3.46e-12
ko05203	Viral carcinogenesis	0.000239	ncbi_110531834	RELA	PREDICTED: transcription factor p65-like [Salmo salar]	6.59e-09
ko05203	Viral carcinogenesis	0.000239	ncbi_110534285	CASP3	caspase 3 gene variant 2, partial [Oncorhynchus mykiss]	0.00246766
ko05203	Viral carcinogenesis	0.000239	ncbi_110535315	IRF8	interferon regulatory factor 9 [Salmo salar]	2.94e-48
ko05203	Viral carcinogenesis	0.000239	ncbi_110535656	SCRIB	PREDICTED: protein scribble homolog isoform X13 [Salmo salar]	8.58e-05
ko05203	Viral carcinogenesis	0.000239	ncbi_110536186	VDAC2	PREDICTED: voltage-dependent anion channel 3 isoform X1 [Salmo salar]	4.73e-14
ko05203	Viral carcinogenesis	0.000239	ncbi_110536340	CREB3L3	PREDICTED: cyclic AMP-responsive element-binding protein 3-like [Salmo salar]	0.00616163
ko05203	Viral carcinogenesis	0.000239	ncbi_110536451	--	PREDICTED: non-homologous end joining protein Ku-like isoform X1 [Salmo salar]	2.54e-10
ko05203	Viral carcinogenesis	0.000239	ncbi_110536519	PKM	PREDICTED: pyruvate kinase PKM-like [Salmo salar]	8.33e-19
ko05203	Viral carcinogenesis	0.000239	ncbi_110537145	SKP2	PREDICTED: S-phase kinase-associated protein 2-like isoform X1 [Salmo salar]	2.06e-21
ko05203	Viral carcinogenesis	0.000239	ncbi_110538194	STAT3	PREDICTED: signal transducer and activator of transcription 3 isoform X1 [Salmo salar]	9e-10
ko05162	Measles	0.000285	MSTRG.11776	IGHV3-43	immunoglobulin mu heavy chain, partial [Oncorhynchus mykiss]	0.00712449
ko05162	Measles	0.000285	ncbi_100135836	HSP70	heat shock protein 70a [Oncorhynchus mykiss]	1.75e-36
ko05162	Measles	0.000285	ncbi_100136058	NFKBIA	inhibitor of nuclear factor kappa B alpha [Oncorhynchus mykiss]	2.44e-48
ko05162	Measles	0.000285	ncbi_100136105	CD46	complement receptor-like precursor [Oncorhynchus mykiss]	2.29e-13
ko05162	Measles	0.000285	ncbi_100136117	--	interferon-gamma receptor 1, partial [Oncorhynchus mykiss]	1.21e-14
ko05162	Measles	0.000285	ncbi_100136123	MYD88	myeloid differentiation primary response protein MyD88 [Oncorhynchus mykiss]	2.94e-24
ko05162	Measles	0.000285	ncbi_100136337	TNFAIP3	PREDICTED: tumor necrosis factor alpha-induced protein 3 isoform X1 [Salmo salar]	7.07e-75
ko05162	Measles	0.000285	ncbi_100136756	STAT3	PREDICTED: signal transducer and activator of transcription 3-like isoform X1 [Salmo salar]	4.92e-23
ko05162	Measles	0.000285	ncbi_100137016	STAT1	signal transducer/activator of transcription [Oncorhynchus mykiss]	2.58e-145
ko05162	Measles	0.000285	ncbi_100301644	--	interferon-gamma receptor 2, partial [Oncorhynchus mykiss]	9.11e-09
ko05162	Measles	0.000285	ncbi_100301691	HSPA8	heat shock cognate 70-kd protein [Oncorhynchus mykiss]	3.55e-13
ko05162	Measles	0.000285	ncbi_100499612	IFIH1	melanoma differentiation associated gene 5 [Oncorhynchus mykiss]	1.32e-102
ko05162	Measles	0.000285	ncbi_100750228	IRF3	interferon regulatory factor 7 [Oncorhynchus mykiss]	5.65e-127
ko05162	Measles	0.000285	ncbi_100750229	IRF3	interferon regulatory factor 3 [Oncorhynchus mykiss]	2.23e-130
ko05162	Measles	0.000285	ncbi_110486705	CCNE2	PREDICTED: G1/S-specific cyclin-E2 isoform X3 [Salmo salar]	0.0445788
ko05162	Measles	0.000285	ncbi_110489699	IRF8	PREDICTED: interferon regulatory factor 8-like isoform X2 [Salmo salar]	3.69e-71
ko05162	Measles	0.000285	ncbi_110490114	CBLB	PREDICTED: E3 ubiquitin-protein ligase CBL-B isoform X2 [Salmo salar]	4.02e-05
ko05162	Measles	0.000285	ncbi_110491201	EIF2AK2	protein kinase containing Z-DNA binding domains [Salmo salar]	3.19e-146
ko05162	Measles	0.000285	ncbi_110492704	--	PREDICTED: interleukin-1 receptor-associated kinase 1-like isoform X2 [Salmo salar]	0.00225581
ko05162	Measles	0.000285	ncbi_110493506	PIK3R1	PREDICTED: phosphatidylinositol 3-kinase regulatory subunit gamma-like isoform X1 [Salmo salar]	0.00275956
ko05162	Measles	0.000285	ncbi_110494209	CDK2	PREDICTED: cyclin-dependent kinase 2-like [Salmo salar]	0.0125092
ko05162	Measles	0.000285	ncbi_110494214	CDK4	PREDICTED: cyclin-dependent kinase 4-like [Salmo salar]	1.05e-07
ko05162	Measles	0.000285	ncbi_110494323	STAT1	signal transducer and activator of transcription 2 [Oncorhynchus mykiss]	4.18e-188
ko05162	Measles	0.000285	ncbi_110496645	CDK6	PREDICTED: cyclin-dependent kinase 6-like [Salmo salar]	0.0150099
ko05162	Measles	0.000285	ncbi_110497044	IRF6	interferon regulatory factor 7B [Salmo salar]	1.86e-65
ko05162	Measles	0.000285	ncbi_110497254	CD209D	PREDICTED: CD209 antigen-like [Salmo salar]	0.000689078
ko05162	Measles	0.000285	ncbi_110497729	NFKBIA	PREDICTED: NF-kappa-B inhibitor alpha-like [Salmo salar]	1.92e-50
ko05162	Measles	0.000285	ncbi_110499151	CHUK	PREDICTED: inhibitor of nuclear factor kappa-B kinase subunit alpha-like [Salmo salar]	1.5e-12
ko05162	Measles	0.000285	ncbi_110499295	AKT3	PREDICTED: RAC-gamma serine/threonine-protein kinase isoform X1 [Salmo salar]	0.000831236
ko05162	Measles	0.000285	ncbi_110501419	--	interferon-gamma receptor 2, partial [Oncorhynchus mykiss]	3.56e-36
ko05162	Measles	0.000285	ncbi_110501424	IFNAR2	membrane-associated interferon receptor 2 [Oncorhynchus mykiss]	3.72e-31
ko05162	Measles	0.000285	ncbi_110501544	STAT1	PREDICTED: signal transducer and activator of transcription 1-alpha/beta-like isoform X2 [Salmo salar]	3.38e-147
ko05162	Measles	0.000285	ncbi_110502471	--	Tumor necrosis factor receptor superfamily member 6 precursor [Salmo salar]	6.04e-07
ko05162	Measles	0.000285	ncbi_110502983	TNFAIP3	PREDICTED: tumor necrosis factor alpha-induced protein 3-like [Salmo salar]	3.91e-25
ko05162	Measles	0.000285	ncbi_110503972	HSC71	PREDICTED: heat shock cognate 70 kDa protein-like isoform X1 [Salmo salar]	7.83e-51
ko05162	Measles	0.000285	ncbi_110504531	GSK3B	PREDICTED: glycogen synthase kinase-3 beta isoform X2 [Salmo salar]	6.77e-05
ko05162	Measles	0.000285	ncbi_110508523	PIK3R1	PREDICTED: phosphatidylinositol 3-kinase regulatory subunit gamma-like [Salmo salar]	1.8e-09
ko05162	Measles	0.000285	ncbi_110520020	STAT1	PREDICTED: signal transducer and activator of transcription 1-alpha/beta-like isoform X1 [Salmo salar]	7.57e-303
ko05162	Measles	0.000285	ncbi_110520638	--	PREDICTED: interleukin-10 receptor subunit beta-like [Salmo salar]	8.42e-25
ko05162	Measles	0.000285	ncbi_110520838	ADAR	PREDICTED: double-stranded RNA-specific adenosine deaminase [Salmo salar]	1.84e-74
ko05162	Measles	0.000285	ncbi_110521395	CDKN1B	PREDICTED: cyclin-dependent kinase inhibitor 1B-like [Salmo salar]	1.11e-06
ko05162	Measles	0.000285	ncbi_110521824	PIK3R1	PREDICTED: phosphatidylinositol 3-kinase regulatory subunit gamma isoform X1 [Salmo salar]	0.0432016
ko05162	Measles	0.000285	ncbi_110522049	NFKBIA	NF-kappa-B inhibitor alpha [Oncorhynchus mykiss]	2.8e-47
ko05162	Measles	0.000285	ncbi_110522122	MAP3K7	PREDICTED: mitogen-activated protein kinase kinase kinase 7 isoform X1 [Salmo salar]	0.00587892
ko05162	Measles	0.000285	ncbi_110522145	FYNB	PREDICTED: proto-oncogene tyrosine-protein kinase fyn isoform X1 [Salmo salar]	0.00119327
ko05162	Measles	0.000285	ncbi_110523488	TNFRSF26	PREDICTED: tumor necrosis factor receptor superfamily member 10A-like [Salmo salar]	0.000462202
ko05162	Measles	0.000285	ncbi_110527523	STAT1	Signal transducer and activator of transcription 4-like [Scleropages formosus]	5.19e-05
ko05162	Measles	0.000285	ncbi_110528231	CDK2	cyclin-dependent kinase 2 [Salmo salar]	1.06e-09
ko05162	Measles	0.000285	ncbi_110529687	AKT1	PREDICTED: RAC-alpha serine/threonine-protein kinase isoform X1 [Salmo salar]	5.13e-68
ko05162	Measles	0.000285	ncbi_110530021	JAK1	PREDICTED: tyrosine-protein kinase JAK1-like [Salmo salar]	4.32e-59
ko05162	Measles	0.000285	ncbi_110531824	--	PREDICTED: cellular tumor antigen p53-like isoform X1 [Salmo salar]	3.46e-12
ko05162	Measles	0.000285	ncbi_110531834	RELA	PREDICTED: transcription factor p65-like [Salmo salar]	6.59e-09
ko05162	Measles	0.000285	ncbi_110533832	MSN	Moesin [Salmo salar]	1.91e-05
ko05162	Measles	0.000285	ncbi_110534250	ADAR	PREDICTED: double-stranded RNA-specific adenosine deaminase [Salmo salar]	2.37e-120
ko05162	Measles	0.000285	ncbi_110535315	IRF8	interferon regulatory factor 9 [Salmo salar]	2.94e-48
ko05162	Measles	0.000285	ncbi_110535881	--	PREDICTED: tumor necrosis factor ligand superfamily member 6-like [Salmo salar]	1.86e-06
ko05162	Measles	0.000285	ncbi_110536972	JAK2	PREDICTED: tyrosine-protein kinase JAK2-like isoform X3 [Salmo salar]	2.18e-10
ko05162	Measles	0.000285	ncbi_110537292	MSN	PREDICTED: moesin isoform X1 [Salmo salar]	2.65e-07
ko05162	Measles	0.000285	ncbi_110538194	STAT3	PREDICTED: signal transducer and activator of transcription 3 isoform X1 [Salmo salar]	9e-10
ko05161	Hepatitis B	0.000302	MSTRG.12609	BAX	PREDICTED: apoptosis regulator BAX-like [Salmo salar]	0.00185137
ko05161	Hepatitis B	0.000302	MSTRG.660	--	TC1-like transposase [Cyprinus carpio]	7.28e-14
ko05161	Hepatitis B	0.000302	ncbi_100135880	RB1	retinoblastoma-associated protein [Oncorhynchus mykiss]	1.68e-06
ko05161	Hepatitis B	0.000302	ncbi_100136034	TNF	tumor necrosis factor alpha [Oncorhynchus mykiss]	0.00285352
ko05161	Hepatitis B	0.000302	ncbi_100136058	NFKBIA	inhibitor of nuclear factor kappa B alpha [Oncorhynchus mykiss]	2.44e-48
ko05161	Hepatitis B	0.000302	ncbi_100136123	MYD88	myeloid differentiation primary response protein MyD88 [Oncorhynchus mykiss]	2.94e-24
ko05161	Hepatitis B	0.000302	ncbi_100136127	MAP2K2	Dual specificity mitogen-activated protein kinase kinase 2 [Salmo salar]	1.15e-07
ko05161	Hepatitis B	0.000302	ncbi_100136342	TLR3	Toll-like receptor 3 [Oncorhynchus mykiss]	6.59e-82
ko05161	Hepatitis B	0.000302	ncbi_100136756	STAT3	PREDICTED: signal transducer and activator of transcription 3-like isoform X1 [Salmo salar]	4.92e-23
ko05161	Hepatitis B	0.000302	ncbi_100137016	STAT1	signal transducer/activator of transcription [Oncorhynchus mykiss]	2.58e-145
ko05161	Hepatitis B	0.000302	ncbi_100170208	KRAS	GTPase KRas [Salmo salar]	1.83e-12
ko05161	Hepatitis B	0.000302	ncbi_100499612	IFIH1	melanoma differentiation associated gene 5 [Oncorhynchus mykiss]	1.32e-102
ko05161	Hepatitis B	0.000302	ncbi_100750228	IRF3	interferon regulatory factor 7 [Oncorhynchus mykiss]	5.65e-127
ko05161	Hepatitis B	0.000302	ncbi_100750229	IRF3	interferon regulatory factor 3 [Oncorhynchus mykiss]	2.23e-130
ko05161	Hepatitis B	0.000302	ncbi_101268911	CASP8	caspase 8 [Oncorhynchus mykiss]	2.21e-17
ko05161	Hepatitis B	0.000302	ncbi_101268920	SMAD4	MAD homolog 4 [Salmo salar]	1.71e-05
ko05161	Hepatitis B	0.000302	ncbi_110485978	PRKCA	PREDICTED: protein kinase C alpha type isoform X3 [Salmo salar]	2.84e-14
ko05161	Hepatitis B	0.000302	ncbi_110486705	CCNE2	PREDICTED: G1/S-specific cyclin-E2 isoform X3 [Salmo salar]	0.0445788
ko05161	Hepatitis B	0.000302	ncbi_110488948	CCNA2	cyclin-A2 [Salmo salar]	2.69e-06
ko05161	Hepatitis B	0.000302	ncbi_110489695	NFATC1	PREDICTED: nuclear factor of activated T-cells, cytoplasmic 1-like isoform X1 [Salmo salar]	0.0133574
ko05161	Hepatitis B	0.000302	ncbi_110491067	HSPG2	PREDICTED: basement membrane-specific heparan sulfate proteoglycan core protein-like isoform X18 [Salmo salar]	0.0271179
ko05161	Hepatitis B	0.000302	ncbi_110491929	STAT6	signal transducer and activator of transcription 6 [Oncorhynchus mykiss]	3.84e-39
ko05161	Hepatitis B	0.000302	ncbi_110492046	ATP6AP1	PREDICTED: V-type proton ATPase subunit S1-like [Salmo salar]	1.16e-35
ko05161	Hepatitis B	0.000302	ncbi_110492203	E2F1	PREDICTED: transcription factor E2F1-like [Salmo salar]	0.0499871
ko05161	Hepatitis B	0.000302	ncbi_110492576	ELK1	PREDICTED: ETS domain-containing protein Elk-1-like isoform X1 [Salmo salar]	0.0103227
ko05161	Hepatitis B	0.000302	ncbi_110492670	MMP9	PREDICTED: matrix metalloproteinase-9-like [Salmo salar]	1.35e-07
ko05161	Hepatitis B	0.000302	ncbi_110493506	PIK3R1	PREDICTED: phosphatidylinositol 3-kinase regulatory subunit gamma-like isoform X1 [Salmo salar]	0.00275956
ko05161	Hepatitis B	0.000302	ncbi_110493557	GRB2	PREDICTED: growth factor receptor-bound protein 2-like isoform X1 [Esox lucius]	0.0258338
ko05161	Hepatitis B	0.000302	ncbi_110494209	CDK2	PREDICTED: cyclin-dependent kinase 2-like [Salmo salar]	0.0125092
ko05161	Hepatitis B	0.000302	ncbi_110494214	CDK4	PREDICTED: cyclin-dependent kinase 4-like [Salmo salar]	1.05e-07
ko05161	Hepatitis B	0.000302	ncbi_110494323	STAT1	signal transducer and activator of transcription 2 [Oncorhynchus mykiss]	4.18e-188
ko05161	Hepatitis B	0.000302	ncbi_110496645	CDK6	PREDICTED: cyclin-dependent kinase 6-like [Salmo salar]	0.0150099
ko05161	Hepatitis B	0.000302	ncbi_110496976	HRAS	PREDICTED: GTPase NRas [Ochotona princeps]	5.66e-05
ko05161	Hepatitis B	0.000302	ncbi_110497044	IRF6	interferon regulatory factor 7B [Salmo salar]	1.86e-65
ko05161	Hepatitis B	0.000302	ncbi_110497729	NFKBIA	PREDICTED: NF-kappa-B inhibitor alpha-like [Salmo salar]	1.92e-50
ko05161	Hepatitis B	0.000302	ncbi_110499151	CHUK	PREDICTED: inhibitor of nuclear factor kappa-B kinase subunit alpha-like [Salmo salar]	1.5e-12
ko05161	Hepatitis B	0.000302	ncbi_110499184	NFATC3	PREDICTED: nuclear factor of activated T-cells, cytoplasmic 3-like [Salmo salar]	6.33e-06
ko05161	Hepatitis B	0.000302	ncbi_110499295	AKT3	PREDICTED: RAC-gamma serine/threonine-protein kinase isoform X1 [Salmo salar]	0.000831236
ko05161	Hepatitis B	0.000302	ncbi_110500212	CREB3L2	cAMP-responsive element-binding protein 3-like protein 2 [Salmo salar]	1.69e-18
ko05161	Hepatitis B	0.000302	ncbi_110501544	STAT1	PREDICTED: signal transducer and activator of transcription 1-alpha/beta-like isoform X2 [Salmo salar]	3.38e-147
ko05161	Hepatitis B	0.000302	ncbi_110501546	STAT4	signal transducer and activator of transcription 4a [Oncorhynchus mykiss]	0.00484791
ko05161	Hepatitis B	0.000302	ncbi_110501854	CREB1	PREDICTED: cyclic AMP-responsive element-binding protein 1-like isoform X1 [Salmo salar]	0.0403664
ko05161	Hepatitis B	0.000302	ncbi_110501918	CYC	PREDICTED: cytochrome c [Salmo salar]	5.58e-08
ko05161	Hepatitis B	0.000302	ncbi_110502471	--	Tumor necrosis factor receptor superfamily member 6 precursor [Salmo salar]	6.04e-07
ko05161	Hepatitis B	0.000302	ncbi_110508466	CASP8	PREDICTED: caspase-8-like [Salmo salar]	4.5e-28
ko05161	Hepatitis B	0.000302	ncbi_110508523	PIK3R1	PREDICTED: phosphatidylinositol 3-kinase regulatory subunit gamma-like [Salmo salar]	1.8e-09
ko05161	Hepatitis B	0.000302	ncbi_110509539	MAP3K1	PREDICTED: mitogen-activated protein kinase kinase kinase 1 isoform X2 [Salmo salar]	3.29e-08
ko05161	Hepatitis B	0.000302	ncbi_110519367	TGFB2	PREDICTED: transforming growth factor beta-2-like [Salmo salar]	0.0401277
ko05161	Hepatitis B	0.000302	ncbi_110520020	STAT1	PREDICTED: signal transducer and activator of transcription 1-alpha/beta-like isoform X1 [Salmo salar]	7.57e-303
ko05161	Hepatitis B	0.000302	ncbi_110520224	CREB1	PREDICTED: cyclic AMP-responsive element-binding protein 1 isoform X3 [Salmo salar]	0.00122444
ko05161	Hepatitis B	0.000302	ncbi_110520578	DDX3X	PREDICTED: ATP-dependent RNA helicase DDX3X-like isoform X1 [Salmo salar]	3.44e-72
ko05161	Hepatitis B	0.000302	ncbi_110521395	CDKN1B	PREDICTED: cyclin-dependent kinase inhibitor 1B-like [Salmo salar]	1.11e-06
ko05161	Hepatitis B	0.000302	ncbi_110521824	PIK3R1	PREDICTED: phosphatidylinositol 3-kinase regulatory subunit gamma isoform X1 [Salmo salar]	0.0432016
ko05161	Hepatitis B	0.000302	ncbi_110522049	NFKBIA	NF-kappa-B inhibitor alpha [Oncorhynchus mykiss]	2.8e-47
ko05161	Hepatitis B	0.000302	ncbi_110523115	JUN	PREDICTED: transcription factor AP-1-like [Salmo salar]	3.35e-18
ko05161	Hepatitis B	0.000302	ncbi_110523828	VDAC2	PREDICTED: voltage-dependent anion-selective channel protein 2-like isoform X2 [Salmo salar]	1.56e-08
ko05161	Hepatitis B	0.000302	ncbi_110525880	CASP3	Caspase-3 [Salmo salar]	2.74e-21
ko05161	Hepatitis B	0.000302	ncbi_110526622	NFATC3	PREDICTED: nuclear factor of activated T-cells, cytoplasmic 3-like isoform X1 [Salmo salar]	0.026433
ko05161	Hepatitis B	0.000302	ncbi_110527523	STAT1	Signal transducer and activator of transcription 4-like [Scleropages formosus]	5.19e-05
ko05161	Hepatitis B	0.000302	ncbi_110528231	CDK2	cyclin-dependent kinase 2 [Salmo salar]	1.06e-09
ko05161	Hepatitis B	0.000302	ncbi_110528566	NFATC2	PREDICTED: nuclear factor of activated T-cells, cytoplasmic 2-like [Salmo salar]	0.00112725
ko05161	Hepatitis B	0.000302	ncbi_110529687	AKT1	PREDICTED: RAC-alpha serine/threonine-protein kinase isoform X1 [Salmo salar]	5.13e-68
ko05161	Hepatitis B	0.000302	ncbi_110530021	JAK1	PREDICTED: tyrosine-protein kinase JAK1-like [Salmo salar]	4.32e-59
ko05161	Hepatitis B	0.000302	ncbi_110530532	JUN	PREDICTED: transcription factor AP-1-like [Salmo salar]	3.76e-12
ko05161	Hepatitis B	0.000302	ncbi_110531824	--	PREDICTED: cellular tumor antigen p53-like isoform X1 [Salmo salar]	3.46e-12
ko05161	Hepatitis B	0.000302	ncbi_110531834	RELA	PREDICTED: transcription factor p65-like [Salmo salar]	6.59e-09
ko05161	Hepatitis B	0.000302	ncbi_110534285	CASP3	caspase 3 gene variant 2, partial [Oncorhynchus mykiss]	0.00246766
ko05161	Hepatitis B	0.000302	ncbi_110535881	--	PREDICTED: tumor necrosis factor ligand superfamily member 6-like [Salmo salar]	1.86e-06
ko05161	Hepatitis B	0.000302	ncbi_110536186	VDAC2	PREDICTED: voltage-dependent anion channel 3 isoform X1 [Salmo salar]	4.73e-14
ko05161	Hepatitis B	0.000302	ncbi_110536340	CREB3L3	PREDICTED: cyclic AMP-responsive element-binding protein 3-like [Salmo salar]	0.00616163
ko05161	Hepatitis B	0.000302	ncbi_110536451	--	PREDICTED: non-homologous end joining protein Ku-like isoform X1 [Salmo salar]	2.54e-10
ko05161	Hepatitis B	0.000302	ncbi_110538194	STAT3	PREDICTED: signal transducer and activator of transcription 3 isoform X1 [Salmo salar]	9e-10
ko04710	Circadian rhythm	0.000474	MSTRG.16832	BHLHE40	PREDICTED: class E basic helix-loop-helix protein 40-like [Salmo salar]	1.55e-09
ko04710	Circadian rhythm	0.000474	ncbi_100135915	CLOCK	PREDICTED: circadian locomoter output cycles protein kaput-like isoform X1 [Salmo salar]	0.000101003
ko04710	Circadian rhythm	0.000474	ncbi_100499618	ARNTL	PREDICTED: aryl hydrocarbon receptor nuclear translocator-like protein 1 [Salmo salar]	0.00248247
ko04710	Circadian rhythm	0.000474	ncbi_100528059	RORB	RAR-related orphan receptor gamma 1 [Oncorhynchus mykiss]	8.01e-11
ko04710	Circadian rhythm	0.000474	ncbi_110489719	PRKAG2	PREDICTED: 5'-AMP-activated protein kinase subunit gamma-2-like isoform X3 [Salmo salar]	3.74e-16
ko04710	Circadian rhythm	0.000474	ncbi_110494235	NR1D2	PREDICTED: nuclear receptor subfamily 1 group D member 1-like isoform X2 [Salmo salar]	3.33e-12
ko04710	Circadian rhythm	0.000474	ncbi_110494249	BHLHE40	PREDICTED: class E basic helix-loop-helix protein 40-like [Salmo salar]	7.4e-09
ko04710	Circadian rhythm	0.000474	ncbi_110497784	ARNTL2	PREDICTED: aryl hydrocarbon receptor nuclear translocator-like protein 2 isoform X1 [Salmo salar]	4.84e-15
ko04710	Circadian rhythm	0.000474	ncbi_110499965	ARNTL	PREDICTED: aryl hydrocarbon receptor nuclear translocator-like protein 2 isoform X1 [Salmo salar]	7.01e-09
ko04710	Circadian rhythm	0.000474	ncbi_110501854	CREB1	PREDICTED: cyclic AMP-responsive element-binding protein 1-like isoform X1 [Salmo salar]	0.0403664
ko04710	Circadian rhythm	0.000474	ncbi_110502949	CSNK1DB	PREDICTED: casein kinase I isoform delta-B isoform X2 [Salmo salar]	3.1e-12
ko04710	Circadian rhythm	0.000474	ncbi_110506482	ARNTL	aryl hydrocarbon receptor nuclear translocator-like protein 1a [Oncorhynchus masou]	0.000432981
ko04710	Circadian rhythm	0.000474	ncbi_110508432	RORB	PREDICTED: nuclear receptor ROR-beta-like [Salmo salar]	5.67e-06
ko04710	Circadian rhythm	0.000474	ncbi_110508801	PER2	PREDICTED: period circadian protein homolog 2-like isoform X1 [Salmo salar]	4.08e-05
ko04710	Circadian rhythm	0.000474	ncbi_110520224	CREB1	PREDICTED: cyclic AMP-responsive element-binding protein 1 isoform X3 [Salmo salar]	0.00122444
ko04710	Circadian rhythm	0.000474	ncbi_110520931	RORA	PREDICTED: nuclear receptor ROR-alpha-like isoform X1 [Salmo salar]	2.72e-05
ko04710	Circadian rhythm	0.000474	ncbi_110521482	RORB	PREDICTED: nuclear receptor ROR-beta-like [Salmo salar]	1.7e-43
ko04710	Circadian rhythm	0.000474	ncbi_110522659	BHLHE41	PREDICTED: LOW QUALITY PROTEIN: class E basic helix-loop-helix protein 41-like [Salmo salar]	0.00530143
ko04710	Circadian rhythm	0.000474	ncbi_110523666	ARNTL	PREDICTED: aryl hydrocarbon receptor nuclear translocator-like protein 1 [Salmo salar]	0.000191671
ko04710	Circadian rhythm	0.000474	ncbi_110530223	PER2	PREDICTED: period circadian protein homolog 2 [Salmo salar]	6.12e-14
ko04710	Circadian rhythm	0.000474	ncbi_110533895	FBXW11	PREDICTED: F-box/WD repeat-containing protein 11-like [Salmo salar]	9.13e-07
ko04710	Circadian rhythm	0.000474	ncbi_110537182	CRY1	Cryptochrome-1 [Salmo salar]	2.78e-08
ko04710	Circadian rhythm	0.000474	ncbi_110537224	FBXW11	PREDICTED: F-box/WD repeat-containing protein 11-like [Salmo salar]	9.66e-11
ko04710	Circadian rhythm	0.000474	ncbi_110538102	NR1D1	PREDICTED: nuclear receptor subfamily 1 group D member 1-like [Salmo salar]	0.000431382
ko04668	TNF signaling pathway	0.000588	MSTRG.660	--	TC1-like transposase [Cyprinus carpio]	7.28e-14
ko04668	TNF signaling pathway	0.000588	ncbi_100135950	IRF1	interferon regulatory factor 1 [Oncorhynchus mykiss]	6.64e-110
ko04668	TNF signaling pathway	0.000588	ncbi_100135977	CXCL11.1	virus-induced CXC chemokine precursor [Oncorhynchus mykiss]	2.63e-10
ko04668	TNF signaling pathway	0.000588	ncbi_100136034	TNF	tumor necrosis factor alpha [Oncorhynchus mykiss]	0.00285352
ko04668	TNF signaling pathway	0.000588	ncbi_100136058	NFKBIA	inhibitor of nuclear factor kappa B alpha [Oncorhynchus mykiss]	2.44e-48
ko04668	TNF signaling pathway	0.000588	ncbi_100136087	TRAF2	PREDICTED: TNF receptor-associated factor 2-like [Salmo salar]	2.47e-40
ko04668	TNF signaling pathway	0.000588	ncbi_100136253	NADL1.1	vascular cell adhesion molecule-like protein [Oncorhynchus mykiss]	1e-05
ko04668	TNF signaling pathway	0.000588	ncbi_100136256	JUNB	junB protein [Oncorhynchus mykiss]	0.00199821
ko04668	TNF signaling pathway	0.000588	ncbi_100136337	TNFAIP3	PREDICTED: tumor necrosis factor alpha-induced protein 3 isoform X1 [Salmo salar]	7.07e-75
ko04668	TNF signaling pathway	0.000588	ncbi_101268911	CASP8	caspase 8 [Oncorhynchus mykiss]	2.21e-17
ko04668	TNF signaling pathway	0.000588	ncbi_110486292	MAP3K14	PREDICTED: mitogen-activated protein kinase kinase kinase 14-like [Salmo salar]	5.94e-09
ko04668	TNF signaling pathway	0.000588	ncbi_110486370	--	PREDICTED: intercellular adhesion molecule 2-like [Salmo salar]	9.33e-20
ko04668	TNF signaling pathway	0.000588	ncbi_110486375	VCAM1	PREDICTED: hemicentin-1-like isoform X1 [Salmo salar]	3.53e-18
ko04668	TNF signaling pathway	0.000588	ncbi_110488582	TTN	PREDICTED: vascular cell adhesion protein 1 [Salmo salar]	0.000218768
ko04668	TNF signaling pathway	0.000588	ncbi_110492670	MMP9	PREDICTED: matrix metalloproteinase-9-like [Salmo salar]	1.35e-07
ko04668	TNF signaling pathway	0.000588	ncbi_110493334	TUTL	PREDICTED: vascular cell adhesion protein 1-like [Salmo salar]	9.22e-09
ko04668	TNF signaling pathway	0.000588	ncbi_110493449	JUNB	PREDICTED: transcription factor jun-B-like isoform X1 [Salmo salar]	0.0326039
ko04668	TNF signaling pathway	0.000588	ncbi_110493506	PIK3R1	PREDICTED: phosphatidylinositol 3-kinase regulatory subunit gamma-like isoform X1 [Salmo salar]	0.00275956
ko04668	TNF signaling pathway	0.000588	ncbi_110493761	JAG1B	PREDICTED: protein jagged-1b-like [Salmo salar]	1.59e-12
ko04668	TNF signaling pathway	0.000588	ncbi_110497729	NFKBIA	PREDICTED: NF-kappa-B inhibitor alpha-like [Salmo salar]	1.92e-50
ko04668	TNF signaling pathway	0.000588	ncbi_110497890	MAPK12	PREDICTED: mitogen-activated protein kinase 12-like [Salmo salar]	5.97e-16
ko04668	TNF signaling pathway	0.000588	ncbi_110498822	CASP7	Caspase 7 [Oncorhynchus mykiss]	1.24e-15
ko04668	TNF signaling pathway	0.000588	ncbi_110499151	CHUK	PREDICTED: inhibitor of nuclear factor kappa-B kinase subunit alpha-like [Salmo salar]	1.5e-12
ko04668	TNF signaling pathway	0.000588	ncbi_110499295	AKT3	PREDICTED: RAC-gamma serine/threonine-protein kinase isoform X1 [Salmo salar]	0.000831236
ko04668	TNF signaling pathway	0.000588	ncbi_110499415	SOCS3	PREDICTED: suppressor of cytokine signaling 3-like [Salmo salar]	2.99e-24
ko04668	TNF signaling pathway	0.000588	ncbi_110500212	CREB3L2	cAMP-responsive element-binding protein 3-like protein 2 [Salmo salar]	1.69e-18
ko04668	TNF signaling pathway	0.000588	ncbi_110501854	CREB1	PREDICTED: cyclic AMP-responsive element-binding protein 1-like isoform X1 [Salmo salar]	0.0403664
ko04668	TNF signaling pathway	0.000588	ncbi_110502471	--	Tumor necrosis factor receptor superfamily member 6 precursor [Salmo salar]	6.04e-07
ko04668	TNF signaling pathway	0.000588	ncbi_110502983	TNFAIP3	PREDICTED: tumor necrosis factor alpha-induced protein 3-like [Salmo salar]	3.91e-25
ko04668	TNF signaling pathway	0.000588	ncbi_110508466	CASP8	PREDICTED: caspase-8-like [Salmo salar]	4.5e-28
ko04668	TNF signaling pathway	0.000588	ncbi_110508483	MMP14	PREDICTED: matrix metalloproteinase-14-like [Salmo salar]	2.29e-19
ko04668	TNF signaling pathway	0.000588	ncbi_110508523	PIK3R1	PREDICTED: phosphatidylinositol 3-kinase regulatory subunit gamma-like [Salmo salar]	1.8e-09
ko04668	TNF signaling pathway	0.000588	ncbi_110509528	--	Tumor necrosis factor receptor 1A, partial [Oncorhynchus mykiss]	1.92e-50
ko04668	TNF signaling pathway	0.000588	ncbi_110509537	--	Tumor necrosis factor receptor 1B, partial [Oncorhynchus mykiss]	2.72e-30
ko04668	TNF signaling pathway	0.000588	ncbi_110520224	CREB1	PREDICTED: cyclic AMP-responsive element-binding protein 1 isoform X3 [Salmo salar]	0.00122444
ko04668	TNF signaling pathway	0.000588	ncbi_110521374	MLKL	PREDICTED: mixed lineage kinase domain-like protein [Salmo salar]	2.14e-28
ko04668	TNF signaling pathway	0.000588	ncbi_110521454	RIPK3	PREDICTED: receptor-interacting serine/threonine-protein kinase 3-like [Salmo salar]	1.83e-07
ko04668	TNF signaling pathway	0.000588	ncbi_110521824	PIK3R1	PREDICTED: phosphatidylinositol 3-kinase regulatory subunit gamma isoform X1 [Salmo salar]	0.0432016
ko04668	TNF signaling pathway	0.000588	ncbi_110522049	NFKBIA	NF-kappa-B inhibitor alpha [Oncorhynchus mykiss]	2.8e-47
ko04668	TNF signaling pathway	0.000588	ncbi_110522122	MAP3K7	PREDICTED: mitogen-activated protein kinase kinase kinase 7 isoform X1 [Salmo salar]	0.00587892
ko04668	TNF signaling pathway	0.000588	ncbi_110523115	JUN	PREDICTED: transcription factor AP-1-like [Salmo salar]	3.35e-18
ko04668	TNF signaling pathway	0.000588	ncbi_110523569	TRAF2	PREDICTED: TNF receptor-associated factor 2 isoform X1 [Salmo salar]	1.14e-36
ko04668	TNF signaling pathway	0.000588	ncbi_110523764	PGAM5	serine/threonine-protein phosphatase PGAM5, mitochondrial precursor [Salmo salar]	2.14e-61
ko04668	TNF signaling pathway	0.000588	ncbi_110525880	CASP3	Caspase-3 [Salmo salar]	2.74e-21
ko04668	TNF signaling pathway	0.000588	ncbi_110529687	AKT1	PREDICTED: RAC-alpha serine/threonine-protein kinase isoform X1 [Salmo salar]	5.13e-68
ko04668	TNF signaling pathway	0.000588	ncbi_110530532	JUN	PREDICTED: transcription factor AP-1-like [Salmo salar]	3.76e-12
ko04668	TNF signaling pathway	0.000588	ncbi_110530599	MMP14	PREDICTED: matrix metalloproteinase-14-like [Salmo salar]	2.47e-21
ko04668	TNF signaling pathway	0.000588	ncbi_110531501	RIPK4	receptor-interacting serine/threonine-protein kinase 4 [Salmo salar]	3.19e-12
ko04668	TNF signaling pathway	0.000588	ncbi_110531636	MMP14	PREDICTED: matrix metalloproteinase-14-like [Salmo salar]	1.08e-12
ko04668	TNF signaling pathway	0.000588	ncbi_110531834	RELA	PREDICTED: transcription factor p65-like [Salmo salar]	6.59e-09
ko04668	TNF signaling pathway	0.000588	ncbi_110533376	IRF1	interferon regulatory factor 1 isoform 2 [Salmo salar]	1.55e-38
ko04668	TNF signaling pathway	0.000588	ncbi_110534285	CASP3	caspase 3 gene variant 2, partial [Oncorhynchus mykiss]	0.00246766
ko04668	TNF signaling pathway	0.000588	ncbi_110535550	MAP3K8	PREDICTED: mitogen-activated protein kinase kinase kinase 8-like [Salmo salar]	9.92e-46
ko04668	TNF signaling pathway	0.000588	ncbi_110535737	DAB2IP	PREDICTED: disabled homolog 2-interacting protein-like isoform X2 [Salmo salar]	0.000465637
ko04668	TNF signaling pathway	0.000588	ncbi_110536230	PGAM5	PREDICTED: serine/threonine-protein phosphatase PGAM5, mitochondrial-like [Salmo salar]	0.00158278
ko04668	TNF signaling pathway	0.000588	ncbi_110536340	CREB3L3	PREDICTED: cyclic AMP-responsive element-binding protein 3-like [Salmo salar]	0.00616163
ko04668	TNF signaling pathway	0.000588	ncbi_110536451	--	PREDICTED: non-homologous end joining protein Ku-like isoform X1 [Salmo salar]	2.54e-10
ko04668	TNF signaling pathway	0.000588	ncbi_110537869	BCL3	PREDICTED: B-cell lymphoma 3 protein homolog isoform X2 [Salmo salar]	6.91e-20
ko05166	HTLV-I infection	0.00121	MSTRG.12609	BAX	PREDICTED: apoptosis regulator BAX-like [Salmo salar]	0.00185137
ko05166	HTLV-I infection	0.00121	MSTRG.13117	PDGFA	PREDICTED: platelet-derived growth factor subunit A-like isoform X1 [Salmo salar]	0.0120367
ko05166	HTLV-I infection	0.00121	ncbi_100135880	RB1	retinoblastoma-associated protein [Oncorhynchus mykiss]	1.68e-06
ko05166	HTLV-I infection	0.00121	ncbi_100136034	TNF	tumor necrosis factor alpha [Oncorhynchus mykiss]	0.00285352
ko05166	HTLV-I infection	0.00121	ncbi_100136058	NFKBIA	inhibitor of nuclear factor kappa B alpha [Oncorhynchus mykiss]	2.44e-48
ko05166	HTLV-I infection	0.00121	ncbi_100136253	NADL1.1	vascular cell adhesion molecule-like protein [Oncorhynchus mykiss]	1e-05
ko05166	HTLV-I infection	0.00121	ncbi_100136597	PRKACB	PREDICTED: cAMP-dependent protein kinase catalytic subunit beta isoform X1 [Salmo salar]	0.00130534
ko05166	HTLV-I infection	0.00121	ncbi_100170208	KRAS	GTPase KRas [Salmo salar]	1.83e-12
ko05166	HTLV-I infection	0.00121	ncbi_101268920	SMAD4	MAD homolog 4 [Salmo salar]	1.71e-05
ko05166	HTLV-I infection	0.00121	ncbi_101268950	--	TNF receptor superfamily member 5A precursor [Oncorhynchus mykiss]	6.03e-131
ko05166	HTLV-I infection	0.00121	ncbi_110486022	PPP3R1	PREDICTED: calcineurin subunit B type 1 [Esox lucius]	5.73e-05
ko05166	HTLV-I infection	0.00121	ncbi_110486136	CDC27	cell division cycle protein 27 homolog [Salmo salar]	2.2e-06
ko05166	HTLV-I infection	0.00121	ncbi_110486292	MAP3K14	PREDICTED: mitogen-activated protein kinase kinase kinase 14-like [Salmo salar]	5.94e-09
ko05166	HTLV-I infection	0.00121	ncbi_110486370	--	PREDICTED: intercellular adhesion molecule 2-like [Salmo salar]	9.33e-20
ko05166	HTLV-I infection	0.00121	ncbi_110486375	VCAM1	PREDICTED: hemicentin-1-like isoform X1 [Salmo salar]	3.53e-18
ko05166	HTLV-I infection	0.00121	ncbi_110486686	MAP3K3	PREDICTED: mitogen-activated protein kinase kinase kinase 3 isoform X1 [Esox lucius]	0.0207806
ko05166	HTLV-I infection	0.00121	ncbi_110487984	KAT2B	PREDICTED: histone acetyltransferase KAT2B-like [Salmo salar]	0.00232961
ko05166	HTLV-I infection	0.00121	ncbi_110488340	MR1	MHC class 1b antigen [Oncorhynchus mykiss]	1.07e-55
ko05166	HTLV-I infection	0.00121	ncbi_110488353	HLA-C	MHC class Ib antigen [Oncorhynchus mykiss]	1.04e-08
ko05166	HTLV-I infection	0.00121	ncbi_110488582	TTN	PREDICTED: vascular cell adhesion protein 1 [Salmo salar]	0.000218768
ko05166	HTLV-I infection	0.00121	ncbi_110488587	EGR1	PREDICTED: early growth response protein 1-like [Salmo salar]	1.2e-44
ko05166	HTLV-I infection	0.00121	ncbi_110489695	NFATC1	PREDICTED: nuclear factor of activated T-cells, cytoplasmic 1-like isoform X1 [Salmo salar]	0.0133574
ko05166	HTLV-I infection	0.00121	ncbi_110490076	DVL3	PREDICTED: segment polarity protein dishevelled homolog DVL-3-like isoform X1 [Salmo salar]	0.000114972
ko05166	HTLV-I infection	0.00121	ncbi_110490131	DVL2	PREDICTED: segment polarity protein dishevelled homolog DVL-2-like isoform X1 [Salmo salar]	0.00734277
ko05166	HTLV-I infection	0.00121	ncbi_110490721	NRP1A	PREDICTED: neuropilin-1a-like isoform X1 [Salmo salar]	5.54e-08
ko05166	HTLV-I infection	0.00121	ncbi_110491936	ADCY6	PREDICTED: adenylate cyclase type 6-like [Salmo salar]	1.11e-12
ko05166	HTLV-I infection	0.00121	ncbi_110492145	DVL1	PREDICTED: segment polarity protein dishevelled homolog DVL-1 isoform X1 [Salmo salar]	6.3e-13
ko05166	HTLV-I infection	0.00121	ncbi_110492203	E2F1	PREDICTED: transcription factor E2F1-like [Salmo salar]	0.0499871
ko05166	HTLV-I infection	0.00121	ncbi_110492371	ADCY6	PREDICTED: adenylate cyclase type 6-like [Salmo salar]	1.49e-07
ko05166	HTLV-I infection	0.00121	ncbi_110492557	--	PREDICTED: protein Wnt-5a [Esox lucius]	0.000756591
ko05166	HTLV-I infection	0.00121	ncbi_110492576	ELK1	PREDICTED: ETS domain-containing protein Elk-1-like isoform X1 [Salmo salar]	0.0103227
ko05166	HTLV-I infection	0.00121	ncbi_110493334	TUTL	PREDICTED: vascular cell adhesion protein 1-like [Salmo salar]	9.22e-09
ko05166	HTLV-I infection	0.00121	ncbi_110493506	PIK3R1	PREDICTED: phosphatidylinositol 3-kinase regulatory subunit gamma-like isoform X1 [Salmo salar]	0.00275956
ko05166	HTLV-I infection	0.00121	ncbi_110493736	PPP3R1	PREDICTED: calcineurin subunit B type 1 [Esox lucius]	0.00427269
ko05166	HTLV-I infection	0.00121	ncbi_110493799	SRF	PREDICTED: serum response factor-like isoform X1 [Salmo salar]	2.21e-10
ko05166	HTLV-I infection	0.00121	ncbi_110493982	MSX1	PREDICTED: homeobox protein XHOX-7.1-like [Salmo salar]	0.0043239
ko05166	HTLV-I infection	0.00121	ncbi_110494214	CDK4	PREDICTED: cyclin-dependent kinase 4-like [Salmo salar]	1.05e-07
ko05166	HTLV-I infection	0.00121	ncbi_110494386	ELK4	PREDICTED: ETS domain-containing protein Elk-4-like isoform X1 [Salmo salar]	2.71e-05
ko05166	HTLV-I infection	0.00121	ncbi_110494474	SLC2A1	PREDICTED: solute carrier family 2, facilitated glucose transporter member 1-like [Salmo salar]	0.0169772
ko05166	HTLV-I infection	0.00121	ncbi_110496224	HLA-E	MHC class I alpha chain precursor [Oncorhynchus mykiss]	1.48e-19
ko05166	HTLV-I infection	0.00121	ncbi_110496595	KAT2B	PREDICTED: histone acetyltransferase KAT2B-like isoform X1 [Salmo salar]	0.00554706
ko05166	HTLV-I infection	0.00121	ncbi_110496976	HRAS	PREDICTED: GTPase NRas [Ochotona princeps]	5.66e-05
ko05166	HTLV-I infection	0.00121	ncbi_110497729	NFKBIA	PREDICTED: NF-kappa-B inhibitor alpha-like [Salmo salar]	1.92e-50
ko05166	HTLV-I infection	0.00121	ncbi_110499151	CHUK	PREDICTED: inhibitor of nuclear factor kappa-B kinase subunit alpha-like [Salmo salar]	1.5e-12
ko05166	HTLV-I infection	0.00121	ncbi_110499184	NFATC3	PREDICTED: nuclear factor of activated T-cells, cytoplasmic 3-like [Salmo salar]	6.33e-06
ko05166	HTLV-I infection	0.00121	ncbi_110499295	AKT3	PREDICTED: RAC-gamma serine/threonine-protein kinase isoform X1 [Salmo salar]	0.000831236
ko05166	HTLV-I infection	0.00121	ncbi_110500135	--	IL15 receptor alpha chain isoform 3 precursor [Oncorhynchus mykiss]	1.2e-08
ko05166	HTLV-I infection	0.00121	ncbi_110501854	CREB1	PREDICTED: cyclic AMP-responsive element-binding protein 1-like isoform X1 [Salmo salar]	0.0403664
ko05166	HTLV-I infection	0.00121	ncbi_110501897	--	PREDICTED: major histocompatibility complex class I-related gene protein-like isoform X1 [Salmo salar]	2.22e-25
ko05166	HTLV-I infection	0.00121	ncbi_110502378	NFKB2	PREDICTED: nuclear factor NF-kappa-B p100 subunit-like isoform X1 [Salmo salar]	1.7e-42
ko05166	HTLV-I infection	0.00121	ncbi_110503576	ZFP36L2-B	Butyrate response factor 1 [Salmo salar]	2.07e-27
ko05166	HTLV-I infection	0.00121	ncbi_110504192	FZD3	PREDICTED: frizzled-3-like isoform X2 [Salmo salar]	0.000131019
ko05166	HTLV-I infection	0.00121	ncbi_110504531	GSK3B	PREDICTED: glycogen synthase kinase-3 beta isoform X2 [Salmo salar]	6.77e-05
ko05166	HTLV-I infection	0.00121	ncbi_110506681	RRAS2	PREDICTED: ras-related protein R-Ras2 [Stegastes partitus]	5.15e-08
ko05166	HTLV-I infection	0.00121	ncbi_110507414	RELB	PREDICTED: transcription factor RelB isoform X1 [Salmo salar]	3.25e-30
ko05166	HTLV-I infection	0.00121	ncbi_110507452	ZFP36L2-B	PREDICTED: tristetraprolin-like [Salmo salar]	1.78e-33
ko05166	HTLV-I infection	0.00121	ncbi_110508523	PIK3R1	PREDICTED: phosphatidylinositol 3-kinase regulatory subunit gamma-like [Salmo salar]	1.8e-09
ko05166	HTLV-I infection	0.00121	ncbi_110508577	WNT9A	PREDICTED: protein Wnt-9a-like [Salmo salar]	0.0416986
ko05166	HTLV-I infection	0.00121	ncbi_110508783	CREM	PREDICTED: cAMP-responsive element modulator-like isoform X1 [Salmo salar]	1.48e-41
ko05166	HTLV-I infection	0.00121	ncbi_110508877	--	PREDICTED: zinc-alpha-2-glycoprotein-like [Salmo salar]	5.67e-61
ko05166	HTLV-I infection	0.00121	ncbi_110509528	--	Tumor necrosis factor receptor 1A, partial [Oncorhynchus mykiss]	1.92e-50
ko05166	HTLV-I infection	0.00121	ncbi_110509537	--	Tumor necrosis factor receptor 1B, partial [Oncorhynchus mykiss]	2.72e-30
ko05166	HTLV-I infection	0.00121	ncbi_110509539	MAP3K1	PREDICTED: mitogen-activated protein kinase kinase kinase 1 isoform X2 [Salmo salar]	3.29e-08
ko05166	HTLV-I infection	0.00121	ncbi_110511951	FZD1	PREDICTED: frizzled-1-like [Salmo salar]	0.0262732
ko05166	HTLV-I infection	0.00121	ncbi_110519367	TGFB2	PREDICTED: transforming growth factor beta-2-like [Salmo salar]	0.0401277
ko05166	HTLV-I infection	0.00121	ncbi_110520224	CREB1	PREDICTED: cyclic AMP-responsive element-binding protein 1 isoform X3 [Salmo salar]	0.00122444
ko05166	HTLV-I infection	0.00121	ncbi_110520853	FDPS	PREDICTED: farnesyl pyrophosphate synthase-like isoform X1 [Salmo salar]	3.67e-05
ko05166	HTLV-I infection	0.00121	ncbi_110520933	TLN2	PREDICTED: talin-2 isoform X1 [Salmo salar]	0.00330808
ko05166	HTLV-I infection	0.00121	ncbi_110521824	PIK3R1	PREDICTED: phosphatidylinositol 3-kinase regulatory subunit gamma isoform X1 [Salmo salar]	0.0432016
ko05166	HTLV-I infection	0.00121	ncbi_110522049	NFKBIA	NF-kappa-B inhibitor alpha [Oncorhynchus mykiss]	2.8e-47
ko05166	HTLV-I infection	0.00121	ncbi_110522249	ATF3	PREDICTED: cyclic AMP-dependent transcription factor ATF-3-like [Salmo salar]	1.94e-52
ko05166	HTLV-I infection	0.00121	ncbi_110523115	JUN	PREDICTED: transcription factor AP-1-like [Salmo salar]	3.35e-18
ko05166	HTLV-I infection	0.00121	ncbi_110523828	VDAC2	PREDICTED: voltage-dependent anion-selective channel protein 2-like isoform X2 [Salmo salar]	1.56e-08
ko05166	HTLV-I infection	0.00121	ncbi_110523905	APC	PREDICTED: adenomatous polyposis coli protein isoform X1 [Salmo salar]	0.000235736
ko05166	HTLV-I infection	0.00121	ncbi_110524115	APC2	PREDICTED: adenomatous polyposis coli protein 2 [Salmo salar]	0.0199641
ko05166	HTLV-I infection	0.00121	ncbi_110524290	TCF3	PREDICTED: transcription factor E2-alpha-like isoform X1 [Salmo salar]	0.000496764
ko05166	HTLV-I infection	0.00121	ncbi_110525667	SRF	PREDICTED: serum response factor-like isoform X1 [Salmo salar]	0.0031038
ko05166	HTLV-I infection	0.00121	ncbi_110526550	RRAS2	PREDICTED: ras-related protein R-Ras2 [Stegastes partitus]	1.98e-06
ko05166	HTLV-I infection	0.00121	ncbi_110526622	NFATC3	PREDICTED: nuclear factor of activated T-cells, cytoplasmic 3-like isoform X1 [Salmo salar]	0.026433
ko05166	HTLV-I infection	0.00121	ncbi_110526625	TLN2	PREDICTED: talin-2 isoform X1 [Esox lucius]	0.0347189
ko05166	HTLV-I infection	0.00121	ncbi_110527486	FZD7-A	PREDICTED: frizzled-7-A-like [Salmo salar]	0.00845422
ko05166	HTLV-I infection	0.00121	ncbi_110527502	MRAS	PREDICTED: ras-related protein M-Ras-like [Salmo salar]	0.00541401
ko05166	HTLV-I infection	0.00121	ncbi_110527634	NFKB2	PREDICTED: nuclear factor NF-kappa-B p100 subunit isoform X1 [Salmo salar]	1.9e-33
ko05166	HTLV-I infection	0.00121	ncbi_110527771	WNT2B	PREDICTED: protein Wnt-2b-A-like isoform X1 [Salmo salar]	0.0247112
ko05166	HTLV-I infection	0.00121	ncbi_110527901	BCL2L1	PREDICTED: bcl-2-like protein 1 [Salmo salar]	1.47e-06
ko05166	HTLV-I infection	0.00121	ncbi_110528566	NFATC2	PREDICTED: nuclear factor of activated T-cells, cytoplasmic 2-like [Salmo salar]	0.00112725
ko05166	HTLV-I infection	0.00121	ncbi_110529630	ATF3	PREDICTED: cyclic AMP-dependent transcription factor ATF-3 [Salmo salar]	1.81e-136
ko05166	HTLV-I infection	0.00121	ncbi_110529687	AKT1	PREDICTED: RAC-alpha serine/threonine-protein kinase isoform X1 [Salmo salar]	5.13e-68
ko05166	HTLV-I infection	0.00121	ncbi_110529990	DLG1	PREDICTED: discs large homolog 1-like protein isoform X6 [Salmo salar]	0.000457819
ko05166	HTLV-I infection	0.00121	ncbi_110530021	JAK1	PREDICTED: tyrosine-protein kinase JAK1-like [Salmo salar]	4.32e-59
ko05166	HTLV-I infection	0.00121	ncbi_110530487	WNT9A	PREDICTED: protein Wnt-9a [Salmo salar]	0.00521788
ko05166	HTLV-I infection	0.00121	ncbi_110530532	JUN	PREDICTED: transcription factor AP-1-like [Salmo salar]	3.76e-12
ko05166	HTLV-I infection	0.00121	ncbi_110531824	--	PREDICTED: cellular tumor antigen p53-like isoform X1 [Salmo salar]	3.46e-12
ko05166	HTLV-I infection	0.00121	ncbi_110531834	RELA	PREDICTED: transcription factor p65-like [Salmo salar]	6.59e-09
ko05166	HTLV-I infection	0.00121	ncbi_110532031	ADCY6	PREDICTED: adenylate cyclase type 6-like isoform X1 [Salmo salar]	8.85e-15
ko05166	HTLV-I infection	0.00121	ncbi_110535536	FZD8	PREDICTED: frizzled-8-like [Salmo salar]	0.000157016
ko05166	HTLV-I infection	0.00121	ncbi_110535540	CREM	PREDICTED: cAMP-responsive element modulator-like isoform X2 [Salmo salar]	2.28e-14
ko05166	HTLV-I infection	0.00121	ncbi_110536186	VDAC2	PREDICTED: voltage-dependent anion channel 3 isoform X1 [Salmo salar]	4.73e-14
ko05166	HTLV-I infection	0.00121	ncbi_110536591	NRP1A	PREDICTED: neuropilin-1a isoform X2 [Salmo salar]	8.65e-10
ko05166	HTLV-I infection	0.00121	ncbi_110537457	WNT11	PREDICTED: protein Wnt-11-like [Salmo salar]	7.88e-08
ko05166	HTLV-I infection	0.00121	ncbi_110538641	MAP3K3	PREDICTED: mitogen-activated protein kinase kinase kinase 3 isoform X1 [Esox lucius]	0.000749702
ko05166	HTLV-I infection	0.00121	ncbi_110539151	FZD1	PREDICTED: frizzled-1-like [Salmo salar]	3.47e-06
ko05205	Proteoglycans in cancer	0.00155	MSTRG.12625	PDPK1	PREDICTED: 3-phosphoinositide-dependent protein kinase 1-like isoform X1 [Salmo salar]	1.71e-05
ko05205	Proteoglycans in cancer	0.00155	ncbi_100135793	MMP2	matrix metalloproteinase-2 precursor [Oncorhynchus mykiss]	1.68e-05
ko05205	Proteoglycans in cancer	0.00155	ncbi_100136026	ESR1	estrogen receptor [Oncorhynchus mykiss]	2.84e-69
ko05205	Proteoglycans in cancer	0.00155	ncbi_100136034	TNF	tumor necrosis factor alpha [Oncorhynchus mykiss]	0.00285352
ko05205	Proteoglycans in cancer	0.00155	ncbi_100136053	PLCG2	PREDICTED: 1-phosphatidylinositol 4,5-bisphosphate phosphodiesterase gamma-2 [Salmo salar]	2.52e-25
ko05205	Proteoglycans in cancer	0.00155	ncbi_100136127	MAP2K2	Dual specificity mitogen-activated protein kinase kinase 2 [Salmo salar]	1.15e-07
ko05205	Proteoglycans in cancer	0.00155	ncbi_100136597	PRKACB	PREDICTED: cAMP-dependent protein kinase catalytic subunit beta isoform X1 [Salmo salar]	0.00130534
ko05205	Proteoglycans in cancer	0.00155	ncbi_100136756	STAT3	PREDICTED: signal transducer and activator of transcription 3-like isoform X1 [Salmo salar]	4.92e-23
ko05205	Proteoglycans in cancer	0.00155	ncbi_100170208	KRAS	GTPase KRas [Salmo salar]	1.83e-12
ko05205	Proteoglycans in cancer	0.00155	ncbi_100301653	DCN	decorin precursor [Oncorhynchus mykiss]	6.98e-12
ko05205	Proteoglycans in cancer	0.00155	ncbi_110485978	PRKCA	PREDICTED: protein kinase C alpha type isoform X3 [Salmo salar]	2.84e-14
ko05205	Proteoglycans in cancer	0.00155	ncbi_110486153	COL1A1	PREDICTED: collagen alpha-1(I) chain-like [Salmo salar]	6.42e-10
ko05205	Proteoglycans in cancer	0.00155	ncbi_110487015	TFAP4	Transcription factor AP-4 [Esox lucius]	2.02e-05
ko05205	Proteoglycans in cancer	0.00155	ncbi_110491067	HSPG2	PREDICTED: basement membrane-specific heparan sulfate proteoglycan core protein-like isoform X18 [Salmo salar]	0.0271179
ko05205	Proteoglycans in cancer	0.00155	ncbi_110491405	PLCE1	PREDICTED: 1-phosphatidylinositol 4,5-bisphosphate phosphodiesterase epsilon-1-like isoform X1 [Salmo salar]	8.76e-06
ko05205	Proteoglycans in cancer	0.00155	ncbi_110491754	ERBB2	PREDICTED: receptor tyrosine-protein kinase erbB-2 [Salmo salar]	5.4e-22
ko05205	Proteoglycans in cancer	0.00155	ncbi_110491976	ERBB3	PREDICTED: receptor tyrosine-protein kinase erbB-3-like isoform X3 [Salmo salar]	1.56e-09
ko05205	Proteoglycans in cancer	0.00155	ncbi_110492096	ITGA5	PREDICTED: integrin alpha-5-like [Salmo salar]	0.000431183
ko05205	Proteoglycans in cancer	0.00155	ncbi_110492153	CDC42	PREDICTED: cell division control protein 42 homolog isoform X1 [Salmo salar]	3.56e-08
ko05205	Proteoglycans in cancer	0.00155	ncbi_110492312	RHOAB	PREDICTED: transforming protein RhoA-like [Salmo salar]	2.53e-15
ko05205	Proteoglycans in cancer	0.00155	ncbi_110492557	--	PREDICTED: protein Wnt-5a [Esox lucius]	0.000756591
ko05205	Proteoglycans in cancer	0.00155	ncbi_110492576	ELK1	PREDICTED: ETS domain-containing protein Elk-1-like isoform X1 [Salmo salar]	0.0103227
ko05205	Proteoglycans in cancer	0.00155	ncbi_110492670	MMP9	PREDICTED: matrix metalloproteinase-9-like [Salmo salar]	1.35e-07
ko05205	Proteoglycans in cancer	0.00155	ncbi_110493506	PIK3R1	PREDICTED: phosphatidylinositol 3-kinase regulatory subunit gamma-like isoform X1 [Salmo salar]	0.00275956
ko05205	Proteoglycans in cancer	0.00155	ncbi_110493557	GRB2	PREDICTED: growth factor receptor-bound protein 2-like isoform X1 [Esox lucius]	0.0258338
ko05205	Proteoglycans in cancer	0.00155	ncbi_110493678	DDX5	PREDICTED: probable ATP-dependent RNA helicase DDX5 [Salmo salar]	1.48e-12
ko05205	Proteoglycans in cancer	0.00155	ncbi_110493836	SDC4	PREDICTED: syndecan-4-like [Salmo salar]	0.00536706
ko05205	Proteoglycans in cancer	0.00155	ncbi_110493965	SDC2	PREDICTED: syndecan-2-like [Salmo salar]	4.02e-22
ko05205	Proteoglycans in cancer	0.00155	ncbi_110495551	IHHB	PREDICTED: indian hedgehog B protein-like [Salmo salar]	1.53e-14
ko05205	Proteoglycans in cancer	0.00155	ncbi_110495566	IHHB	PREDICTED: indian hedgehog B protein-like [Salmo salar]	4.49e-12
ko05205	Proteoglycans in cancer	0.00155	ncbi_110495768	MSN	PREDICTED: radixin-like isoform X1 [Salmo salar]	0.00233264
ko05205	Proteoglycans in cancer	0.00155	ncbi_110496163	HGF	PREDICTED: hepatocyte growth factor-like [Salmo salar]	3.46e-08
ko05205	Proteoglycans in cancer	0.00155	ncbi_110496633	COL1A2	type I collagen alpha 2 chain, partial [Oncorhynchus keta]	1.6e-23
ko05205	Proteoglycans in cancer	0.00155	ncbi_110496976	HRAS	PREDICTED: GTPase NRas [Ochotona princeps]	5.66e-05
ko05205	Proteoglycans in cancer	0.00155	ncbi_110497361	GAB1	PREDICTED: GRB2-associated-binding protein 1 isoform X7 [Salmo salar]	8.84e-07
ko05205	Proteoglycans in cancer	0.00155	ncbi_110497694	ITPR2	PREDICTED: inositol 1,4,5-trisphosphate receptor type 2 isoform X1 [Salmo salar]	0.000116799
ko05205	Proteoglycans in cancer	0.00155	ncbi_110497776	ROCK2	PREDICTED: rho-associated protein kinase 2 isoform X1 [Salmo salar]	0.000384232
ko05205	Proteoglycans in cancer	0.00155	ncbi_110497890	MAPK12	PREDICTED: mitogen-activated protein kinase 12-like [Salmo salar]	5.97e-16
ko05205	Proteoglycans in cancer	0.00155	ncbi_110497949	THBS1	PREDICTED: thrombospondin-1-like [Salmo salar]	1.11e-08
ko05205	Proteoglycans in cancer	0.00155	ncbi_110499295	AKT3	PREDICTED: RAC-gamma serine/threonine-protein kinase isoform X1 [Salmo salar]	0.000831236
ko05205	Proteoglycans in cancer	0.00155	ncbi_110499492	CAV1	PREDICTED: caveolin-1 [Salmo salar]	0.00401561
ko05205	Proteoglycans in cancer	0.00155	ncbi_110499890	DCN	decorin precursor [Oncorhynchus mykiss]	1.23e-06
ko05205	Proteoglycans in cancer	0.00155	ncbi_110499892	LUM	lumican precursor [Salmo salar]	0.00134052
ko05205	Proteoglycans in cancer	0.00155	ncbi_110502191	FN1	PREDICTED: fibronectin [Esox lucius]	0.0024959
ko05205	Proteoglycans in cancer	0.00155	ncbi_110502471	--	Tumor necrosis factor receptor superfamily member 6 precursor [Salmo salar]	6.04e-07
ko05205	Proteoglycans in cancer	0.00155	ncbi_110502535	ANK3	PREDICTED: ankyrin-3-like isoform X1 [Salmo salar]	2.78e-08
ko05205	Proteoglycans in cancer	0.00155	ncbi_110503033	COL1A1	PREDICTED: collagen alpha-1(I) chain-like [Salmo salar]	7.09e-13
ko05205	Proteoglycans in cancer	0.00155	ncbi_110504192	FZD3	PREDICTED: frizzled-3-like isoform X2 [Salmo salar]	0.000131019
ko05205	Proteoglycans in cancer	0.00155	ncbi_110504365	ERBB4	PREDICTED: receptor tyrosine-protein kinase erbB-4-like isoform X1 [Salmo salar]	1.95e-05
ko05205	Proteoglycans in cancer	0.00155	ncbi_110504679	VEGFA	PREDICTED: vascular endothelial growth factor B isoform X1 [Salmo salar]	0.000481974
ko05205	Proteoglycans in cancer	0.00155	ncbi_110505508	THBS1	PREDICTED: thrombospondin-1-like [Salmo salar]	3.74e-17
ko05205	Proteoglycans in cancer	0.00155	ncbi_110505629	HIF1A	PREDICTED: hypoxia-inducible factor 1-alpha-like isoform X1 [Salmo salar]	3.58e-14
ko05205	Proteoglycans in cancer	0.00155	ncbi_110505685	ROCK2	PREDICTED: rho-associated protein kinase 2-like isoform X1 [Salmo salar]	0.00563051
ko05205	Proteoglycans in cancer	0.00155	ncbi_110506681	RRAS2	PREDICTED: ras-related protein R-Ras2 [Stegastes partitus]	5.15e-08
ko05205	Proteoglycans in cancer	0.00155	ncbi_110507380	SDC2	PREDICTED: syndecan-2-like [Salmo salar]	1.12e-32
ko05205	Proteoglycans in cancer	0.00155	ncbi_110508523	PIK3R1	PREDICTED: phosphatidylinositol 3-kinase regulatory subunit gamma-like [Salmo salar]	1.8e-09
ko05205	Proteoglycans in cancer	0.00155	ncbi_110508577	WNT9A	PREDICTED: protein Wnt-9a-like [Salmo salar]	0.0416986
ko05205	Proteoglycans in cancer	0.00155	ncbi_110509608	CDC42	PREDICTED: cell division control protein 42 homolog [Esox lucius]	1.16e-68
ko05205	Proteoglycans in cancer	0.00155	ncbi_110511951	FZD1	PREDICTED: frizzled-1-like [Salmo salar]	0.0262732
ko05205	Proteoglycans in cancer	0.00155	ncbi_110519367	TGFB2	PREDICTED: transforming growth factor beta-2-like [Salmo salar]	0.0401277
ko05205	Proteoglycans in cancer	0.00155	ncbi_110520257	ITGB5	PREDICTED: integrin beta-5-like isoform X1 [Salmo salar]	2.43e-06
ko05205	Proteoglycans in cancer	0.00155	ncbi_110521571	HGF	PREDICTED: hepatocyte growth factor-like [Salmo salar]	1.05e-07
ko05205	Proteoglycans in cancer	0.00155	ncbi_110521824	PIK3R1	PREDICTED: phosphatidylinositol 3-kinase regulatory subunit gamma isoform X1 [Salmo salar]	0.0432016
ko05205	Proteoglycans in cancer	0.00155	ncbi_110523426	FGFR1A	PREDICTED: fibroblast growth factor receptor 1-A-like [Salmo salar]	3.46e-13
ko05205	Proteoglycans in cancer	0.00155	ncbi_110523893	CTSL	PREDICTED: cathepsin L1-like [Salmo salar]	0.000142931
ko05205	Proteoglycans in cancer	0.00155	ncbi_110523896	CTSL	PREDICTED: cathepsin L1-like [Salmo salar]	0.00215844
ko05205	Proteoglycans in cancer	0.00155	ncbi_110525880	CASP3	Caspase-3 [Salmo salar]	2.74e-21
ko05205	Proteoglycans in cancer	0.00155	ncbi_110526550	RRAS2	PREDICTED: ras-related protein R-Ras2 [Stegastes partitus]	1.98e-06
ko05205	Proteoglycans in cancer	0.00155	ncbi_110526614	MMP2	matrix metalloproteinase-2 [Salvelinus alpinus]	8.51e-08
ko05205	Proteoglycans in cancer	0.00155	ncbi_110527401	MSN	PREDICTED: radixin-like isoform X1 [Salmo salar]	5.12e-05
ko05205	Proteoglycans in cancer	0.00155	ncbi_110527486	FZD7-A	PREDICTED: frizzled-7-A-like [Salmo salar]	0.00845422
ko05205	Proteoglycans in cancer	0.00155	ncbi_110527502	MRAS	PREDICTED: ras-related protein M-Ras-like [Salmo salar]	0.00541401
ko05205	Proteoglycans in cancer	0.00155	ncbi_110527669	SDC4	PREDICTED: syndecan-4-like [Salmo salar]	1.6e-26
ko05205	Proteoglycans in cancer	0.00155	ncbi_110527771	WNT2B	PREDICTED: protein Wnt-2b-A-like isoform X1 [Salmo salar]	0.0247112
ko05205	Proteoglycans in cancer	0.00155	ncbi_110529687	AKT1	PREDICTED: RAC-alpha serine/threonine-protein kinase isoform X1 [Salmo salar]	5.13e-68
ko05205	Proteoglycans in cancer	0.00155	ncbi_110529831	ANK3	PREDICTED: ankyrin-3-like isoform X21 [Salmo salar]	0.000345598
ko05205	Proteoglycans in cancer	0.00155	ncbi_110530315	PTCH1	PREDICTED: protein patched homolog 1 [Salmo salar]	0.00274831
ko05205	Proteoglycans in cancer	0.00155	ncbi_110530487	WNT9A	PREDICTED: protein Wnt-9a [Salmo salar]	0.00521788
ko05205	Proteoglycans in cancer	0.00155	ncbi_110530522	PLCE1	PREDICTED: 1-phosphatidylinositol 4,5-bisphosphate phosphodiesterase epsilon-1-like isoform X1 [Salmo salar]	3.64e-08
ko05205	Proteoglycans in cancer	0.00155	ncbi_110531824	--	PREDICTED: cellular tumor antigen p53-like isoform X1 [Salmo salar]	3.46e-12
ko05205	Proteoglycans in cancer	0.00155	ncbi_110532179	PTPN11	PREDICTED: tyrosine-protein phosphatase non-receptor type 11-like isoform X1 [Salmo salar]	5.18e-16
ko05205	Proteoglycans in cancer	0.00155	ncbi_110532282	ITPR3	PREDICTED: inositol 1,4,5-trisphosphate receptor type 3-like [Salmo salar]	0.03168
ko05205	Proteoglycans in cancer	0.00155	ncbi_110532382	MET	PREDICTED: hepatocyte growth factor receptor-like [Salmo salar]	9.25e-05
ko05205	Proteoglycans in cancer	0.00155	ncbi_110533450	ARHGEF12	PREDICTED: rho guanine nucleotide exchange factor 12-like isoform X1 [Salmo salar]	1.19e-05
ko05205	Proteoglycans in cancer	0.00155	ncbi_110533646	RPS6KB1	PREDICTED: ribosomal protein S6 kinase beta-1-like isoform X1 [Salmo salar]	9.03e-17
ko05205	Proteoglycans in cancer	0.00155	ncbi_110533832	MSN	Moesin [Salmo salar]	1.91e-05
ko05205	Proteoglycans in cancer	0.00155	ncbi_110534285	CASP3	caspase 3 gene variant 2, partial [Oncorhynchus mykiss]	0.00246766
ko05205	Proteoglycans in cancer	0.00155	ncbi_110534357	RPS6KB2	PREDICTED: ribosomal protein S6 kinase beta-2-like isoform X2 [Salmo salar]	1.79e-27
ko05205	Proteoglycans in cancer	0.00155	ncbi_110535536	FZD8	PREDICTED: frizzled-8-like [Salmo salar]	0.000157016
ko05205	Proteoglycans in cancer	0.00155	ncbi_110535881	--	PREDICTED: tumor necrosis factor ligand superfamily member 6-like [Salmo salar]	1.86e-06
ko05205	Proteoglycans in cancer	0.00155	ncbi_110537292	MSN	PREDICTED: moesin isoform X1 [Salmo salar]	2.65e-07
ko05205	Proteoglycans in cancer	0.00155	ncbi_110537457	WNT11	PREDICTED: protein Wnt-11-like [Salmo salar]	7.88e-08
ko05205	Proteoglycans in cancer	0.00155	ncbi_110538194	STAT3	PREDICTED: signal transducer and activator of transcription 3 isoform X1 [Salmo salar]	9e-10
ko05205	Proteoglycans in cancer	0.00155	ncbi_110539151	FZD1	PREDICTED: frizzled-1-like [Salmo salar]	3.47e-06
ko00270	Cysteine and methionine metabolism	0.0017	MSTRG.1592	TAT	PREDICTED: tyrosine aminotransferase-like [Salmo salar]	1.91e-23
ko00270	Cysteine and methionine metabolism	0.0017	MSTRG.1593	TAT	PREDICTED: tyrosine aminotransferase-like [Salmo salar]	2.9e-08
ko00270	Cysteine and methionine metabolism	0.0017	ncbi_110486641	BCAT1	branched-chain-amino-acid aminotransferase, cytosolic [Salmo salar]	0.0272173
ko00270	Cysteine and methionine metabolism	0.0017	ncbi_110497718	SDS	PREDICTED: L-serine dehydratase/L-threonine deaminase-like [Salmo salar]	8.99e-09
ko00270	Cysteine and methionine metabolism	0.0017	ncbi_110498361	CTH	PREDICTED: cystathionine gamma-lyase-like isoform X1 [Salmo salar]	5.82e-09
ko00270	Cysteine and methionine metabolism	0.0017	ncbi_110499344	GOT1	PREDICTED: aspartate aminotransferase, cytoplasmic-like [Salmo salar]	2.47e-12
ko00270	Cysteine and methionine metabolism	0.0017	ncbi_110499382	GCLC	PREDICTED: glutamate--cysteine ligase catalytic subunit isoform X1 [Salmo salar]	1.61e-14
ko00270	Cysteine and methionine metabolism	0.0017	ncbi_110502018	CBS	PREDICTED: cystathionine beta-synthase-like [Salmo salar]	1.79e-23
ko00270	Cysteine and methionine metabolism	0.0017	ncbi_110502673	GOT1	aspartate aminotransferase, cytoplasmic [Salmo salar]	8.12e-05
ko00270	Cysteine and methionine metabolism	0.0017	ncbi_110502703	GCLC	PREDICTED: glutamate--cysteine ligase catalytic subunit-like isoform X2 [Salmo salar]	3.82e-05
ko00270	Cysteine and methionine metabolism	0.0017	ncbi_110503766	--	PREDICTED: L-amino-acid oxidase-like isoform X1 [Salmo salar]	2.49e-59
ko00270	Cysteine and methionine metabolism	0.0017	ncbi_110507168	--	PREDICTED: L-amino-acid oxidase-like isoform X1 [Salmo salar]	1.07e-31
ko00270	Cysteine and methionine metabolism	0.0017	ncbi_110509902	MAT2A	PREDICTED: S-adenosylmethionine synthase isoform type-2 [Salmo salar]	0.00071211
ko00270	Cysteine and methionine metabolism	0.0017	ncbi_110520495	CBS	PREDICTED: cystathionine beta-synthase-like [Salmo salar]	3.46e-17
ko00270	Cysteine and methionine metabolism	0.0017	ncbi_110520559	GOT2	PREDICTED: aspartate aminotransferase, mitochondrial-like [Salmo salar]	0.003391
ko00270	Cysteine and methionine metabolism	0.0017	ncbi_110524881	LDHC	PREDICTED: L-lactate dehydrogenase B-A chain isoform X1 [Salmo salar]	0.000498375
ko00270	Cysteine and methionine metabolism	0.0017	ncbi_110525260	CDO1	cysteine dioxygenase type 1 [Salmo salar]	2.01e-60
ko00270	Cysteine and methionine metabolism	0.0017	ncbi_110525708	MAT2A	PREDICTED: S-adenosylmethionine synthase isoform type-2-like [Salmo salar]	1.06e-15
ko00270	Cysteine and methionine metabolism	0.0017	ncbi_110527291	CBS	PREDICTED: cystathionine beta-synthase-like [Salmo salar]	5.29e-21
ko00270	Cysteine and methionine metabolism	0.0017	ncbi_110530927	MAT1A	PREDICTED: S-adenosylmethionine synthase isoform type-1 [Salmo salar]	3.91e-15
ko00270	Cysteine and methionine metabolism	0.0017	ncbi_110532515	DNMT3B	PREDICTED: DNA (cytosine-5)-methyltransferase 3A-like isoform X2 [Salmo salar]	2.94e-24
ko00270	Cysteine and methionine metabolism	0.0017	ncbi_110534059	SMS	PREDICTED: spermine synthase-like [Salmo salar]	0.0196347
ko00270	Cysteine and methionine metabolism	0.0017	ncbi_110535689	CDO1	PREDICTED: cysteine dioxygenase type 1-like [Salmo salar]	2.48e-43
ko00270	Cysteine and methionine metabolism	0.0017	ncbi_110536048	SDS	PREDICTED: L-serine dehydratase/L-threonine deaminase-like [Salmo salar]	1.36e-05
ko00270	Cysteine and methionine metabolism	0.0017	ncbi_110538024	MPST	PREDICTED: 3-mercaptopyruvate sulfurtransferase-like [Salmo salar]	3.77e-06
ko04064	NF-kappa B signaling pathway	0.00303	MSTRG.11776	IGHV3-43	immunoglobulin mu heavy chain, partial [Oncorhynchus mykiss]	0.00712449
ko04064	NF-kappa B signaling pathway	0.00303	MSTRG.5160	--	PREDICTED: C-C motif chemokine 4-like [Salmo salar]	7.47e-12
ko04064	NF-kappa B signaling pathway	0.00303	ncbi_100136034	TNF	tumor necrosis factor alpha [Oncorhynchus mykiss]	0.00285352
ko04064	NF-kappa B signaling pathway	0.00303	ncbi_100136053	PLCG2	PREDICTED: 1-phosphatidylinositol 4,5-bisphosphate phosphodiesterase gamma-2 [Salmo salar]	2.52e-25
ko04064	NF-kappa B signaling pathway	0.00303	ncbi_100136058	NFKBIA	inhibitor of nuclear factor kappa B alpha [Oncorhynchus mykiss]	2.44e-48
ko04064	NF-kappa B signaling pathway	0.00303	ncbi_100136087	TRAF2	PREDICTED: TNF receptor-associated factor 2-like [Salmo salar]	2.47e-40
ko04064	NF-kappa B signaling pathway	0.00303	ncbi_100136123	MYD88	myeloid differentiation primary response protein MyD88 [Oncorhynchus mykiss]	2.94e-24
ko04064	NF-kappa B signaling pathway	0.00303	ncbi_100136253	NADL1.1	vascular cell adhesion molecule-like protein [Oncorhynchus mykiss]	1e-05
ko04064	NF-kappa B signaling pathway	0.00303	ncbi_100136337	TNFAIP3	PREDICTED: tumor necrosis factor alpha-induced protein 3 isoform X1 [Salmo salar]	7.07e-75
ko04064	NF-kappa B signaling pathway	0.00303	ncbi_100301708	GADD45B	growth arrest and DNA-damage-inducible protein gadd45 beta ii [Oncorhynchus mykiss]	2.5e-19
ko04064	NF-kappa B signaling pathway	0.00303	ncbi_101268950	--	TNF receptor superfamily member 5A precursor [Oncorhynchus mykiss]	6.03e-131
ko04064	NF-kappa B signaling pathway	0.00303	ncbi_110485965	TRIM25	PREDICTED: E3 ubiquitin/ISG15 ligase TRIM25-like isoform X3 [Salmo salar]	6.11e-62
ko04064	NF-kappa B signaling pathway	0.00303	ncbi_110486292	MAP3K14	PREDICTED: mitogen-activated protein kinase kinase kinase 14-like [Salmo salar]	5.94e-09
ko04064	NF-kappa B signaling pathway	0.00303	ncbi_110486370	--	PREDICTED: intercellular adhesion molecule 2-like [Salmo salar]	9.33e-20
ko04064	NF-kappa B signaling pathway	0.00303	ncbi_110486375	VCAM1	PREDICTED: hemicentin-1-like isoform X1 [Salmo salar]	3.53e-18
ko04064	NF-kappa B signaling pathway	0.00303	ncbi_110488582	TTN	PREDICTED: vascular cell adhesion protein 1 [Salmo salar]	0.000218768
ko04064	NF-kappa B signaling pathway	0.00303	ncbi_110492704	--	PREDICTED: interleukin-1 receptor-associated kinase 1-like isoform X2 [Salmo salar]	0.00225581
ko04064	NF-kappa B signaling pathway	0.00303	ncbi_110493334	TUTL	PREDICTED: vascular cell adhesion protein 1-like [Salmo salar]	9.22e-09
ko04064	NF-kappa B signaling pathway	0.00303	ncbi_110497729	NFKBIA	PREDICTED: NF-kappa-B inhibitor alpha-like [Salmo salar]	1.92e-50
ko04064	NF-kappa B signaling pathway	0.00303	ncbi_110499151	CHUK	PREDICTED: inhibitor of nuclear factor kappa-B kinase subunit alpha-like [Salmo salar]	1.5e-12
ko04064	NF-kappa B signaling pathway	0.00303	ncbi_110502378	NFKB2	PREDICTED: nuclear factor NF-kappa-B p100 subunit-like isoform X1 [Salmo salar]	1.7e-42
ko04064	NF-kappa B signaling pathway	0.00303	ncbi_110502983	TNFAIP3	PREDICTED: tumor necrosis factor alpha-induced protein 3-like [Salmo salar]	3.91e-25
ko04064	NF-kappa B signaling pathway	0.00303	ncbi_110507414	RELB	PREDICTED: transcription factor RelB isoform X1 [Salmo salar]	3.25e-30
ko04064	NF-kappa B signaling pathway	0.00303	ncbi_110508939	GADD45A	PREDICTED: growth arrest and DNA damage-inducible protein GADD45 alpha-like [Salmo salar]	0.00444826
ko04064	NF-kappa B signaling pathway	0.00303	ncbi_110509528	--	Tumor necrosis factor receptor 1A, partial [Oncorhynchus mykiss]	1.92e-50
ko04064	NF-kappa B signaling pathway	0.00303	ncbi_110509537	--	Tumor necrosis factor receptor 1B, partial [Oncorhynchus mykiss]	2.72e-30
ko04064	NF-kappa B signaling pathway	0.00303	ncbi_110509876	--	PREDICTED: C-C motif chemokine 19-like [Salmo salar]	2e-60
ko04064	NF-kappa B signaling pathway	0.00303	ncbi_110520367	--	PREDICTED: tumor necrosis factor ligand superfamily member 11 isoform X1 [Salmo salar]	0.00409116
ko04064	NF-kappa B signaling pathway	0.00303	ncbi_110521726	GADD45A	PREDICTED: growth arrest and DNA damage-inducible protein GADD45 alpha-like [Salmo salar]	0.0405486
ko04064	NF-kappa B signaling pathway	0.00303	ncbi_110522049	NFKBIA	NF-kappa-B inhibitor alpha [Oncorhynchus mykiss]	2.8e-47
ko04064	NF-kappa B signaling pathway	0.00303	ncbi_110522068	ERC1	PREDICTED: ELKS/Rab6-interacting/CAST family member 1 isoform X1 [Salmo salar]	0.00578896
ko04064	NF-kappa B signaling pathway	0.00303	ncbi_110522122	MAP3K7	PREDICTED: mitogen-activated protein kinase kinase kinase 7 isoform X1 [Salmo salar]	0.00587892
ko04064	NF-kappa B signaling pathway	0.00303	ncbi_110522422	PARP1	PREDICTED: poly [ADP-ribose] polymerase 1 isoform X1 [Salmo salar]	1.19e-05
ko04064	NF-kappa B signaling pathway	0.00303	ncbi_110523569	TRAF2	PREDICTED: TNF receptor-associated factor 2 isoform X1 [Salmo salar]	1.14e-36
ko04064	NF-kappa B signaling pathway	0.00303	ncbi_110524120	GADD45B	PREDICTED: growth arrest and DNA damage-inducible protein GADD45 beta-like [Salmo salar]	1.56e-06
ko04064	NF-kappa B signaling pathway	0.00303	ncbi_110525193	--	PREDICTED: C-C motif chemokine 19-like [Salmo salar]	3.52e-275
ko04064	NF-kappa B signaling pathway	0.00303	ncbi_110527634	NFKB2	PREDICTED: nuclear factor NF-kappa-B p100 subunit isoform X1 [Salmo salar]	1.9e-33
ko04064	NF-kappa B signaling pathway	0.00303	ncbi_110527901	BCL2L1	PREDICTED: bcl-2-like protein 1 [Salmo salar]	1.47e-06
ko04064	NF-kappa B signaling pathway	0.00303	ncbi_110530106	GADD45A	PREDICTED: growth arrest and DNA damage-inducible protein GADD45 alpha-like isoform X1 [Salmo salar]	0.00184219
ko04064	NF-kappa B signaling pathway	0.00303	ncbi_110530518	BCL10	PREDICTED: B-cell lymphoma/leukemia 10-like [Salmo salar]	8.24e-08
ko04064	NF-kappa B signaling pathway	0.00303	ncbi_110531834	RELA	PREDICTED: transcription factor p65-like [Salmo salar]	6.59e-09
ko04064	NF-kappa B signaling pathway	0.00303	ncbi_110536450	--	CCL19 [Oncorhynchus mykiss]	7.86e-16
ko04621	NOD-like receptor signaling pathway	0.00344	MSTRG.13712	--	Tc1-like transporase [Oncorhynchus mykiss]	0.00848945
ko04621	NOD-like receptor signaling pathway	0.00344	MSTRG.16052	--	PREDICTED: NACHT, LRR and PYD domains-containing protein 1-like [Salmo salar]	0.0297649
ko04621	NOD-like receptor signaling pathway	0.00344	MSTRG.20194	GBP3	Interferon-induced guanylate-binding protein 1 [Salmo salar]	0
ko04621	NOD-like receptor signaling pathway	0.00344	MSTRG.660	--	TC1-like transposase [Cyprinus carpio]	7.28e-14
ko04621	NOD-like receptor signaling pathway	0.00344	ncbi_100136034	TNF	tumor necrosis factor alpha [Oncorhynchus mykiss]	0.00285352
ko04621	NOD-like receptor signaling pathway	0.00344	ncbi_100136058	NFKBIA	inhibitor of nuclear factor kappa B alpha [Oncorhynchus mykiss]	2.44e-48
ko04621	NOD-like receptor signaling pathway	0.00344	ncbi_100136087	TRAF2	PREDICTED: TNF receptor-associated factor 2-like [Salmo salar]	2.47e-40
ko04621	NOD-like receptor signaling pathway	0.00344	ncbi_100136123	MYD88	myeloid differentiation primary response protein MyD88 [Oncorhynchus mykiss]	2.94e-24
ko04621	NOD-like receptor signaling pathway	0.00344	ncbi_100136162	GBP3	glycogen synthase kinase binding protein [Oncorhynchus mykiss]	0.00188662
ko04621	NOD-like receptor signaling pathway	0.00344	ncbi_100136337	TNFAIP3	PREDICTED: tumor necrosis factor alpha-induced protein 3 isoform X1 [Salmo salar]	7.07e-75
ko04621	NOD-like receptor signaling pathway	0.00344	ncbi_100137016	STAT1	signal transducer/activator of transcription [Oncorhynchus mykiss]	2.58e-145
ko04621	NOD-like receptor signaling pathway	0.00344	ncbi_100750228	IRF3	interferon regulatory factor 7 [Oncorhynchus mykiss]	5.65e-127
ko04621	NOD-like receptor signaling pathway	0.00344	ncbi_100750229	IRF3	interferon regulatory factor 3 [Oncorhynchus mykiss]	2.23e-130
ko04621	NOD-like receptor signaling pathway	0.00344	ncbi_101268911	CASP8	caspase 8 [Oncorhynchus mykiss]	2.21e-17
ko04621	NOD-like receptor signaling pathway	0.00344	ncbi_110486963	--	PREDICTED: nuclear GTPase SLIP-GC [Esox lucius]	0.0223521
ko04621	NOD-like receptor signaling pathway	0.00344	ncbi_110489697	RNF31	PREDICTED: E3 ubiquitin-protein ligase RNF31-like [Salmo salar]	1.73e-62
ko04621	NOD-like receptor signaling pathway	0.00344	ncbi_110489699	IRF8	PREDICTED: interferon regulatory factor 8-like isoform X2 [Salmo salar]	3.69e-71
ko04621	NOD-like receptor signaling pathway	0.00344	ncbi_110489702	RBCK1	PREDICTED: ranBP-type and C3HC4-type zinc finger-containing protein 1-like isoform X1 [Salmo salar]	1.05e-26
ko04621	NOD-like receptor signaling pathway	0.00344	ncbi_110490269	NAMPT	PREDICTED: nicotinamide phosphoribosyltransferase-like [Salmo salar]	6.55e-98
ko04621	NOD-like receptor signaling pathway	0.00344	ncbi_110492312	RHOAB	PREDICTED: transforming protein RhoA-like [Salmo salar]	2.53e-15
ko04621	NOD-like receptor signaling pathway	0.00344	ncbi_110492479	NLRP9	PREDICTED: NACHT, LRR and PYD domains-containing protein 3-like isoform X2 [Salmo salar]	0.00381317
ko04621	NOD-like receptor signaling pathway	0.00344	ncbi_110493778	--	PREDICTED: caspase recruitment domain-containing protein 8-like isoform X2 [Salmo salar]	3.09e-05
ko04621	NOD-like receptor signaling pathway	0.00344	ncbi_110494153	RBCK1	PREDICTED: ranBP-type and C3HC4-type zinc finger-containing protein 1 isoform X1 [Salmo salar]	1.98e-49
ko04621	NOD-like receptor signaling pathway	0.00344	ncbi_110494302	PRKCD	PREDICTED: protein kinase C delta type-like [Salmo salar]	1.44e-17
ko04621	NOD-like receptor signaling pathway	0.00344	ncbi_110494323	STAT1	signal transducer and activator of transcription 2 [Oncorhynchus mykiss]	4.18e-188
ko04621	NOD-like receptor signaling pathway	0.00344	ncbi_110494490	NAMPT	PREDICTED: nicotinamide phosphoribosyltransferase-like [Salmo salar]	0
ko04621	NOD-like receptor signaling pathway	0.00344	ncbi_110497044	IRF6	interferon regulatory factor 7B [Salmo salar]	1.86e-65
ko04621	NOD-like receptor signaling pathway	0.00344	ncbi_110497694	ITPR2	PREDICTED: inositol 1,4,5-trisphosphate receptor type 2 isoform X1 [Salmo salar]	0.000116799
ko04621	NOD-like receptor signaling pathway	0.00344	ncbi_110497729	NFKBIA	PREDICTED: NF-kappa-B inhibitor alpha-like [Salmo salar]	1.92e-50
ko04621	NOD-like receptor signaling pathway	0.00344	ncbi_110497890	MAPK12	PREDICTED: mitogen-activated protein kinase 12-like [Salmo salar]	5.97e-16
ko04621	NOD-like receptor signaling pathway	0.00344	ncbi_110499151	CHUK	PREDICTED: inhibitor of nuclear factor kappa-B kinase subunit alpha-like [Salmo salar]	1.5e-12
ko04621	NOD-like receptor signaling pathway	0.00344	ncbi_110499420	--	iceberg 2 protein [Oncorhynchus mykiss]	5.91e-16
ko04621	NOD-like receptor signaling pathway	0.00344	ncbi_110500207	NAMPT	PREDICTED: nicotinamide phosphoribosyltransferase-like [Salmo salar]	1.1e-112
ko04621	NOD-like receptor signaling pathway	0.00344	ncbi_110501424	IFNAR2	membrane-associated interferon receptor 2 [Oncorhynchus mykiss]	3.72e-31
ko04621	NOD-like receptor signaling pathway	0.00344	ncbi_110501544	STAT1	PREDICTED: signal transducer and activator of transcription 1-alpha/beta-like isoform X2 [Salmo salar]	3.38e-147
ko04621	NOD-like receptor signaling pathway	0.00344	ncbi_110501949	GBP3	PREDICTED: interferon-induced guanylate-binding protein 1-like [Salmo salar]	4.9e-08
ko04621	NOD-like receptor signaling pathway	0.00344	ncbi_110502983	TNFAIP3	PREDICTED: tumor necrosis factor alpha-induced protein 3-like [Salmo salar]	3.91e-25
ko04621	NOD-like receptor signaling pathway	0.00344	ncbi_110507644	PANX1	PREDICTED: pannexin-1-like [Salmo salar]	1.38e-65
ko04621	NOD-like receptor signaling pathway	0.00344	ncbi_110508995	RIPK2	PREDICTED: receptor-interacting serine/threonine-protein kinase 2-like isoform X1 [Salmo salar]	3.3e-10
ko04621	NOD-like receptor signaling pathway	0.00344	ncbi_110509941	BRCC3	lys-63-specific deubiquitinase BRCC36 [Salmo salar]	0.0161675
ko04621	NOD-like receptor signaling pathway	0.00344	ncbi_110510253	--	PREDICTED: NACHT, LRR and PYD domains-containing protein 1b allele 2-like [Lates calcarifer]	0.0154014
ko04621	NOD-like receptor signaling pathway	0.00344	ncbi_110511923	NOD1	PREDICTED: nucleotide-binding oligomerization domain-containing protein 1-like [Salmo salar]	2.44e-47
ko04621	NOD-like receptor signaling pathway	0.00344	ncbi_110520020	STAT1	PREDICTED: signal transducer and activator of transcription 1-alpha/beta-like isoform X1 [Salmo salar]	7.57e-303
ko04621	NOD-like receptor signaling pathway	0.00344	ncbi_110520065	TANK	PREDICTED: TRAF family member-associated NF-kappa-B activator-like isoform X1 [Salmo salar]	7.43e-08
ko04621	NOD-like receptor signaling pathway	0.00344	ncbi_110520638	--	PREDICTED: interleukin-10 receptor subunit beta-like [Salmo salar]	8.42e-25
ko04621	NOD-like receptor signaling pathway	0.00344	ncbi_110521454	RIPK3	PREDICTED: receptor-interacting serine/threonine-protein kinase 3-like [Salmo salar]	1.83e-07
ko04621	NOD-like receptor signaling pathway	0.00344	ncbi_110521475	--	Apoptosis-associated speck-like protein containing a CARD [Salmo salar]	0.0458775
ko04621	NOD-like receptor signaling pathway	0.00344	ncbi_110522049	NFKBIA	NF-kappa-B inhibitor alpha [Oncorhynchus mykiss]	2.8e-47
ko04621	NOD-like receptor signaling pathway	0.00344	ncbi_110522122	MAP3K7	PREDICTED: mitogen-activated protein kinase kinase kinase 7 isoform X1 [Salmo salar]	0.00587892
ko04621	NOD-like receptor signaling pathway	0.00344	ncbi_110522488	HSP90A.1	PREDICTED: heat shock protein HSP 90-alpha-like [Salmo salar]	9.57e-39
ko04621	NOD-like receptor signaling pathway	0.00344	ncbi_110523115	JUN	PREDICTED: transcription factor AP-1-like [Salmo salar]	3.35e-18
ko04621	NOD-like receptor signaling pathway	0.00344	ncbi_110523169	NLRP12	PREDICTED: NACHT, LRR and PYD domains-containing protein 12-like isoform X1 [Salmo salar]	0.000239422
ko04621	NOD-like receptor signaling pathway	0.00344	ncbi_110523569	TRAF2	PREDICTED: TNF receptor-associated factor 2 isoform X1 [Salmo salar]	1.14e-36
ko04621	NOD-like receptor signaling pathway	0.00344	ncbi_110523645	--	PREDICTED: caspase recruitment domain-containing protein 8-like [Salmo salar]	3.77e-13
ko04621	NOD-like receptor signaling pathway	0.00344	ncbi_110523828	VDAC2	PREDICTED: voltage-dependent anion-selective channel protein 2-like isoform X2 [Salmo salar]	1.56e-08
ko04621	NOD-like receptor signaling pathway	0.00344	ncbi_110523927	ANTXR2	PREDICTED: anthrax toxin receptor 2-like [Salmo salar]	1.01e-05
ko04621	NOD-like receptor signaling pathway	0.00344	ncbi_110526239	RIPK2	PREDICTED: receptor-interacting serine/threonine-protein kinase 2-like [Salmo salar]	1.33e-26
ko04621	NOD-like receptor signaling pathway	0.00344	ncbi_110527523	STAT1	Signal transducer and activator of transcription 4-like [Scleropages formosus]	5.19e-05
ko04621	NOD-like receptor signaling pathway	0.00344	ncbi_110527901	BCL2L1	PREDICTED: bcl-2-like protein 1 [Salmo salar]	1.47e-06
ko04621	NOD-like receptor signaling pathway	0.00344	ncbi_110528134	PRKCD	PREDICTED: protein kinase C delta type-like [Salmo salar]	1.73e-05
ko04621	NOD-like receptor signaling pathway	0.00344	ncbi_110529844	HSP90A.1	Heat shock protein HSP 90-alpha [Salmo salar]	4.47e-20
ko04621	NOD-like receptor signaling pathway	0.00344	ncbi_110529988	RNF31	PREDICTED: E3 ubiquitin-protein ligase RNF31-like isoform X3 [Salmo salar]	1.88e-43
ko04621	NOD-like receptor signaling pathway	0.00344	ncbi_110530021	JAK1	PREDICTED: tyrosine-protein kinase JAK1-like [Salmo salar]	4.32e-59
ko04621	NOD-like receptor signaling pathway	0.00344	ncbi_110530532	JUN	PREDICTED: transcription factor AP-1-like [Salmo salar]	3.76e-12
ko04621	NOD-like receptor signaling pathway	0.00344	ncbi_110531501	RIPK4	receptor-interacting serine/threonine-protein kinase 4 [Salmo salar]	3.19e-12
ko04621	NOD-like receptor signaling pathway	0.00344	ncbi_110531834	RELA	PREDICTED: transcription factor p65-like [Salmo salar]	6.59e-09
ko04621	NOD-like receptor signaling pathway	0.00344	ncbi_110532282	ITPR3	PREDICTED: inositol 1,4,5-trisphosphate receptor type 3-like [Salmo salar]	0.03168
ko04621	NOD-like receptor signaling pathway	0.00344	ncbi_110535315	IRF8	interferon regulatory factor 9 [Salmo salar]	2.94e-48
ko04621	NOD-like receptor signaling pathway	0.00344	ncbi_110536186	VDAC2	PREDICTED: voltage-dependent anion channel 3 isoform X1 [Salmo salar]	4.73e-14
ko04621	NOD-like receptor signaling pathway	0.00344	ncbi_110536451	--	PREDICTED: non-homologous end joining protein Ku-like isoform X1 [Salmo salar]	2.54e-10
ko04621	NOD-like receptor signaling pathway	0.00344	ncbi_110536997	ANTXR2	PREDICTED: anthrax toxin receptor 2-like [Salmo salar]	4.06e-14
ko05145	Toxoplasmosis	0.00367	MSTRG.12625	PDPK1	PREDICTED: 3-phosphoinositide-dependent protein kinase 1-like isoform X1 [Salmo salar]	1.71e-05
ko05145	Toxoplasmosis	0.00367	MSTRG.660	--	TC1-like transposase [Cyprinus carpio]	7.28e-14
ko05145	Toxoplasmosis	0.00367	ncbi_100135836	HSP70	heat shock protein 70a [Oncorhynchus mykiss]	1.75e-36
ko05145	Toxoplasmosis	0.00367	ncbi_100135849	LDLR	PREDICTED: low-density lipoprotein receptor-like [Salmo salar]	6.12e-42
ko05145	Toxoplasmosis	0.00367	ncbi_100136034	TNF	tumor necrosis factor alpha [Oncorhynchus mykiss]	0.00285352
ko05145	Toxoplasmosis	0.00367	ncbi_100136058	NFKBIA	inhibitor of nuclear factor kappa B alpha [Oncorhynchus mykiss]	2.44e-48
ko05145	Toxoplasmosis	0.00367	ncbi_100136117	--	interferon-gamma receptor 1, partial [Oncorhynchus mykiss]	1.21e-14
ko05145	Toxoplasmosis	0.00367	ncbi_100136123	MYD88	myeloid differentiation primary response protein MyD88 [Oncorhynchus mykiss]	2.94e-24
ko05145	Toxoplasmosis	0.00367	ncbi_100136756	STAT3	PREDICTED: signal transducer and activator of transcription 3-like isoform X1 [Salmo salar]	4.92e-23
ko05145	Toxoplasmosis	0.00367	ncbi_100137016	STAT1	signal transducer/activator of transcription [Oncorhynchus mykiss]	2.58e-145
ko05145	Toxoplasmosis	0.00367	ncbi_100301644	--	interferon-gamma receptor 2, partial [Oncorhynchus mykiss]	9.11e-09
ko05145	Toxoplasmosis	0.00367	ncbi_100301691	HSPA8	heat shock cognate 70-kd protein [Oncorhynchus mykiss]	3.55e-13
ko05145	Toxoplasmosis	0.00367	ncbi_101268911	CASP8	caspase 8 [Oncorhynchus mykiss]	2.21e-17
ko05145	Toxoplasmosis	0.00367	ncbi_101268946	--	IL-10 receptor-1 precursor [Oncorhynchus mykiss]	1.85e-07
ko05145	Toxoplasmosis	0.00367	ncbi_101268948	--	cytokine receptor family member b4 precursor [Oncorhynchus mykiss]	5.12e-180
ko05145	Toxoplasmosis	0.00367	ncbi_101268950	--	TNF receptor superfamily member 5A precursor [Oncorhynchus mykiss]	6.03e-131
ko05145	Toxoplasmosis	0.00367	ncbi_110485802	PIK3R6	PREDICTED: phosphoinositide 3-kinase regulatory subunit 6-like isoform X3 [Salmo salar]	0.00225117
ko05145	Toxoplasmosis	0.00367	ncbi_110490219	LAMB1	PREDICTED: laminin subunit beta-1 [Salmo salar]	0.00035297
ko05145	Toxoplasmosis	0.00367	ncbi_110492704	--	PREDICTED: interleukin-1 receptor-associated kinase 1-like isoform X2 [Salmo salar]	0.00225581
ko05145	Toxoplasmosis	0.00367	ncbi_110494323	STAT1	signal transducer and activator of transcription 2 [Oncorhynchus mykiss]	4.18e-188
ko05145	Toxoplasmosis	0.00367	ncbi_110495115	PIK3R5	PREDICTED: phosphoinositide 3-kinase regulatory subunit 5-like isoform X1 [Salmo salar]	0.000356807
ko05145	Toxoplasmosis	0.00367	ncbi_110497729	NFKBIA	PREDICTED: NF-kappa-B inhibitor alpha-like [Salmo salar]	1.92e-50
ko05145	Toxoplasmosis	0.00367	ncbi_110497890	MAPK12	PREDICTED: mitogen-activated protein kinase 12-like [Salmo salar]	5.97e-16
ko05145	Toxoplasmosis	0.00367	ncbi_110499151	CHUK	PREDICTED: inhibitor of nuclear factor kappa-B kinase subunit alpha-like [Salmo salar]	1.5e-12
ko05145	Toxoplasmosis	0.00367	ncbi_110499295	AKT3	PREDICTED: RAC-gamma serine/threonine-protein kinase isoform X1 [Salmo salar]	0.000831236
ko05145	Toxoplasmosis	0.00367	ncbi_110501062	LAMB1	PREDICTED: laminin subunit beta-1-like [Salmo salar]	0.00624781
ko05145	Toxoplasmosis	0.00367	ncbi_110501419	--	interferon-gamma receptor 2, partial [Oncorhynchus mykiss]	3.56e-36
ko05145	Toxoplasmosis	0.00367	ncbi_110501544	STAT1	PREDICTED: signal transducer and activator of transcription 1-alpha/beta-like isoform X2 [Salmo salar]	3.38e-147
ko05145	Toxoplasmosis	0.00367	ncbi_110501918	CYC	PREDICTED: cytochrome c [Salmo salar]	5.58e-08
ko05145	Toxoplasmosis	0.00367	ncbi_110502637	ALOX5	PREDICTED: arachidonate 5-lipoxygenase-like [Salmo salar]	0.0127391
ko05145	Toxoplasmosis	0.00367	ncbi_110503972	HSC71	PREDICTED: heat shock cognate 70 kDa protein-like isoform X1 [Salmo salar]	7.83e-51
ko05145	Toxoplasmosis	0.00367	ncbi_110507445	--	IL-10 receptor-1 precursor [Oncorhynchus mykiss]	0.00109613
ko05145	Toxoplasmosis	0.00367	ncbi_110508648	LAMA3	PREDICTED: laminin subunit alpha-3-like isoform X1 [Salmo salar]	0.00299988
ko05145	Toxoplasmosis	0.00367	ncbi_110509528	--	Tumor necrosis factor receptor 1A, partial [Oncorhynchus mykiss]	1.92e-50
ko05145	Toxoplasmosis	0.00367	ncbi_110509537	--	Tumor necrosis factor receptor 1B, partial [Oncorhynchus mykiss]	2.72e-30
ko05145	Toxoplasmosis	0.00367	ncbi_110519367	TGFB2	PREDICTED: transforming growth factor beta-2-like [Salmo salar]	0.0401277
ko05145	Toxoplasmosis	0.00367	ncbi_110520020	STAT1	PREDICTED: signal transducer and activator of transcription 1-alpha/beta-like isoform X1 [Salmo salar]	7.57e-303
ko05145	Toxoplasmosis	0.00367	ncbi_110522049	NFKBIA	NF-kappa-B inhibitor alpha [Oncorhynchus mykiss]	2.8e-47
ko05145	Toxoplasmosis	0.00367	ncbi_110522122	MAP3K7	PREDICTED: mitogen-activated protein kinase kinase kinase 7 isoform X1 [Salmo salar]	0.00587892
ko05145	Toxoplasmosis	0.00367	ncbi_110525880	CASP3	Caspase-3 [Salmo salar]	2.74e-21
ko05145	Toxoplasmosis	0.00367	ncbi_110527523	STAT1	Signal transducer and activator of transcription 4-like [Scleropages formosus]	5.19e-05
ko05145	Toxoplasmosis	0.00367	ncbi_110527901	BCL2L1	PREDICTED: bcl-2-like protein 1 [Salmo salar]	1.47e-06
ko05145	Toxoplasmosis	0.00367	ncbi_110529687	AKT1	PREDICTED: RAC-alpha serine/threonine-protein kinase isoform X1 [Salmo salar]	5.13e-68
ko05145	Toxoplasmosis	0.00367	ncbi_110530021	JAK1	PREDICTED: tyrosine-protein kinase JAK1-like [Salmo salar]	4.32e-59
ko05145	Toxoplasmosis	0.00367	ncbi_110530407	LAMA3	PREDICTED: laminin subunit alpha-3-like isoform X1 [Salmo salar]	1.17e-15
ko05145	Toxoplasmosis	0.00367	ncbi_110531834	RELA	PREDICTED: transcription factor p65-like [Salmo salar]	6.59e-09
ko05145	Toxoplasmosis	0.00367	ncbi_110532270	LAMB2	PREDICTED: laminin subunit beta-2-like isoform X1 [Salmo salar]	3.69e-75
ko05145	Toxoplasmosis	0.00367	ncbi_110534285	CASP3	caspase 3 gene variant 2, partial [Oncorhynchus mykiss]	0.00246766
ko05145	Toxoplasmosis	0.00367	ncbi_110536451	--	PREDICTED: non-homologous end joining protein Ku-like isoform X1 [Salmo salar]	2.54e-10
ko05145	Toxoplasmosis	0.00367	ncbi_110536972	JAK2	PREDICTED: tyrosine-protein kinase JAK2-like isoform X3 [Salmo salar]	2.18e-10
ko05145	Toxoplasmosis	0.00367	ncbi_110538194	STAT3	PREDICTED: signal transducer and activator of transcription 3 isoform X1 [Salmo salar]	9e-10
ko05225	Hepatocellular carcinoma	0.00476	MSTRG.12609	BAX	PREDICTED: apoptosis regulator BAX-like [Salmo salar]	0.00185137
ko05225	Hepatocellular carcinoma	0.00476	MSTRG.3304	SHC2	PREDICTED: SHC-transforming protein 2-like isoform X3 [Salmo salar]	1.32e-07
ko05225	Hepatocellular carcinoma	0.00476	ncbi_100135880	RB1	retinoblastoma-associated protein [Oncorhynchus mykiss]	1.68e-06
ko05225	Hepatocellular carcinoma	0.00476	ncbi_100136053	PLCG2	PREDICTED: 1-phosphatidylinositol 4,5-bisphosphate phosphodiesterase gamma-2 [Salmo salar]	2.52e-25
ko05225	Hepatocellular carcinoma	0.00476	ncbi_100136127	MAP2K2	Dual specificity mitogen-activated protein kinase kinase 2 [Salmo salar]	1.15e-07
ko05225	Hepatocellular carcinoma	0.00476	ncbi_100170208	KRAS	GTPase KRas [Salmo salar]	1.83e-12
ko05225	Hepatocellular carcinoma	0.00476	ncbi_100301708	GADD45B	growth arrest and DNA-damage-inducible protein gadd45 beta ii [Oncorhynchus mykiss]	2.5e-19
ko05225	Hepatocellular carcinoma	0.00476	ncbi_101268920	SMAD4	MAD homolog 4 [Salmo salar]	1.71e-05
ko05225	Hepatocellular carcinoma	0.00476	ncbi_110485903	SMARCE1	PREDICTED: SWI/SNF-related matrix-associated actin-dependent regulator of chromatin subfamily E member 1-like isoform X1 [Salmo salar]	1.75e-09
ko05225	Hepatocellular carcinoma	0.00476	ncbi_110485978	PRKCA	PREDICTED: protein kinase C alpha type isoform X3 [Salmo salar]	2.84e-14
ko05225	Hepatocellular carcinoma	0.00476	ncbi_110486310	AXIN1	PREDICTED: axin-1-like isoform X1 [Salmo salar]	0.00185118
ko05225	Hepatocellular carcinoma	0.00476	ncbi_110488083	--	PREDICTED: glutathione S-transferase A-like [Salmo salar]	0.000201262
ko05225	Hepatocellular carcinoma	0.00476	ncbi_110488957	GSTP1	glutathione S-transferase pi [Oncorhynchus kisutch]	3.62e-36
ko05225	Hepatocellular carcinoma	0.00476	ncbi_110489911	SMARCD3	PREDICTED: SWI/SNF-related matrix-associated actin-dependent regulator of chromatin subfamily D member 3-like isoform X2 [Salmo salar]	0.000903463
ko05225	Hepatocellular carcinoma	0.00476	ncbi_110490076	DVL3	PREDICTED: segment polarity protein dishevelled homolog DVL-3-like isoform X1 [Salmo salar]	0.000114972
ko05225	Hepatocellular carcinoma	0.00476	ncbi_110490131	DVL2	PREDICTED: segment polarity protein dishevelled homolog DVL-2-like isoform X1 [Salmo salar]	0.00734277
ko05225	Hepatocellular carcinoma	0.00476	ncbi_110492145	DVL1	PREDICTED: segment polarity protein dishevelled homolog DVL-1 isoform X1 [Salmo salar]	6.3e-13
ko05225	Hepatocellular carcinoma	0.00476	ncbi_110492203	E2F1	PREDICTED: transcription factor E2F1-like [Salmo salar]	0.0499871
ko05225	Hepatocellular carcinoma	0.00476	ncbi_110492557	--	PREDICTED: protein Wnt-5a [Esox lucius]	0.000756591
ko05225	Hepatocellular carcinoma	0.00476	ncbi_110492576	ELK1	PREDICTED: ETS domain-containing protein Elk-1-like isoform X1 [Salmo salar]	0.0103227
ko05225	Hepatocellular carcinoma	0.00476	ncbi_110493506	PIK3R1	PREDICTED: phosphatidylinositol 3-kinase regulatory subunit gamma-like isoform X1 [Salmo salar]	0.00275956
ko05225	Hepatocellular carcinoma	0.00476	ncbi_110493557	GRB2	PREDICTED: growth factor receptor-bound protein 2-like isoform X1 [Esox lucius]	0.0258338
ko05225	Hepatocellular carcinoma	0.00476	ncbi_110493941	TXNRD3	thioredoxin reductase 3a [Oncorhynchus mykiss]	2.35e-15
ko05225	Hepatocellular carcinoma	0.00476	ncbi_110494214	CDK4	PREDICTED: cyclin-dependent kinase 4-like [Salmo salar]	1.05e-07
ko05225	Hepatocellular carcinoma	0.00476	ncbi_110496163	HGF	PREDICTED: hepatocyte growth factor-like [Salmo salar]	3.46e-08
ko05225	Hepatocellular carcinoma	0.00476	ncbi_110496395	ARID1A	PREDICTED: AT-rich interactive domain-containing protein 1A-like isoform X1 [Salmo salar]	2.33e-14
ko05225	Hepatocellular carcinoma	0.00476	ncbi_110496645	CDK6	PREDICTED: cyclin-dependent kinase 6-like [Salmo salar]	0.0150099
ko05225	Hepatocellular carcinoma	0.00476	ncbi_110496976	HRAS	PREDICTED: GTPase NRas [Ochotona princeps]	5.66e-05
ko05225	Hepatocellular carcinoma	0.00476	ncbi_110497361	GAB1	PREDICTED: GRB2-associated-binding protein 1 isoform X7 [Salmo salar]	8.84e-07
ko05225	Hepatocellular carcinoma	0.00476	ncbi_110499295	AKT3	PREDICTED: RAC-gamma serine/threonine-protein kinase isoform X1 [Salmo salar]	0.000831236
ko05225	Hepatocellular carcinoma	0.00476	ncbi_110499387	GSTA2	glutathione S-transferase alpha 3 [Salmo salar]	1.15e-09
ko05225	Hepatocellular carcinoma	0.00476	ncbi_110504192	FZD3	PREDICTED: frizzled-3-like isoform X2 [Salmo salar]	0.000131019
ko05225	Hepatocellular carcinoma	0.00476	ncbi_110504531	GSK3B	PREDICTED: glycogen synthase kinase-3 beta isoform X2 [Salmo salar]	6.77e-05
ko05225	Hepatocellular carcinoma	0.00476	ncbi_110505157	GSTP1	PREDICTED: glutathione S-transferase P-like isoform X1 [Salmo salar]	6.12e-11
ko05225	Hepatocellular carcinoma	0.00476	ncbi_110508523	PIK3R1	PREDICTED: phosphatidylinositol 3-kinase regulatory subunit gamma-like [Salmo salar]	1.8e-09
ko05225	Hepatocellular carcinoma	0.00476	ncbi_110508577	WNT9A	PREDICTED: protein Wnt-9a-like [Salmo salar]	0.0416986
ko05225	Hepatocellular carcinoma	0.00476	ncbi_110508939	GADD45A	PREDICTED: growth arrest and DNA damage-inducible protein GADD45 alpha-like [Salmo salar]	0.00444826
ko05225	Hepatocellular carcinoma	0.00476	ncbi_110509522	GSTT3	PREDICTED: glutathione S-transferase theta-2B [Salmo salar]	1.84e-10
ko05225	Hepatocellular carcinoma	0.00476	ncbi_110509621	LRP5	PREDICTED: low-density lipoprotein receptor-related protein 5-like [Salmo salar]	0.00765356
ko05225	Hepatocellular carcinoma	0.00476	ncbi_110511951	FZD1	PREDICTED: frizzled-1-like [Salmo salar]	0.0262732
ko05225	Hepatocellular carcinoma	0.00476	ncbi_110513818	GBP	GSK-3-binding protein [Salmo salar]	3.42e-13
ko05225	Hepatocellular carcinoma	0.00476	ncbi_110519367	TGFB2	PREDICTED: transforming growth factor beta-2-like [Salmo salar]	0.0401277
ko05225	Hepatocellular carcinoma	0.00476	ncbi_110520788	SHC1	SHC-transforming protein 1 [Heterocephalus glaber]	4.58e-30
ko05225	Hepatocellular carcinoma	0.00476	ncbi_110521571	HGF	PREDICTED: hepatocyte growth factor-like [Salmo salar]	1.05e-07
ko05225	Hepatocellular carcinoma	0.00476	ncbi_110521726	GADD45A	PREDICTED: growth arrest and DNA damage-inducible protein GADD45 alpha-like [Salmo salar]	0.0405486
ko05225	Hepatocellular carcinoma	0.00476	ncbi_110521824	PIK3R1	PREDICTED: phosphatidylinositol 3-kinase regulatory subunit gamma isoform X1 [Salmo salar]	0.0432016
ko05225	Hepatocellular carcinoma	0.00476	ncbi_110523905	APC	PREDICTED: adenomatous polyposis coli protein isoform X1 [Salmo salar]	0.000235736
ko05225	Hepatocellular carcinoma	0.00476	ncbi_110524115	APC2	PREDICTED: adenomatous polyposis coli protein 2 [Salmo salar]	0.0199641
ko05225	Hepatocellular carcinoma	0.00476	ncbi_110524120	GADD45B	PREDICTED: growth arrest and DNA damage-inducible protein GADD45 beta-like [Salmo salar]	1.56e-06
ko05225	Hepatocellular carcinoma	0.00476	ncbi_110525853	TXNRD2	PREDICTED: thioredoxin reductase 2, mitochondrial [Salmo salar]	7.08e-05
ko05225	Hepatocellular carcinoma	0.00476	ncbi_110527486	FZD7-A	PREDICTED: frizzled-7-A-like [Salmo salar]	0.00845422
ko05225	Hepatocellular carcinoma	0.00476	ncbi_110527635	MGST1	PREDICTED: microsomal glutathione S-transferase 1-like [Salmo salar]	3.4e-19
ko05225	Hepatocellular carcinoma	0.00476	ncbi_110527771	WNT2B	PREDICTED: protein Wnt-2b-A-like isoform X1 [Salmo salar]	0.0247112
ko05225	Hepatocellular carcinoma	0.00476	ncbi_110527901	BCL2L1	PREDICTED: bcl-2-like protein 1 [Salmo salar]	1.47e-06
ko05225	Hepatocellular carcinoma	0.00476	ncbi_110529687	AKT1	PREDICTED: RAC-alpha serine/threonine-protein kinase isoform X1 [Salmo salar]	5.13e-68
ko05225	Hepatocellular carcinoma	0.00476	ncbi_110530106	GADD45A	PREDICTED: growth arrest and DNA damage-inducible protein GADD45 alpha-like isoform X1 [Salmo salar]	0.00184219
ko05225	Hepatocellular carcinoma	0.00476	ncbi_110530487	WNT9A	PREDICTED: protein Wnt-9a [Salmo salar]	0.00521788
ko05225	Hepatocellular carcinoma	0.00476	ncbi_110531824	--	PREDICTED: cellular tumor antigen p53-like isoform X1 [Salmo salar]	3.46e-12
ko05225	Hepatocellular carcinoma	0.00476	ncbi_110532382	MET	PREDICTED: hepatocyte growth factor receptor-like [Salmo salar]	9.25e-05
ko05225	Hepatocellular carcinoma	0.00476	ncbi_110532571	ACTL6A	PREDICTED: actin-like protein 6A [Salmo salar]	0.000420276
ko05225	Hepatocellular carcinoma	0.00476	ncbi_110533646	RPS6KB1	PREDICTED: ribosomal protein S6 kinase beta-1-like isoform X1 [Salmo salar]	9.03e-17
ko05225	Hepatocellular carcinoma	0.00476	ncbi_110534357	RPS6KB2	PREDICTED: ribosomal protein S6 kinase beta-2-like isoform X2 [Salmo salar]	1.79e-27
ko05225	Hepatocellular carcinoma	0.00476	ncbi_110535144	SMARCA2	PREDICTED: probable global transcription activator SNF2L2 isoform X2 [Rhinolophus sinicus]	1.76e-06
ko05225	Hepatocellular carcinoma	0.00476	ncbi_110535536	FZD8	PREDICTED: frizzled-8-like [Salmo salar]	0.000157016
ko05225	Hepatocellular carcinoma	0.00476	ncbi_110535746	GSTT1	PREDICTED: glutathione S-transferase theta-1-like [Salmo salar]	6.23e-28
ko05225	Hepatocellular carcinoma	0.00476	ncbi_110536161	SHC1	PREDICTED: SHC-transforming protein 1-like [Salmo salar]	2.32e-19
ko05225	Hepatocellular carcinoma	0.00476	ncbi_110537457	WNT11	PREDICTED: protein Wnt-11-like [Salmo salar]	7.88e-08
ko05225	Hepatocellular carcinoma	0.00476	ncbi_110539151	FZD1	PREDICTED: frizzled-1-like [Salmo salar]	3.47e-06
ko05200	Pathways in cancer	0.00714	MSTRG.11244	--	PREDICTED: prolactin receptor-like [Salmo salar]	0.00101677
ko05200	Pathways in cancer	0.00714	MSTRG.12609	BAX	PREDICTED: apoptosis regulator BAX-like [Salmo salar]	0.00185137
ko05200	Pathways in cancer	0.00714	MSTRG.13117	PDGFA	PREDICTED: platelet-derived growth factor subunit A-like isoform X1 [Salmo salar]	0.0120367
ko05200	Pathways in cancer	0.00714	MSTRG.660	--	TC1-like transposase [Cyprinus carpio]	7.28e-14
ko05200	Pathways in cancer	0.00714	ncbi_100135793	MMP2	matrix metalloproteinase-2 precursor [Oncorhynchus mykiss]	1.68e-05
ko05200	Pathways in cancer	0.00714	ncbi_100135880	RB1	retinoblastoma-associated protein [Oncorhynchus mykiss]	1.68e-06
ko05200	Pathways in cancer	0.00714	ncbi_100136026	ESR1	estrogen receptor [Oncorhynchus mykiss]	2.84e-69
ko05200	Pathways in cancer	0.00714	ncbi_100136053	PLCG2	PREDICTED: 1-phosphatidylinositol 4,5-bisphosphate phosphodiesterase gamma-2 [Salmo salar]	2.52e-25
ko05200	Pathways in cancer	0.00714	ncbi_100136058	NFKBIA	inhibitor of nuclear factor kappa B alpha [Oncorhynchus mykiss]	2.44e-48
ko05200	Pathways in cancer	0.00714	ncbi_100136087	TRAF2	PREDICTED: TNF receptor-associated factor 2-like [Salmo salar]	2.47e-40
ko05200	Pathways in cancer	0.00714	ncbi_100136117	--	interferon-gamma receptor 1, partial [Oncorhynchus mykiss]	1.21e-14
ko05200	Pathways in cancer	0.00714	ncbi_100136127	MAP2K2	Dual specificity mitogen-activated protein kinase kinase 2 [Salmo salar]	1.15e-07
ko05200	Pathways in cancer	0.00714	ncbi_100136597	PRKACB	PREDICTED: cAMP-dependent protein kinase catalytic subunit beta isoform X1 [Salmo salar]	0.00130534
ko05200	Pathways in cancer	0.00714	ncbi_100136658	PPARD	PREDICTED: peroxisomal proliferator-activated receptor beta1A isoform X1 [Salmo salar]	2.22e-08
ko05200	Pathways in cancer	0.00714	ncbi_100136756	STAT3	PREDICTED: signal transducer and activator of transcription 3-like isoform X1 [Salmo salar]	4.92e-23
ko05200	Pathways in cancer	0.00714	ncbi_100136759	ARNT	aryl hydrocarbon receptor nuclear translocator [Oncorhynchus mykiss]	1.97e-14
ko05200	Pathways in cancer	0.00714	ncbi_100137016	STAT1	signal transducer/activator of transcription [Oncorhynchus mykiss]	2.58e-145
ko05200	Pathways in cancer	0.00714	ncbi_100170208	KRAS	GTPase KRas [Salmo salar]	1.83e-12
ko05200	Pathways in cancer	0.00714	ncbi_100190917	NOTCH1	notch 1 precursor [Oncorhynchus mykiss]	4.18e-07
ko05200	Pathways in cancer	0.00714	ncbi_100301644	--	interferon-gamma receptor 2, partial [Oncorhynchus mykiss]	9.11e-09
ko05200	Pathways in cancer	0.00714	ncbi_100301708	GADD45B	growth arrest and DNA-damage-inducible protein gadd45 beta ii [Oncorhynchus mykiss]	2.5e-19
ko05200	Pathways in cancer	0.00714	ncbi_100653445	IL7R	IL-4 receptor-2 precursor [Oncorhynchus mykiss]	5.21e-33
ko05200	Pathways in cancer	0.00714	ncbi_100653446	--	IL-13 receptor-alpha-1-a precursor [Oncorhynchus mykiss]	2.16e-44
ko05200	Pathways in cancer	0.00714	ncbi_101268904	RXRBA	PREDICTED: retinoic acid receptor RXR-beta-A-like [Sinocyclocheilus grahami]	0.000153685
ko05200	Pathways in cancer	0.00714	ncbi_101268911	CASP8	caspase 8 [Oncorhynchus mykiss]	2.21e-17
ko05200	Pathways in cancer	0.00714	ncbi_101268920	SMAD4	MAD homolog 4 [Salmo salar]	1.71e-05
ko05200	Pathways in cancer	0.00714	ncbi_101268962	ZBTB16A	PREDICTED: zinc finger and BTB domain-containing protein 16-A-like isoform X1 [Salmo salar]	0.000141978
ko05200	Pathways in cancer	0.00714	ncbi_101268967	IL6R	IL-6R alpha precursor [Oncorhynchus mykiss]	1.24e-23
ko05200	Pathways in cancer	0.00714	ncbi_110485892	JUP	Junction plakoglobin [Salmo salar]	4.72e-11
ko05200	Pathways in cancer	0.00714	ncbi_110485978	PRKCA	PREDICTED: protein kinase C alpha type isoform X3 [Salmo salar]	2.84e-14
ko05200	Pathways in cancer	0.00714	ncbi_110486310	AXIN1	PREDICTED: axin-1-like isoform X1 [Salmo salar]	0.00185118
ko05200	Pathways in cancer	0.00714	ncbi_110486479	EPOR	erythropoietin receptor [Salmo salar]	0.0239307
ko05200	Pathways in cancer	0.00714	ncbi_110486705	CCNE2	PREDICTED: G1/S-specific cyclin-E2 isoform X3 [Salmo salar]	0.0445788
ko05200	Pathways in cancer	0.00714	ncbi_110486760	GNG5	PREDICTED: guanine nucleotide-binding protein G(I)/G(S)/G(O) subunit gamma-5-like [Salmo salar]	0.000952893
ko05200	Pathways in cancer	0.00714	ncbi_110488083	--	PREDICTED: glutathione S-transferase A-like [Salmo salar]	0.000201262
ko05200	Pathways in cancer	0.00714	ncbi_110488948	CCNA2	cyclin-A2 [Salmo salar]	2.69e-06
ko05200	Pathways in cancer	0.00714	ncbi_110488957	GSTP1	glutathione S-transferase pi [Oncorhynchus kisutch]	3.62e-36
ko05200	Pathways in cancer	0.00714	ncbi_110489233	CTNNA1	PREDICTED: catenin alpha-1-like [Salmo salar]	0.00347407
ko05200	Pathways in cancer	0.00714	ncbi_110490076	DVL3	PREDICTED: segment polarity protein dishevelled homolog DVL-3-like isoform X1 [Salmo salar]	0.000114972
ko05200	Pathways in cancer	0.00714	ncbi_110490131	DVL2	PREDICTED: segment polarity protein dishevelled homolog DVL-2-like isoform X1 [Salmo salar]	0.00734277
ko05200	Pathways in cancer	0.00714	ncbi_110490219	LAMB1	PREDICTED: laminin subunit beta-1 [Salmo salar]	0.00035297
ko05200	Pathways in cancer	0.00714	ncbi_110491547	ITGA3	PREDICTED: integrin alpha-3 [Salmo salar]	0.000355809
ko05200	Pathways in cancer	0.00714	ncbi_110491754	ERBB2	PREDICTED: receptor tyrosine-protein kinase erbB-2 [Salmo salar]	5.4e-22
ko05200	Pathways in cancer	0.00714	ncbi_110491838	HES4-A	PREDICTED: transcription factor HES-4-B-like [Salmo salar]	0.00226545
ko05200	Pathways in cancer	0.00714	ncbi_110491929	STAT6	signal transducer and activator of transcription 6 [Oncorhynchus mykiss]	3.84e-39
ko05200	Pathways in cancer	0.00714	ncbi_110491936	ADCY6	PREDICTED: adenylate cyclase type 6-like [Salmo salar]	1.11e-12
ko05200	Pathways in cancer	0.00714	ncbi_110492145	DVL1	PREDICTED: segment polarity protein dishevelled homolog DVL-1 isoform X1 [Salmo salar]	6.3e-13
ko05200	Pathways in cancer	0.00714	ncbi_110492153	CDC42	PREDICTED: cell division control protein 42 homolog isoform X1 [Salmo salar]	3.56e-08
ko05200	Pathways in cancer	0.00714	ncbi_110492203	E2F1	PREDICTED: transcription factor E2F1-like [Salmo salar]	0.0499871
ko05200	Pathways in cancer	0.00714	ncbi_110492222	GNB1	PREDICTED: guanine nucleotide-binding protein G(I)/G(S)/G(T) subunit beta-1-like [Poecilia formosa]	1.4e-12
ko05200	Pathways in cancer	0.00714	ncbi_110492312	RHOAB	PREDICTED: transforming protein RhoA-like [Salmo salar]	2.53e-15
ko05200	Pathways in cancer	0.00714	ncbi_110492371	ADCY6	PREDICTED: adenylate cyclase type 6-like [Salmo salar]	1.49e-07
ko05200	Pathways in cancer	0.00714	ncbi_110492557	--	PREDICTED: protein Wnt-5a [Esox lucius]	0.000756591
ko05200	Pathways in cancer	0.00714	ncbi_110492576	ELK1	PREDICTED: ETS domain-containing protein Elk-1-like isoform X1 [Salmo salar]	0.0103227
ko05200	Pathways in cancer	0.00714	ncbi_110492591	PIM1	PREDICTED: LOW QUALITY PROTEIN: serine/threonine-protein kinase pim-1-like [Salmo salar]	3.96e-05
ko05200	Pathways in cancer	0.00714	ncbi_110492670	MMP9	PREDICTED: matrix metalloproteinase-9-like [Salmo salar]	1.35e-07
ko05200	Pathways in cancer	0.00714	ncbi_110493506	PIK3R1	PREDICTED: phosphatidylinositol 3-kinase regulatory subunit gamma-like isoform X1 [Salmo salar]	0.00275956
ko05200	Pathways in cancer	0.00714	ncbi_110493557	GRB2	PREDICTED: growth factor receptor-bound protein 2-like isoform X1 [Esox lucius]	0.0258338
ko05200	Pathways in cancer	0.00714	ncbi_110493761	JAG1B	PREDICTED: protein jagged-1b-like [Salmo salar]	1.59e-12
ko05200	Pathways in cancer	0.00714	ncbi_110493941	TXNRD3	thioredoxin reductase 3a [Oncorhynchus mykiss]	2.35e-15
ko05200	Pathways in cancer	0.00714	ncbi_110494209	CDK2	PREDICTED: cyclin-dependent kinase 2-like [Salmo salar]	0.0125092
ko05200	Pathways in cancer	0.00714	ncbi_110494214	CDK4	PREDICTED: cyclin-dependent kinase 4-like [Salmo salar]	1.05e-07
ko05200	Pathways in cancer	0.00714	ncbi_110494323	STAT1	signal transducer and activator of transcription 2 [Oncorhynchus mykiss]	4.18e-188
ko05200	Pathways in cancer	0.00714	ncbi_110494474	SLC2A1	PREDICTED: solute carrier family 2, facilitated glucose transporter member 1-like [Salmo salar]	0.0169772
ko05200	Pathways in cancer	0.00714	ncbi_110494736	APPL1	PREDICTED: DCC-interacting protein 13-alpha isoform X4 [Salmo salar]	0.000485336
ko05200	Pathways in cancer	0.00714	ncbi_110495726	GNG7	PREDICTED: guanine nucleotide-binding protein G(I)/G(S)/G(O) subunit gamma-7 [Clupea harengus]	4.72e-05
ko05200	Pathways in cancer	0.00714	ncbi_110496163	HGF	PREDICTED: hepatocyte growth factor-like [Salmo salar]	3.46e-08
ko05200	Pathways in cancer	0.00714	ncbi_110496549	HEY1	PREDICTED: hairy/enhancer-of-split related with YRPW motif protein 1-like [Salmo salar]	0.00351163
ko05200	Pathways in cancer	0.00714	ncbi_110496645	CDK6	PREDICTED: cyclin-dependent kinase 6-like [Salmo salar]	0.0150099
ko05200	Pathways in cancer	0.00714	ncbi_110496976	HRAS	PREDICTED: GTPase NRas [Ochotona princeps]	5.66e-05
ko05200	Pathways in cancer	0.00714	ncbi_110497371	EDNRA	PREDICTED: endothelin B receptor-like [Salmo salar]	3.55e-06
ko05200	Pathways in cancer	0.00714	ncbi_110497541	PTGER2	PREDICTED: prostaglandin E2 receptor EP2 subtype-like [Salmo salar]	0.0267283
ko05200	Pathways in cancer	0.00714	ncbi_110497729	NFKBIA	PREDICTED: NF-kappa-B inhibitor alpha-like [Salmo salar]	1.92e-50
ko05200	Pathways in cancer	0.00714	ncbi_110497737	CALM	PREDICTED: calmodulin [Sorex araneus]	1.45e-06
ko05200	Pathways in cancer	0.00714	ncbi_110497776	ROCK2	PREDICTED: rho-associated protein kinase 2 isoform X1 [Salmo salar]	0.000384232
ko05200	Pathways in cancer	0.00714	ncbi_110497944	MAX	PREDICTED: protein max-like isoform X5 [Salmo salar]	1.65e-09
ko05200	Pathways in cancer	0.00714	ncbi_110498357	--	PREDICTED: fibroblast growth factor 23-like [Salmo salar]	2.31e-12
ko05200	Pathways in cancer	0.00714	ncbi_110498822	CASP7	Caspase 7 [Oncorhynchus mykiss]	1.24e-15
ko05200	Pathways in cancer	0.00714	ncbi_110499151	CHUK	PREDICTED: inhibitor of nuclear factor kappa-B kinase subunit alpha-like [Salmo salar]	1.5e-12
ko05200	Pathways in cancer	0.00714	ncbi_110499295	AKT3	PREDICTED: RAC-gamma serine/threonine-protein kinase isoform X1 [Salmo salar]	0.000831236
ko05200	Pathways in cancer	0.00714	ncbi_110499387	GSTA2	glutathione S-transferase alpha 3 [Salmo salar]	1.15e-09
ko05200	Pathways in cancer	0.00714	ncbi_110500135	--	IL15 receptor alpha chain isoform 3 precursor [Oncorhynchus mykiss]	1.2e-08
ko05200	Pathways in cancer	0.00714	ncbi_110500698	RASGRP2	PREDICTED: RAS guanyl-releasing protein 2 [Salmo salar]	0.0265177
ko05200	Pathways in cancer	0.00714	ncbi_110501062	LAMB1	PREDICTED: laminin subunit beta-1-like [Salmo salar]	0.00624781
ko05200	Pathways in cancer	0.00714	ncbi_110501419	--	interferon-gamma receptor 2, partial [Oncorhynchus mykiss]	3.56e-36
ko05200	Pathways in cancer	0.00714	ncbi_110501424	IFNAR2	membrane-associated interferon receptor 2 [Oncorhynchus mykiss]	3.72e-31
ko05200	Pathways in cancer	0.00714	ncbi_110501544	STAT1	PREDICTED: signal transducer and activator of transcription 1-alpha/beta-like isoform X2 [Salmo salar]	3.38e-147
ko05200	Pathways in cancer	0.00714	ncbi_110501546	STAT4	signal transducer and activator of transcription 4a [Oncorhynchus mykiss]	0.00484791
ko05200	Pathways in cancer	0.00714	ncbi_110501918	CYC	PREDICTED: cytochrome c [Salmo salar]	5.58e-08
ko05200	Pathways in cancer	0.00714	ncbi_110502191	FN1	PREDICTED: fibronectin [Esox lucius]	0.0024959
ko05200	Pathways in cancer	0.00714	ncbi_110502244	SUFU	PREDICTED: suppressor of fused homolog isoform X2 [Salmo salar]	3.06e-07
ko05200	Pathways in cancer	0.00714	ncbi_110502345	EML4	PREDICTED: echinoderm microtubule-associated protein-like 4 isoform X1 [Salmo salar]	7.39e-06
ko05200	Pathways in cancer	0.00714	ncbi_110502378	NFKB2	PREDICTED: nuclear factor NF-kappa-B p100 subunit-like isoform X1 [Salmo salar]	1.7e-42
ko05200	Pathways in cancer	0.00714	ncbi_110502471	--	Tumor necrosis factor receptor superfamily member 6 precursor [Salmo salar]	6.04e-07
ko05200	Pathways in cancer	0.00714	ncbi_110503618	DLC	PREDICTED: delta-like protein C [Salmo salar]	1.24e-65
ko05200	Pathways in cancer	0.00714	ncbi_110503643	CRK	adapter molecule crk [Salmo salar]	6.14e-08
ko05200	Pathways in cancer	0.00714	ncbi_110503751	MECOM	PREDICTED: MDS1 and EVI1 complex locus protein EVI1-like isoform X10 [Salmo salar]	0.032492
ko05200	Pathways in cancer	0.00714	ncbi_110504192	FZD3	PREDICTED: frizzled-3-like isoform X2 [Salmo salar]	0.000131019
ko05200	Pathways in cancer	0.00714	ncbi_110504531	GSK3B	PREDICTED: glycogen synthase kinase-3 beta isoform X2 [Salmo salar]	6.77e-05
ko05200	Pathways in cancer	0.00714	ncbi_110504679	VEGFA	PREDICTED: vascular endothelial growth factor B isoform X1 [Salmo salar]	0.000481974
ko05200	Pathways in cancer	0.00714	ncbi_110505157	GSTP1	PREDICTED: glutathione S-transferase P-like isoform X1 [Salmo salar]	6.12e-11
ko05200	Pathways in cancer	0.00714	ncbi_110505629	HIF1A	PREDICTED: hypoxia-inducible factor 1-alpha-like isoform X1 [Salmo salar]	3.58e-14
ko05200	Pathways in cancer	0.00714	ncbi_110505685	ROCK2	PREDICTED: rho-associated protein kinase 2-like isoform X1 [Salmo salar]	0.00563051
ko05200	Pathways in cancer	0.00714	ncbi_110508523	PIK3R1	PREDICTED: phosphatidylinositol 3-kinase regulatory subunit gamma-like [Salmo salar]	1.8e-09
ko05200	Pathways in cancer	0.00714	ncbi_110508577	WNT9A	PREDICTED: protein Wnt-9a-like [Salmo salar]	0.0416986
ko05200	Pathways in cancer	0.00714	ncbi_110508648	LAMA3	PREDICTED: laminin subunit alpha-3-like isoform X1 [Salmo salar]	0.00299988
ko05200	Pathways in cancer	0.00714	ncbi_110508939	GADD45A	PREDICTED: growth arrest and DNA damage-inducible protein GADD45 alpha-like [Salmo salar]	0.00444826
ko05200	Pathways in cancer	0.00714	ncbi_110509522	GSTT3	PREDICTED: glutathione S-transferase theta-2B [Salmo salar]	1.84e-10
ko05200	Pathways in cancer	0.00714	ncbi_110509608	CDC42	PREDICTED: cell division control protein 42 homolog [Esox lucius]	1.16e-68
ko05200	Pathways in cancer	0.00714	ncbi_110509621	LRP5	PREDICTED: low-density lipoprotein receptor-related protein 5-like [Salmo salar]	0.00765356
ko05200	Pathways in cancer	0.00714	ncbi_110509795	ABL1	PREDICTED: tyrosine-protein kinase ABL1-like isoform X2 [Salmo salar]	2.29e-23
ko05200	Pathways in cancer	0.00714	ncbi_110510537	ZBTB16A	PREDICTED: zinc finger and BTB domain-containing protein 16-A-like isoform X3 [Salmo salar]	0.0278867
ko05200	Pathways in cancer	0.00714	ncbi_110511951	FZD1	PREDICTED: frizzled-1-like [Salmo salar]	0.0262732
ko05200	Pathways in cancer	0.00714	ncbi_110513818	GBP	GSK-3-binding protein [Salmo salar]	3.42e-13
ko05200	Pathways in cancer	0.00714	ncbi_110519367	TGFB2	PREDICTED: transforming growth factor beta-2-like [Salmo salar]	0.0401277
ko05200	Pathways in cancer	0.00714	ncbi_110520020	STAT1	PREDICTED: signal transducer and activator of transcription 1-alpha/beta-like isoform X1 [Salmo salar]	7.57e-303
ko05200	Pathways in cancer	0.00714	ncbi_110520638	--	PREDICTED: interleukin-10 receptor subunit beta-like [Salmo salar]	8.42e-25
ko05200	Pathways in cancer	0.00714	ncbi_110521395	CDKN1B	PREDICTED: cyclin-dependent kinase inhibitor 1B-like [Salmo salar]	1.11e-06
ko05200	Pathways in cancer	0.00714	ncbi_110521571	HGF	PREDICTED: hepatocyte growth factor-like [Salmo salar]	1.05e-07
ko05200	Pathways in cancer	0.00714	ncbi_110521726	GADD45A	PREDICTED: growth arrest and DNA damage-inducible protein GADD45 alpha-like [Salmo salar]	0.0405486
ko05200	Pathways in cancer	0.00714	ncbi_110521824	PIK3R1	PREDICTED: phosphatidylinositol 3-kinase regulatory subunit gamma isoform X1 [Salmo salar]	0.0432016
ko05200	Pathways in cancer	0.00714	ncbi_110522049	NFKBIA	NF-kappa-B inhibitor alpha [Oncorhynchus mykiss]	2.8e-47
ko05200	Pathways in cancer	0.00714	ncbi_110522488	HSP90A.1	PREDICTED: heat shock protein HSP 90-alpha-like [Salmo salar]	9.57e-39
ko05200	Pathways in cancer	0.00714	ncbi_110523115	JUN	PREDICTED: transcription factor AP-1-like [Salmo salar]	3.35e-18
ko05200	Pathways in cancer	0.00714	ncbi_110523383	PTGER4	PREDICTED: prostaglandin E2 receptor EP4 subtype-like [Salmo salar]	0.0359763
ko05200	Pathways in cancer	0.00714	ncbi_110523426	FGFR1A	PREDICTED: fibroblast growth factor receptor 1-A-like [Salmo salar]	3.46e-13
ko05200	Pathways in cancer	0.00714	ncbi_110523569	TRAF2	PREDICTED: TNF receptor-associated factor 2 isoform X1 [Salmo salar]	1.14e-36
ko05200	Pathways in cancer	0.00714	ncbi_110523905	APC	PREDICTED: adenomatous polyposis coli protein isoform X1 [Salmo salar]	0.000235736
ko05200	Pathways in cancer	0.00714	ncbi_110524115	APC2	PREDICTED: adenomatous polyposis coli protein 2 [Salmo salar]	0.0199641
ko05200	Pathways in cancer	0.00714	ncbi_110524118	GNG7	PREDICTED: guanine nucleotide-binding protein G(I)/G(S)/G(O) subunit gamma-7 [Austrofundulus limnaeus]	0.000251816
ko05200	Pathways in cancer	0.00714	ncbi_110524120	GADD45B	PREDICTED: growth arrest and DNA damage-inducible protein GADD45 beta-like [Salmo salar]	1.56e-06
ko05200	Pathways in cancer	0.00714	ncbi_110524147	--	PREDICTED: interleukin-6 receptor subunit beta-like isoform X1 [Salmo salar]	0.020837
ko05200	Pathways in cancer	0.00714	ncbi_110524560	KIT	PREDICTED: mast/stem cell growth factor receptor Kit-like isoform X1 [Salmo salar]	0.0200601
ko05200	Pathways in cancer	0.00714	ncbi_110524615	GNG12	PREDICTED: guanine nucleotide-binding protein G(I)/G(S)/G(O) subunit gamma-12-like [Salmo salar]	6.69e-05
ko05200	Pathways in cancer	0.00714	ncbi_110525853	TXNRD2	PREDICTED: thioredoxin reductase 2, mitochondrial [Salmo salar]	7.08e-05
ko05200	Pathways in cancer	0.00714	ncbi_110525880	CASP3	Caspase-3 [Salmo salar]	2.74e-21
ko05200	Pathways in cancer	0.00714	ncbi_110526224	FGF3	PREDICTED: fibroblast growth factor 3-like [Salmo salar]	0.0210208
ko05200	Pathways in cancer	0.00714	ncbi_110526291	CDH1	PREDICTED: B-cadherin-like [Salmo salar]	1.27e-25
ko05200	Pathways in cancer	0.00714	ncbi_110526614	MMP2	matrix metalloproteinase-2 [Salvelinus alpinus]	8.51e-08
ko05200	Pathways in cancer	0.00714	ncbi_110527080	CALM2	PREDICTED: calmodulin [Camelus dromedarius]	2.19e-14
ko05200	Pathways in cancer	0.00714	ncbi_110527486	FZD7-A	PREDICTED: frizzled-7-A-like [Salmo salar]	0.00845422
ko05200	Pathways in cancer	0.00714	ncbi_110527523	STAT1	Signal transducer and activator of transcription 4-like [Scleropages formosus]	5.19e-05
ko05200	Pathways in cancer	0.00714	ncbi_110527634	NFKB2	PREDICTED: nuclear factor NF-kappa-B p100 subunit isoform X1 [Salmo salar]	1.9e-33
ko05200	Pathways in cancer	0.00714	ncbi_110527635	MGST1	PREDICTED: microsomal glutathione S-transferase 1-like [Salmo salar]	3.4e-19
ko05200	Pathways in cancer	0.00714	ncbi_110527724	APPL1	PREDICTED: DCC-interacting protein 13-alpha-like isoform X1 [Salmo salar]	0.00123593
ko05200	Pathways in cancer	0.00714	ncbi_110527771	WNT2B	PREDICTED: protein Wnt-2b-A-like isoform X1 [Salmo salar]	0.0247112
ko05200	Pathways in cancer	0.00714	ncbi_110527901	BCL2L1	PREDICTED: bcl-2-like protein 1 [Salmo salar]	1.47e-06
ko05200	Pathways in cancer	0.00714	ncbi_110527920	NCOA3	PREDICTED: nuclear receptor coactivator 3-like isoform X1 [Salmo salar]	5e-06
ko05200	Pathways in cancer	0.00714	ncbi_110528231	CDK2	cyclin-dependent kinase 2 [Salmo salar]	1.06e-09
ko05200	Pathways in cancer	0.00714	ncbi_110528708	PPARG	PREDICTED: peroxisome proliferator-activated receptor gamma isoform X2 [Esox lucius]	9.23e-14
ko05200	Pathways in cancer	0.00714	ncbi_110529380	CTBP2	PREDICTED: C-terminal-binding protein 2 isoform X7 [Salmo salar]	0.0404626
ko05200	Pathways in cancer	0.00714	ncbi_110529656	NCOA1	PREDICTED: nuclear receptor coactivator 1-like [Salmo salar]	0.00334664
ko05200	Pathways in cancer	0.00714	ncbi_110529687	AKT1	PREDICTED: RAC-alpha serine/threonine-protein kinase isoform X1 [Salmo salar]	5.13e-68
ko05200	Pathways in cancer	0.00714	ncbi_110529844	HSP90A.1	Heat shock protein HSP 90-alpha [Salmo salar]	4.47e-20
ko05200	Pathways in cancer	0.00714	ncbi_110530021	JAK1	PREDICTED: tyrosine-protein kinase JAK1-like [Salmo salar]	4.32e-59
ko05200	Pathways in cancer	0.00714	ncbi_110530106	GADD45A	PREDICTED: growth arrest and DNA damage-inducible protein GADD45 alpha-like isoform X1 [Salmo salar]	0.00184219
ko05200	Pathways in cancer	0.00714	ncbi_110530180	BCL2L11	PREDICTED: bcl-2-like protein 11 isoform X2 [Salmo salar]	6.75e-06
ko05200	Pathways in cancer	0.00714	ncbi_110530315	PTCH1	PREDICTED: protein patched homolog 1 [Salmo salar]	0.00274831
ko05200	Pathways in cancer	0.00714	ncbi_110530407	LAMA3	PREDICTED: laminin subunit alpha-3-like isoform X1 [Salmo salar]	1.17e-15
ko05200	Pathways in cancer	0.00714	ncbi_110530487	WNT9A	PREDICTED: protein Wnt-9a [Salmo salar]	0.00521788
ko05200	Pathways in cancer	0.00714	ncbi_110530532	JUN	PREDICTED: transcription factor AP-1-like [Salmo salar]	3.76e-12
ko05200	Pathways in cancer	0.00714	ncbi_110530632	--	PREDICTED: granulocyte-macrophage colony-stimulating factor receptor subunit alpha [Esox lucius]	7.89e-06
ko05200	Pathways in cancer	0.00714	ncbi_110531824	--	PREDICTED: cellular tumor antigen p53-like isoform X1 [Salmo salar]	3.46e-12
ko05200	Pathways in cancer	0.00714	ncbi_110531834	RELA	PREDICTED: transcription factor p65-like [Salmo salar]	6.59e-09
ko05200	Pathways in cancer	0.00714	ncbi_110532031	ADCY6	PREDICTED: adenylate cyclase type 6-like isoform X1 [Salmo salar]	8.85e-15
ko05200	Pathways in cancer	0.00714	ncbi_110532270	LAMB2	PREDICTED: laminin subunit beta-2-like isoform X1 [Salmo salar]	3.69e-75
ko05200	Pathways in cancer	0.00714	ncbi_110532299	PIM1	PREDICTED: serine/threonine-protein kinase pim-1-like [Salmo salar]	5.74e-10
ko05200	Pathways in cancer	0.00714	ncbi_110532382	MET	PREDICTED: hepatocyte growth factor receptor-like [Salmo salar]	9.25e-05
ko05200	Pathways in cancer	0.00714	ncbi_110533450	ARHGEF12	PREDICTED: rho guanine nucleotide exchange factor 12-like isoform X1 [Salmo salar]	1.19e-05
ko05200	Pathways in cancer	0.00714	ncbi_110533646	RPS6KB1	PREDICTED: ribosomal protein S6 kinase beta-1-like isoform X1 [Salmo salar]	9.03e-17
ko05200	Pathways in cancer	0.00714	ncbi_110533743	LPAR6	PREDICTED: lysophosphatidic acid receptor 6-like [Salmo salar]	0.00333011
ko05200	Pathways in cancer	0.00714	ncbi_110534285	CASP3	caspase 3 gene variant 2, partial [Oncorhynchus mykiss]	0.00246766
ko05200	Pathways in cancer	0.00714	ncbi_110534357	RPS6KB2	PREDICTED: ribosomal protein S6 kinase beta-2-like isoform X2 [Salmo salar]	1.79e-27
ko05200	Pathways in cancer	0.00714	ncbi_110535536	FZD8	PREDICTED: frizzled-8-like [Salmo salar]	0.000157016
ko05200	Pathways in cancer	0.00714	ncbi_110535746	GSTT1	PREDICTED: glutathione S-transferase theta-1-like [Salmo salar]	6.23e-28
ko05200	Pathways in cancer	0.00714	ncbi_110535881	--	PREDICTED: tumor necrosis factor ligand superfamily member 6-like [Salmo salar]	1.86e-06
ko05200	Pathways in cancer	0.00714	ncbi_110535900	BCR	PREDICTED: breakpoint cluster region protein-like isoform X1 [Salmo salar]	4.34e-07
ko05200	Pathways in cancer	0.00714	ncbi_110536175	F2R	PREDICTED: proteinase-activated receptor 1-like [Salmo salar]	0.00656466
ko05200	Pathways in cancer	0.00714	ncbi_110536451	--	PREDICTED: non-homologous end joining protein Ku-like isoform X1 [Salmo salar]	2.54e-10
ko05200	Pathways in cancer	0.00714	ncbi_110536972	JAK2	PREDICTED: tyrosine-protein kinase JAK2-like isoform X3 [Salmo salar]	2.18e-10
ko05200	Pathways in cancer	0.00714	ncbi_110537145	SKP2	PREDICTED: S-phase kinase-associated protein 2-like isoform X1 [Salmo salar]	2.06e-21
ko05200	Pathways in cancer	0.00714	ncbi_110537457	WNT11	PREDICTED: protein Wnt-11-like [Salmo salar]	7.88e-08
ko05200	Pathways in cancer	0.00714	ncbi_110537527	FGFR4	PREDICTED: fibroblast growth factor receptor 4-like [Salmo salar]	6.99e-23
ko05200	Pathways in cancer	0.00714	ncbi_110537609	--	PREDICTED: zinc finger and BTB domain-containing protein 16-A-like isoform X1 [Salmo salar]	1.98e-10
ko05200	Pathways in cancer	0.00714	ncbi_110537985	LPAR1-A	PREDICTED: lysophosphatidic acid receptor 2-like isoform X1 [Salmo salar]	6.36e-11
ko05200	Pathways in cancer	0.00714	ncbi_110538194	STAT3	PREDICTED: signal transducer and activator of transcription 3 isoform X1 [Salmo salar]	9e-10
ko05200	Pathways in cancer	0.00714	ncbi_110538260	IL7R	IL-4 receptor-2 precursor [Oncorhynchus mykiss]	9.54e-60
ko05200	Pathways in cancer	0.00714	ncbi_110538694	GNG5	PREDICTED: guanine nucleotide-binding protein G(I)/G(S)/G(O) subunit gamma-5-like [Salmo salar]	2.35e-10
ko05200	Pathways in cancer	0.00714	ncbi_110539151	FZD1	PREDICTED: frizzled-1-like [Salmo salar]	3.47e-06
ko05165	Human papillomavirus infection	0.00755	MSTRG.12609	BAX	PREDICTED: apoptosis regulator BAX-like [Salmo salar]	0.00185137
ko05165	Human papillomavirus infection	0.00755	MSTRG.660	--	TC1-like transposase [Cyprinus carpio]	7.28e-14
ko05165	Human papillomavirus infection	0.00755	ncbi_100135880	RB1	retinoblastoma-associated protein [Oncorhynchus mykiss]	1.68e-06
ko05165	Human papillomavirus infection	0.00755	ncbi_100135950	IRF1	interferon regulatory factor 1 [Oncorhynchus mykiss]	6.64e-110
ko05165	Human papillomavirus infection	0.00755	ncbi_100136034	TNF	tumor necrosis factor alpha [Oncorhynchus mykiss]	0.00285352
ko05165	Human papillomavirus infection	0.00755	ncbi_100136127	MAP2K2	Dual specificity mitogen-activated protein kinase kinase 2 [Salmo salar]	1.15e-07
ko05165	Human papillomavirus infection	0.00755	ncbi_100136164	PKM	pyruvate kinase PKM-like [Salmo salar]	1.65e-23
ko05165	Human papillomavirus infection	0.00755	ncbi_100136342	TLR3	Toll-like receptor 3 [Oncorhynchus mykiss]	6.59e-82
ko05165	Human papillomavirus infection	0.00755	ncbi_100136597	PRKACB	PREDICTED: cAMP-dependent protein kinase catalytic subunit beta isoform X1 [Salmo salar]	0.00130534
ko05165	Human papillomavirus infection	0.00755	ncbi_100137016	STAT1	signal transducer/activator of transcription [Oncorhynchus mykiss]	2.58e-145
ko05165	Human papillomavirus infection	0.00755	ncbi_100170208	KRAS	GTPase KRas [Salmo salar]	1.83e-12
ko05165	Human papillomavirus infection	0.00755	ncbi_100190917	NOTCH1	notch 1 precursor [Oncorhynchus mykiss]	4.18e-07
ko05165	Human papillomavirus infection	0.00755	ncbi_100750229	IRF3	interferon regulatory factor 3 [Oncorhynchus mykiss]	2.23e-130
ko05165	Human papillomavirus infection	0.00755	ncbi_101268911	CASP8	caspase 8 [Oncorhynchus mykiss]	2.21e-17
ko05165	Human papillomavirus infection	0.00755	ncbi_110486153	COL1A1	PREDICTED: collagen alpha-1(I) chain-like [Salmo salar]	6.42e-10
ko05165	Human papillomavirus infection	0.00755	ncbi_110486310	AXIN1	PREDICTED: axin-1-like isoform X1 [Salmo salar]	0.00185118
ko05165	Human papillomavirus infection	0.00755	ncbi_110486401	HDAC5	PREDICTED: histone deacetylase 5-like isoform X1 [Salmo salar]	1.96e-05
ko05165	Human papillomavirus infection	0.00755	ncbi_110486705	CCNE2	PREDICTED: G1/S-specific cyclin-E2 isoform X3 [Salmo salar]	0.0445788
ko05165	Human papillomavirus infection	0.00755	ncbi_110486716	CRB3	PREDICTED: protein crumbs homolog 3-like [Salmo salar]	2.6e-08
ko05165	Human papillomavirus infection	0.00755	ncbi_110488209	PARD6G	PREDICTED: partitioning defective 6 homolog gamma-like [Salmo salar]	2.56e-06
ko05165	Human papillomavirus infection	0.00755	ncbi_110488340	MR1	MHC class 1b antigen [Oncorhynchus mykiss]	1.07e-55
ko05165	Human papillomavirus infection	0.00755	ncbi_110488353	HLA-C	MHC class Ib antigen [Oncorhynchus mykiss]	1.04e-08
ko05165	Human papillomavirus infection	0.00755	ncbi_110488719	TCIRG1	PREDICTED: V-type proton ATPase 116 kDa subunit a isoform 3-like isoform X1 [Salmo salar]	6.15e-130
ko05165	Human papillomavirus infection	0.00755	ncbi_110488767	DLG3	PREDICTED: disks large homolog 3-like isoform X3 [Salmo salar]	2.1e-06
ko05165	Human papillomavirus infection	0.00755	ncbi_110488948	CCNA2	cyclin-A2 [Salmo salar]	2.69e-06
ko05165	Human papillomavirus infection	0.00755	ncbi_110489677	ATP6V1A	PREDICTED: V-type proton ATPase catalytic subunit A-like [Salmo salar]	0.0471664
ko05165	Human papillomavirus infection	0.00755	ncbi_110489699	IRF8	PREDICTED: interferon regulatory factor 8-like isoform X2 [Salmo salar]	3.69e-71
ko05165	Human papillomavirus infection	0.00755	ncbi_110489900	SCRIB	PREDICTED: protein scribble homolog isoform X8 [Salmo salar]	4.21e-06
ko05165	Human papillomavirus infection	0.00755	ncbi_110490076	DVL3	PREDICTED: segment polarity protein dishevelled homolog DVL-3-like isoform X1 [Salmo salar]	0.000114972
ko05165	Human papillomavirus infection	0.00755	ncbi_110490131	DVL2	PREDICTED: segment polarity protein dishevelled homolog DVL-2-like isoform X1 [Salmo salar]	0.00734277
ko05165	Human papillomavirus infection	0.00755	ncbi_110490219	LAMB1	PREDICTED: laminin subunit beta-1 [Salmo salar]	0.00035297
ko05165	Human papillomavirus infection	0.00755	ncbi_110491201	EIF2AK2	protein kinase containing Z-DNA binding domains [Salmo salar]	3.19e-146
ko05165	Human papillomavirus infection	0.00755	ncbi_110491547	ITGA3	PREDICTED: integrin alpha-3 [Salmo salar]	0.000355809
ko05165	Human papillomavirus infection	0.00755	ncbi_110491838	HES4-A	PREDICTED: transcription factor HES-4-B-like [Salmo salar]	0.00226545
ko05165	Human papillomavirus infection	0.00755	ncbi_110492046	ATP6AP1	PREDICTED: V-type proton ATPase subunit S1-like [Salmo salar]	1.16e-35
ko05165	Human papillomavirus infection	0.00755	ncbi_110492096	ITGA5	PREDICTED: integrin alpha-5-like [Salmo salar]	0.000431183
ko05165	Human papillomavirus infection	0.00755	ncbi_110492145	DVL1	PREDICTED: segment polarity protein dishevelled homolog DVL-1 isoform X1 [Salmo salar]	6.3e-13
ko05165	Human papillomavirus infection	0.00755	ncbi_110492153	CDC42	PREDICTED: cell division control protein 42 homolog isoform X1 [Salmo salar]	3.56e-08
ko05165	Human papillomavirus infection	0.00755	ncbi_110492203	E2F1	PREDICTED: transcription factor E2F1-like [Salmo salar]	0.0499871
ko05165	Human papillomavirus infection	0.00755	ncbi_110492207	HDAC7	PREDICTED: histone deacetylase 7-like isoform X1 [Salmo salar]	0.000802722
ko05165	Human papillomavirus infection	0.00755	ncbi_110492384	COL9A3	PREDICTED: collagen alpha-3(IX) chain-like [Salmo salar]	6.63e-05
ko05165	Human papillomavirus infection	0.00755	ncbi_110492557	--	PREDICTED: protein Wnt-5a [Esox lucius]	0.000756591
ko05165	Human papillomavirus infection	0.00755	ncbi_110493506	PIK3R1	PREDICTED: phosphatidylinositol 3-kinase regulatory subunit gamma-like isoform X1 [Salmo salar]	0.00275956
ko05165	Human papillomavirus infection	0.00755	ncbi_110493557	GRB2	PREDICTED: growth factor receptor-bound protein 2-like isoform X1 [Esox lucius]	0.0258338
ko05165	Human papillomavirus infection	0.00755	ncbi_110493761	JAG1B	PREDICTED: protein jagged-1b-like [Salmo salar]	1.59e-12
ko05165	Human papillomavirus infection	0.00755	ncbi_110494209	CDK2	PREDICTED: cyclin-dependent kinase 2-like [Salmo salar]	0.0125092
ko05165	Human papillomavirus infection	0.00755	ncbi_110494214	CDK4	PREDICTED: cyclin-dependent kinase 4-like [Salmo salar]	1.05e-07
ko05165	Human papillomavirus infection	0.00755	ncbi_110494323	STAT1	signal transducer and activator of transcription 2 [Oncorhynchus mykiss]	4.18e-188
ko05165	Human papillomavirus infection	0.00755	ncbi_110494499	MAGI1	PREDICTED: membrane-associated guanylate kinase, WW and PDZ domain-containing protein 1-like isoform X7 [Salmo salar]	0.000444137
ko05165	Human papillomavirus infection	0.00755	ncbi_110496224	HLA-E	MHC class I alpha chain precursor [Oncorhynchus mykiss]	1.48e-19
ko05165	Human papillomavirus infection	0.00755	ncbi_110496521	ITGB8	PREDICTED: integrin beta-8-like [Salmo salar]	0.0193615
ko05165	Human papillomavirus infection	0.00755	ncbi_110496549	HEY1	PREDICTED: hairy/enhancer-of-split related with YRPW motif protein 1-like [Salmo salar]	0.00351163
ko05165	Human papillomavirus infection	0.00755	ncbi_110496633	COL1A2	type I collagen alpha 2 chain, partial [Oncorhynchus keta]	1.6e-23
ko05165	Human papillomavirus infection	0.00755	ncbi_110496645	CDK6	PREDICTED: cyclin-dependent kinase 6-like [Salmo salar]	0.0150099
ko05165	Human papillomavirus infection	0.00755	ncbi_110496976	HRAS	PREDICTED: GTPase NRas [Ochotona princeps]	5.66e-05
ko05165	Human papillomavirus infection	0.00755	ncbi_110497949	THBS1	PREDICTED: thrombospondin-1-like [Salmo salar]	1.11e-08
ko05165	Human papillomavirus infection	0.00755	ncbi_110499151	CHUK	PREDICTED: inhibitor of nuclear factor kappa-B kinase subunit alpha-like [Salmo salar]	1.5e-12
ko05165	Human papillomavirus infection	0.00755	ncbi_110499234	RBL2	PREDICTED: retinoblastoma-like protein 2 isoform X1 [Salmo salar]	1.62e-09
ko05165	Human papillomavirus infection	0.00755	ncbi_110499295	AKT3	PREDICTED: RAC-gamma serine/threonine-protein kinase isoform X1 [Salmo salar]	0.000831236
ko05165	Human papillomavirus infection	0.00755	ncbi_110499318	ITGA9	PREDICTED: integrin alpha-9-like [Salmo salar]	3.26e-09
ko05165	Human papillomavirus infection	0.00755	ncbi_110500067	ATP6V1E1	PREDICTED: V-type proton ATPase subunit E 1-like [Salmo salar]	9.37e-07
ko05165	Human papillomavirus infection	0.00755	ncbi_110500212	CREB3L2	cAMP-responsive element-binding protein 3-like protein 2 [Salmo salar]	1.69e-18
ko05165	Human papillomavirus infection	0.00755	ncbi_110500325	PPP2R5B	PREDICTED: serine/threonine-protein phosphatase 2A 56 kDa regulatory subunit beta isoform [Salmo salar]	3.66e-07
ko05165	Human papillomavirus infection	0.00755	ncbi_110501062	LAMB1	PREDICTED: laminin subunit beta-1-like [Salmo salar]	0.00624781
ko05165	Human papillomavirus infection	0.00755	ncbi_110501424	IFNAR2	membrane-associated interferon receptor 2 [Oncorhynchus mykiss]	3.72e-31
ko05165	Human papillomavirus infection	0.00755	ncbi_110501544	STAT1	PREDICTED: signal transducer and activator of transcription 1-alpha/beta-like isoform X2 [Salmo salar]	3.38e-147
ko05165	Human papillomavirus infection	0.00755	ncbi_110501854	CREB1	PREDICTED: cyclic AMP-responsive element-binding protein 1-like isoform X1 [Salmo salar]	0.0403664
ko05165	Human papillomavirus infection	0.00755	ncbi_110501897	--	PREDICTED: major histocompatibility complex class I-related gene protein-like isoform X1 [Salmo salar]	2.22e-25
ko05165	Human papillomavirus infection	0.00755	ncbi_110502191	FN1	PREDICTED: fibronectin [Esox lucius]	0.0024959
ko05165	Human papillomavirus infection	0.00755	ncbi_110502471	--	Tumor necrosis factor receptor superfamily member 6 precursor [Salmo salar]	6.04e-07
ko05165	Human papillomavirus infection	0.00755	ncbi_110503033	COL1A1	PREDICTED: collagen alpha-1(I) chain-like [Salmo salar]	7.09e-13
ko05165	Human papillomavirus infection	0.00755	ncbi_110504192	FZD3	PREDICTED: frizzled-3-like isoform X2 [Salmo salar]	0.000131019
ko05165	Human papillomavirus infection	0.00755	ncbi_110504531	GSK3B	PREDICTED: glycogen synthase kinase-3 beta isoform X2 [Salmo salar]	6.77e-05
ko05165	Human papillomavirus infection	0.00755	ncbi_110504679	VEGFA	PREDICTED: vascular endothelial growth factor B isoform X1 [Salmo salar]	0.000481974
ko05165	Human papillomavirus infection	0.00755	ncbi_110504769	HDAC3	Histone deacetylase 3 [Salmo salar]	1.04e-05
ko05165	Human papillomavirus infection	0.00755	ncbi_110505508	THBS1	PREDICTED: thrombospondin-1-like [Salmo salar]	3.74e-17
ko05165	Human papillomavirus infection	0.00755	ncbi_110508523	PIK3R1	PREDICTED: phosphatidylinositol 3-kinase regulatory subunit gamma-like [Salmo salar]	1.8e-09
ko05165	Human papillomavirus infection	0.00755	ncbi_110508577	WNT9A	PREDICTED: protein Wnt-9a-like [Salmo salar]	0.0416986
ko05165	Human papillomavirus infection	0.00755	ncbi_110508648	LAMA3	PREDICTED: laminin subunit alpha-3-like isoform X1 [Salmo salar]	0.00299988
ko05165	Human papillomavirus infection	0.00755	ncbi_110508784	PARD3	PREDICTED: partitioning defective 3 homolog isoform X11 [Salmo salar]	0.00575352
ko05165	Human papillomavirus infection	0.00755	ncbi_110508877	--	PREDICTED: zinc-alpha-2-glycoprotein-like [Salmo salar]	5.67e-61
ko05165	Human papillomavirus infection	0.00755	ncbi_110509399	CHD4	PREDICTED: chromodomain-helicase-DNA-binding protein 4-like [Salmo salar]	1.56e-20
ko05165	Human papillomavirus infection	0.00755	ncbi_110509528	--	Tumor necrosis factor receptor 1A, partial [Oncorhynchus mykiss]	1.92e-50
ko05165	Human papillomavirus infection	0.00755	ncbi_110509537	--	Tumor necrosis factor receptor 1B, partial [Oncorhynchus mykiss]	2.72e-30
ko05165	Human papillomavirus infection	0.00755	ncbi_110509608	CDC42	PREDICTED: cell division control protein 42 homolog [Esox lucius]	1.16e-68
ko05165	Human papillomavirus infection	0.00755	ncbi_110509909	ATP6V0A2	PREDICTED: V-type proton ATPase 116 kDa subunit a isoform 2-like [Salmo salar]	2.58e-05
ko05165	Human papillomavirus infection	0.00755	ncbi_110511951	FZD1	PREDICTED: frizzled-1-like [Salmo salar]	0.0262732
ko05165	Human papillomavirus infection	0.00755	ncbi_110520020	STAT1	PREDICTED: signal transducer and activator of transcription 1-alpha/beta-like isoform X1 [Salmo salar]	7.57e-303
ko05165	Human papillomavirus infection	0.00755	ncbi_110520224	CREB1	PREDICTED: cyclic AMP-responsive element-binding protein 1 isoform X3 [Salmo salar]	0.00122444
ko05165	Human papillomavirus infection	0.00755	ncbi_110520257	ITGB5	PREDICTED: integrin beta-5-like isoform X1 [Salmo salar]	2.43e-06
ko05165	Human papillomavirus infection	0.00755	ncbi_110520316	ITGA4	PREDICTED: integrin alpha-4 [Salmo salar]	0.00668863
ko05165	Human papillomavirus infection	0.00755	ncbi_110520638	--	PREDICTED: interleukin-10 receptor subunit beta-like [Salmo salar]	8.42e-25
ko05165	Human papillomavirus infection	0.00755	ncbi_110520714	PARD6G	PREDICTED: partitioning defective 6 homolog gamma-like isoform X1 [Salmo salar]	0.00160765
ko05165	Human papillomavirus infection	0.00755	ncbi_110521395	CDKN1B	PREDICTED: cyclin-dependent kinase inhibitor 1B-like [Salmo salar]	1.11e-06
ko05165	Human papillomavirus infection	0.00755	ncbi_110521824	PIK3R1	PREDICTED: phosphatidylinositol 3-kinase regulatory subunit gamma isoform X1 [Salmo salar]	0.0432016
ko05165	Human papillomavirus infection	0.00755	ncbi_110523383	PTGER4	PREDICTED: prostaglandin E2 receptor EP4 subtype-like [Salmo salar]	0.0359763
ko05165	Human papillomavirus infection	0.00755	ncbi_110523905	APC	PREDICTED: adenomatous polyposis coli protein isoform X1 [Salmo salar]	0.000235736
ko05165	Human papillomavirus infection	0.00755	ncbi_110524115	APC2	PREDICTED: adenomatous polyposis coli protein 2 [Salmo salar]	0.0199641
ko05165	Human papillomavirus infection	0.00755	ncbi_110525880	CASP3	Caspase-3 [Salmo salar]	2.74e-21
ko05165	Human papillomavirus infection	0.00755	ncbi_110527486	FZD7-A	PREDICTED: frizzled-7-A-like [Salmo salar]	0.00845422
ko05165	Human papillomavirus infection	0.00755	ncbi_110527523	STAT1	Signal transducer and activator of transcription 4-like [Scleropages formosus]	5.19e-05
ko05165	Human papillomavirus infection	0.00755	ncbi_110527771	WNT2B	PREDICTED: protein Wnt-2b-A-like isoform X1 [Salmo salar]	0.0247112
ko05165	Human papillomavirus infection	0.00755	ncbi_110528231	CDK2	cyclin-dependent kinase 2 [Salmo salar]	1.06e-09
ko05165	Human papillomavirus infection	0.00755	ncbi_110529687	AKT1	PREDICTED: RAC-alpha serine/threonine-protein kinase isoform X1 [Salmo salar]	5.13e-68
ko05165	Human papillomavirus infection	0.00755	ncbi_110529770	ATP6V1D	vacuolar proton pump subunit D-1, partial [Oncorhynchus mykiss]	0.00141029
ko05165	Human papillomavirus infection	0.00755	ncbi_110529847	PPP2R5C	PREDICTED: serine/threonine-protein phosphatase 2A 56 kDa regulatory subunit gamma isoform-like isoform X1 [Salmo salar]	0.00228568
ko05165	Human papillomavirus infection	0.00755	ncbi_110529990	DLG1	PREDICTED: discs large homolog 1-like protein isoform X6 [Salmo salar]	0.000457819
ko05165	Human papillomavirus infection	0.00755	ncbi_110530021	JAK1	PREDICTED: tyrosine-protein kinase JAK1-like [Salmo salar]	4.32e-59
ko05165	Human papillomavirus infection	0.00755	ncbi_110530242	PARD3	PREDICTED: partitioning defective 3 homolog isoform X3 [Salmo salar]	0.000155388
ko05165	Human papillomavirus infection	0.00755	ncbi_110530407	LAMA3	PREDICTED: laminin subunit alpha-3-like isoform X1 [Salmo salar]	1.17e-15
ko05165	Human papillomavirus infection	0.00755	ncbi_110530487	WNT9A	PREDICTED: protein Wnt-9a [Salmo salar]	0.00521788
ko05165	Human papillomavirus infection	0.00755	ncbi_110531280	UBR4	PREDICTED: E3 ubiquitin-protein ligase UBR4 [Salmo salar]	7.01e-41
ko05165	Human papillomavirus infection	0.00755	ncbi_110531824	--	PREDICTED: cellular tumor antigen p53-like isoform X1 [Salmo salar]	3.46e-12
ko05165	Human papillomavirus infection	0.00755	ncbi_110531834	RELA	PREDICTED: transcription factor p65-like [Salmo salar]	6.59e-09
ko05165	Human papillomavirus infection	0.00755	ncbi_110532270	LAMB2	PREDICTED: laminin subunit beta-2-like isoform X1 [Salmo salar]	3.69e-75
ko05165	Human papillomavirus infection	0.00755	ncbi_110532738	ITGB7	PREDICTED: integrin beta-7-like isoform X1 [Salmo salar]	0.00462854
ko05165	Human papillomavirus infection	0.00755	ncbi_110533376	IRF1	interferon regulatory factor 1 isoform 2 [Salmo salar]	1.55e-38
ko05165	Human papillomavirus infection	0.00755	ncbi_110533646	RPS6KB1	PREDICTED: ribosomal protein S6 kinase beta-1-like isoform X1 [Salmo salar]	9.03e-17
ko05165	Human papillomavirus infection	0.00755	ncbi_110534285	CASP3	caspase 3 gene variant 2, partial [Oncorhynchus mykiss]	0.00246766
ko05165	Human papillomavirus infection	0.00755	ncbi_110534357	RPS6KB2	PREDICTED: ribosomal protein S6 kinase beta-2-like isoform X2 [Salmo salar]	1.79e-27
ko05165	Human papillomavirus infection	0.00755	ncbi_110535315	IRF8	interferon regulatory factor 9 [Salmo salar]	2.94e-48
ko05165	Human papillomavirus infection	0.00755	ncbi_110535536	FZD8	PREDICTED: frizzled-8-like [Salmo salar]	0.000157016
ko05165	Human papillomavirus infection	0.00755	ncbi_110535656	SCRIB	PREDICTED: protein scribble homolog isoform X13 [Salmo salar]	8.58e-05
ko05165	Human papillomavirus infection	0.00755	ncbi_110535881	--	PREDICTED: tumor necrosis factor ligand superfamily member 6-like [Salmo salar]	1.86e-06
ko05165	Human papillomavirus infection	0.00755	ncbi_110536340	CREB3L3	PREDICTED: cyclic AMP-responsive element-binding protein 3-like [Salmo salar]	0.00616163
ko05165	Human papillomavirus infection	0.00755	ncbi_110536451	--	PREDICTED: non-homologous end joining protein Ku-like isoform X1 [Salmo salar]	2.54e-10
ko05165	Human papillomavirus infection	0.00755	ncbi_110536519	PKM	PREDICTED: pyruvate kinase PKM-like [Salmo salar]	8.33e-19
ko05165	Human papillomavirus infection	0.00755	ncbi_110537036	THBS4B	PREDICTED: thrombospondin-4-B-like [Salmo salar]	0.00283642
ko05165	Human papillomavirus infection	0.00755	ncbi_110537457	WNT11	PREDICTED: protein Wnt-11-like [Salmo salar]	7.88e-08
ko05165	Human papillomavirus infection	0.00755	ncbi_110538231	LFNG	PREDICTED: beta-1,3-N-acetylglucosaminyltransferase lunatic fringe-like [Salmo salar]	0.00155875
ko05165	Human papillomavirus infection	0.00755	ncbi_110538668	CRB3	PREDICTED: protein crumbs homolog 3-like [Salmo salar]	5.55e-17
ko05165	Human papillomavirus infection	0.00755	ncbi_110539151	FZD1	PREDICTED: frizzled-1-like [Salmo salar]	3.47e-06
ko00400	Phenylalanine, tyrosine and tryptophan biosynthesis	0.00819	MSTRG.1592	TAT	PREDICTED: tyrosine aminotransferase-like [Salmo salar]	1.91e-23
ko00400	Phenylalanine, tyrosine and tryptophan biosynthesis	0.00819	MSTRG.1593	TAT	PREDICTED: tyrosine aminotransferase-like [Salmo salar]	2.9e-08
ko00400	Phenylalanine, tyrosine and tryptophan biosynthesis	0.00819	ncbi_110499344	GOT1	PREDICTED: aspartate aminotransferase, cytoplasmic-like [Salmo salar]	2.47e-12
ko00400	Phenylalanine, tyrosine and tryptophan biosynthesis	0.00819	ncbi_110502673	GOT1	aspartate aminotransferase, cytoplasmic [Salmo salar]	8.12e-05
ko00400	Phenylalanine, tyrosine and tryptophan biosynthesis	0.00819	ncbi_110503766	--	PREDICTED: L-amino-acid oxidase-like isoform X1 [Salmo salar]	2.49e-59
ko00400	Phenylalanine, tyrosine and tryptophan biosynthesis	0.00819	ncbi_110507168	--	PREDICTED: L-amino-acid oxidase-like isoform X1 [Salmo salar]	1.07e-31
ko00400	Phenylalanine, tyrosine and tryptophan biosynthesis	0.00819	ncbi_110520559	GOT2	PREDICTED: aspartate aminotransferase, mitochondrial-like [Salmo salar]	0.003391
ko05134	Legionellosis	0.00819	MSTRG.20439	RAB1A	PREDICTED: ras-related protein ORAB-1 [Esox lucius]	2.21e-19
ko05134	Legionellosis	0.00819	MSTRG.660	--	TC1-like transposase [Cyprinus carpio]	7.28e-14
ko05134	Legionellosis	0.00819	ncbi_100135812	TLR5	toll-like receptor 5 precursor [Oncorhynchus mykiss]	3.26e-06
ko05134	Legionellosis	0.00819	ncbi_100135836	HSP70	heat shock protein 70a [Oncorhynchus mykiss]	1.75e-36
ko05134	Legionellosis	0.00819	ncbi_100136034	TNF	tumor necrosis factor alpha [Oncorhynchus mykiss]	0.00285352
ko05134	Legionellosis	0.00819	ncbi_100136058	NFKBIA	inhibitor of nuclear factor kappa B alpha [Oncorhynchus mykiss]	2.44e-48
ko05134	Legionellosis	0.00819	ncbi_100136123	MYD88	myeloid differentiation primary response protein MyD88 [Oncorhynchus mykiss]	2.94e-24
ko05134	Legionellosis	0.00819	ncbi_100137014	TLR5	membrane-Toll-like receptor 5 precursor [Oncorhynchus mykiss]	3.4e-24
ko05134	Legionellosis	0.00819	ncbi_100137058	HSF1	PREDICTED: heat shock factor protein 1 isoform X1 [Salmo salar]	1.02e-10
ko05134	Legionellosis	0.00819	ncbi_100301691	HSPA8	heat shock cognate 70-kd protein [Oncorhynchus mykiss]	3.55e-13
ko05134	Legionellosis	0.00819	ncbi_101268911	CASP8	caspase 8 [Oncorhynchus mykiss]	2.21e-17
ko05134	Legionellosis	0.00819	ncbi_110497729	NFKBIA	PREDICTED: NF-kappa-B inhibitor alpha-like [Salmo salar]	1.92e-50
ko05134	Legionellosis	0.00819	ncbi_110498172	BCL2L13	PREDICTED: bcl-2-like protein 13 [Salmo salar]	0.00268315
ko05134	Legionellosis	0.00819	ncbi_110498822	CASP7	Caspase 7 [Oncorhynchus mykiss]	1.24e-15
ko05134	Legionellosis	0.00819	ncbi_110499062	ARF1	ADP-ribosylation factor 1 like [Salmo salar]	1.24e-26
ko05134	Legionellosis	0.00819	ncbi_110499420	--	iceberg 2 protein [Oncorhynchus mykiss]	5.91e-16
ko05134	Legionellosis	0.00819	ncbi_110501918	CYC	PREDICTED: cytochrome c [Salmo salar]	5.58e-08
ko05134	Legionellosis	0.00819	ncbi_110502378	NFKB2	PREDICTED: nuclear factor NF-kappa-B p100 subunit-like isoform X1 [Salmo salar]	1.7e-42
ko05134	Legionellosis	0.00819	ncbi_110503972	HSC71	PREDICTED: heat shock cognate 70 kDa protein-like isoform X1 [Salmo salar]	7.83e-51
ko05134	Legionellosis	0.00819	ncbi_110508985	SEC22BB	PREDICTED: vesicle-trafficking protein SEC22b-B-like [Salmo salar]	0.00701371
ko05134	Legionellosis	0.00819	ncbi_110521475	--	Apoptosis-associated speck-like protein containing a CARD [Salmo salar]	0.0458775
ko05134	Legionellosis	0.00819	ncbi_110521492	SEC22BB	PREDICTED: vesicle-trafficking protein SEC22b-B-like isoform X1 [Salmo salar]	0.00434521
ko05134	Legionellosis	0.00819	ncbi_110522049	NFKBIA	NF-kappa-B inhibitor alpha [Oncorhynchus mykiss]	2.8e-47
ko05134	Legionellosis	0.00819	ncbi_110523645	--	PREDICTED: caspase recruitment domain-containing protein 8-like [Salmo salar]	3.77e-13
ko05134	Legionellosis	0.00819	ncbi_110525880	CASP3	Caspase-3 [Salmo salar]	2.74e-21
ko05134	Legionellosis	0.00819	ncbi_110527634	NFKB2	PREDICTED: nuclear factor NF-kappa-B p100 subunit isoform X1 [Salmo salar]	1.9e-33
ko05134	Legionellosis	0.00819	ncbi_110530473	SAR1B	PREDICTED: GTP-binding protein SAR1b-like [Salmo salar]	2.57e-08
ko05134	Legionellosis	0.00819	ncbi_110531588	BNIP3	PREDICTED: LOW QUALITY PROTEIN: BCL2/adenovirus E1B 19 kDa protein-interacting protein 3-like [Salmo salar]	0.000784249
ko05134	Legionellosis	0.00819	ncbi_110531834	RELA	PREDICTED: transcription factor p65-like [Salmo salar]	6.59e-09
ko05134	Legionellosis	0.00819	ncbi_110534285	CASP3	caspase 3 gene variant 2, partial [Oncorhynchus mykiss]	0.00246766
ko05134	Legionellosis	0.00819	ncbi_110536451	--	PREDICTED: non-homologous end joining protein Ku-like isoform X1 [Salmo salar]	2.54e-10
ko05134	Legionellosis	0.00819	ncbi_110538221	ARF2	PREDICTED: ADP-ribosylation factor 2 [Esox lucius]	5.71e-13
ko04931	Insulin resistance	0.0108	MSTRG.10797	SLC27A4	PREDICTED: long-chain fatty acid transport protein 4-like [Salmo salar]	0.000433209
ko04931	Insulin resistance	0.0108	MSTRG.10798	SLC27A4	PREDICTED: long-chain fatty acid transport protein 4-like [Salmo salar]	1.13e-06
ko04931	Insulin resistance	0.0108	MSTRG.12625	PDPK1	PREDICTED: 3-phosphoinositide-dependent protein kinase 1-like isoform X1 [Salmo salar]	1.71e-05
ko04931	Insulin resistance	0.0108	ncbi_100136034	TNF	tumor necrosis factor alpha [Oncorhynchus mykiss]	0.00285352
ko04931	Insulin resistance	0.0108	ncbi_100136058	NFKBIA	inhibitor of nuclear factor kappa B alpha [Oncorhynchus mykiss]	2.44e-48
ko04931	Insulin resistance	0.0108	ncbi_100136604	INSR	PREDICTED: insulin receptor-like [Salmo salar]	1.38e-09
ko04931	Insulin resistance	0.0108	ncbi_100136756	STAT3	PREDICTED: signal transducer and activator of transcription 3-like isoform X1 [Salmo salar]	4.92e-23
ko04931	Insulin resistance	0.0108	ncbi_100505415	PPARA	peroxisome proliferator-activated receptor alpha [Oncorhynchus mykiss]	2.55e-12
ko04931	Insulin resistance	0.0108	ncbi_110486737	SLC27A1	PREDICTED: long-chain fatty acid transport protein 1-like [Salmo salar]	6.97e-22
ko04931	Insulin resistance	0.0108	ncbi_110487454	GYS1	PREDICTED: glycogen [starch] synthase, muscle-like [Salmo salar]	2.14e-06
ko04931	Insulin resistance	0.0108	ncbi_110489719	PRKAG2	PREDICTED: 5'-AMP-activated protein kinase subunit gamma-2-like isoform X3 [Salmo salar]	3.74e-16
ko04931	Insulin resistance	0.0108	ncbi_110491659	CPT1A	PREDICTED: carnitine O-palmitoyltransferase 1, liver isoform-like isoform X1 [Esox lucius]	0.00329359
ko04931	Insulin resistance	0.0108	ncbi_110493506	PIK3R1	PREDICTED: phosphatidylinositol 3-kinase regulatory subunit gamma-like isoform X1 [Salmo salar]	0.00275956
ko04931	Insulin resistance	0.0108	ncbi_110494302	PRKCD	PREDICTED: protein kinase C delta type-like [Salmo salar]	1.44e-17
ko04931	Insulin resistance	0.0108	ncbi_110494474	SLC2A1	PREDICTED: solute carrier family 2, facilitated glucose transporter member 1-like [Salmo salar]	0.0169772
ko04931	Insulin resistance	0.0108	ncbi_110497729	NFKBIA	PREDICTED: NF-kappa-B inhibitor alpha-like [Salmo salar]	1.92e-50
ko04931	Insulin resistance	0.0108	ncbi_110498264	PYGL	PREDICTED: glycogen phosphorylase, liver form isoform X1 [Clupea harengus]	8.04e-09
ko04931	Insulin resistance	0.0108	ncbi_110499295	AKT3	PREDICTED: RAC-gamma serine/threonine-protein kinase isoform X1 [Salmo salar]	0.000831236
ko04931	Insulin resistance	0.0108	ncbi_110499415	SOCS3	PREDICTED: suppressor of cytokine signaling 3-like [Salmo salar]	2.99e-24
ko04931	Insulin resistance	0.0108	ncbi_110500212	CREB3L2	cAMP-responsive element-binding protein 3-like protein 2 [Salmo salar]	1.69e-18
ko04931	Insulin resistance	0.0108	ncbi_110500592	IRS1-B	PREDICTED: insulin receptor substrate 1-B-like [Salmo salar]	0.0289471
ko04931	Insulin resistance	0.0108	ncbi_110501854	CREB1	PREDICTED: cyclic AMP-responsive element-binding protein 1-like isoform X1 [Salmo salar]	0.0403664
ko04931	Insulin resistance	0.0108	ncbi_110504406	PPARGC1B	PREDICTED: peroxisome proliferator-activated receptor gamma coactivator 1-beta-like [Salmo salar]	0.00130081
ko04931	Insulin resistance	0.0108	ncbi_110504531	GSK3B	PREDICTED: glycogen synthase kinase-3 beta isoform X2 [Salmo salar]	6.77e-05
ko04931	Insulin resistance	0.0108	ncbi_110504813	GFPT2	PREDICTED: glutamine--fructose-6-phosphate aminotransferase [isomerizing] 2-like isoform X1 [Salmo salar]	0.0419002
ko04931	Insulin resistance	0.0108	ncbi_110505964	PYGL	PREDICTED: glycogen phosphorylase, liver form-like [Protobothrops mucrosquamatus]	5.06e-26
ko04931	Insulin resistance	0.0108	ncbi_110508523	PIK3R1	PREDICTED: phosphatidylinositol 3-kinase regulatory subunit gamma-like [Salmo salar]	1.8e-09
ko04931	Insulin resistance	0.0108	ncbi_110509528	--	Tumor necrosis factor receptor 1A, partial [Oncorhynchus mykiss]	1.92e-50
ko04931	Insulin resistance	0.0108	ncbi_110509537	--	Tumor necrosis factor receptor 1B, partial [Oncorhynchus mykiss]	2.72e-30
ko04931	Insulin resistance	0.0108	ncbi_110520224	CREB1	PREDICTED: cyclic AMP-responsive element-binding protein 1 isoform X3 [Salmo salar]	0.00122444
ko04931	Insulin resistance	0.0108	ncbi_110521393	PPARA	PREDICTED: peroxisome proliferator-activated receptor alpha-like [Salmo salar]	8.34e-07
ko04931	Insulin resistance	0.0108	ncbi_110521824	PIK3R1	PREDICTED: phosphatidylinositol 3-kinase regulatory subunit gamma isoform X1 [Salmo salar]	0.0432016
ko04931	Insulin resistance	0.0108	ncbi_110522049	NFKBIA	NF-kappa-B inhibitor alpha [Oncorhynchus mykiss]	2.8e-47
ko04931	Insulin resistance	0.0108	ncbi_110523143	SLC27A6	PREDICTED: long-chain fatty acid transport protein 6 [Salmo salar]	5.99e-45
ko04931	Insulin resistance	0.0108	ncbi_110523785	PPP1R3B	PREDICTED: protein phosphatase 1 regulatory subunit 3B-like isoform X1 [Salmo salar]	0.00138237
ko04931	Insulin resistance	0.0108	ncbi_110524627	PTPRF	PREDICTED: receptor-type tyrosine-protein phosphatase F isoform X1 [Salmo salar]	0.00243594
ko04931	Insulin resistance	0.0108	ncbi_110525352	ACACB	PREDICTED: acetyl-CoA carboxylase-like isoform X1 [Salmo salar]	8.56e-48
ko04931	Insulin resistance	0.0108	ncbi_110527388	SLC2A2	PREDICTED: solute carrier family 2, facilitated glucose transporter member 2-like isoform X1 [Salmo salar]	5.82e-14
ko04931	Insulin resistance	0.0108	ncbi_110527550	PYGB	glycogen phosphorylase, brain form [Salmo salar]	3.89e-05
ko04931	Insulin resistance	0.0108	ncbi_110528134	PRKCD	PREDICTED: protein kinase C delta type-like [Salmo salar]	1.73e-05
ko04931	Insulin resistance	0.0108	ncbi_110529687	AKT1	PREDICTED: RAC-alpha serine/threonine-protein kinase isoform X1 [Salmo salar]	5.13e-68
ko04931	Insulin resistance	0.0108	ncbi_110531834	RELA	PREDICTED: transcription factor p65-like [Salmo salar]	6.59e-09
ko04931	Insulin resistance	0.0108	ncbi_110532179	PTPN11	PREDICTED: tyrosine-protein phosphatase non-receptor type 11-like isoform X1 [Salmo salar]	5.18e-16
ko04931	Insulin resistance	0.0108	ncbi_110533646	RPS6KB1	PREDICTED: ribosomal protein S6 kinase beta-1-like isoform X1 [Salmo salar]	9.03e-17
ko04931	Insulin resistance	0.0108	ncbi_110534357	RPS6KB2	PREDICTED: ribosomal protein S6 kinase beta-2-like isoform X2 [Salmo salar]	1.79e-27
ko04931	Insulin resistance	0.0108	ncbi_110536340	CREB3L3	PREDICTED: cyclic AMP-responsive element-binding protein 3-like [Salmo salar]	0.00616163
ko04931	Insulin resistance	0.0108	ncbi_110537139	PPP1R3B	PREDICTED: protein phosphatase 1 regulatory subunit 3B isoform X1 [Salmo salar]	0.0160927
ko04931	Insulin resistance	0.0108	ncbi_110537392	IRS1-B	PREDICTED: insulin receptor substrate 1-B-like isoform X2 [Salmo salar]	0.0110418
ko04931	Insulin resistance	0.0108	ncbi_110537833	MLXIPL	PREDICTED: carbohydrate-responsive element-binding protein-like [Salmo salar]	2.4e-16
ko04931	Insulin resistance	0.0108	ncbi_110538194	STAT3	PREDICTED: signal transducer and activator of transcription 3 isoform X1 [Salmo salar]	9e-10
ko01524	Platinum drug resistance	0.0146	MSTRG.12609	BAX	PREDICTED: apoptosis regulator BAX-like [Salmo salar]	0.00185137
ko01524	Platinum drug resistance	0.0146	MSTRG.12625	PDPK1	PREDICTED: 3-phosphoinositide-dependent protein kinase 1-like isoform X1 [Salmo salar]	1.71e-05
ko01524	Platinum drug resistance	0.0146	MSTRG.660	--	TC1-like transposase [Cyprinus carpio]	7.28e-14
ko01524	Platinum drug resistance	0.0146	ncbi_100653463	SLC31A1	PREDICTED: high affinity copper uptake protein 1-like [Salmo salar]	2.19e-43
ko01524	Platinum drug resistance	0.0146	ncbi_101268911	CASP8	caspase 8 [Oncorhynchus mykiss]	2.21e-17
ko01524	Platinum drug resistance	0.0146	ncbi_110488083	--	PREDICTED: glutathione S-transferase A-like [Salmo salar]	0.000201262
ko01524	Platinum drug resistance	0.0146	ncbi_110488957	GSTP1	glutathione S-transferase pi [Oncorhynchus kisutch]	3.62e-36
ko01524	Platinum drug resistance	0.0146	ncbi_110491754	ERBB2	PREDICTED: receptor tyrosine-protein kinase erbB-2 [Salmo salar]	5.4e-22
ko01524	Platinum drug resistance	0.0146	ncbi_110493506	PIK3R1	PREDICTED: phosphatidylinositol 3-kinase regulatory subunit gamma-like isoform X1 [Salmo salar]	0.00275956
ko01524	Platinum drug resistance	0.0146	ncbi_110499295	AKT3	PREDICTED: RAC-gamma serine/threonine-protein kinase isoform X1 [Salmo salar]	0.000831236
ko01524	Platinum drug resistance	0.0146	ncbi_110499387	GSTA2	glutathione S-transferase alpha 3 [Salmo salar]	1.15e-09
ko01524	Platinum drug resistance	0.0146	ncbi_110501918	CYC	PREDICTED: cytochrome c [Salmo salar]	5.58e-08
ko01524	Platinum drug resistance	0.0146	ncbi_110502471	--	Tumor necrosis factor receptor superfamily member 6 precursor [Salmo salar]	6.04e-07
ko01524	Platinum drug resistance	0.0146	ncbi_110505157	GSTP1	PREDICTED: glutathione S-transferase P-like isoform X1 [Salmo salar]	6.12e-11
ko01524	Platinum drug resistance	0.0146	ncbi_110508523	PIK3R1	PREDICTED: phosphatidylinositol 3-kinase regulatory subunit gamma-like [Salmo salar]	1.8e-09
ko01524	Platinum drug resistance	0.0146	ncbi_110509522	GSTT3	PREDICTED: glutathione S-transferase theta-2B [Salmo salar]	1.84e-10
ko01524	Platinum drug resistance	0.0146	ncbi_110521824	PIK3R1	PREDICTED: phosphatidylinositol 3-kinase regulatory subunit gamma isoform X1 [Salmo salar]	0.0432016
ko01524	Platinum drug resistance	0.0146	ncbi_110522147	REV3L	PREDICTED: DNA polymerase zeta catalytic subunit-like isoform X2 [Salmo salar]	0.0499114
ko01524	Platinum drug resistance	0.0146	ncbi_110525880	CASP3	Caspase-3 [Salmo salar]	2.74e-21
ko01524	Platinum drug resistance	0.0146	ncbi_110527635	MGST1	PREDICTED: microsomal glutathione S-transferase 1-like [Salmo salar]	3.4e-19
ko01524	Platinum drug resistance	0.0146	ncbi_110527901	BCL2L1	PREDICTED: bcl-2-like protein 1 [Salmo salar]	1.47e-06
ko01524	Platinum drug resistance	0.0146	ncbi_110529687	AKT1	PREDICTED: RAC-alpha serine/threonine-protein kinase isoform X1 [Salmo salar]	5.13e-68
ko01524	Platinum drug resistance	0.0146	ncbi_110531824	--	PREDICTED: cellular tumor antigen p53-like isoform X1 [Salmo salar]	3.46e-12
ko01524	Platinum drug resistance	0.0146	ncbi_110534285	CASP3	caspase 3 gene variant 2, partial [Oncorhynchus mykiss]	0.00246766
ko01524	Platinum drug resistance	0.0146	ncbi_110535746	GSTT1	PREDICTED: glutathione S-transferase theta-1-like [Salmo salar]	6.23e-28
ko01524	Platinum drug resistance	0.0146	ncbi_110535881	--	PREDICTED: tumor necrosis factor ligand superfamily member 6-like [Salmo salar]	1.86e-06
ko01524	Platinum drug resistance	0.0146	ncbi_110536451	--	PREDICTED: non-homologous end joining protein Ku-like isoform X1 [Salmo salar]	2.54e-10
ko00982	Drug metabolism - cytochrome P450	0.0155	MSTRG.15395	UGT2A2	UDP-glucuronosyltransferase 2A2 [Salmo salar]	1.19e-26
ko00982	Drug metabolism - cytochrome P450	0.0155	MSTRG.15700	UGT2A1	PREDICTED: UDP-glucuronosyltransferase 2A1-like [Clupea harengus]	1.91e-06
ko00982	Drug metabolism - cytochrome P450	0.0155	MSTRG.22185	UGT2A1	PREDICTED: UDP-glucuronosyltransferase 2C1-like [Lates calcarifer]	2.36e-13
ko00982	Drug metabolism - cytochrome P450	0.0155	ncbi_100136729	MAO	PREDICTED: LOW QUALITY PROTEIN: amine oxidase [flavin-containing]-like [Xiphophorus maculatus]	2.01e-12
ko00982	Drug metabolism - cytochrome P450	0.0155	ncbi_110488083	--	PREDICTED: glutathione S-transferase A-like [Salmo salar]	0.000201262
ko00982	Drug metabolism - cytochrome P450	0.0155	ncbi_110488957	GSTP1	glutathione S-transferase pi [Oncorhynchus kisutch]	3.62e-36
ko00982	Drug metabolism - cytochrome P450	0.0155	ncbi_110499387	GSTA2	glutathione S-transferase alpha 3 [Salmo salar]	1.15e-09
ko00982	Drug metabolism - cytochrome P450	0.0155	ncbi_110501343	UGT3	PREDICTED: UDP-glucuronosyltransferase-like [Salmo salar]	2.08e-30
ko00982	Drug metabolism - cytochrome P450	0.0155	ncbi_110505157	GSTP1	PREDICTED: glutathione S-transferase P-like isoform X1 [Salmo salar]	6.12e-11
ko00982	Drug metabolism - cytochrome P450	0.0155	ncbi_110509522	GSTT3	PREDICTED: glutathione S-transferase theta-2B [Salmo salar]	1.84e-10
ko00982	Drug metabolism - cytochrome P450	0.0155	ncbi_110524501	FMO5	PREDICTED: dimethylaniline monooxygenase [N-oxide-forming] 5-like isoform X2 [Salmo salar]	4.33e-11
ko00982	Drug metabolism - cytochrome P450	0.0155	ncbi_110525429	UGT2C1	PREDICTED: UDP-glucuronosyltransferase 2B4-like [Cyprinus carpio]	4.42e-06
ko00982	Drug metabolism - cytochrome P450	0.0155	ncbi_110526348	UGT2A3	PREDICTED: UDP-glucuronosyltransferase 2C1-like isoform X1 [Larimichthys crocea]	1.16e-06
ko00982	Drug metabolism - cytochrome P450	0.0155	ncbi_110527635	MGST1	PREDICTED: microsomal glutathione S-transferase 1-like [Salmo salar]	3.4e-19
ko00982	Drug metabolism - cytochrome P450	0.0155	ncbi_110535746	GSTT1	PREDICTED: glutathione S-transferase theta-1-like [Salmo salar]	6.23e-28
ko05321	Inflammatiory bowel disease (IBD)	0.0155	ncbi_100135812	TLR5	toll-like receptor 5 precursor [Oncorhynchus mykiss]	3.26e-06
ko05321	Inflammatiory bowel disease (IBD)	0.0155	ncbi_100136034	TNF	tumor necrosis factor alpha [Oncorhynchus mykiss]	0.00285352
ko05321	Inflammatiory bowel disease (IBD)	0.0155	ncbi_100136117	--	interferon-gamma receptor 1, partial [Oncorhynchus mykiss]	1.21e-14
ko05321	Inflammatiory bowel disease (IBD)	0.0155	ncbi_100136756	STAT3	PREDICTED: signal transducer and activator of transcription 3-like isoform X1 [Salmo salar]	4.92e-23
ko05321	Inflammatiory bowel disease (IBD)	0.0155	ncbi_100137014	TLR5	membrane-Toll-like receptor 5 precursor [Oncorhynchus mykiss]	3.4e-24
ko05321	Inflammatiory bowel disease (IBD)	0.0155	ncbi_100137016	STAT1	signal transducer/activator of transcription [Oncorhynchus mykiss]	2.58e-145
ko05321	Inflammatiory bowel disease (IBD)	0.0155	ncbi_100301644	--	interferon-gamma receptor 2, partial [Oncorhynchus mykiss]	9.11e-09
ko05321	Inflammatiory bowel disease (IBD)	0.0155	ncbi_100653445	IL7R	IL-4 receptor-2 precursor [Oncorhynchus mykiss]	5.21e-33
ko05321	Inflammatiory bowel disease (IBD)	0.0155	ncbi_110489695	NFATC1	PREDICTED: nuclear factor of activated T-cells, cytoplasmic 1-like isoform X1 [Salmo salar]	0.0133574
ko05321	Inflammatiory bowel disease (IBD)	0.0155	ncbi_110491929	STAT6	signal transducer and activator of transcription 6 [Oncorhynchus mykiss]	3.84e-39
ko05321	Inflammatiory bowel disease (IBD)	0.0155	ncbi_110494323	STAT1	signal transducer and activator of transcription 2 [Oncorhynchus mykiss]	4.18e-188
ko05321	Inflammatiory bowel disease (IBD)	0.0155	ncbi_110501419	--	interferon-gamma receptor 2, partial [Oncorhynchus mykiss]	3.56e-36
ko05321	Inflammatiory bowel disease (IBD)	0.0155	ncbi_110501544	STAT1	PREDICTED: signal transducer and activator of transcription 1-alpha/beta-like isoform X2 [Salmo salar]	3.38e-147
ko05321	Inflammatiory bowel disease (IBD)	0.0155	ncbi_110501546	STAT4	signal transducer and activator of transcription 4a [Oncorhynchus mykiss]	0.00484791
ko05321	Inflammatiory bowel disease (IBD)	0.0155	ncbi_110506623	MAF	PREDICTED: transcription factor Maf [Salmo salar]	0.00965766
ko05321	Inflammatiory bowel disease (IBD)	0.0155	ncbi_110519367	TGFB2	PREDICTED: transforming growth factor beta-2-like [Salmo salar]	0.0401277
ko05321	Inflammatiory bowel disease (IBD)	0.0155	ncbi_110520020	STAT1	PREDICTED: signal transducer and activator of transcription 1-alpha/beta-like isoform X1 [Salmo salar]	7.57e-303
ko05321	Inflammatiory bowel disease (IBD)	0.0155	ncbi_110520931	RORA	PREDICTED: nuclear receptor ROR-alpha-like isoform X1 [Salmo salar]	2.72e-05
ko05321	Inflammatiory bowel disease (IBD)	0.0155	ncbi_110523115	JUN	PREDICTED: transcription factor AP-1-like [Salmo salar]	3.35e-18
ko05321	Inflammatiory bowel disease (IBD)	0.0155	ncbi_110524147	--	PREDICTED: interleukin-6 receptor subunit beta-like isoform X1 [Salmo salar]	0.020837
ko05321	Inflammatiory bowel disease (IBD)	0.0155	ncbi_110527523	STAT1	Signal transducer and activator of transcription 4-like [Scleropages formosus]	5.19e-05
ko05321	Inflammatiory bowel disease (IBD)	0.0155	ncbi_110530532	JUN	PREDICTED: transcription factor AP-1-like [Salmo salar]	3.76e-12
ko05321	Inflammatiory bowel disease (IBD)	0.0155	ncbi_110531834	RELA	PREDICTED: transcription factor p65-like [Salmo salar]	6.59e-09
ko05321	Inflammatiory bowel disease (IBD)	0.0155	ncbi_110538194	STAT3	PREDICTED: signal transducer and activator of transcription 3 isoform X1 [Salmo salar]	9e-10
ko05321	Inflammatiory bowel disease (IBD)	0.0155	ncbi_110538260	IL7R	IL-4 receptor-2 precursor [Oncorhynchus mykiss]	9.54e-60
ko04975	Fat digestion and absorption	0.0163	MSTRG.10797	SLC27A4	PREDICTED: long-chain fatty acid transport protein 4-like [Salmo salar]	0.000433209
ko04975	Fat digestion and absorption	0.0163	MSTRG.10798	SLC27A4	PREDICTED: long-chain fatty acid transport protein 4-like [Salmo salar]	1.13e-06
ko04975	Fat digestion and absorption	0.0163	MSTRG.12871	--	PREDICTED: lipid phosphate phosphohydrolase 3-like [Salmo salar]	1.5e-12
ko04975	Fat digestion and absorption	0.0163	ncbi_100136324	SCARB1	PREDICTED: scavenger receptor class B type I isoform X1 [Salmo salar]	0.000196626
ko04975	Fat digestion and absorption	0.0163	ncbi_110485209	PLPP3	PREDICTED: phospholipid phosphatase 3-like [Hippocampus comes]	2.22e-28
ko04975	Fat digestion and absorption	0.0163	ncbi_110486737	SLC27A1	PREDICTED: long-chain fatty acid transport protein 1-like [Salmo salar]	6.97e-22
ko04975	Fat digestion and absorption	0.0163	ncbi_110488052	DGAT1	PREDICTED: diacylglycerol O-acyltransferase 1-like [Salmo salar]	4.5e-26
ko04975	Fat digestion and absorption	0.0163	ncbi_110499297	ABCG8	PREDICTED: ATP-binding cassette sub-family G member 8 [Salmo salar]	1.1e-13
ko04975	Fat digestion and absorption	0.0163	ncbi_110499299	ABCG5	PREDICTED: ATP-binding cassette sub-family G member 5 [Salmo salar]	1.64e-15
ko04975	Fat digestion and absorption	0.0163	ncbi_110500817	MOGAT1	PREDICTED: 2-acylglycerol O-acyltransferase 2-A-like [Esox lucius]	1.45e-25
ko04975	Fat digestion and absorption	0.0163	ncbi_110520559	GOT2	PREDICTED: aspartate aminotransferase, mitochondrial-like [Salmo salar]	0.003391
ko04975	Fat digestion and absorption	0.0163	ncbi_110525945	PLPP1	PREDICTED: lipid phosphate phosphohydrolase 1-like [Salmo salar]	2.81e-29
ko04975	Fat digestion and absorption	0.0163	ncbi_110529382	APOB	PREDICTED: apolipoprotein B-100 isoform X4 [Salmo salar]	7.54e-33
ko04975	Fat digestion and absorption	0.0163	ncbi_110529384	APOB	PREDICTED: apolipoprotein B-100 isoform X4 [Salmo salar]	2.74e-19
ko04975	Fat digestion and absorption	0.0163	ncbi_110529385	--	apolipoprotein B, partial [Salmo salar]	9.43e-33
ko04975	Fat digestion and absorption	0.0163	ncbi_110530523	PLPP3	PREDICTED: lipid phosphate phosphohydrolase 3-like [Salmo salar]	0.0231103
ko04975	Fat digestion and absorption	0.0163	ncbi_110531729	ABCA1	PREDICTED: ATP-binding cassette sub-family A member 1-like isoform X1 [Salmo salar]	4.56e-17
ko04975	Fat digestion and absorption	0.0163	ncbi_110533663	DGAT2	PREDICTED: diacylglycerol O-acyltransferase 2-like isoform X1 [Salmo salar]	1.14e-73
ko04975	Fat digestion and absorption	0.0163	ncbi_110536327	PLPP1	PREDICTED: lipid phosphate phosphohydrolase 1-like [Salmo salar]	0.0145928
ko04975	Fat digestion and absorption	0.0163	ncbi_110537009	PLPP1	PREDICTED: lipid phosphate phosphohydrolase 1 isoform X1 [Salmo salar]	0.0343838
ko04975	Fat digestion and absorption	0.0163	ncbi_110538679	PLPP3	PREDICTED: phospholipid phosphatase 3 [Esox lucius]	2.75e-61
ko04722	Neurotrophin signaling pathway	0.0203	MSTRG.12609	BAX	PREDICTED: apoptosis regulator BAX-like [Salmo salar]	0.00185137
ko04722	Neurotrophin signaling pathway	0.0203	MSTRG.12625	PDPK1	PREDICTED: 3-phosphoinositide-dependent protein kinase 1-like isoform X1 [Salmo salar]	1.71e-05
ko04722	Neurotrophin signaling pathway	0.0203	MSTRG.3304	SHC2	PREDICTED: SHC-transforming protein 2-like isoform X3 [Salmo salar]	1.32e-07
ko04722	Neurotrophin signaling pathway	0.0203	ncbi_100136053	PLCG2	PREDICTED: 1-phosphatidylinositol 4,5-bisphosphate phosphodiesterase gamma-2 [Salmo salar]	2.52e-25
ko04722	Neurotrophin signaling pathway	0.0203	ncbi_100136058	NFKBIA	inhibitor of nuclear factor kappa B alpha [Oncorhynchus mykiss]	2.44e-48
ko04722	Neurotrophin signaling pathway	0.0203	ncbi_100136127	MAP2K2	Dual specificity mitogen-activated protein kinase kinase 2 [Salmo salar]	1.15e-07
ko04722	Neurotrophin signaling pathway	0.0203	ncbi_100170208	KRAS	GTPase KRas [Salmo salar]	1.83e-12
ko04722	Neurotrophin signaling pathway	0.0203	ncbi_110486686	MAP3K3	PREDICTED: mitogen-activated protein kinase kinase kinase 3 isoform X1 [Esox lucius]	0.0207806
ko04722	Neurotrophin signaling pathway	0.0203	ncbi_110492153	CDC42	PREDICTED: cell division control protein 42 homolog isoform X1 [Salmo salar]	3.56e-08
ko04722	Neurotrophin signaling pathway	0.0203	ncbi_110492312	RHOAB	PREDICTED: transforming protein RhoA-like [Salmo salar]	2.53e-15
ko04722	Neurotrophin signaling pathway	0.0203	ncbi_110492692	SORT1	PREDICTED: sortilin-like [Salmo salar]	8.34e-05
ko04722	Neurotrophin signaling pathway	0.0203	ncbi_110492704	--	PREDICTED: interleukin-1 receptor-associated kinase 1-like isoform X2 [Salmo salar]	0.00225581
ko04722	Neurotrophin signaling pathway	0.0203	ncbi_110493506	PIK3R1	PREDICTED: phosphatidylinositol 3-kinase regulatory subunit gamma-like isoform X1 [Salmo salar]	0.00275956
ko04722	Neurotrophin signaling pathway	0.0203	ncbi_110493557	GRB2	PREDICTED: growth factor receptor-bound protein 2-like isoform X1 [Esox lucius]	0.0258338
ko04722	Neurotrophin signaling pathway	0.0203	ncbi_110494302	PRKCD	PREDICTED: protein kinase C delta type-like [Salmo salar]	1.44e-17
ko04722	Neurotrophin signaling pathway	0.0203	ncbi_110496976	HRAS	PREDICTED: GTPase NRas [Ochotona princeps]	5.66e-05
ko04722	Neurotrophin signaling pathway	0.0203	ncbi_110497361	GAB1	PREDICTED: GRB2-associated-binding protein 1 isoform X7 [Salmo salar]	8.84e-07
ko04722	Neurotrophin signaling pathway	0.0203	ncbi_110497729	NFKBIA	PREDICTED: NF-kappa-B inhibitor alpha-like [Salmo salar]	1.92e-50
ko04722	Neurotrophin signaling pathway	0.0203	ncbi_110497737	CALM	PREDICTED: calmodulin [Sorex araneus]	1.45e-06
ko04722	Neurotrophin signaling pathway	0.0203	ncbi_110497890	MAPK12	PREDICTED: mitogen-activated protein kinase 12-like [Salmo salar]	5.97e-16
ko04722	Neurotrophin signaling pathway	0.0203	ncbi_110499295	AKT3	PREDICTED: RAC-gamma serine/threonine-protein kinase isoform X1 [Salmo salar]	0.000831236
ko04722	Neurotrophin signaling pathway	0.0203	ncbi_110500592	IRS1-B	PREDICTED: insulin receptor substrate 1-B-like [Salmo salar]	0.0289471
ko04722	Neurotrophin signaling pathway	0.0203	ncbi_110503643	CRK	adapter molecule crk [Salmo salar]	6.14e-08
ko04722	Neurotrophin signaling pathway	0.0203	ncbi_110504531	GSK3B	PREDICTED: glycogen synthase kinase-3 beta isoform X2 [Salmo salar]	6.77e-05
ko04722	Neurotrophin signaling pathway	0.0203	ncbi_110508523	PIK3R1	PREDICTED: phosphatidylinositol 3-kinase regulatory subunit gamma-like [Salmo salar]	1.8e-09
ko04722	Neurotrophin signaling pathway	0.0203	ncbi_110508995	RIPK2	PREDICTED: receptor-interacting serine/threonine-protein kinase 2-like isoform X1 [Salmo salar]	3.3e-10
ko04722	Neurotrophin signaling pathway	0.0203	ncbi_110509539	MAP3K1	PREDICTED: mitogen-activated protein kinase kinase kinase 1 isoform X2 [Salmo salar]	3.29e-08
ko04722	Neurotrophin signaling pathway	0.0203	ncbi_110509608	CDC42	PREDICTED: cell division control protein 42 homolog [Esox lucius]	1.16e-68
ko04722	Neurotrophin signaling pathway	0.0203	ncbi_110509795	ABL1	PREDICTED: tyrosine-protein kinase ABL1-like isoform X2 [Salmo salar]	2.29e-23
ko04722	Neurotrophin signaling pathway	0.0203	ncbi_110520788	SHC1	SHC-transforming protein 1 [Heterocephalus glaber]	4.58e-30
ko04722	Neurotrophin signaling pathway	0.0203	ncbi_110521824	PIK3R1	PREDICTED: phosphatidylinositol 3-kinase regulatory subunit gamma isoform X1 [Salmo salar]	0.0432016
ko04722	Neurotrophin signaling pathway	0.0203	ncbi_110522047	NFKBIE	NF-kappa-B inhibitor epsilon [Salmo salar]	3.91e-42
ko04722	Neurotrophin signaling pathway	0.0203	ncbi_110522049	NFKBIA	NF-kappa-B inhibitor alpha [Oncorhynchus mykiss]	2.8e-47
ko04722	Neurotrophin signaling pathway	0.0203	ncbi_110523115	JUN	PREDICTED: transcription factor AP-1-like [Salmo salar]	3.35e-18
ko04722	Neurotrophin signaling pathway	0.0203	ncbi_110523299	RAPGEF1	PREDICTED: rap guanine nucleotide exchange factor 1-like isoform X2 [Salmo salar]	0.000251767
ko04722	Neurotrophin signaling pathway	0.0203	ncbi_110524196	MATK	PREDICTED: megakaryocyte-associated tyrosine-protein kinase-like [Salmo salar]	7.76e-12
ko04722	Neurotrophin signaling pathway	0.0203	ncbi_110526239	RIPK2	PREDICTED: receptor-interacting serine/threonine-protein kinase 2-like [Salmo salar]	1.33e-26
ko04722	Neurotrophin signaling pathway	0.0203	ncbi_110527080	CALM2	PREDICTED: calmodulin [Camelus dromedarius]	2.19e-14
ko04722	Neurotrophin signaling pathway	0.0203	ncbi_110528030	SORT1	PREDICTED: sortilin-like [Salmo salar]	0.0410313
ko04722	Neurotrophin signaling pathway	0.0203	ncbi_110528134	PRKCD	PREDICTED: protein kinase C delta type-like [Salmo salar]	1.73e-05
ko04722	Neurotrophin signaling pathway	0.0203	ncbi_110528685	MAPKAPK2	PREDICTED: MAP kinase-activated protein kinase 2-like isoform X2 [Salmo salar]	1.92e-09
ko04722	Neurotrophin signaling pathway	0.0203	ncbi_110529432	NFKBIE	PREDICTED: NF-kappa-B inhibitor epsilon [Salmo salar]	1.18e-22
ko04722	Neurotrophin signaling pathway	0.0203	ncbi_110529687	AKT1	PREDICTED: RAC-alpha serine/threonine-protein kinase isoform X1 [Salmo salar]	5.13e-68
ko04722	Neurotrophin signaling pathway	0.0203	ncbi_110530532	JUN	PREDICTED: transcription factor AP-1-like [Salmo salar]	3.76e-12
ko04722	Neurotrophin signaling pathway	0.0203	ncbi_110531824	--	PREDICTED: cellular tumor antigen p53-like isoform X1 [Salmo salar]	3.46e-12
ko04722	Neurotrophin signaling pathway	0.0203	ncbi_110531834	RELA	PREDICTED: transcription factor p65-like [Salmo salar]	6.59e-09
ko04722	Neurotrophin signaling pathway	0.0203	ncbi_110532179	PTPN11	PREDICTED: tyrosine-protein phosphatase non-receptor type 11-like isoform X1 [Salmo salar]	5.18e-16
ko04722	Neurotrophin signaling pathway	0.0203	ncbi_110535881	--	PREDICTED: tumor necrosis factor ligand superfamily member 6-like [Salmo salar]	1.86e-06
ko04722	Neurotrophin signaling pathway	0.0203	ncbi_110536161	SHC1	PREDICTED: SHC-transforming protein 1-like [Salmo salar]	2.32e-19
ko04722	Neurotrophin signaling pathway	0.0203	ncbi_110537392	IRS1-B	PREDICTED: insulin receptor substrate 1-B-like isoform X2 [Salmo salar]	0.0110418
ko04722	Neurotrophin signaling pathway	0.0203	ncbi_110538641	MAP3K3	PREDICTED: mitogen-activated protein kinase kinase kinase 3 isoform X1 [Esox lucius]	0.000749702
ko04933	AGE-RAGE signaling pathway in diabetic complications	0.0203	MSTRG.12609	BAX	PREDICTED: apoptosis regulator BAX-like [Salmo salar]	0.00185137
ko04933	AGE-RAGE signaling pathway in diabetic complications	0.0203	ncbi_100135793	MMP2	matrix metalloproteinase-2 precursor [Oncorhynchus mykiss]	1.68e-05
ko04933	AGE-RAGE signaling pathway in diabetic complications	0.0203	ncbi_100136034	TNF	tumor necrosis factor alpha [Oncorhynchus mykiss]	0.00285352
ko04933	AGE-RAGE signaling pathway in diabetic complications	0.0203	ncbi_100136053	PLCG2	PREDICTED: 1-phosphatidylinositol 4,5-bisphosphate phosphodiesterase gamma-2 [Salmo salar]	2.52e-25
ko04933	AGE-RAGE signaling pathway in diabetic complications	0.0203	ncbi_100136253	NADL1.1	vascular cell adhesion molecule-like protein [Oncorhynchus mykiss]	1e-05
ko04933	AGE-RAGE signaling pathway in diabetic complications	0.0203	ncbi_100136756	STAT3	PREDICTED: signal transducer and activator of transcription 3-like isoform X1 [Salmo salar]	4.92e-23
ko04933	AGE-RAGE signaling pathway in diabetic complications	0.0203	ncbi_100137016	STAT1	signal transducer/activator of transcription [Oncorhynchus mykiss]	2.58e-145
ko04933	AGE-RAGE signaling pathway in diabetic complications	0.0203	ncbi_100170208	KRAS	GTPase KRas [Salmo salar]	1.83e-12
ko04933	AGE-RAGE signaling pathway in diabetic complications	0.0203	ncbi_101268920	SMAD4	MAD homolog 4 [Salmo salar]	1.71e-05
ko04933	AGE-RAGE signaling pathway in diabetic complications	0.0203	ncbi_110485978	PRKCA	PREDICTED: protein kinase C alpha type isoform X3 [Salmo salar]	2.84e-14
ko04933	AGE-RAGE signaling pathway in diabetic complications	0.0203	ncbi_110486153	COL1A1	PREDICTED: collagen alpha-1(I) chain-like [Salmo salar]	6.42e-10
ko04933	AGE-RAGE signaling pathway in diabetic complications	0.0203	ncbi_110486211	PLCD3A	PREDICTED: 1-phosphatidylinositol 4,5-bisphosphate phosphodiesterase delta-3-A-like [Salmo salar]	0.0012584
ko04933	AGE-RAGE signaling pathway in diabetic complications	0.0203	ncbi_110486370	--	PREDICTED: intercellular adhesion molecule 2-like [Salmo salar]	9.33e-20
ko04933	AGE-RAGE signaling pathway in diabetic complications	0.0203	ncbi_110486375	VCAM1	PREDICTED: hemicentin-1-like isoform X1 [Salmo salar]	3.53e-18
ko04933	AGE-RAGE signaling pathway in diabetic complications	0.0203	ncbi_110488582	TTN	PREDICTED: vascular cell adhesion protein 1 [Salmo salar]	0.000218768
ko04933	AGE-RAGE signaling pathway in diabetic complications	0.0203	ncbi_110488587	EGR1	PREDICTED: early growth response protein 1-like [Salmo salar]	1.2e-44
ko04933	AGE-RAGE signaling pathway in diabetic complications	0.0203	ncbi_110489695	NFATC1	PREDICTED: nuclear factor of activated T-cells, cytoplasmic 1-like isoform X1 [Salmo salar]	0.0133574
ko04933	AGE-RAGE signaling pathway in diabetic complications	0.0203	ncbi_110491405	PLCE1	PREDICTED: 1-phosphatidylinositol 4,5-bisphosphate phosphodiesterase epsilon-1-like isoform X1 [Salmo salar]	8.76e-06
ko04933	AGE-RAGE signaling pathway in diabetic complications	0.0203	ncbi_110492153	CDC42	PREDICTED: cell division control protein 42 homolog isoform X1 [Salmo salar]	3.56e-08
ko04933	AGE-RAGE signaling pathway in diabetic complications	0.0203	ncbi_110492591	PIM1	PREDICTED: LOW QUALITY PROTEIN: serine/threonine-protein kinase pim-1-like [Salmo salar]	3.96e-05
ko04933	AGE-RAGE signaling pathway in diabetic complications	0.0203	ncbi_110493334	TUTL	PREDICTED: vascular cell adhesion protein 1-like [Salmo salar]	9.22e-09
ko04933	AGE-RAGE signaling pathway in diabetic complications	0.0203	ncbi_110493506	PIK3R1	PREDICTED: phosphatidylinositol 3-kinase regulatory subunit gamma-like isoform X1 [Salmo salar]	0.00275956
ko04933	AGE-RAGE signaling pathway in diabetic complications	0.0203	ncbi_110494214	CDK4	PREDICTED: cyclin-dependent kinase 4-like [Salmo salar]	1.05e-07
ko04933	AGE-RAGE signaling pathway in diabetic complications	0.0203	ncbi_110494302	PRKCD	PREDICTED: protein kinase C delta type-like [Salmo salar]	1.44e-17
ko04933	AGE-RAGE signaling pathway in diabetic complications	0.0203	ncbi_110494323	STAT1	signal transducer and activator of transcription 2 [Oncorhynchus mykiss]	4.18e-188
ko04933	AGE-RAGE signaling pathway in diabetic complications	0.0203	ncbi_110496633	COL1A2	type I collagen alpha 2 chain, partial [Oncorhynchus keta]	1.6e-23
ko04933	AGE-RAGE signaling pathway in diabetic complications	0.0203	ncbi_110496976	HRAS	PREDICTED: GTPase NRas [Ochotona princeps]	5.66e-05
ko04933	AGE-RAGE signaling pathway in diabetic complications	0.0203	ncbi_110497890	MAPK12	PREDICTED: mitogen-activated protein kinase 12-like [Salmo salar]	5.97e-16
ko04933	AGE-RAGE signaling pathway in diabetic complications	0.0203	ncbi_110499295	AKT3	PREDICTED: RAC-gamma serine/threonine-protein kinase isoform X1 [Salmo salar]	0.000831236
ko04933	AGE-RAGE signaling pathway in diabetic complications	0.0203	ncbi_110501544	STAT1	PREDICTED: signal transducer and activator of transcription 1-alpha/beta-like isoform X2 [Salmo salar]	3.38e-147
ko04933	AGE-RAGE signaling pathway in diabetic complications	0.0203	ncbi_110502191	FN1	PREDICTED: fibronectin [Esox lucius]	0.0024959
ko04933	AGE-RAGE signaling pathway in diabetic complications	0.0203	ncbi_110503033	COL1A1	PREDICTED: collagen alpha-1(I) chain-like [Salmo salar]	7.09e-13
ko04933	AGE-RAGE signaling pathway in diabetic complications	0.0203	ncbi_110504679	VEGFA	PREDICTED: vascular endothelial growth factor B isoform X1 [Salmo salar]	0.000481974
ko04933	AGE-RAGE signaling pathway in diabetic complications	0.0203	ncbi_110508523	PIK3R1	PREDICTED: phosphatidylinositol 3-kinase regulatory subunit gamma-like [Salmo salar]	1.8e-09
ko04933	AGE-RAGE signaling pathway in diabetic complications	0.0203	ncbi_110509608	CDC42	PREDICTED: cell division control protein 42 homolog [Esox lucius]	1.16e-68
ko04933	AGE-RAGE signaling pathway in diabetic complications	0.0203	ncbi_110519367	TGFB2	PREDICTED: transforming growth factor beta-2-like [Salmo salar]	0.0401277
ko04933	AGE-RAGE signaling pathway in diabetic complications	0.0203	ncbi_110520020	STAT1	PREDICTED: signal transducer and activator of transcription 1-alpha/beta-like isoform X1 [Salmo salar]	7.57e-303
ko04933	AGE-RAGE signaling pathway in diabetic complications	0.0203	ncbi_110521395	CDKN1B	PREDICTED: cyclin-dependent kinase inhibitor 1B-like [Salmo salar]	1.11e-06
ko04933	AGE-RAGE signaling pathway in diabetic complications	0.0203	ncbi_110521824	PIK3R1	PREDICTED: phosphatidylinositol 3-kinase regulatory subunit gamma isoform X1 [Salmo salar]	0.0432016
ko04933	AGE-RAGE signaling pathway in diabetic complications	0.0203	ncbi_110523115	JUN	PREDICTED: transcription factor AP-1-like [Salmo salar]	3.35e-18
ko04933	AGE-RAGE signaling pathway in diabetic complications	0.0203	ncbi_110525880	CASP3	Caspase-3 [Salmo salar]	2.74e-21
ko04933	AGE-RAGE signaling pathway in diabetic complications	0.0203	ncbi_110526614	MMP2	matrix metalloproteinase-2 [Salvelinus alpinus]	8.51e-08
ko04933	AGE-RAGE signaling pathway in diabetic complications	0.0203	ncbi_110527523	STAT1	Signal transducer and activator of transcription 4-like [Scleropages formosus]	5.19e-05
ko04933	AGE-RAGE signaling pathway in diabetic complications	0.0203	ncbi_110528134	PRKCD	PREDICTED: protein kinase C delta type-like [Salmo salar]	1.73e-05
ko04933	AGE-RAGE signaling pathway in diabetic complications	0.0203	ncbi_110529687	AKT1	PREDICTED: RAC-alpha serine/threonine-protein kinase isoform X1 [Salmo salar]	5.13e-68
ko04933	AGE-RAGE signaling pathway in diabetic complications	0.0203	ncbi_110530522	PLCE1	PREDICTED: 1-phosphatidylinositol 4,5-bisphosphate phosphodiesterase epsilon-1-like isoform X1 [Salmo salar]	3.64e-08
ko04933	AGE-RAGE signaling pathway in diabetic complications	0.0203	ncbi_110530532	JUN	PREDICTED: transcription factor AP-1-like [Salmo salar]	3.76e-12
ko04933	AGE-RAGE signaling pathway in diabetic complications	0.0203	ncbi_110531834	RELA	PREDICTED: transcription factor p65-like [Salmo salar]	6.59e-09
ko04933	AGE-RAGE signaling pathway in diabetic complications	0.0203	ncbi_110532299	PIM1	PREDICTED: serine/threonine-protein kinase pim-1-like [Salmo salar]	5.74e-10
ko04933	AGE-RAGE signaling pathway in diabetic complications	0.0203	ncbi_110534285	CASP3	caspase 3 gene variant 2, partial [Oncorhynchus mykiss]	0.00246766
ko04933	AGE-RAGE signaling pathway in diabetic complications	0.0203	ncbi_110536972	JAK2	PREDICTED: tyrosine-protein kinase JAK2-like isoform X3 [Salmo salar]	2.18e-10
ko04933	AGE-RAGE signaling pathway in diabetic complications	0.0203	ncbi_110538194	STAT3	PREDICTED: signal transducer and activator of transcription 3 isoform X1 [Salmo salar]	9e-10
ko05418	Fluid shear stress and atherosclerosis	0.0203	MSTRG.13117	PDGFA	PREDICTED: platelet-derived growth factor subunit A-like isoform X1 [Salmo salar]	0.0120367
ko05418	Fluid shear stress and atherosclerosis	0.0203	ncbi_100135793	MMP2	matrix metalloproteinase-2 precursor [Oncorhynchus mykiss]	1.68e-05
ko05418	Fluid shear stress and atherosclerosis	0.0203	ncbi_100136034	TNF	tumor necrosis factor alpha [Oncorhynchus mykiss]	0.00285352
ko05418	Fluid shear stress and atherosclerosis	0.0203	ncbi_100136253	NADL1.1	vascular cell adhesion molecule-like protein [Oncorhynchus mykiss]	1e-05
ko05418	Fluid shear stress and atherosclerosis	0.0203	ncbi_110486370	--	PREDICTED: intercellular adhesion molecule 2-like [Salmo salar]	9.33e-20
ko05418	Fluid shear stress and atherosclerosis	0.0203	ncbi_110486375	VCAM1	PREDICTED: hemicentin-1-like isoform X1 [Salmo salar]	3.53e-18
ko05418	Fluid shear stress and atherosclerosis	0.0203	ncbi_110488083	--	PREDICTED: glutathione S-transferase A-like [Salmo salar]	0.000201262
ko05418	Fluid shear stress and atherosclerosis	0.0203	ncbi_110488582	TTN	PREDICTED: vascular cell adhesion protein 1 [Salmo salar]	0.000218768
ko05418	Fluid shear stress and atherosclerosis	0.0203	ncbi_110488957	GSTP1	glutathione S-transferase pi [Oncorhynchus kisutch]	3.62e-36
ko05418	Fluid shear stress and atherosclerosis	0.0203	ncbi_110492312	RHOAB	PREDICTED: transforming protein RhoA-like [Salmo salar]	2.53e-15
ko05418	Fluid shear stress and atherosclerosis	0.0203	ncbi_110492670	MMP9	PREDICTED: matrix metalloproteinase-9-like [Salmo salar]	1.35e-07
ko05418	Fluid shear stress and atherosclerosis	0.0203	ncbi_110493334	TUTL	PREDICTED: vascular cell adhesion protein 1-like [Salmo salar]	9.22e-09
ko05418	Fluid shear stress and atherosclerosis	0.0203	ncbi_110493506	PIK3R1	PREDICTED: phosphatidylinositol 3-kinase regulatory subunit gamma-like isoform X1 [Salmo salar]	0.00275956
ko05418	Fluid shear stress and atherosclerosis	0.0203	ncbi_110493836	SDC4	PREDICTED: syndecan-4-like [Salmo salar]	0.00536706
ko05418	Fluid shear stress and atherosclerosis	0.0203	ncbi_110493965	SDC2	PREDICTED: syndecan-2-like [Salmo salar]	4.02e-22
ko05418	Fluid shear stress and atherosclerosis	0.0203	ncbi_110495748	ACVR1	PREDICTED: activin receptor type-1-like [Salmo salar]	8.85e-07
ko05418	Fluid shear stress and atherosclerosis	0.0203	ncbi_110497737	CALM	PREDICTED: calmodulin [Sorex araneus]	1.45e-06
ko05418	Fluid shear stress and atherosclerosis	0.0203	ncbi_110497890	MAPK12	PREDICTED: mitogen-activated protein kinase 12-like [Salmo salar]	5.97e-16
ko05418	Fluid shear stress and atherosclerosis	0.0203	ncbi_110499151	CHUK	PREDICTED: inhibitor of nuclear factor kappa-B kinase subunit alpha-like [Salmo salar]	1.5e-12
ko05418	Fluid shear stress and atherosclerosis	0.0203	ncbi_110499295	AKT3	PREDICTED: RAC-gamma serine/threonine-protein kinase isoform X1 [Salmo salar]	0.000831236
ko05418	Fluid shear stress and atherosclerosis	0.0203	ncbi_110499387	GSTA2	glutathione S-transferase alpha 3 [Salmo salar]	1.15e-09
ko05418	Fluid shear stress and atherosclerosis	0.0203	ncbi_110499492	CAV1	PREDICTED: caveolin-1 [Salmo salar]	0.00401561
ko05418	Fluid shear stress and atherosclerosis	0.0203	ncbi_110501271	KLF4	PREDICTED: Krueppel-like factor 2 [Salmo salar]	6.75e-05
ko05418	Fluid shear stress and atherosclerosis	0.0203	ncbi_110501518	ACVR1	PREDICTED: activin receptor type-1 isoform X1 [Salmo salar]	4.09e-08
ko05418	Fluid shear stress and atherosclerosis	0.0203	ncbi_110504465	DUSP1	PREDICTED: dual specificity protein phosphatase 1-like [Salmo salar]	1.2e-30
ko05418	Fluid shear stress and atherosclerosis	0.0203	ncbi_110504679	VEGFA	PREDICTED: vascular endothelial growth factor B isoform X1 [Salmo salar]	0.000481974
ko05418	Fluid shear stress and atherosclerosis	0.0203	ncbi_110505157	GSTP1	PREDICTED: glutathione S-transferase P-like isoform X1 [Salmo salar]	6.12e-11
ko05418	Fluid shear stress and atherosclerosis	0.0203	ncbi_110506352	CDH5	PREDICTED: cadherin-5-like [Salmo salar]	7.55e-11
ko05418	Fluid shear stress and atherosclerosis	0.0203	ncbi_110507380	SDC2	PREDICTED: syndecan-2-like [Salmo salar]	1.12e-32
ko05418	Fluid shear stress and atherosclerosis	0.0203	ncbi_110508303	KLF2	Krueppel-like factor 2 [Salmo salar]	1.63e-10
ko05418	Fluid shear stress and atherosclerosis	0.0203	ncbi_110508523	PIK3R1	PREDICTED: phosphatidylinositol 3-kinase regulatory subunit gamma-like [Salmo salar]	1.8e-09
ko05418	Fluid shear stress and atherosclerosis	0.0203	ncbi_110509522	GSTT3	PREDICTED: glutathione S-transferase theta-2B [Salmo salar]	1.84e-10
ko05418	Fluid shear stress and atherosclerosis	0.0203	ncbi_110509528	--	Tumor necrosis factor receptor 1A, partial [Oncorhynchus mykiss]	1.92e-50
ko05418	Fluid shear stress and atherosclerosis	0.0203	ncbi_110509537	--	Tumor necrosis factor receptor 1B, partial [Oncorhynchus mykiss]	2.72e-30
ko05418	Fluid shear stress and atherosclerosis	0.0203	ncbi_110521824	PIK3R1	PREDICTED: phosphatidylinositol 3-kinase regulatory subunit gamma isoform X1 [Salmo salar]	0.0432016
ko05418	Fluid shear stress and atherosclerosis	0.0203	ncbi_110522122	MAP3K7	PREDICTED: mitogen-activated protein kinase kinase kinase 7 isoform X1 [Salmo salar]	0.00587892
ko05418	Fluid shear stress and atherosclerosis	0.0203	ncbi_110522488	HSP90A.1	PREDICTED: heat shock protein HSP 90-alpha-like [Salmo salar]	9.57e-39
ko05418	Fluid shear stress and atherosclerosis	0.0203	ncbi_110523115	JUN	PREDICTED: transcription factor AP-1-like [Salmo salar]	3.35e-18
ko05418	Fluid shear stress and atherosclerosis	0.0203	ncbi_110523893	CTSL	PREDICTED: cathepsin L1-like [Salmo salar]	0.000142931
ko05418	Fluid shear stress and atherosclerosis	0.0203	ncbi_110523896	CTSL	PREDICTED: cathepsin L1-like [Salmo salar]	0.00215844
ko05418	Fluid shear stress and atherosclerosis	0.0203	ncbi_110524203	KLF4	PREDICTED: Krueppel-like factor 2 [Salmo salar]	2.76e-34
ko05418	Fluid shear stress and atherosclerosis	0.0203	ncbi_110524928	BMPR2	PREDICTED: bone morphogenetic protein receptor type-2-like [Salmo salar]	5.26e-19
ko05418	Fluid shear stress and atherosclerosis	0.0203	ncbi_110525815	PLAT	PREDICTED: tissue-type plasminogen activator-like isoform X1 [Salmo salar]	0.0003889
ko05418	Fluid shear stress and atherosclerosis	0.0203	ncbi_110526614	MMP2	matrix metalloproteinase-2 [Salvelinus alpinus]	8.51e-08
ko05418	Fluid shear stress and atherosclerosis	0.0203	ncbi_110527080	CALM2	PREDICTED: calmodulin [Camelus dromedarius]	2.19e-14
ko05418	Fluid shear stress and atherosclerosis	0.0203	ncbi_110527635	MGST1	PREDICTED: microsomal glutathione S-transferase 1-like [Salmo salar]	3.4e-19
ko05418	Fluid shear stress and atherosclerosis	0.0203	ncbi_110527669	SDC4	PREDICTED: syndecan-4-like [Salmo salar]	1.6e-26
ko05418	Fluid shear stress and atherosclerosis	0.0203	ncbi_110528876	ACVR1	PREDICTED: activin receptor type-1-like [Salmo salar]	0.00046026
ko05418	Fluid shear stress and atherosclerosis	0.0203	ncbi_110529687	AKT1	PREDICTED: RAC-alpha serine/threonine-protein kinase isoform X1 [Salmo salar]	5.13e-68
ko05418	Fluid shear stress and atherosclerosis	0.0203	ncbi_110529844	HSP90A.1	Heat shock protein HSP 90-alpha [Salmo salar]	4.47e-20
ko05418	Fluid shear stress and atherosclerosis	0.0203	ncbi_110530532	JUN	PREDICTED: transcription factor AP-1-like [Salmo salar]	3.76e-12
ko05418	Fluid shear stress and atherosclerosis	0.0203	ncbi_110530797	KLF2	PREDICTED: Krueppel-like factor 2 isoform X1 [Salmo salar]	3.75e-12
ko05418	Fluid shear stress and atherosclerosis	0.0203	ncbi_110531045	ACVR2B	PREDICTED: activin receptor type-2B-like [Salmo salar]	0.0424198
ko05418	Fluid shear stress and atherosclerosis	0.0203	ncbi_110531824	--	PREDICTED: cellular tumor antigen p53-like isoform X1 [Salmo salar]	3.46e-12
ko05418	Fluid shear stress and atherosclerosis	0.0203	ncbi_110531834	RELA	PREDICTED: transcription factor p65-like [Salmo salar]	6.59e-09
ko05418	Fluid shear stress and atherosclerosis	0.0203	ncbi_110535746	GSTT1	PREDICTED: glutathione S-transferase theta-1-like [Salmo salar]	6.23e-28
ko05418	Fluid shear stress and atherosclerosis	0.0203	ncbi_110535765	TRPV4	PREDICTED: transient receptor potential cation channel subfamily V member 4 isoform X1 [Salmo salar]	3.11e-05
ko05418	Fluid shear stress and atherosclerosis	0.0203	ncbi_110537696	NCF1	neutrophil cytosol factor 1 [Salmo salar]	0.0104469
ko05418	Fluid shear stress and atherosclerosis	0.0203	ncbi_110538523	FCRL3	PREDICTED: platelet endothelial cell adhesion molecule isoform X1 [Salmo salar]	1.54e-08
ko04150	mTOR signaling pathway	0.023	MSTRG.12625	PDPK1	PREDICTED: 3-phosphoinositide-dependent protein kinase 1-like isoform X1 [Salmo salar]	1.71e-05
ko04150	mTOR signaling pathway	0.023	MSTRG.17614	DEPTOR	PREDICTED: DEP domain-containing mTOR-interacting protein-like isoform X2 [Salmo salar]	1.91e-19
ko04150	mTOR signaling pathway	0.023	ncbi_100136034	TNF	tumor necrosis factor alpha [Oncorhynchus mykiss]	0.00285352
ko04150	mTOR signaling pathway	0.023	ncbi_100136127	MAP2K2	Dual specificity mitogen-activated protein kinase kinase 2 [Salmo salar]	1.15e-07
ko04150	mTOR signaling pathway	0.023	ncbi_100136604	INSR	PREDICTED: insulin receptor-like [Salmo salar]	1.38e-09
ko04150	mTOR signaling pathway	0.023	ncbi_100170208	KRAS	GTPase KRas [Salmo salar]	1.83e-12
ko04150	mTOR signaling pathway	0.023	ncbi_110485935	GRB10	PREDICTED: growth factor receptor-bound protein 10-like isoform X2 [Salmo salar]	0.00209443
ko04150	mTOR signaling pathway	0.023	ncbi_110485978	PRKCA	PREDICTED: protein kinase C alpha type isoform X3 [Salmo salar]	2.84e-14
ko04150	mTOR signaling pathway	0.023	ncbi_110486650	AKT1S1	Proline-rich AKT1 substrate 1 [Salmo salar]	1.06e-05
ko04150	mTOR signaling pathway	0.023	ncbi_110488952	RRAGC	PREDICTED: ras-related GTP-binding protein C-like [Salmo salar]	8.3e-18
ko04150	mTOR signaling pathway	0.023	ncbi_110489677	ATP6V1A	PREDICTED: V-type proton ATPase catalytic subunit A-like [Salmo salar]	0.0471664
ko04150	mTOR signaling pathway	0.023	ncbi_110490076	DVL3	PREDICTED: segment polarity protein dishevelled homolog DVL-3-like isoform X1 [Salmo salar]	0.000114972
ko04150	mTOR signaling pathway	0.023	ncbi_110490131	DVL2	PREDICTED: segment polarity protein dishevelled homolog DVL-2-like isoform X1 [Salmo salar]	0.00734277
ko04150	mTOR signaling pathway	0.023	ncbi_110492145	DVL1	PREDICTED: segment polarity protein dishevelled homolog DVL-1 isoform X1 [Salmo salar]	6.3e-13
ko04150	mTOR signaling pathway	0.023	ncbi_110492312	RHOAB	PREDICTED: transforming protein RhoA-like [Salmo salar]	2.53e-15
ko04150	mTOR signaling pathway	0.023	ncbi_110492557	--	PREDICTED: protein Wnt-5a [Esox lucius]	0.000756591
ko04150	mTOR signaling pathway	0.023	ncbi_110493506	PIK3R1	PREDICTED: phosphatidylinositol 3-kinase regulatory subunit gamma-like isoform X1 [Salmo salar]	0.00275956
ko04150	mTOR signaling pathway	0.023	ncbi_110493557	GRB2	PREDICTED: growth factor receptor-bound protein 2-like isoform X1 [Esox lucius]	0.0258338
ko04150	mTOR signaling pathway	0.023	ncbi_110493972	LPIN2	PREDICTED: phosphatidate phosphatase LPIN2-like isoform X1 [Salmo salar]	3.99e-09
ko04150	mTOR signaling pathway	0.023	ncbi_110495677	CAB39L	PREDICTED: calcium-binding protein 39-like [Salmo salar]	3.06e-05
ko04150	mTOR signaling pathway	0.023	ncbi_110496976	HRAS	PREDICTED: GTPase NRas [Ochotona princeps]	5.66e-05
ko04150	mTOR signaling pathway	0.023	ncbi_110499151	CHUK	PREDICTED: inhibitor of nuclear factor kappa-B kinase subunit alpha-like [Salmo salar]	1.5e-12
ko04150	mTOR signaling pathway	0.023	ncbi_110499295	AKT3	PREDICTED: RAC-gamma serine/threonine-protein kinase isoform X1 [Salmo salar]	0.000831236
ko04150	mTOR signaling pathway	0.023	ncbi_110500067	ATP6V1E1	PREDICTED: V-type proton ATPase subunit E 1-like [Salmo salar]	9.37e-07
ko04150	mTOR signaling pathway	0.023	ncbi_110500592	IRS1-B	PREDICTED: insulin receptor substrate 1-B-like [Salmo salar]	0.0289471
ko04150	mTOR signaling pathway	0.023	ncbi_110504192	FZD3	PREDICTED: frizzled-3-like isoform X2 [Salmo salar]	0.000131019
ko04150	mTOR signaling pathway	0.023	ncbi_110504531	GSK3B	PREDICTED: glycogen synthase kinase-3 beta isoform X2 [Salmo salar]	6.77e-05
ko04150	mTOR signaling pathway	0.023	ncbi_110505666	EIF4E	Eukaryotic translation initiation factor 4E [Salmo salar]	1.76e-80
ko04150	mTOR signaling pathway	0.023	ncbi_110507875	ULK2	PREDICTED: serine/threonine-protein kinase ULK2-like isoform X1 [Salmo salar]	7.21e-10
ko04150	mTOR signaling pathway	0.023	ncbi_110508006	LAMTOR1	PREDICTED: ragulator complex protein LAMTOR1-like [Salmo salar]	9.14e-24
ko04150	mTOR signaling pathway	0.023	ncbi_110508356	EIF4E2	PREDICTED: eukaryotic translation initiation factor 4E type 2 isoform X1 [Salmo salar]	0.00197175
ko04150	mTOR signaling pathway	0.023	ncbi_110508523	PIK3R1	PREDICTED: phosphatidylinositol 3-kinase regulatory subunit gamma-like [Salmo salar]	1.8e-09
ko04150	mTOR signaling pathway	0.023	ncbi_110508577	WNT9A	PREDICTED: protein Wnt-9a-like [Salmo salar]	0.0416986
ko04150	mTOR signaling pathway	0.023	ncbi_110509528	--	Tumor necrosis factor receptor 1A, partial [Oncorhynchus mykiss]	1.92e-50
ko04150	mTOR signaling pathway	0.023	ncbi_110509537	--	Tumor necrosis factor receptor 1B, partial [Oncorhynchus mykiss]	2.72e-30
ko04150	mTOR signaling pathway	0.023	ncbi_110509621	LRP5	PREDICTED: low-density lipoprotein receptor-related protein 5-like [Salmo salar]	0.00765356
ko04150	mTOR signaling pathway	0.023	ncbi_110511951	FZD1	PREDICTED: frizzled-1-like [Salmo salar]	0.0262732
ko04150	mTOR signaling pathway	0.023	ncbi_110521769	TBC1D7	PREDICTED: TBC1 domain family member 7 [Salmo salar]	1.54e-05
ko04150	mTOR signaling pathway	0.023	ncbi_110521824	PIK3R1	PREDICTED: phosphatidylinositol 3-kinase regulatory subunit gamma isoform X1 [Salmo salar]	0.0432016
ko04150	mTOR signaling pathway	0.023	ncbi_110523524	ULK1	PREDICTED: serine/threonine-protein kinase ULK1 isoform X4 [Salmo salar]	0.00350174
ko04150	mTOR signaling pathway	0.023	ncbi_110523676	DEPDC5	PREDICTED: DEP domain-containing protein 5 isoform X4 [Salmo salar]	5.93e-06
ko04150	mTOR signaling pathway	0.023	ncbi_110527486	FZD7-A	PREDICTED: frizzled-7-A-like [Salmo salar]	0.00845422
ko04150	mTOR signaling pathway	0.023	ncbi_110527771	WNT2B	PREDICTED: protein Wnt-2b-A-like isoform X1 [Salmo salar]	0.0247112
ko04150	mTOR signaling pathway	0.023	ncbi_110529687	AKT1	PREDICTED: RAC-alpha serine/threonine-protein kinase isoform X1 [Salmo salar]	5.13e-68
ko04150	mTOR signaling pathway	0.023	ncbi_110529770	ATP6V1D	vacuolar proton pump subunit D-1, partial [Oncorhynchus mykiss]	0.00141029
ko04150	mTOR signaling pathway	0.023	ncbi_110530482	DDIT4	PREDICTED: DNA damage-inducible transcript 4 protein-like [Salmo salar]	3.46e-06
ko04150	mTOR signaling pathway	0.023	ncbi_110530487	WNT9A	PREDICTED: protein Wnt-9a [Salmo salar]	0.00521788
ko04150	mTOR signaling pathway	0.023	ncbi_110530850	EIF4E	PREDICTED: eukaryotic translation initiation factor 4E-like isoform X1 [Salmo salar]	1.38e-09
ko04150	mTOR signaling pathway	0.023	ncbi_110531799	DDIT4	PREDICTED: DNA damage-inducible transcript 4 protein-like [Salmo salar]	8.07e-11
ko04150	mTOR signaling pathway	0.023	ncbi_110533646	RPS6KB1	PREDICTED: ribosomal protein S6 kinase beta-1-like isoform X1 [Salmo salar]	9.03e-17
ko04150	mTOR signaling pathway	0.023	ncbi_110534357	RPS6KB2	PREDICTED: ribosomal protein S6 kinase beta-2-like isoform X2 [Salmo salar]	1.79e-27
ko04150	mTOR signaling pathway	0.023	ncbi_110535536	FZD8	PREDICTED: frizzled-8-like [Salmo salar]	0.000157016
ko04150	mTOR signaling pathway	0.023	ncbi_110535624	LPIN2	PREDICTED: phosphatidate phosphatase LPIN2-like isoform X1 [Salmo salar]	2.27e-07
ko04150	mTOR signaling pathway	0.023	ncbi_110537145	SKP2	PREDICTED: S-phase kinase-associated protein 2-like isoform X1 [Salmo salar]	2.06e-21
ko04150	mTOR signaling pathway	0.023	ncbi_110537314	RRAGA	ras-related GTP-binding protein A [Salmo salar]	4.81e-07
ko04150	mTOR signaling pathway	0.023	ncbi_110537392	IRS1-B	PREDICTED: insulin receptor substrate 1-B-like isoform X2 [Salmo salar]	0.0110418
ko04150	mTOR signaling pathway	0.023	ncbi_110537457	WNT11	PREDICTED: protein Wnt-11-like [Salmo salar]	7.88e-08
ko04150	mTOR signaling pathway	0.023	ncbi_110538608	AKT1S1	Proline-rich AKT1 substrate 1 [Salmo salar]	2.86e-10
ko04150	mTOR signaling pathway	0.023	ncbi_110539151	FZD1	PREDICTED: frizzled-1-like [Salmo salar]	3.47e-06
ko05163	Human cytomegalovirus infection	0.0236	MSTRG.12609	BAX	PREDICTED: apoptosis regulator BAX-like [Salmo salar]	0.00185137
ko05163	Human cytomegalovirus infection	0.0236	MSTRG.660	--	TC1-like transposase [Cyprinus carpio]	7.28e-14
ko05163	Human cytomegalovirus infection	0.0236	ncbi_100135880	RB1	retinoblastoma-associated protein [Oncorhynchus mykiss]	1.68e-06
ko05163	Human cytomegalovirus infection	0.0236	ncbi_100136034	TNF	tumor necrosis factor alpha [Oncorhynchus mykiss]	0.00285352
ko05163	Human cytomegalovirus infection	0.0236	ncbi_100136058	NFKBIA	inhibitor of nuclear factor kappa B alpha [Oncorhynchus mykiss]	2.44e-48
ko05163	Human cytomegalovirus infection	0.0236	ncbi_100136087	TRAF2	PREDICTED: TNF receptor-associated factor 2-like [Salmo salar]	2.47e-40
ko05163	Human cytomegalovirus infection	0.0236	ncbi_100136127	MAP2K2	Dual specificity mitogen-activated protein kinase kinase 2 [Salmo salar]	1.15e-07
ko05163	Human cytomegalovirus infection	0.0236	ncbi_100136597	PRKACB	PREDICTED: cAMP-dependent protein kinase catalytic subunit beta isoform X1 [Salmo salar]	0.00130534
ko05163	Human cytomegalovirus infection	0.0236	ncbi_100136756	STAT3	PREDICTED: signal transducer and activator of transcription 3-like isoform X1 [Salmo salar]	4.92e-23
ko05163	Human cytomegalovirus infection	0.0236	ncbi_100170208	KRAS	GTPase KRas [Salmo salar]	1.83e-12
ko05163	Human cytomegalovirus infection	0.0236	ncbi_100750229	IRF3	interferon regulatory factor 3 [Oncorhynchus mykiss]	2.23e-130
ko05163	Human cytomegalovirus infection	0.0236	ncbi_101268911	CASP8	caspase 8 [Oncorhynchus mykiss]	2.21e-17
ko05163	Human cytomegalovirus infection	0.0236	ncbi_101268946	--	IL-10 receptor-1 precursor [Oncorhynchus mykiss]	1.85e-07
ko05163	Human cytomegalovirus infection	0.0236	ncbi_101268948	--	cytokine receptor family member b4 precursor [Oncorhynchus mykiss]	5.12e-180
ko05163	Human cytomegalovirus infection	0.0236	ncbi_101268967	IL6R	IL-6R alpha precursor [Oncorhynchus mykiss]	1.24e-23
ko05163	Human cytomegalovirus infection	0.0236	ncbi_110485978	PRKCA	PREDICTED: protein kinase C alpha type isoform X3 [Salmo salar]	2.84e-14
ko05163	Human cytomegalovirus infection	0.0236	ncbi_110486022	PPP3R1	PREDICTED: calcineurin subunit B type 1 [Esox lucius]	5.73e-05
ko05163	Human cytomegalovirus infection	0.0236	ncbi_110486760	GNG5	PREDICTED: guanine nucleotide-binding protein G(I)/G(S)/G(O) subunit gamma-5-like [Salmo salar]	0.000952893
ko05163	Human cytomegalovirus infection	0.0236	ncbi_110487866	TAP1	TAP1 [Oncorhynchus mykiss]	6.46e-152
ko05163	Human cytomegalovirus infection	0.0236	ncbi_110488340	MR1	MHC class 1b antigen [Oncorhynchus mykiss]	1.07e-55
ko05163	Human cytomegalovirus infection	0.0236	ncbi_110488345	TAP2	sub-family B ATP-binding cassette transporter 2 [Oncorhynchus mykiss]	2.65e-20
ko05163	Human cytomegalovirus infection	0.0236	ncbi_110488353	HLA-C	MHC class Ib antigen [Oncorhynchus mykiss]	1.04e-08
ko05163	Human cytomegalovirus infection	0.0236	ncbi_110489695	NFATC1	PREDICTED: nuclear factor of activated T-cells, cytoplasmic 1-like isoform X1 [Salmo salar]	0.0133574
ko05163	Human cytomegalovirus infection	0.0236	ncbi_110491889	B2M	beta-2 microglobulin [Oncorhynchus mykiss]	2.29e-40
ko05163	Human cytomegalovirus infection	0.0236	ncbi_110491891	B2M	beta-2 microglobulin [Oncorhynchus mykiss]	1.6e-07
ko05163	Human cytomegalovirus infection	0.0236	ncbi_110491892	B2M	Beta-2-microglobulin precursor [Salmo salar]	0.0204397
ko05163	Human cytomegalovirus infection	0.0236	ncbi_110491936	ADCY6	PREDICTED: adenylate cyclase type 6-like [Salmo salar]	1.11e-12
ko05163	Human cytomegalovirus infection	0.0236	ncbi_110492203	E2F1	PREDICTED: transcription factor E2F1-like [Salmo salar]	0.0499871
ko05163	Human cytomegalovirus infection	0.0236	ncbi_110492222	GNB1	PREDICTED: guanine nucleotide-binding protein G(I)/G(S)/G(T) subunit beta-1-like [Poecilia formosa]	1.4e-12
ko05163	Human cytomegalovirus infection	0.0236	ncbi_110492312	RHOAB	PREDICTED: transforming protein RhoA-like [Salmo salar]	2.53e-15
ko05163	Human cytomegalovirus infection	0.0236	ncbi_110492371	ADCY6	PREDICTED: adenylate cyclase type 6-like [Salmo salar]	1.49e-07
ko05163	Human cytomegalovirus infection	0.0236	ncbi_110492576	ELK1	PREDICTED: ETS domain-containing protein Elk-1-like isoform X1 [Salmo salar]	0.0103227
ko05163	Human cytomegalovirus infection	0.0236	ncbi_110493506	PIK3R1	PREDICTED: phosphatidylinositol 3-kinase regulatory subunit gamma-like isoform X1 [Salmo salar]	0.00275956
ko05163	Human cytomegalovirus infection	0.0236	ncbi_110493557	GRB2	PREDICTED: growth factor receptor-bound protein 2-like isoform X1 [Esox lucius]	0.0258338
ko05163	Human cytomegalovirus infection	0.0236	ncbi_110493736	PPP3R1	PREDICTED: calcineurin subunit B type 1 [Esox lucius]	0.00427269
ko05163	Human cytomegalovirus infection	0.0236	ncbi_110494214	CDK4	PREDICTED: cyclin-dependent kinase 4-like [Salmo salar]	1.05e-07
ko05163	Human cytomegalovirus infection	0.0236	ncbi_110495726	GNG7	PREDICTED: guanine nucleotide-binding protein G(I)/G(S)/G(O) subunit gamma-7 [Clupea harengus]	4.72e-05
ko05163	Human cytomegalovirus infection	0.0236	ncbi_110496224	HLA-E	MHC class I alpha chain precursor [Oncorhynchus mykiss]	1.48e-19
ko05163	Human cytomegalovirus infection	0.0236	ncbi_110496230	TAP2	ABCB3 [Oncorhynchus mykiss]	4.05e-141
ko05163	Human cytomegalovirus infection	0.0236	ncbi_110496645	CDK6	PREDICTED: cyclin-dependent kinase 6-like [Salmo salar]	0.0150099
ko05163	Human cytomegalovirus infection	0.0236	ncbi_110496976	HRAS	PREDICTED: GTPase NRas [Ochotona princeps]	5.66e-05
ko05163	Human cytomegalovirus infection	0.0236	ncbi_110497541	PTGER2	PREDICTED: prostaglandin E2 receptor EP2 subtype-like [Salmo salar]	0.0267283
ko05163	Human cytomegalovirus infection	0.0236	ncbi_110497694	ITPR2	PREDICTED: inositol 1,4,5-trisphosphate receptor type 2 isoform X1 [Salmo salar]	0.000116799
ko05163	Human cytomegalovirus infection	0.0236	ncbi_110497729	NFKBIA	PREDICTED: NF-kappa-B inhibitor alpha-like [Salmo salar]	1.92e-50
ko05163	Human cytomegalovirus infection	0.0236	ncbi_110497737	CALM	PREDICTED: calmodulin [Sorex araneus]	1.45e-06
ko05163	Human cytomegalovirus infection	0.0236	ncbi_110497776	ROCK2	PREDICTED: rho-associated protein kinase 2 isoform X1 [Salmo salar]	0.000384232
ko05163	Human cytomegalovirus infection	0.0236	ncbi_110497890	MAPK12	PREDICTED: mitogen-activated protein kinase 12-like [Salmo salar]	5.97e-16
ko05163	Human cytomegalovirus infection	0.0236	ncbi_110499151	CHUK	PREDICTED: inhibitor of nuclear factor kappa-B kinase subunit alpha-like [Salmo salar]	1.5e-12
ko05163	Human cytomegalovirus infection	0.0236	ncbi_110499184	NFATC3	PREDICTED: nuclear factor of activated T-cells, cytoplasmic 3-like [Salmo salar]	6.33e-06
ko05163	Human cytomegalovirus infection	0.0236	ncbi_110499295	AKT3	PREDICTED: RAC-gamma serine/threonine-protein kinase isoform X1 [Salmo salar]	0.000831236
ko05163	Human cytomegalovirus infection	0.0236	ncbi_110500212	CREB3L2	cAMP-responsive element-binding protein 3-like protein 2 [Salmo salar]	1.69e-18
ko05163	Human cytomegalovirus infection	0.0236	ncbi_110501285	CXCR1	PREDICTED: C-X-C chemokine receptor type 1-like [Salmo salar]	4.31e-05
ko05163	Human cytomegalovirus infection	0.0236	ncbi_110501854	CREB1	PREDICTED: cyclic AMP-responsive element-binding protein 1-like isoform X1 [Salmo salar]	0.0403664
ko05163	Human cytomegalovirus infection	0.0236	ncbi_110501897	--	PREDICTED: major histocompatibility complex class I-related gene protein-like isoform X1 [Salmo salar]	2.22e-25
ko05163	Human cytomegalovirus infection	0.0236	ncbi_110501918	CYC	PREDICTED: cytochrome c [Salmo salar]	5.58e-08
ko05163	Human cytomegalovirus infection	0.0236	ncbi_110502471	--	Tumor necrosis factor receptor superfamily member 6 precursor [Salmo salar]	6.04e-07
ko05163	Human cytomegalovirus infection	0.0236	ncbi_110503643	CRK	adapter molecule crk [Salmo salar]	6.14e-08
ko05163	Human cytomegalovirus infection	0.0236	ncbi_110504531	GSK3B	PREDICTED: glycogen synthase kinase-3 beta isoform X2 [Salmo salar]	6.77e-05
ko05163	Human cytomegalovirus infection	0.0236	ncbi_110504679	VEGFA	PREDICTED: vascular endothelial growth factor B isoform X1 [Salmo salar]	0.000481974
ko05163	Human cytomegalovirus infection	0.0236	ncbi_110505685	ROCK2	PREDICTED: rho-associated protein kinase 2-like isoform X1 [Salmo salar]	0.00563051
ko05163	Human cytomegalovirus infection	0.0236	ncbi_110507445	--	IL-10 receptor-1 precursor [Oncorhynchus mykiss]	0.00109613
ko05163	Human cytomegalovirus infection	0.0236	ncbi_110508523	PIK3R1	PREDICTED: phosphatidylinositol 3-kinase regulatory subunit gamma-like [Salmo salar]	1.8e-09
ko05163	Human cytomegalovirus infection	0.0236	ncbi_110508877	--	PREDICTED: zinc-alpha-2-glycoprotein-like [Salmo salar]	5.67e-61
ko05163	Human cytomegalovirus infection	0.0236	ncbi_110509528	--	Tumor necrosis factor receptor 1A, partial [Oncorhynchus mykiss]	1.92e-50
ko05163	Human cytomegalovirus infection	0.0236	ncbi_110509537	--	Tumor necrosis factor receptor 1B, partial [Oncorhynchus mykiss]	2.72e-30
ko05163	Human cytomegalovirus infection	0.0236	ncbi_110520224	CREB1	PREDICTED: cyclic AMP-responsive element-binding protein 1 isoform X3 [Salmo salar]	0.00122444
ko05163	Human cytomegalovirus infection	0.0236	ncbi_110521824	PIK3R1	PREDICTED: phosphatidylinositol 3-kinase regulatory subunit gamma isoform X1 [Salmo salar]	0.0432016
ko05163	Human cytomegalovirus infection	0.0236	ncbi_110522049	NFKBIA	NF-kappa-B inhibitor alpha [Oncorhynchus mykiss]	2.8e-47
ko05163	Human cytomegalovirus infection	0.0236	ncbi_110523383	PTGER4	PREDICTED: prostaglandin E2 receptor EP4 subtype-like [Salmo salar]	0.0359763
ko05163	Human cytomegalovirus infection	0.0236	ncbi_110523569	TRAF2	PREDICTED: TNF receptor-associated factor 2 isoform X1 [Salmo salar]	1.14e-36
ko05163	Human cytomegalovirus infection	0.0236	ncbi_110524118	GNG7	PREDICTED: guanine nucleotide-binding protein G(I)/G(S)/G(O) subunit gamma-7 [Austrofundulus limnaeus]	0.000251816
ko05163	Human cytomegalovirus infection	0.0236	ncbi_110524615	GNG12	PREDICTED: guanine nucleotide-binding protein G(I)/G(S)/G(O) subunit gamma-12-like [Salmo salar]	6.69e-05
ko05163	Human cytomegalovirus infection	0.0236	ncbi_110525880	CASP3	Caspase-3 [Salmo salar]	2.74e-21
ko05163	Human cytomegalovirus infection	0.0236	ncbi_110526622	NFATC3	PREDICTED: nuclear factor of activated T-cells, cytoplasmic 3-like isoform X1 [Salmo salar]	0.026433
ko05163	Human cytomegalovirus infection	0.0236	ncbi_110527080	CALM2	PREDICTED: calmodulin [Camelus dromedarius]	2.19e-14
ko05163	Human cytomegalovirus infection	0.0236	ncbi_110528566	NFATC2	PREDICTED: nuclear factor of activated T-cells, cytoplasmic 2-like [Salmo salar]	0.00112725
ko05163	Human cytomegalovirus infection	0.0236	ncbi_110529687	AKT1	PREDICTED: RAC-alpha serine/threonine-protein kinase isoform X1 [Salmo salar]	5.13e-68
ko05163	Human cytomegalovirus infection	0.0236	ncbi_110530021	JAK1	PREDICTED: tyrosine-protein kinase JAK1-like [Salmo salar]	4.32e-59
ko05163	Human cytomegalovirus infection	0.0236	ncbi_110531824	--	PREDICTED: cellular tumor antigen p53-like isoform X1 [Salmo salar]	3.46e-12
ko05163	Human cytomegalovirus infection	0.0236	ncbi_110531834	RELA	PREDICTED: transcription factor p65-like [Salmo salar]	6.59e-09
ko05163	Human cytomegalovirus infection	0.0236	ncbi_110532031	ADCY6	PREDICTED: adenylate cyclase type 6-like isoform X1 [Salmo salar]	8.85e-15
ko05163	Human cytomegalovirus infection	0.0236	ncbi_110532282	ITPR3	PREDICTED: inositol 1,4,5-trisphosphate receptor type 3-like [Salmo salar]	0.03168
ko05163	Human cytomegalovirus infection	0.0236	ncbi_110533450	ARHGEF12	PREDICTED: rho guanine nucleotide exchange factor 12-like isoform X1 [Salmo salar]	1.19e-05
ko05163	Human cytomegalovirus infection	0.0236	ncbi_110533646	RPS6KB1	PREDICTED: ribosomal protein S6 kinase beta-1-like isoform X1 [Salmo salar]	9.03e-17
ko05163	Human cytomegalovirus infection	0.0236	ncbi_110534285	CASP3	caspase 3 gene variant 2, partial [Oncorhynchus mykiss]	0.00246766
ko05163	Human cytomegalovirus infection	0.0236	ncbi_110534357	RPS6KB2	PREDICTED: ribosomal protein S6 kinase beta-2-like isoform X2 [Salmo salar]	1.79e-27
ko05163	Human cytomegalovirus infection	0.0236	ncbi_110535881	--	PREDICTED: tumor necrosis factor ligand superfamily member 6-like [Salmo salar]	1.86e-06
ko05163	Human cytomegalovirus infection	0.0236	ncbi_110536340	CREB3L3	PREDICTED: cyclic AMP-responsive element-binding protein 3-like [Salmo salar]	0.00616163
ko05163	Human cytomegalovirus infection	0.0236	ncbi_110536451	--	PREDICTED: non-homologous end joining protein Ku-like isoform X1 [Salmo salar]	2.54e-10
ko05163	Human cytomegalovirus infection	0.0236	ncbi_110538194	STAT3	PREDICTED: signal transducer and activator of transcription 3 isoform X1 [Salmo salar]	9e-10
ko05163	Human cytomegalovirus infection	0.0236	ncbi_110538694	GNG5	PREDICTED: guanine nucleotide-binding protein G(I)/G(S)/G(O) subunit gamma-5-like [Salmo salar]	2.35e-10
ko04210	Apoptosis	0.0261	MSTRG.12609	BAX	PREDICTED: apoptosis regulator BAX-like [Salmo salar]	0.00185137
ko04210	Apoptosis	0.0261	MSTRG.12625	PDPK1	PREDICTED: 3-phosphoinositide-dependent protein kinase 1-like isoform X1 [Salmo salar]	1.71e-05
ko04210	Apoptosis	0.0261	MSTRG.660	--	TC1-like transposase [Cyprinus carpio]	7.28e-14
ko04210	Apoptosis	0.0261	ncbi_100135837	CAPN2	m-calpain [Oncorhynchus mykiss]	0.00727589
ko04210	Apoptosis	0.0261	ncbi_100136034	TNF	tumor necrosis factor alpha [Oncorhynchus mykiss]	0.00285352
ko04210	Apoptosis	0.0261	ncbi_100136058	NFKBIA	inhibitor of nuclear factor kappa B alpha [Oncorhynchus mykiss]	2.44e-48
ko04210	Apoptosis	0.0261	ncbi_100136087	TRAF2	PREDICTED: TNF receptor-associated factor 2-like [Salmo salar]	2.47e-40
[truncated: 670 more rows]
